# Supplementary material for: OptCouple: Joint simulation of gene knockouts, insertions and medium modifications for prediction of growth-coupled strain designs
Source: Metab Eng Commun. 2019 Mar 16;8:e00087. doi: 10.1016/j.mec.2019.e00087 (PMC6431744; doi:10.1016/j.mec.2019.e00087)
Supplement: Multimedia component 1 [file mmc1.zip]

Archive with 94 entries (91 files):
- Revised Supplementary/
- Revised Supplementary/20180518_1539__ECC2__ITA_ADDED__solution_pool_all.json
- __MACOSX/
- __MACOSX/Revised Supplementary/
- __MACOSX/Revised Supplementary/._20180518_1539__ECC2__ITA_ADDED__solution_pool_all.json
- Revised Supplementary/20180504_0843__iJO1366__MT_ADDED__solution_pool_all.json
- __MACOSX/Revised Supplementary/._20180504_0843__iJO1366__MT_ADDED__solution_pool_all.json
- Revised Supplementary/iJO1366_fullmodel.json
- __MACOSX/Revised Supplementary/._iJO1366_fullmodel.json
- Revised Supplementary/20180518_1345__iJO1366__MT_ADDED__details.txt
- __MACOSX/Revised Supplementary/._20180518_1345__iJO1366__MT_ADDED__details.txt
- Revised Supplementary/20180518_1351__iJO1366__EX_ppa_c__solution_pool_all.csv
- __MACOSX/Revised Supplementary/._20180518_1351__iJO1366__EX_ppa_c__solution_pool_all.csv
- Revised Supplementary/Universal_BiGG_model.json
- __MACOSX/Revised Supplementary/._Universal_BiGG_model.json
- Revised Supplementary/EColiCore2_from_iJO1366.json
- __MACOSX/Revised Supplementary/._EColiCore2_from_iJO1366.json
- Revised Supplementary/ecoli_full_model_iJO1366_original2011.xml
- __MACOSX/Revised Supplementary/._ecoli_full_model_iJO1366_original2011.xml
- Revised Supplementary/iJO1366_METH_20180512.py.txt
- __MACOSX/Revised Supplementary/._iJO1366_METH_20180512.py.txt
- Revised Supplementary/20180518_1153__iJO1366__EX_ppa_c__solution_pool_all.csv
- __MACOSX/Revised Supplementary/._20180518_1153__iJO1366__EX_ppa_c__solution_pool_all.csv
- Revised Supplementary/20180518_1345__iJO1366__MT_ADDED__solution_pool_all.json
- __MACOSX/Revised Supplementary/._20180518_1345__iJO1366__MT_ADDED__solution_pool_all.json
- Revised Supplementary/20180518_1153__iJO1366__EX_ppa_c__details.txt
- __MACOSX/Revised Supplementary/._20180518_1153__iJO1366__EX_ppa_c__details.txt
- Revised Supplementary/04 Final version of the OptCouple algorithm.py.txt
- __MACOSX/Revised Supplementary/._04 Final version of the OptCouple algorithm.py.txt
- Revised Supplementary/20180504_0843__iJO1366__MT_ADDED__solution_pool_all.csv
- __MACOSX/Revised Supplementary/._20180504_0843__iJO1366__MT_ADDED__solution_pool_all.csv
- Revised Supplementary/20180518_1152__iJO1366__EX_ppa_c__solution_pool_all.csv
- __MACOSX/Revised Supplementary/._20180518_1152__iJO1366__EX_ppa_c__solution_pool_all.csv
- Revised Supplementary/HPC version information.txt
- __MACOSX/Revised Supplementary/._HPC version information.txt
- Revised Supplementary/20180518_1451__iJO1366__EX_ppa_c__details.txt
- __MACOSX/Revised Supplementary/._20180518_1451__iJO1366__EX_ppa_c__details.txt
- Revised Supplementary/20180509_0355__iJO1366__MT_ADDED__solution_pool_all.json
- __MACOSX/Revised Supplementary/._20180509_0355__iJO1366__MT_ADDED__solution_pool_all.json
- Revised Supplementary/20180518_1152__iJO1366__EX_ppa_c__solution_pool_all.json
- __MACOSX/Revised Supplementary/._20180518_1152__iJO1366__EX_ppa_c__solution_pool_all.json
- Revised Supplementary/20180512_0914__iJO1366__MT_ADDED__solution_pool_all.json
- __MACOSX/Revised Supplementary/._20180512_0914__iJO1366__MT_ADDED__solution_pool_all.json
- Revised Supplementary/20180518_1539__ECC2__ITA_ADDED__solution_pool_all.csv
- __MACOSX/Revised Supplementary/._20180518_1539__ECC2__ITA_ADDED__solution_pool_all.csv
- Revised Supplementary/20180504_0843__iJO1366__MT_ADDED__details.txt
- __MACOSX/Revised Supplementary/._20180504_0843__iJO1366__MT_ADDED__details.txt
- Revised Supplementary/20180518_1152__iJO1366__EX_ppa_c__details.txt
- __MACOSX/Revised Supplementary/._20180518_1152__iJO1366__EX_ppa_c__details.txt
- Revised Supplementary/20180518_1351__iJO1366__EX_ppa_c__solution_pool_all.json
- __MACOSX/Revised Supplementary/._20180518_1351__iJO1366__EX_ppa_c__solution_pool_all.json
- Revised Supplementary/04 Final version of the OptCouple algorithm.ipynb.json
- __MACOSX/Revised Supplementary/._04 Final version of the OptCouple algorithm.ipynb.json
- Revised Supplementary/20180518_1548__ECC2__ITA_ADDED__solution_pool_all.json
- __MACOSX/Revised Supplementary/._20180518_1548__ECC2__ITA_ADDED__solution_pool_all.json
- Revised Supplementary/20180518_1538__ECC2__ITA_ADDED__solution_pool_all.csv
- __MACOSX/Revised Supplementary/._20180518_1538__ECC2__ITA_ADDED__solution_pool_all.csv
- Revised Supplementary/20180509_0355__iJO1366__MT_ADDED__solution_pool_all.csv
- __MACOSX/Revised Supplementary/._20180509_0355__iJO1366__MT_ADDED__solution_pool_all.csv
- Revised Supplementary/20180518_1538__ECC2__ITA_ADDED__solution_pool_all.json
- __MACOSX/Revised Supplementary/._20180518_1538__ECC2__ITA_ADDED__solution_pool_all.json
- Revised Supplementary/ECC2_ITA_20180518.py.txt
- __MACOSX/Revised Supplementary/._ECC2_ITA_20180518.py.txt
- Revised Supplementary/20180518_1538__ECC2__ITA_ADDED__details.txt
- __MACOSX/Revised Supplementary/._20180518_1538__ECC2__ITA_ADDED__details.txt
- Revised Supplementary/Mathematical formulation of OptCouple.pdf
- __MACOSX/Revised Supplementary/._Mathematical formulation of OptCouple.pdf
- Revised Supplementary/20180518_1153__iJO1366__EX_ppa_c__solution_pool_all.json
- __MACOSX/Revised Supplementary/._20180518_1153__iJO1366__EX_ppa_c__solution_pool_all.json
- Revised Supplementary/20180518_1345__iJO1366__MT_ADDED__solution_pool_all.csv
- __MACOSX/Revised Supplementary/._20180518_1345__iJO1366__MT_ADDED__solution_pool_all.csv
- Revised Supplementary/20180518_1351__iJO1366__EX_ppa_c__details.txt
- __MACOSX/Revised Supplementary/._20180518_1351__iJO1366__EX_ppa_c__details.txt
- Revised Supplementary/20180512_0914__iJO1366__MT_ADDED__solution_pool_all.csv
- __MACOSX/Revised Supplementary/._20180512_0914__iJO1366__MT_ADDED__solution_pool_all.csv
- Revised Supplementary/20180518_1451__iJO1366__EX_ppa_c__solution_pool_all.json
- __MACOSX/Revised Supplementary/._20180518_1451__iJO1366__EX_ppa_c__solution_pool_all.json
- Revised Supplementary/20180509_0355__iJO1366__MT_ADDED__details.txt
- __MACOSX/Revised Supplementary/._20180509_0355__iJO1366__MT_ADDED__details.txt
- Revised Supplementary/20180518_1451__iJO1366__EX_ppa_c__solution_pool_all.csv
- __MACOSX/Revised Supplementary/._20180518_1451__iJO1366__EX_ppa_c__solution_pool_all.csv
- Revised Supplementary/Mathematical formulation of OptCouple.docx
- __MACOSX/Revised Supplementary/._Mathematical formulation of OptCouple.docx
- Revised Supplementary/20180518_1539__ECC2__ITA_ADDED__details.txt
- __MACOSX/Revised Supplementary/._20180518_1539__ECC2__ITA_ADDED__details.txt
- Revised Supplementary/20180518_1548__ECC2__ITA_ADDED__solution_pool_all.csv
- __MACOSX/Revised Supplementary/._20180518_1548__ECC2__ITA_ADDED__solution_pool_all.csv
- Revised Supplementary/20180512_0914__iJO1366__MT_ADDED__details.txt
- __MACOSX/Revised Supplementary/._20180512_0914__iJO1366__MT_ADDED__details.txt
- Revised Supplementary/iJO1366_PPA_20180512.py.txt
- __MACOSX/Revised Supplementary/._iJO1366_PPA_20180512.py.txt
- Revised Supplementary/20180518_1548__ECC2__ITA_ADDED__details.txt
- __MACOSX/Revised Supplementary/._20180518_1548__ECC2__ITA_ADDED__details.txt
- __MACOSX/._Revised Supplementary
