# Supplementary material for: OptCouple: Joint simulation of gene knockouts, insertions and medium modifications for prediction of growth-coupled strain designs
Source: Metab Eng Commun. 2019 Mar 16;8:e00087. doi: 10.1016/j.mec.2019.e00087 (PMC6431744; doi:10.1016/j.mec.2019.e00087)
Supplement: Multimedia component 1 [file mmc1.zip › Revised Supplementary/20180518_1539__ECC2__ITA_ADDED__solution_pool_all.json]

[
    {
        "number": 0,
        "objective": 1.1093771835329171,
        "growth_coupling_slope": 0.21050899999974051,
        "target_flux_(ITA_ADDED)": 0.233533881528043,
        "growth_rate": 1.1093771835329223,
        "growth_without_target": 5.10702591327572e-15,
        "knockout": [
            "GLNS",
            "ICL",
            "LDH_D",
            "MGSA",
            "POX",
            "SUCOAS"
        ],
        "knockin": [],
        "medium_addition": [
            "ADD_gln__L_c"
        ]
    },
    {
        "number": 1,
        "objective": 1.10937718353291,
        "growth_coupling_slope": 0.21050899999976905,
        "target_flux_(ITA_ADDED)": 0.23353388152807314,
        "growth_rate": 1.1093771835329127,
        "growth_without_target": 2.6645352591003757e-15,
        "knockout": [
            "FBP",
            "GLNS",
            "ICL",
            "POX",
            "SUCOAS"
        ],
        "knockin": [],
        "medium_addition": [
            "ADD_gln__L_c"
        ]
    },
    {
        "number": 2,
        "objective": 1.1093771835329025,
        "growth_coupling_slope": 0.2105089999998666,
        "target_flux_(ITA_ADDED)": 0.23353388152817978,
        "growth_rate": 1.1093771835329092,
        "growth_without_target": 6.661338147750939e-15,
        "knockout": [
            "GLNS",
            "ICL",
            "LDH_D",
            "MGSA",
            "SUCOAS"
        ],
        "knockin": [],
        "medium_addition": [
            "ADD_gln__L_c"
        ]
    },
    {
        "number": 3,
        "objective": 1.109377183532896,
        "growth_coupling_slope": 0.210508999999988,
        "target_flux_(ITA_ADDED)": 0.23353388152831311,
        "growth_rate": 1.109377183532896,
        "growth_without_target": 0.0,
        "knockout": [
            "FBP",
            "GLNS",
            "ICL",
            "MGSA",
            "POX",
            "SUCOAS"
        ],
        "knockin": [],
        "medium_addition": [
            "ADD_gln__L_c"
        ]
    },
    {
        "number": 4,
        "objective": 1.109377183532896,
        "growth_coupling_slope": 0.2105089999999875,
        "target_flux_(ITA_ADDED)": 0.23353388152831256,
        "growth_rate": 1.109377183532896,
        "growth_without_target": 0.0,
        "knockout": [
            "EDD",
            "GLNS",
            "ICL",
            "ME1",
            "PPCK",
            "SUCOAS"
        ],
        "knockin": [],
        "medium_addition": [
            "ADD_gln__L_c"
        ]
    },
    {
        "number": 5,
        "objective": 1.109377183532896,
        "growth_coupling_slope": 0.2105089999999874,
        "target_flux_(ITA_ADDED)": 0.23353388152831245,
        "growth_rate": 1.109377183532896,
        "growth_without_target": 0.0,
        "knockout": [
            "FBP",
            "GLNS",
            "ICL",
            "PPS",
            "SUCOAS"
        ],
        "knockin": [],
        "medium_addition": [
            "ADD_gln__L_c"
        ]
    },
    {
        "number": 6,
        "objective": 1.1093771835328954,
        "growth_coupling_slope": 0.21050899999999265,
        "target_flux_(ITA_ADDED)": 0.2335338815283181,
        "growth_rate": 1.1093771835328954,
        "growth_without_target": 0.0,
        "knockout": [
            "FBP",
            "GLNS",
            "ICL",
            "MGSA",
            "SUCOAS"
        ],
        "knockin": [],
        "medium_addition": [
            "ADD_gln__L_c"
        ]
    },
    {
        "number": 7,
        "objective": 1.1093771835328934,
        "growth_coupling_slope": 0.2105089999999644,
        "target_flux_(ITA_ADDED)": 0.23353388152828636,
        "growth_rate": 1.1093771835328987,
        "growth_without_target": 5.329070518200751e-15,
        "knockout": [
            "FBP",
            "GLNS",
            "ICL",
            "LDH_D",
            "MGSA",
            "SUCOAS"
        ],
        "knockin": [],
        "medium_addition": [
            "ADD_gln__L_c"
        ]
    },
    {
        "number": 8,
        "objective": 1.1093771835328932,
        "growth_coupling_slope": 0.21050899999996428,
        "target_flux_(ITA_ADDED)": 0.2335338815282862,
        "growth_rate": 1.1093771835328985,
        "growth_without_target": 5.329070518200751e-15,
        "knockout": [
            "EDD",
            "FBP",
            "GLNS",
            "ICL",
            "SUCOAS"
        ],
        "knockin": [],
        "medium_addition": [
            "ADD_gln__L_c"
        ]
    },
    {
        "number": 9,
        "objective": 1.109377183532893,
        "growth_coupling_slope": 0.21050900000001338,
        "target_flux_(ITA_ADDED)": 0.2335338815283406,
        "growth_rate": 1.109377183532893,
        "growth_without_target": 0.0,
        "knockout": [
            "GLNS",
            "ICL",
            "SUCOAS"
        ],
        "knockin": [],
        "medium_addition": [
            "ADD_gln__L_c"
        ]
    },
    {
        "number": 10,
        "objective": 1.109377183532893,
        "growth_coupling_slope": 0.21050899999998937,
        "target_flux_(ITA_ADDED)": 0.23353388152831397,
        "growth_rate": 1.1093771835328956,
        "growth_without_target": 2.6645352591003757e-15,
        "knockout": [
            "GLNS",
            "ICL",
            "MGSA",
            "PPS",
            "SUCOAS"
        ],
        "knockin": [],
        "medium_addition": [
            "ADD_gln__L_c"
        ]
    },
    {
        "number": 11,
        "objective": 1.109377183532893,
        "growth_coupling_slope": 0.2105090000000137,
        "target_flux_(ITA_ADDED)": 0.23353388152834098,
        "growth_rate": 1.109377183532893,
        "growth_without_target": 0.0,
        "knockout": [
            "EDD",
            "GLNS",
            "ICL",
            "PFL",
            "PPS",
            "SUCOAS"
        ],
        "knockin": [],
        "medium_addition": [
            "ADD_gln__L_c"
        ]
    },
    {
        "number": 12,
        "objective": 1.109377183532893,
        "growth_coupling_slope": 0.21050900000001413,
        "target_flux_(ITA_ADDED)": 0.23353388152834142,
        "growth_rate": 1.109377183532893,
        "growth_without_target": 0.0,
        "knockout": [
            "GLNS",
            "ICL",
            "PFL",
            "POX",
            "PPS",
            "SUCOAS"
        ],
        "knockin": [],
        "medium_addition": [
            "ADD_gln__L_c"
        ]
    },
    {
        "number": 13,
        "objective": 1.109377183532893,
        "growth_coupling_slope": 0.2105090000000137,
        "target_flux_(ITA_ADDED)": 0.23353388152834098,
        "growth_rate": 1.109377183532893,
        "growth_without_target": 0.0,
        "knockout": [
            "EDD",
            "GLNS",
            "ICL",
            "PPS",
            "SUCOAS"
        ],
        "knockin": [],
        "medium_addition": [
            "ADD_gln__L_c"
        ]
    },
    {
        "number": 14,
        "objective": 1.109377183532893,
        "growth_coupling_slope": 0.2105090000000137,
        "target_flux_(ITA_ADDED)": 0.23353388152834098,
        "growth_rate": 1.109377183532893,
        "growth_without_target": 0.0,
        "knockout": [
            "FBP",
            "G3PD5",
            "GLNS",
            "ICL",
            "ME1",
            "SUCOAS"
        ],
        "knockin": [],
        "medium_addition": [
            "ADD_gln__L_c"
        ]
    },
    {
        "number": 15,
        "objective": 1.109377183532893,
        "growth_coupling_slope": 0.21050900000001332,
        "target_flux_(ITA_ADDED)": 0.23353388152834054,
        "growth_rate": 1.109377183532893,
        "growth_without_target": 0.0,
        "knockout": [
            "GLNS",
            "ICL",
            "POX",
            "PPS",
            "SUCOAS"
        ],
        "knockin": [],
        "medium_addition": [
            "ADD_gln__L_c"
        ]
    },
    {
        "number": 16,
        "objective": 1.109377183532893,
        "growth_coupling_slope": 0.2105090000000137,
        "target_flux_(ITA_ADDED)": 0.23353388152834098,
        "growth_rate": 1.109377183532893,
        "growth_without_target": 0.0,
        "knockout": [
            "GLNS",
            "ICL",
            "MGSA",
            "POX",
            "SUCOAS"
        ],
        "knockin": [],
        "medium_addition": [
            "ADD_gln__L_c"
        ]
    },
    {
        "number": 17,
        "objective": 1.109377183532891,
        "growth_coupling_slope": 0.21050899999986397,
        "target_flux_(ITA_ADDED)": 0.23353388152817445,
        "growth_rate": 1.1093771835328976,
        "growth_without_target": 6.661338147750939e-15,
        "knockout": [
            "EDD",
            "G3PD5",
            "GLNS",
            "ICL",
            "ME1",
            "SUCOAS"
        ],
        "knockin": [],
        "medium_addition": [
            "ADD_gln__L_c"
        ]
    },
    {
        "number": 18,
        "objective": 1.1093771835328898,
        "growth_coupling_slope": 0.21050899999999545,
        "target_flux_(ITA_ADDED)": 0.23353388152832005,
        "growth_rate": 1.1093771835328952,
        "growth_without_target": 5.329070518200751e-15,
        "knockout": [
            "FBP",
            "GLNS",
            "ICL",
            "ME1",
            "POX",
            "SUCOAS"
        ],
        "knockin": [],
        "medium_addition": [
            "ADD_gln__L_c"
        ]
    },
    {
        "number": 19,
        "objective": 1.1093771835328867,
        "growth_coupling_slope": 0.21050899999999104,
        "target_flux_(ITA_ADDED)": 0.2335338815283145,
        "growth_rate": 1.109377183532892,
        "growth_without_target": 5.329070518200751e-15,
        "knockout": [
            "GLNS",
            "GLYCK",
            "ICL",
            "MGSA",
            "SUCOAS"
        ],
        "knockin": [],
        "medium_addition": [
            "ADD_gln__L_c"
        ]
    },
    {
        "number": 20,
        "objective": 0.9038556704034497,
        "growth_coupling_slope": 7.477646500000066,
        "target_flux_(ITA_ADDED)": 6.758713190297569,
        "growth_rate": 0.9038556704034497,
        "growth_without_target": 0.0,
        "knockout": [
            "AKGDH",
            "GLUDy",
            "ICL",
            "NADTRHD",
            "PYK"
        ],
        "knockin": [],
        "medium_addition": [
            "ADD_glu__L_c"
        ]
    },
    {
        "number": 21,
        "objective": 0.6036334386848865,
        "growth_coupling_slope": 7.898028166662131,
        "target_flux_(ITA_ADDED)": 4.767513901072352,
        "growth_rate": 0.6036334386848865,
        "growth_without_target": 0.0,
        "knockout": [
            "AKGDH",
            "G6PDH2r",
            "ICL",
            "MDH",
            "MGSA",
            "PYK"
        ],
        "knockin": [],
        "medium_addition": [
            "ADD_ile__L_c"
        ]
    },
    {
        "number": 22,
        "objective": 0.6035999657218921,
        "growth_coupling_slope": 7.608416862314634,
        "target_flux_(ITA_ADDED)": 4.592440157290979,
        "growth_rate": 0.6035999657218921,
        "growth_without_target": 0.0,
        "knockout": [
            "AKGDH",
            "G6PDH2r",
            "ICL",
            "MDH",
            "MGSA",
            "PYK"
        ],
        "knockin": [],
        "medium_addition": [
            "ADD_leu__L_c"
        ]
    },
    {
        "number": 23,
        "objective": 0.5987889153138434,
        "growth_coupling_slope": 10.553241949275382,
        "target_flux_(ITA_ADDED)": 6.319164299851156,
        "growth_rate": 0.5987889153138434,
        "growth_without_target": 0.0,
        "knockout": [
            "AKGDH",
            "G6PDH2r",
            "ICL",
            "MDH",
            "MGSA",
            "PYK"
        ],
        "knockin": [],
        "medium_addition": [
            "ADD_asp__L_c"
        ]
    },
    {
        "number": 24,
        "objective": 0.5854756335062768,
        "growth_coupling_slope": 8.712862949271637,
        "target_flux_(ITA_ADDED)": 5.10116895487818,
        "growth_rate": 0.5854756335062768,
        "growth_without_target": 0.0,
        "knockout": [
            "AKGDH",
            "ICL",
            "MDH",
            "MGSA",
            "PGL",
            "PYK"
        ],
        "knockin": [],
        "medium_addition": [
            "ADD_arg__L_c"
        ]
    },
    {
        "number": 25,
        "objective": 0.5795230839809821,
        "growth_coupling_slope": 8.757130862314238,
        "target_flux_(ITA_ADDED)": 5.074959484153384,
        "growth_rate": 0.5795230839809821,
        "growth_without_target": 0.0,
        "knockout": [
            "AKGDH",
            "G6PDH2r",
            "ICL",
            "MDH",
            "MGSA",
            "PYK"
        ],
        "knockin": [],
        "medium_addition": [
            "ADD_tyr__L_c"
        ]
    }
]
