# Supplementary material for: OptCouple: Joint simulation of gene knockouts, insertions and medium modifications for prediction of growth-coupled strain designs
Source: Metab Eng Commun. 2019 Mar 16;8:e00087. doi: 10.1016/j.mec.2019.e00087 (PMC6431744; doi:10.1016/j.mec.2019.e00087)
Supplement: Multimedia component 1 [file mmc1.zip › Revised Supplementary/20180504_0843__iJO1366__MT_ADDED__solution_pool_all.json]

[
    {
        "number": 0,
        "objective": 1.8889888181464833,
        "growth_coupling_slope": 3.838909999999931,
        "target_flux_(MT_ADDED)": 7.251658063870586,
        "growth_rate": 1.8889888181464833,
        "growth_without_target": 0.0,
        "knockout": [
            "MTHFD",
            "PPC",
            "SUCDi"
        ],
        "knockin": [
            "PPYRDC",
            "MMSAD2",
            "NTRIR2y"
        ],
        "medium_addition": [
            "ADD_phe__L_c"
        ]
    },
    {
        "number": 1,
        "objective": 1.8889888181464314,
        "growth_coupling_slope": 3.83891,
        "target_flux_(MT_ADDED)": 7.251658063870517,
        "growth_rate": 1.8889888181464314,
        "growth_without_target": 0.0,
        "knockout": [
            "MTHFD",
            "PPC",
            "SUCDi"
        ],
        "knockin": [
            "PPYRDC",
            "MMSAD2",
            "CATp"
        ],
        "medium_addition": [
            "ADD_phe__L_c"
        ]
    },
    {
        "number": 2,
        "objective": 1.8889888181464258,
        "growth_coupling_slope": 3.838910000000012,
        "target_flux_(MT_ADDED)": 7.251658063870518,
        "growth_rate": 1.8889888181464258,
        "growth_without_target": 0.0,
        "knockout": [
            "MTHFD",
            "PPC",
            "SUCDi"
        ],
        "knockin": [
            "PPYRDC",
            "PYDXO",
            "MMSAD2"
        ],
        "medium_addition": [
            "ADD_phe__L_c"
        ]
    },
    {
        "number": 3,
        "objective": 1.8889888181464094,
        "growth_coupling_slope": 3.8389100000001037,
        "target_flux_(MT_ADDED)": 7.251658063870629,
        "growth_rate": 1.888988818146412,
        "growth_without_target": 2.6645352591003757e-15,
        "knockout": [
            "MTHFD",
            "PPC",
            "SUCDi"
        ],
        "knockin": [
            "PPYRDC",
            "MMSAD2",
            "MEHLER"
        ],
        "medium_addition": [
            "ADD_phe__L_c"
        ]
    },
    {
        "number": 4,
        "objective": 1.8201223995686189,
        "growth_coupling_slope": 3.548381000000015,
        "target_flux_(MT_ADDED)": 6.458487740303723,
        "growth_rate": 1.8201223995686215,
        "growth_without_target": 2.6645352591003757e-15,
        "knockout": [
            "MTHFD",
            "PPC",
            "SUCDi"
        ],
        "knockin": [
            "PPYRDC",
            "MEHLER",
            "OBDHm"
        ],
        "medium_addition": [
            "ADD_phe__L_c"
        ]
    },
    {
        "number": 5,
        "objective": 1.737029137589984,
        "growth_coupling_slope": 3.8389099999999994,
        "target_flux_(MT_ADDED)": 6.6682985265855645,
        "growth_rate": 1.737029137589984,
        "growth_without_target": 0.0,
        "knockout": [
            "MTHFD",
            "PPC",
            "SUCDi"
        ],
        "knockin": [
            "PPYRDC",
            "MEHLER",
            "ALASm"
        ],
        "medium_addition": [
            "ADD_phe__L_c"
        ]
    },
    {
        "number": 6,
        "objective": 1.7366378035358714,
        "growth_coupling_slope": 3.838910000000005,
        "target_flux_(MT_ADDED)": 6.666796230371901,
        "growth_rate": 1.736637803535874,
        "growth_without_target": 2.6645352591003757e-15,
        "knockout": [
            "MTHFD",
            "PPC",
            "SUCDi"
        ],
        "knockin": [
            "PPYRDC",
            "MEHLER",
            "ALCD1"
        ],
        "medium_addition": [
            "ADD_phe__L_c"
        ]
    },
    {
        "number": 7,
        "objective": 1.7366377487011309,
        "growth_coupling_slope": 3.8389099999999976,
        "target_flux_(MT_ADDED)": 6.666796019866254,
        "growth_rate": 1.7366377487011309,
        "growth_without_target": 0.0,
        "knockout": [
            "MTHFD",
            "PPC",
            "SUCDi"
        ],
        "knockin": [
            "PPYRDC",
            "ACALDCD",
            "MEHLER"
        ],
        "medium_addition": [
            "ADD_phe__L_c"
        ]
    },
    {
        "number": 8,
        "objective": 1.7366377487011309,
        "growth_coupling_slope": 3.8389099999999976,
        "target_flux_(MT_ADDED)": 6.666796019866254,
        "growth_rate": 1.7366377487011309,
        "growth_without_target": 0.0,
        "knockout": [
            "MTHFC",
            "PPC",
            "SUCDi"
        ],
        "knockin": [
            "PPYRDC",
            "ACALDCD",
            "MEHLER"
        ],
        "medium_addition": [
            "ADD_phe__L_c"
        ]
    },
    {
        "number": 9,
        "objective": 1.7366377487011309,
        "growth_coupling_slope": 3.8389099999999976,
        "target_flux_(MT_ADDED)": 6.666796019866254,
        "growth_rate": 1.7366377487011309,
        "growth_without_target": 0.0,
        "knockout": [
            "MTHFD",
            "PPC",
            "SUCDi"
        ],
        "knockin": [
            "PPYRDC",
            "FA120ACPHi_1",
            "MEHLER"
        ],
        "medium_addition": [
            "ADD_phe__L_c"
        ]
    },
    {
        "number": 10,
        "objective": 1.7366377487011309,
        "growth_coupling_slope": 3.8389099999999976,
        "target_flux_(MT_ADDED)": 6.666796019866254,
        "growth_rate": 1.7366377487011309,
        "growth_without_target": 0.0,
        "knockout": [
            "MTHFC",
            "PPC",
            "SUCDi"
        ],
        "knockin": [
            "PPYRDC",
            "FA120ACPHi_1",
            "MEHLER"
        ],
        "medium_addition": [
            "ADD_phe__L_c"
        ]
    },
    {
        "number": 11,
        "objective": 1.7366377487011282,
        "growth_coupling_slope": 3.83891,
        "target_flux_(MT_ADDED)": 6.666796019866248,
        "growth_rate": 1.7366377487011282,
        "growth_without_target": 0.0,
        "knockout": [
            "MTHFD",
            "PPC",
            "SUCDi"
        ],
        "knockin": [
            "PPYRDC",
            "VNDH_2",
            "NTRIR2y"
        ],
        "medium_addition": [
            "ADD_phe__L_c"
        ]
    }
]
