# Supplementary material for: OptCouple: Joint simulation of gene knockouts, insertions and medium modifications for prediction of growth-coupled strain designs
Source: Metab Eng Commun. 2019 Mar 16;8:e00087. doi: 10.1016/j.mec.2019.e00087 (PMC6431744; doi:10.1016/j.mec.2019.e00087)
Supplement: Multimedia component 1 [file mmc1.zip › Revised Supplementary/iJO1366_fullmodel.json]

{
"metabolites":[
{
"id":"10fthf_c",
"name":"10-Formyltetrahydrofolate",
"compartment":"c",
"charge":-2,
"formula":"C20H21N7O7",
"notes":{
"original_bigg_ids":[
"10fthf_c"
]
}
},
{
"id":"12dgr120_c",
"name":"1,2-Diacyl-sn-glycerol (didodecanoyl, n-C12:0)",
"compartment":"c",
"charge":0,
"formula":"C27H52O5",
"notes":{
"original_bigg_ids":[
"12dgr120_c"
]
}
},
{
"id":"12dgr140_c",
"name":"1,2-Diacyl-sn-glycerol (ditetradecanoyl, n-C14:0)",
"compartment":"c",
"charge":0,
"formula":"C31H60O5",
"notes":{
"original_bigg_ids":[
"12dgr140_c"
]
}
},
{
"id":"12dgr141_c",
"name":"1,2-Diacyl-sn-glycerol (ditetradec-7-enoyl, n-C14:1)",
"compartment":"c",
"charge":0,
"formula":"C31H56O5",
"notes":{
"original_bigg_ids":[
"12dgr141_c"
]
}
},
{
"id":"12dgr160_c",
"name":"1,2-Diacyl-sn-glycerol (dihexadecanoyl, n-C16:0)",
"compartment":"c",
"charge":0,
"formula":"C35H68O5",
"notes":{
"original_bigg_ids":[
"12dgr160_c"
]
}
},
{
"id":"12dgr161_c",
"name":"1,2-Diacyl-sn-glycerol (dihexadec-9-enoyl, n-C16:1)",
"compartment":"c",
"charge":0,
"formula":"C35H64O5",
"notes":{
"original_bigg_ids":[
"12dgr161_c"
]
}
},
{
"id":"12dgr180_c",
"name":"1,2-Diacyl-sn-glycerol (dioctadecanoyl, n-C18:0)",
"compartment":"c",
"charge":0,
"formula":"C39H76O5",
"notes":{
"original_bigg_ids":[
"12dgr180_c"
]
}
},
{
"id":"12dgr181_c",
"name":"1,2-Diacyl-sn-glycerol (dioctadec-11-enoyl, n-C18:1)",
"compartment":"c",
"charge":0,
"formula":"C39H72O5",
"notes":{
"original_bigg_ids":[
"12dgr181_c"
]
}
},
{
"id":"12ppd__R_c",
"name":"(R)-Propane-1,2-diol",
"compartment":"c",
"charge":0,
"formula":"C3H8O2",
"notes":{
"original_bigg_ids":[
"12ppd_DASH_R_c"
]
}
},
{
"id":"12ppd__S_c",
"name":"(S)-Propane-1,2-diol",
"compartment":"c",
"charge":0,
"formula":"C3H8O2",
"notes":{
"original_bigg_ids":[
"12ppd_DASH_S_c"
]
}
},
{
"id":"13dpg_c",
"name":"3-Phospho-D-glyceroyl phosphate",
"compartment":"c",
"charge":-4,
"formula":"C3H4O10P2",
"notes":{
"original_bigg_ids":[
"13dpg_c"
]
}
},
{
"id":"14dhncoa_c",
"name":"1,4-dihydroxy-2-napthoyl-CoA",
"compartment":"c",
"charge":-4,
"formula":"C32H38N7O19P3S",
"notes":{
"original_bigg_ids":[
"14dhncoa_c"
]
}
},
{
"id":"14glucan_c",
"name":"1,4-alpha-D-glucan",
"compartment":"c",
"charge":0,
"formula":"C36H62O31",
"notes":{
"original_bigg_ids":[
"14glucan_c"
]
}
},
{
"id":"15dap_c",
"name":"1,5-Diaminopentane",
"compartment":"c",
"charge":2,
"formula":"C5H16N2",
"notes":{
"original_bigg_ids":[
"15dap_c"
]
}
},
{
"id":"1ddecg3p_c",
"name":"1-dodecanoyl-sn-glycerol 3-phosphate",
"compartment":"c",
"charge":-2,
"formula":"C15H29O7P1",
"notes":{
"original_bigg_ids":[
"1ddecg3p_c"
]
}
},
{
"id":"1hdec9eg3p_c",
"name":"1-hexadec-9-enoyl-sn-glycerol 3-phosphate",
"compartment":"c",
"charge":-2,
"formula":"C19H35O7P1",
"notes":{
"original_bigg_ids":[
"1hdec9eg3p_c"
]
}
},
{
"id":"1hdecg3p_c",
"name":"1-hexadecanoyl-sn-glycerol 3-phosphate",
"compartment":"c",
"charge":-2,
"formula":"C19H37O7P1",
"notes":{
"original_bigg_ids":[
"1hdecg3p_c"
]
}
},
{
"id":"1odec11eg3p_c",
"name":"1-octadec-11-enoyl-sn-glycerol 3-phosphate",
"compartment":"c",
"charge":-2,
"formula":"C21H39O7P1",
"notes":{
"original_bigg_ids":[
"1odec11eg3p_c"
]
}
},
{
"id":"1odecg3p_c",
"name":"1-octadecanoyl-sn-glycerol 3-phosphate",
"compartment":"c",
"charge":-2,
"formula":"C21H41O7P1",
"notes":{
"original_bigg_ids":[
"1odecg3p_c"
]
}
},
{
"id":"1pyr5c_c",
"name":"1-Pyrroline-5-carboxylate",
"compartment":"c",
"charge":-1,
"formula":"C5H6NO2",
"notes":{
"original_bigg_ids":[
"1pyr5c_c"
]
}
},
{
"id":"1tdec7eg3p_c",
"name":"1-tetradec-7-enoyl-sn-glycerol 3-phosphate",
"compartment":"c",
"charge":-2,
"formula":"C17H31O7P1",
"notes":{
"original_bigg_ids":[
"1tdec7eg3p_c"
]
}
},
{
"id":"1tdecg3p_c",
"name":"1-tetradecanoyl-sn-glycerol 3-phosphate",
"compartment":"c",
"charge":-2,
"formula":"C17H33O7P1",
"notes":{
"original_bigg_ids":[
"1tdecg3p_c"
]
}
},
{
"id":"23dappa_c",
"name":"2,3-diaminopropionate",
"compartment":"c",
"charge":1,
"formula":"C3H9N2O2",
"notes":{
"original_bigg_ids":[
"23dappa_c"
]
}
},
{
"id":"23ddhb_c",
"name":"2,3-Dihydro-2,3-dihydroxybenzoate",
"compartment":"c",
"charge":-1,
"formula":"C7H7O4",
"notes":{
"original_bigg_ids":[
"23ddhb_c"
]
}
},
{
"id":"23dhacoa_c",
"name":"2,3-dehydroadipyl-CoA",
"compartment":"c",
"charge":-5,
"formula":"C27H37N7O19P3S",
"notes":{
"original_bigg_ids":[
"23dhacoa_c"
]
}
},
{
"id":"23dhb_c",
"name":"2,3-Dihydroxybenzoate",
"compartment":"c",
"charge":-1,
"formula":"C7H5O4",
"notes":{
"original_bigg_ids":[
"23dhb_c"
]
}
},
{
"id":"23dhba_c",
"name":"(2,3-Dihydroxybenzoyl)adenylate",
"compartment":"c",
"charge":-1,
"formula":"C17H17N5O10P",
"notes":{
"original_bigg_ids":[
"23dhba_c"
]
}
},
{
"id":"23dhbzs_c",
"name":"2,3-dihydroxybenzoylserine",
"compartment":"c",
"charge":-1,
"formula":"C10H10NO6",
"notes":{
"original_bigg_ids":[
"23dhbzs_c"
]
}
},
{
"id":"23dhdp_c",
"name":"2,3-Dihydrodipicolinate",
"compartment":"c",
"charge":-2,
"formula":"C7H5NO4",
"notes":{
"original_bigg_ids":[
"23dhdp_c"
]
}
},
{
"id":"23dhmb_c",
"name":"(R)-2,3-Dihydroxy-3-methylbutanoate",
"compartment":"c",
"charge":-1,
"formula":"C5H9O4",
"notes":{
"original_bigg_ids":[
"23dhmb_c"
]
}
},
{
"id":"23dhmp_c",
"name":"(R)-2,3-Dihydroxy-3-methylpentanoate",
"compartment":"c",
"charge":-1,
"formula":"C6H11O4",
"notes":{
"original_bigg_ids":[
"23dhmp_c"
]
}
},
{
"id":"23doguln_c",
"name":"2,3-Dioxo-L-gulonate",
"compartment":"c",
"charge":-1,
"formula":"C6H7O7",
"notes":{
"original_bigg_ids":[
"23doguln_c"
]
}
},
{
"id":"25aics_c",
"name":"(S)-2-[5-Amino-1-(5-phospho-D-ribosyl)imidazole-4-carboxamido]succinate",
"compartment":"c",
"charge":-4,
"formula":"C13H15N4O12P",
"notes":{
"original_bigg_ids":[
"25aics_c"
]
}
},
{
"id":"25dkglcn_c",
"name":"2,5-diketo-D-gluconate",
"compartment":"c",
"charge":-1,
"formula":"C6H7O7",
"notes":{
"original_bigg_ids":[
"25dkglcn_c"
]
}
},
{
"id":"25drapp_c",
"name":"2,5-Diamino-6-(ribosylamino)-4-(3H)-pyrimidinone 5'-phosphate",
"compartment":"c",
"charge":-2,
"formula":"C9H14N5O8P",
"notes":{
"original_bigg_ids":[
"25drapp_c"
]
}
},
{
"id":"26dap_LL_c",
"name":"LL-2,6-Diaminoheptanedioate",
"compartment":"c",
"charge":0,
"formula":"C7H14N2O4",
"notes":{
"original_bigg_ids":[
"26dap_DASH_LL_c"
]
}
},
{
"id":"26dap__M_c",
"name":"Meso-2,6-Diaminoheptanedioate",
"compartment":"c",
"charge":0,
"formula":"C7H14N2O4",
"notes":{
"original_bigg_ids":[
"26dap_DASH_M_c"
]
}
},
{
"id":"2agpe120_c",
"name":"2-Acyl-sn-glycero-3-phosphoethanolamine (n-C12:0)",
"compartment":"c",
"charge":0,
"formula":"C17H36NO7P1",
"notes":{
"original_bigg_ids":[
"2agpe120_c"
]
}
},
{
"id":"2agpe140_c",
"name":"2-Acyl-sn-glycero-3-phosphoethanolamine (n-C14:0)",
"compartment":"c",
"charge":0,
"formula":"C19H40NO7P1",
"notes":{
"original_bigg_ids":[
"2agpe140_c"
]
}
},
{
"id":"2agpe141_c",
"name":"2-Acyl-sn-glycero-3-phosphoethanolamine (n-C14:1)",
"compartment":"c",
"charge":0,
"formula":"C19H38NO7P1",
"notes":{
"original_bigg_ids":[
"2agpe141_c"
]
}
},
{
"id":"2agpe160_c",
"name":"2-Acyl-sn-glycero-3-phosphoethanolamine (n-C16:0)",
"compartment":"c",
"charge":0,
"formula":"C21H44NO7P1",
"notes":{
"original_bigg_ids":[
"2agpe160_c"
]
}
},
{
"id":"2agpe161_c",
"name":"2-Acyl-sn-glycero-3-phosphoethanolamine (n-C16:1)",
"compartment":"c",
"charge":0,
"formula":"C21H42NO7P1",
"notes":{
"original_bigg_ids":[
"2agpe161_c"
]
}
},
{
"id":"2agpe180_c",
"name":"2-Acyl-sn-glycero-3-phosphoethanolamine (n-C18:0)",
"compartment":"c",
"charge":0,
"formula":"C23H48NO7P1",
"notes":{
"original_bigg_ids":[
"2agpe180_c"
]
}
},
{
"id":"2agpe181_c",
"name":"2-Acyl-sn-glycero-3-phosphoethanolamine (n-C18:1)",
"compartment":"c",
"charge":0,
"formula":"C23H46NO7P1",
"notes":{
"original_bigg_ids":[
"2agpe181_c"
]
}
},
{
"id":"2agpg120_c",
"name":"2-Acyl-sn-glycero-3-phosphoglycerol (n-C12:0)",
"compartment":"c",
"charge":-1,
"formula":"C18H36O9P1",
"notes":{
"original_bigg_ids":[
"2agpg120_c"
]
}
},
{
"id":"2agpg140_c",
"name":"2-Acyl-sn-glycero-3-phosphoglycerol (n-C14:0)",
"compartment":"c",
"charge":-1,
"formula":"C20H40O9P1",
"notes":{
"original_bigg_ids":[
"2agpg140_c"
]
}
},
{
"id":"2agpg141_c",
"name":"2-Acyl-sn-glycero-3-phosphoglycerol (n-C14:1)",
"compartment":"c",
"charge":-1,
"formula":"C20H38O9P1",
"notes":{
"original_bigg_ids":[
"2agpg141_c"
]
}
},
{
"id":"2agpg160_c",
"name":"2-Acyl-sn-glycero-3-phosphoglycerol (n-C16:0)",
"compartment":"c",
"charge":-1,
"formula":"C22H44O9P1",
"notes":{
"original_bigg_ids":[
"2agpg160_c"
]
}
},
{
"id":"2agpg161_c",
"name":"2-Acyl-sn-glycero-3-phosphoglycerol (n-C16:1)",
"compartment":"c",
"charge":-1,
"formula":"C22H42O9P1",
"notes":{
"original_bigg_ids":[
"2agpg161_c"
]
}
},
{
"id":"2agpg180_c",
"name":"2-Acyl-sn-glycero-3-phosphoglycerol (n-C18:0)",
"compartment":"c",
"charge":-1,
"formula":"C24H48O9P1",
"notes":{
"original_bigg_ids":[
"2agpg180_c"
]
}
},
{
"id":"2agpg181_c",
"name":"2-Acyl-sn-glycero-3-phosphoglycerol (n-C18:1)",
"compartment":"c",
"charge":-1,
"formula":"C24H46O9P1",
"notes":{
"original_bigg_ids":[
"2agpg181_c"
]
}
},
{
"id":"2ahbut_c",
"name":"(S)-2-Aceto-2-hydroxybutanoate",
"compartment":"c",
"charge":-1,
"formula":"C6H9O4",
"notes":{
"original_bigg_ids":[
"2ahbut_c"
]
}
},
{
"id":"2amsa_c",
"name":"2-Aminomalonate semialdehyde",
"compartment":"c",
"charge":0,
"formula":"C3H5NO3",
"notes":{
"original_bigg_ids":[
"2amsa_c"
]
}
},
{
"id":"2aobut_c",
"name":"L-2-Amino-3-oxobutanoate",
"compartment":"c",
"charge":0,
"formula":"C4H7NO3",
"notes":{
"original_bigg_ids":[
"2aobut_c"
]
}
},
{
"id":"2cpr5p_c",
"name":"1-(2-Carboxyphenylamino)-1-deoxy-D-ribulose 5-phosphate",
"compartment":"c",
"charge":-3,
"formula":"C12H13NO9P",
"notes":{
"original_bigg_ids":[
"2cpr5p_c"
]
}
},
{
"id":"2dda7p_c",
"name":"2-Dehydro-3-deoxy-D-arabino-heptonate 7-phosphate",
"compartment":"c",
"charge":-3,
"formula":"C7H10O10P",
"notes":{
"original_bigg_ids":[
"2dda7p_c"
]
}
},
{
"id":"2ddecg3p_c",
"name":"2-dodecanoyl-sn-glycerol 3-phosphate",
"compartment":"c",
"charge":-1,
"formula":"C15H30O7P1",
"notes":{
"original_bigg_ids":[
"2ddecg3p_c"
]
}
},
{
"id":"2ddg6p_c",
"name":"2-Dehydro-3-deoxy-D-gluconate 6-phosphate",
"compartment":"c",
"charge":-3,
"formula":"C6H8O9P",
"notes":{
"original_bigg_ids":[
"2ddg6p_c"
]
}
},
{
"id":"2ddglcn_c",
"name":"2-Dehydro-3-deoxy-D-gluconate",
"compartment":"c",
"charge":-1,
"formula":"C6H9O6",
"notes":{
"original_bigg_ids":[
"2ddglcn_c"
]
}
},
{
"id":"2dh3dgal_c",
"name":"2-Dehydro-3-deoxy-D-galactonate",
"compartment":"c",
"charge":-1,
"formula":"C6H9O6",
"notes":{
"original_bigg_ids":[
"2dh3dgal_c"
]
}
},
{
"id":"2dh3dgal6p_c",
"name":"2-Dehydro-3-deoxy-D-galactonate 6-phosphate",
"compartment":"c",
"charge":-3,
"formula":"C6H8O9P",
"notes":{
"original_bigg_ids":[
"2dh3dgal6p_c"
]
}
},
{
"id":"2dhguln_c",
"name":"2-Dehydro-L-gulonate",
"compartment":"c",
"charge":-1,
"formula":"C6H9O7",
"notes":{
"original_bigg_ids":[
"2dhguln_c"
]
}
},
{
"id":"2dhp_c",
"name":"2-Dehydropantoate",
"compartment":"c",
"charge":-1,
"formula":"C6H9O4",
"notes":{
"original_bigg_ids":[
"2dhp_c"
]
}
},
{
"id":"2dmmq8_c",
"name":"2-Demethylmenaquinone 8",
"compartment":"c",
"charge":0,
"formula":"C50H70O2",
"notes":{
"original_bigg_ids":[
"2dmmq8_c"
]
}
},
{
"id":"2dmmql8_c",
"name":"2-Demethylmenaquinol 8",
"compartment":"c",
"charge":0,
"formula":"C50H72O2",
"notes":{
"original_bigg_ids":[
"2dmmql8_c"
]
}
},
{
"id":"2dr1p_c",
"name":"2-Deoxy-D-ribose 1-phosphate",
"compartment":"c",
"charge":-2,
"formula":"C5H9O7P",
"notes":{
"original_bigg_ids":[
"2dr1p_c"
]
}
},
{
"id":"2dr5p_c",
"name":"2-Deoxy-D-ribose 5-phosphate",
"compartment":"c",
"charge":-2,
"formula":"C5H9O7P",
"notes":{
"original_bigg_ids":[
"2dr5p_c"
]
}
},
{
"id":"2fe1s_c",
"name":"[2Fe-1S] desulfurated iron-sulfur cluster",
"compartment":"c",
"charge":2,
"formula":"SFe2",
"notes":{
"original_bigg_ids":[
"2fe1s_c"
]
}
},
{
"id":"2fe2s_c",
"name":"[2Fe-2S] iron-sulfur cluster",
"compartment":"c",
"charge":2,
"formula":"S2Fe2",
"notes":{
"original_bigg_ids":[
"2fe2s_c"
]
}
},
{
"id":"2h3oppan_c",
"name":"2-Hydroxy-3-oxopropanoate",
"compartment":"c",
"charge":-1,
"formula":"C3H3O4",
"notes":{
"original_bigg_ids":[
"2h3oppan_c"
]
}
},
{
"id":"2hdec9eg3p_c",
"name":"2-hexadec-9-enoyl-sn-glycerol 3-phosphate",
"compartment":"c",
"charge":-1,
"formula":"C19H36O7P1",
"notes":{
"original_bigg_ids":[
"2hdec9eg3p_c"
]
}
},
{
"id":"2hdecg3p_c",
"name":"2-hexadecanoyl-sn-glycerol 3-phosphate",
"compartment":"c",
"charge":-1,
"formula":"C19H38O7P1",
"notes":{
"original_bigg_ids":[
"2hdecg3p_c"
]
}
},
{
"id":"2ippm_c",
"name":"2-Isopropylmaleate",
"compartment":"c",
"charge":-2,
"formula":"C7H8O4",
"notes":{
"original_bigg_ids":[
"2ippm_c"
]
}
},
{
"id":"2mahmp_c",
"name":"2-Methyl-4-amino-5-hydroxymethylpyrimidine diphosphate",
"compartment":"c",
"charge":-3,
"formula":"C6H8N3O7P2",
"notes":{
"original_bigg_ids":[
"2mahmp_c"
]
}
},
{
"id":"2mcacn_c",
"name":"Cis-2-Methylaconitate",
"compartment":"c",
"charge":-3,
"formula":"C7H5O6",
"notes":{
"original_bigg_ids":[
"2mcacn_c"
]
}
},
{
"id":"2mcit_c",
"name":"2-Methylcitrate",
"compartment":"c",
"charge":-3,
"formula":"C7H7O7",
"notes":{
"original_bigg_ids":[
"2mcit_c"
]
}
},
{
"id":"2me4p_c",
"name":"2-C-methyl-D-erythritol 4-phosphate",
"compartment":"c",
"charge":-2,
"formula":"C5H11O7P",
"notes":{
"original_bigg_ids":[
"2me4p_c"
]
}
},
{
"id":"2mecdp_c",
"name":"2-C-methyl-D-erythritol 2,4-cyclodiphosphate",
"compartment":"c",
"charge":-2,
"formula":"C5H10O9P2",
"notes":{
"original_bigg_ids":[
"2mecdp_c"
]
}
},
{
"id":"2obut_c",
"name":"2-Oxobutanoate",
"compartment":"c",
"charge":-1,
"formula":"C4H5O3",
"notes":{
"original_bigg_ids":[
"2obut_c"
]
}
},
{
"id":"2odec11eg3p_c",
"name":"2-octadec-11-enoyl-sn-glycerol 3-phosphate",
"compartment":"c",
"charge":-1,
"formula":"C21H40O7P1",
"notes":{
"original_bigg_ids":[
"2odec11eg3p_c"
]
}
},
{
"id":"2odecg3p_c",
"name":"2-octadecanoyl-sn-glycerol 3-phosphate",
"compartment":"c",
"charge":-1,
"formula":"C21H42O7P1",
"notes":{
"original_bigg_ids":[
"2odecg3p_c"
]
}
},
{
"id":"2ohph_c",
"name":"2-Octaprenyl-6-hydroxyphenol",
"compartment":"c",
"charge":0,
"formula":"C46H70O2",
"notes":{
"original_bigg_ids":[
"2ohph_c"
]
}
},
{
"id":"2ombzl_c",
"name":"2-Octaprenyl-6-methoxy-1,4-benzoquinol",
"compartment":"c",
"charge":0,
"formula":"C47H72O3",
"notes":{
"original_bigg_ids":[
"2ombzl_c"
]
}
},
{
"id":"2omhmbl_c",
"name":"2-Octaprenyl-3-methyl-5-hydroxy-6-methoxy-1,4-benzoquinol",
"compartment":"c",
"charge":0,
"formula":"C48H74O4",
"notes":{
"original_bigg_ids":[
"2omhmbl_c"
]
}
},
{
"id":"2ommbl_c",
"name":"2-Octaprenyl-3-methyl-6-methoxy- 1,4-benzoquinol",
"compartment":"c",
"charge":0,
"formula":"C48H74O3",
"notes":{
"original_bigg_ids":[
"2ommbl_c"
]
}
},
{
"id":"2omph_c",
"name":"2-Octaprenyl-6-methoxyphenol",
"compartment":"c",
"charge":0,
"formula":"C47H72O2",
"notes":{
"original_bigg_ids":[
"2omph_c"
]
}
},
{
"id":"2oph_c",
"name":"2-Octaprenylphenol",
"compartment":"c",
"charge":0,
"formula":"C46H70O",
"notes":{
"original_bigg_ids":[
"2oph_c"
]
}
},
{
"id":"2oxpaccoa_c",
"name":"2-oxepin-2(3H)-ylideneacetyl-CoA",
"compartment":"c",
"charge":-4,
"formula":"C29H38N7O18P3S",
"notes":{
"original_bigg_ids":[
"2oxpaccoa_c"
]
}
},
{
"id":"2p4c2me_c",
"name":"2-phospho-4-(cytidine 5'-diphospho)-2-C-methyl-D-erythritol",
"compartment":"c",
"charge":-4,
"formula":"C14H22N3O17P3",
"notes":{
"original_bigg_ids":[
"2p4c2me_c"
]
}
},
{
"id":"2pg_c",
"name":"D-Glycerate 2-phosphate",
"compartment":"c",
"charge":-3,
"formula":"C3H4O7P",
"notes":{
"original_bigg_ids":[
"2pg_c"
]
}
},
{
"id":"2pglyc_c",
"name":"2-Phosphoglycolate",
"compartment":"c",
"charge":-3,
"formula":"C2H2O6P",
"notes":{
"original_bigg_ids":[
"2pglyc_c"
]
}
},
{
"id":"2sephchc_c",
"name":"2-succinyl-5-enolpyruvyl-6-hydroxy-3-cyclohexene-1-carboxylate",
"compartment":"c",
"charge":-3,
"formula":"C14H13O9",
"notes":{
"original_bigg_ids":[
"2sephchc_c"
]
}
},
{
"id":"2shchc_c",
"name":"2-Succinyl-6-hydroxy-2,4-cyclohexadiene-1-carboxylate",
"compartment":"c",
"charge":-2,
"formula":"C11H10O6",
"notes":{
"original_bigg_ids":[
"2shchc_c"
]
}
},
{
"id":"2tdec7eg3p_c",
"name":"2-tetradec-7-enoyl-sn-glycerol 3-phosphate",
"compartment":"c",
"charge":-1,
"formula":"C17H32O7P1",
"notes":{
"original_bigg_ids":[
"2tdec7eg3p_c"
]
}
},
{
"id":"2tdecg3p_c",
"name":"2-tetradecanoyl-sn-glycerol 3-phosphate",
"compartment":"c",
"charge":-1,
"formula":"C17H34O7P1",
"notes":{
"original_bigg_ids":[
"2tdecg3p_c"
]
}
},
{
"id":"2tpr3dpcoa_c",
"name":"2'-(5''-triphosphoribosyl)-3'-dephospho-CoA",
"compartment":"c",
"charge":-6,
"formula":"C26H40N7O26P5S",
"notes":{
"original_bigg_ids":[
"2tpr3dpcoa_c"
]
}
},
{
"id":"34hpp_c",
"name":"3-(4-Hydroxyphenyl)pyruvate",
"compartment":"c",
"charge":-1,
"formula":"C9H7O4",
"notes":{
"original_bigg_ids":[
"34hpp_c"
]
}
},
{
"id":"35cgmp_c",
"name":"3',5'-Cyclic GMP",
"compartment":"c",
"charge":-1,
"formula":"C10H11N5O7P",
"notes":{
"original_bigg_ids":[
"35cgmp_c"
]
}
},
{
"id":"3amac_c",
"name":"3-Aminoacrylate",
"compartment":"c",
"charge":-1,
"formula":"C3H4NO2",
"notes":{
"original_bigg_ids":[
"3amac_c"
]
}
},
{
"id":"3c2hmp_c",
"name":"3-Carboxy-2-hydroxy-4-methylpentanoate",
"compartment":"c",
"charge":-2,
"formula":"C7H10O5",
"notes":{
"original_bigg_ids":[
"3c2hmp_c"
]
}
},
{
"id":"3c3hmp_c",
"name":"3-Carboxy-3-hydroxy-4-methylpentanoate",
"compartment":"c",
"charge":-2,
"formula":"C7H10O5",
"notes":{
"original_bigg_ids":[
"3c3hmp_c"
]
}
},
{
"id":"3c4mop_c",
"name":"3-Carboxy-4-methyl-2-oxopentanoate",
"compartment":"c",
"charge":-2,
"formula":"C7H8O5",
"notes":{
"original_bigg_ids":[
"3c4mop_c"
]
}
},
{
"id":"3dhguln_c",
"name":"3-Dehydro-L-gulonate",
"compartment":"c",
"charge":-1,
"formula":"C6H9O7",
"notes":{
"original_bigg_ids":[
"3dhguln_c"
]
}
},
{
"id":"3dhgulnp_c",
"name":"3-keto-L-gulonate-6-phosphate",
"compartment":"c",
"charge":-3,
"formula":"C6H8O10P",
"notes":{
"original_bigg_ids":[
"3dhgulnp_c"
]
}
},
{
"id":"3dhq_c",
"name":"3-Dehydroquinate",
"compartment":"c",
"charge":-1,
"formula":"C7H9O6",
"notes":{
"original_bigg_ids":[
"3dhq_c"
]
}
},
{
"id":"3dhsk_c",
"name":"3-Dehydroshikimate",
"compartment":"c",
"charge":-1,
"formula":"C7H7O5",
"notes":{
"original_bigg_ids":[
"3dhsk_c"
]
}
},
{
"id":"3fe4s_c",
"name":"[3Fe-4S] damaged iron-sulfur cluster",
"compartment":"c",
"charge":0,
"formula":"S4Fe3",
"notes":{
"original_bigg_ids":[
"3fe4s_c"
]
}
},
{
"id":"3haACP_c",
"name":"(3R)-3-Hydroxyacyl-[acyl-carrier protein]",
"compartment":"c",
"charge":-1,
"formula":"C15H27N2O9PRS",
"notes":{
"original_bigg_ids":[
"3haACP_c"
]
}
},
{
"id":"3hadpcoa_c",
"name":"(3S)-3-Hydroxyadipyl-CoA",
"compartment":"c",
"charge":-5,
"formula":"C27H39N7O20P3S",
"notes":{
"original_bigg_ids":[
"3hadpcoa_c"
]
}
},
{
"id":"3hbcoa_c",
"name":"(S)-3-Hydroxybutanoyl-CoA",
"compartment":"c",
"charge":-4,
"formula":"C25H38N7O18P3S",
"notes":{
"original_bigg_ids":[
"3hbcoa_c"
]
}
},
{
"id":"3hcddec5eACP_c",
"name":"(R)-3-hydroxy-cis-dodec-5-enoyl-[acyl-carrier protein]",
"compartment":"c",
"charge":-1,
"formula":"C23H41N2O9PRS",
"notes":{
"original_bigg_ids":[
"3hcddec5eACP_c"
]
}
},
{
"id":"3hcinnm_c",
"name":"3-hydroxycinnamic acid",
"compartment":"c",
"charge":-1,
"formula":"C9H7O3",
"notes":{
"original_bigg_ids":[
"3hcinnm_c"
]
}
},
{
"id":"3hcmrs7eACP_c",
"name":"(R)-3-hydroxy-cis-myristol-7-eoyl-[acyl-carrier protein]",
"compartment":"c",
"charge":-1,
"formula":"C25H45N2O9PRS",
"notes":{
"original_bigg_ids":[
"3hcmrs7eACP_c"
]
}
},
{
"id":"3hcpalm9eACP_c",
"name":"(R)-3-hydroxy-cis-palm-9-eoyl-[acyl-carrier protein]",
"compartment":"c",
"charge":-1,
"formula":"C27H49N2O9PRS",
"notes":{
"original_bigg_ids":[
"3hcpalm9eACP_c"
]
}
},
{
"id":"3hcvac11eACP_c",
"name":"(R)-3-hydroxy-cis-vacc-11-enoyl-[acyl-carrier protein]",
"compartment":"c",
"charge":-1,
"formula":"C29H53N2O9PRS",
"notes":{
"original_bigg_ids":[
"3hcvac11eACP_c"
]
}
},
{
"id":"3hdcoa_c",
"name":"(S)-3-Hydroxydecanoyl-CoA",
"compartment":"c",
"charge":-4,
"formula":"C31H50N7O18P3S",
"notes":{
"original_bigg_ids":[
"3hdcoa_c"
]
}
},
{
"id":"3hddcoa_c",
"name":"(S)-3-Hydroxydodecanoyl-CoA",
"compartment":"c",
"charge":-4,
"formula":"C33H54N7O18P3S",
"notes":{
"original_bigg_ids":[
"3hddcoa_c"
]
}
},
{
"id":"3hddecACP_c",
"name":"(R)-3-Hydroxydodecanoyl-[acyl-carrier protein]",
"compartment":"c",
"charge":-1,
"formula":"C23H43N2O9PRS",
"notes":{
"original_bigg_ids":[
"3hddecACP_c"
]
}
},
{
"id":"3hdecACP_c",
"name":"(R)-3-Hydroxydecanoyl-[acyl-carrier protein]",
"compartment":"c",
"charge":-1,
"formula":"C21H39N2O9PRS",
"notes":{
"original_bigg_ids":[
"3hdecACP_c"
]
}
},
{
"id":"3hhcoa_c",
"name":"(S)-3-Hydroxyhexanoyl-CoA",
"compartment":"c",
"charge":-4,
"formula":"C27H42N7O18P3S",
"notes":{
"original_bigg_ids":[
"3hhcoa_c"
]
}
},
{
"id":"3hhdcoa_c",
"name":"(S)-3-Hydroxyhexadecanoyl-CoA",
"compartment":"c",
"charge":-4,
"formula":"C37H62N7O18P3S",
"notes":{
"original_bigg_ids":[
"3hhdcoa_c"
]
}
},
{
"id":"3hhexACP_c",
"name":"(R)-3-Hydroxyhexanoyl-[acyl-carrier protein]",
"compartment":"c",
"charge":-1,
"formula":"C17H31N2O9PRS",
"notes":{
"original_bigg_ids":[
"3hhexACP_c"
]
}
},
{
"id":"3hmrsACP_c",
"name":"(R)-3-Hydroxytetradecanoyl-[acyl-carrier protein]",
"compartment":"c",
"charge":-1,
"formula":"C25H47N2O9PRS",
"notes":{
"original_bigg_ids":[
"3hmrsACP_c"
]
}
},
{
"id":"3hocoa_c",
"name":"(S)-3-Hydroxyoctanoyl-CoA",
"compartment":"c",
"charge":-4,
"formula":"C29H46N7O18P3S",
"notes":{
"original_bigg_ids":[
"3hocoa_c"
]
}
},
{
"id":"3hoctACP_c",
"name":"(R)-3-Hydroxyoctanoyl-[acyl-carrier protein]",
"compartment":"c",
"charge":-1,
"formula":"C19H35N2O9PRS",
"notes":{
"original_bigg_ids":[
"3hoctACP_c"
]
}
},
{
"id":"3hoctaACP_c",
"name":"(R)-3-Hydroxyoctadecanoyl-[acyl-carrier protein]",
"compartment":"c",
"charge":-1,
"formula":"C29H55N2O9PRS",
"notes":{
"original_bigg_ids":[
"3hoctaACP_c"
]
}
},
{
"id":"3hodcoa_c",
"name":"(S)-3-Hydroxyoctadecanoyl-CoA",
"compartment":"c",
"charge":-4,
"formula":"C39H66N7O18P3S",
"notes":{
"original_bigg_ids":[
"3hodcoa_c"
]
}
},
{
"id":"3hpalmACP_c",
"name":"R-3-hydroxypalmitoyl-[acyl-carrier protein]",
"compartment":"c",
"charge":-1,
"formula":"C27H51N2O9PRS",
"notes":{
"original_bigg_ids":[
"3hpalmACP_c"
]
}
},
{
"id":"3hpp_c",
"name":"3-Hydroxypropanoate",
"compartment":"c",
"charge":-1,
"formula":"C3H5O3",
"notes":{
"original_bigg_ids":[
"3hpp_c"
]
}
},
{
"id":"3hpppn_c",
"name":"3-(3-hydroxy-phenyl)propionate",
"compartment":"c",
"charge":-1,
"formula":"C9H9O3",
"notes":{
"original_bigg_ids":[
"3hpppn_c"
]
}
},
{
"id":"3htdcoa_c",
"name":"(S)-3-Hydroxytetradecanoyl-CoA",
"compartment":"c",
"charge":-4,
"formula":"C35H58N7O18P3S",
"notes":{
"original_bigg_ids":[
"3htdcoa_c"
]
}
},
{
"id":"3ig3p_c",
"name":"C'-(3-Indolyl)-glycerol 3-phosphate",
"compartment":"c",
"charge":-2,
"formula":"C11H12NO6P",
"notes":{
"original_bigg_ids":[
"3ig3p_c"
]
}
},
{
"id":"3mob_c",
"name":"3-Methyl-2-oxobutanoate",
"compartment":"c",
"charge":-1,
"formula":"C5H7O3",
"notes":{
"original_bigg_ids":[
"3mob_c"
]
}
},
{
"id":"3mop_c",
"name":"(S)-3-Methyl-2-oxopentanoate",
"compartment":"c",
"charge":-1,
"formula":"C6H9O3",
"notes":{
"original_bigg_ids":[
"3mop_c"
]
}
},
{
"id":"3ocddec5eACP_c",
"name":"3-oxo-cis-dodec-5-enoyl-[acyl-carrier protein]",
"compartment":"c",
"charge":-1,
"formula":"C23H39N2O9PRS",
"notes":{
"original_bigg_ids":[
"3ocddec5eACP_c"
]
}
},
{
"id":"3ocmrs7eACP_c",
"name":"3-oxo-cis-myristol-7-eoyl-[acyl-carrier protein]",
"compartment":"c",
"charge":-1,
"formula":"C25H43N2O9PRS",
"notes":{
"original_bigg_ids":[
"3ocmrs7eACP_c"
]
}
},
{
"id":"3ocpalm9eACP_c",
"name":"3-oxo-cis-palm-9-eoyl-[acyl-carrier protein]",
"compartment":"c",
"charge":-1,
"formula":"C27H47N2O9PRS",
"notes":{
"original_bigg_ids":[
"3ocpalm9eACP_c"
]
}
},
{
"id":"3ocvac11eACP_c",
"name":"3-oxo-cis-vacc-11-enoyl-[acyl-carrier protein]",
"compartment":"c",
"charge":-1,
"formula":"C29H51N2O9PRS",
"notes":{
"original_bigg_ids":[
"3ocvac11eACP_c"
]
}
},
{
"id":"3odcoa_c",
"name":"3-Oxodecanoyl-CoA",
"compartment":"c",
"charge":-4,
"formula":"C31H48N7O18P3S",
"notes":{
"original_bigg_ids":[
"3odcoa_c"
]
}
},
{
"id":"3oddcoa_c",
"name":"3-Oxododecanoyl-CoA",
"compartment":"c",
"charge":-4,
"formula":"C33H52N7O18P3S",
"notes":{
"original_bigg_ids":[
"3oddcoa_c"
]
}
},
{
"id":"3oddecACP_c",
"name":"3-Oxododecanoyl-[acyl-carrier protein]",
"compartment":"c",
"charge":-1,
"formula":"C23H41N2O9PRS",
"notes":{
"original_bigg_ids":[
"3oddecACP_c"
]
}
},
{
"id":"3odecACP_c",
"name":"3-Oxodecanoyl-[acyl-carrier protein]",
"compartment":"c",
"charge":-1,
"formula":"C21H37N2O9PRS",
"notes":{
"original_bigg_ids":[
"3odecACP_c"
]
}
},
{
"id":"3ohcoa_c",
"name":"3-Oxohexanoyl-CoA",
"compartment":"c",
"charge":-4,
"formula":"C27H40N7O18P3S",
"notes":{
"original_bigg_ids":[
"3ohcoa_c"
]
}
},
{
"id":"3ohdcoa_c",
"name":"3-Oxohexadecanoyl-CoA",
"compartment":"c",
"charge":-4,
"formula":"C37H60N7O18P3S",
"notes":{
"original_bigg_ids":[
"3ohdcoa_c"
]
}
},
{
"id":"3ohexACP_c",
"name":"3-Oxohexanoyl-[acyl-carrier protein]",
"compartment":"c",
"charge":-1,
"formula":"C17H29N2O9PRS",
"notes":{
"original_bigg_ids":[
"3ohexACP_c"
]
}
},
{
"id":"3omrsACP_c",
"name":"3-Oxotetradecanoyl-[acyl-carrier protein]",
"compartment":"c",
"charge":-1,
"formula":"C25H45N2O9PRS",
"notes":{
"original_bigg_ids":[
"3omrsACP_c"
]
}
},
{
"id":"3oocoa_c",
"name":"3-Oxooctanoyl-CoA",
"compartment":"c",
"charge":-4,
"formula":"C29H44N7O18P3S",
"notes":{
"original_bigg_ids":[
"3oocoa_c"
]
}
},
{
"id":"3ooctACP_c",
"name":"3-Oxooctanoyl-[acyl-carrier protein]",
"compartment":"c",
"charge":-1,
"formula":"C19H33N2O9PRS",
"notes":{
"original_bigg_ids":[
"3ooctACP_c"
]
}
},
{
"id":"3ooctdACP_c",
"name":"3-Oxooctadecanoyl-[acyl-carrier protein]",
"compartment":"c",
"charge":-1,
"formula":"C29H53N2O9PRS",
"notes":{
"original_bigg_ids":[
"3ooctdACP_c"
]
}
},
{
"id":"3ohodcoa_c",
"name":"3-Oxooctadecanoyl-CoA",
"compartment":"c",
"charge":-4,
"formula":"C39H64N7O18P3S",
"notes":{
"original_bigg_ids":[
"3oodcoa_c"
]
}
},
{
"id":"3opalmACP_c",
"name":"3-Oxohexadecanoyl-[acyl-carrier protein]",
"compartment":"c",
"charge":-1,
"formula":"C27H49N2O9PRS",
"notes":{
"original_bigg_ids":[
"3opalmACP_c"
]
}
},
{
"id":"3ophb_c",
"name":"3-Octaprenyl-4-hydroxybenzoate",
"compartment":"c",
"charge":-1,
"formula":"C47H69O3",
"notes":{
"original_bigg_ids":[
"3ophb_c"
]
}
},
{
"id":"3otdcoa_c",
"name":"3-Oxotetradecanoyl-CoA",
"compartment":"c",
"charge":-4,
"formula":"C35H56N7O18P3S",
"notes":{
"original_bigg_ids":[
"3otdcoa_c"
]
}
},
{
"id":"3oxdhscoa_c",
"name":"3-oxo-5,6-dehydrosuberyl-CoA",
"compartment":"c",
"charge":-5,
"formula":"C29H39N7O20P3S",
"notes":{
"original_bigg_ids":[
"3oxdhscoa_c"
]
}
},
{
"id":"3pg_c",
"name":"3-Phospho-D-glycerate",
"compartment":"c",
"charge":-3,
"formula":"C3H4O7P",
"notes":{
"original_bigg_ids":[
"3pg_c"
]
}
},
{
"id":"3php_c",
"name":"3-Phosphohydroxypyruvate",
"compartment":"c",
"charge":-3,
"formula":"C3H2O7P",
"notes":{
"original_bigg_ids":[
"3php_c"
]
}
},
{
"id":"3psme_c",
"name":"5-O-(1-Carboxyvinyl)-3-phosphoshikimate",
"compartment":"c",
"charge":-4,
"formula":"C10H9O10P",
"notes":{
"original_bigg_ids":[
"3psme_c"
]
}
},
{
"id":"3sala_c",
"name":"3-Sulfino-L-alanine",
"compartment":"c",
"charge":-2,
"formula":"C3H5NO4S",
"notes":{
"original_bigg_ids":[
"3sala_c"
]
}
},
{
"id":"4abut_c",
"name":"4-Aminobutanoate",
"compartment":"c",
"charge":0,
"formula":"C4H9NO2",
"notes":{
"original_bigg_ids":[
"4abut_c"
]
}
},
{
"id":"4abutn_c",
"name":"4-Aminobutanal",
"compartment":"c",
"charge":1,
"formula":"C4H10NO",
"notes":{
"original_bigg_ids":[
"4abutn_c"
]
}
},
{
"id":"4abz_c",
"name":"4-Aminobenzoate",
"compartment":"c",
"charge":-1,
"formula":"C7H6NO2",
"notes":{
"original_bigg_ids":[
"4abz_c"
]
}
},
{
"id":"4adcho_c",
"name":"4-amino-4-deoxychorismate",
"compartment":"c",
"charge":-1,
"formula":"C10H10NO5",
"notes":{
"original_bigg_ids":[
"4adcho_c"
]
}
},
{
"id":"4ahmmp_c",
"name":"4-Amino-5-hydroxymethyl-2-methylpyrimidine",
"compartment":"c",
"charge":0,
"formula":"C6H9N3O",
"notes":{
"original_bigg_ids":[
"4ahmmp_c"
]
}
},
{
"id":"4ampm_c",
"name":"4-Amino-2-methyl-5-phosphomethylpyrimidine",
"compartment":"c",
"charge":-2,
"formula":"C6H8N3O4P",
"notes":{
"original_bigg_ids":[
"4ampm_c"
]
}
},
{
"id":"4c2me_c",
"name":"4-(cytidine 5'-diphospho)-2-C-methyl-D-erythritol",
"compartment":"c",
"charge":-2,
"formula":"C14H23N3O14P2",
"notes":{
"original_bigg_ids":[
"4c2me_c"
]
}
},
{
"id":"4crsol_c",
"name":"P-Cresol",
"compartment":"c",
"charge":0,
"formula":"C7H8O",
"notes":{
"original_bigg_ids":[
"4crsol_c"
]
}
},
{
"id":"4fe4s_c",
"name":"[4Fe-4S] iron-sulfur cluster",
"compartment":"c",
"charge":2,
"formula":"S4Fe4",
"notes":{
"original_bigg_ids":[
"4fe4s_c"
]
}
},
{
"id":"4h2opntn_c",
"name":"4-Hydroxy-2-oxopentanoate",
"compartment":"c",
"charge":-1,
"formula":"C5H7O4",
"notes":{
"original_bigg_ids":[
"4h2opntn_c"
]
}
},
{
"id":"4hbz_c",
"name":"4-Hydroxybenzoate",
"compartment":"c",
"charge":-1,
"formula":"C7H5O3",
"notes":{
"original_bigg_ids":[
"4hbz_c"
]
}
},
{
"id":"4hthr_c",
"name":"4-Hydroxy-L-threonine",
"compartment":"c",
"charge":0,
"formula":"C4H9NO4",
"notes":{
"original_bigg_ids":[
"4hthr_c"
]
}
},
{
"id":"4mhetz_c",
"name":"4-Methyl-5-(2-hydroxyethyl)-thiazole",
"compartment":"c",
"charge":0,
"formula":"C6H9NOS",
"notes":{
"original_bigg_ids":[
"4mhetz_c"
]
}
},
{
"id":"4mop_c",
"name":"4-Methyl-2-oxopentanoate",
"compartment":"c",
"charge":-1,
"formula":"C6H9O3",
"notes":{
"original_bigg_ids":[
"4mop_c"
]
}
},
{
"id":"4mpetz_c",
"name":"4-Methyl-5-(2-phosphoethyl)-thiazole",
"compartment":"c",
"charge":-2,
"formula":"C6H8NO4PS",
"notes":{
"original_bigg_ids":[
"4mpetz_c"
]
}
},
{
"id":"4pasp_c",
"name":"4-Phospho-L-aspartate",
"compartment":"c",
"charge":-2,
"formula":"C4H6NO7P",
"notes":{
"original_bigg_ids":[
"4pasp_c"
]
}
},
{
"id":"4per_c",
"name":"4-Phospho-D-erythronate",
"compartment":"c",
"charge":-3,
"formula":"C4H6O8P",
"notes":{
"original_bigg_ids":[
"4per_c"
]
}
},
{
"id":"4ppan_c",
"name":"D-4'-Phosphopantothenate",
"compartment":"c",
"charge":-3,
"formula":"C9H15NO8P",
"notes":{
"original_bigg_ids":[
"4ppan_c"
]
}
},
{
"id":"4ppcys_c",
"name":"N-((R)-4-Phosphopantothenoyl)-L-cysteine",
"compartment":"c",
"charge":-3,
"formula":"C12H20N2O9PS",
"notes":{
"original_bigg_ids":[
"4ppcys_c"
]
}
},
{
"id":"4r5au_c",
"name":"4-(1-D-Ribitylamino)-5-aminouracil",
"compartment":"c",
"charge":0,
"formula":"C9H16N4O6",
"notes":{
"original_bigg_ids":[
"4r5au_c"
]
}
},
{
"id":"56dura_c",
"name":"5,6-dihydrouracil",
"compartment":"c",
"charge":0,
"formula":"C4H6N2O2",
"notes":{
"original_bigg_ids":[
"56dura_c"
]
}
},
{
"id":"5aizc_c",
"name":"5-amino-1-(5-phospho-D-ribosyl)imidazole-4-carboxylate",
"compartment":"c",
"charge":-3,
"formula":"C9H11N3O9P",
"notes":{
"original_bigg_ids":[
"5aizc_c"
]
}
},
{
"id":"5aop_c",
"name":"5-Amino-4-oxopentanoate",
"compartment":"c",
"charge":0,
"formula":"C5H9NO3",
"notes":{
"original_bigg_ids":[
"5aop_c"
]
}
},
{
"id":"5aprbu_c",
"name":"5-Amino-6-(5'-phosphoribitylamino)uracil",
"compartment":"c",
"charge":-2,
"formula":"C9H15N4O9P",
"notes":{
"original_bigg_ids":[
"5aprbu_c"
]
}
},
{
"id":"5apru_c",
"name":"5-Amino-6-(5'-phosphoribosylamino)uracil",
"compartment":"c",
"charge":-2,
"formula":"C9H13N4O9P",
"notes":{
"original_bigg_ids":[
"5apru_c"
]
}
},
{
"id":"5caiz_c",
"name":"5-phosphoribosyl-5-carboxyaminoimidazole",
"compartment":"c",
"charge":-3,
"formula":"C9H11N3O9P",
"notes":{
"original_bigg_ids":[
"5caiz_c"
]
}
},
{
"id":"5dglcn_c",
"name":"5-Dehydro-D-gluconate",
"compartment":"c",
"charge":-1,
"formula":"C6H9O7",
"notes":{
"original_bigg_ids":[
"5dglcn_c"
]
}
},
{
"id":"5dh4dglc_c",
"name":"5-Dehydro-4-deoxy-D-glucarate",
"compartment":"c",
"charge":-2,
"formula":"C6H6O7",
"notes":{
"original_bigg_ids":[
"5dh4dglc_c"
]
}
},
{
"id":"5drib_c",
"name":"5'-deoxyribose",
"compartment":"c",
"charge":0,
"formula":"C5H10O4",
"notes":{
"original_bigg_ids":[
"5drib_c"
]
}
},
{
"id":"5fthf_c",
"name":"5-Formyltetrahydrofolate",
"compartment":"c",
"charge":-2,
"formula":"C20H21N7O7",
"notes":{
"original_bigg_ids":[
"5fthf_c"
]
}
},
{
"id":"5mta_c",
"name":"5-Methylthioadenosine",
"compartment":"c",
"charge":0,
"formula":"C11H15N5O3S",
"notes":{
"original_bigg_ids":[
"5mta_c"
]
}
},
{
"id":"5mthf_c",
"name":"5-Methyltetrahydrofolate",
"compartment":"c",
"charge":-1,
"formula":"C20H24N7O6",
"notes":{
"original_bigg_ids":[
"5mthf_c"
]
}
},
{
"id":"5mtr_c",
"name":"5-Methylthio-D-ribose",
"compartment":"c",
"charge":0,
"formula":"C6H12O4S",
"notes":{
"original_bigg_ids":[
"5mtr_c"
]
}
},
{
"id":"5prdmbz_c",
"name":"N1-(5-Phospho-alpha-D-ribosyl)-5,6-dimethylbenzimidazole",
"compartment":"c",
"charge":-2,
"formula":"C14H17N2O7P",
"notes":{
"original_bigg_ids":[
"5prdmbz_c"
]
}
},
{
"id":"6hmhpt_c",
"name":"6-hydroxymethyl dihydropterin",
"compartment":"c",
"charge":0,
"formula":"C7H9N5O2",
"notes":{
"original_bigg_ids":[
"6hmhpt_c"
]
}
},
{
"id":"6hmhptpp_c",
"name":"6-hydroxymethyl-dihydropterin pyrophosphate",
"compartment":"c",
"charge":-3,
"formula":"C7H8N5O8P2",
"notes":{
"original_bigg_ids":[
"6hmhptpp_c"
]
}
},
{
"id":"6pgc_c",
"name":"6-Phospho-D-gluconate",
"compartment":"c",
"charge":-3,
"formula":"C6H10O10P",
"notes":{
"original_bigg_ids":[
"6pgc_c"
]
}
},
{
"id":"6pgl_c",
"name":"6-phospho-D-glucono-1,5-lactone",
"compartment":"c",
"charge":-2,
"formula":"C6H9O9P",
"notes":{
"original_bigg_ids":[
"6pgl_c"
]
}
},
{
"id":"8aonn_c",
"name":"8-Amino-7-oxononanoate",
"compartment":"c",
"charge":0,
"formula":"C9H17NO3",
"notes":{
"original_bigg_ids":[
"8aonn_c"
]
}
},
{
"id":"ACP_c",
"name":"Acyl carrier protein",
"compartment":"c",
"charge":-1,
"formula":"C11H21N2O7PRS",
"notes":{
"original_bigg_ids":[
"ACP_c"
]
}
},
{
"id":"LalaDglu_c",
"name":"L-alanine-D-glutamate",
"compartment":"c",
"charge":-1,
"formula":"C8H13N2O5",
"notes":{
"original_bigg_ids":[
"LalaDglu_c"
]
}
},
{
"id":"LalaDgluMdap_c",
"name":"L-alanine-D-glutamate-meso-2,6-diaminoheptanedioate",
"compartment":"c",
"charge":-1,
"formula":"C15H25N4O8",
"notes":{
"original_bigg_ids":[
"LalaDgluMdap_c"
]
}
},
{
"id":"LalaDgluMdapDala_c",
"name":"L-alanine-D-glutamate-meso-2,6-diaminoheptanedioate-D-alanine",
"compartment":"c",
"charge":-1,
"formula":"C18H30N5O9",
"notes":{
"original_bigg_ids":[
"LalaDgluMdapDala_c"
]
}
},
{
"id":"LalaLglu_c",
"name":"L-alanine-L-glutamate",
"compartment":"c",
"charge":-1,
"formula":"C8H13N2O5",
"notes":{
"original_bigg_ids":[
"LalaLglu_c"
]
}
},
{
"id":"N1aspmd_c",
"name":"N1-Acetylspermidine",
"compartment":"c",
"charge":2,
"formula":"C9H23N3O",
"notes":{
"original_bigg_ids":[
"N1aspmd_c"
]
}
},
{
"id":"Nmtrp_c",
"name":"N-Methyltryptophan",
"compartment":"c",
"charge":0,
"formula":"C12H14N2O2",
"notes":{
"original_bigg_ids":[
"Nmtrp_c"
]
}
},
{
"id":"Sfglutth_c",
"name":"S-Formylglutathione",
"compartment":"c",
"charge":-1,
"formula":"C11H16N3O7S",
"notes":{
"original_bigg_ids":[
"Sfglutth_c"
]
}
},
{
"id":"aacald_c",
"name":"Aminoacetaldehyde",
"compartment":"c",
"charge":1,
"formula":"C2H6NO",
"notes":{
"original_bigg_ids":[
"aacald_c"
]
}
},
{
"id":"aacoa_c",
"name":"Acetoacetyl-CoA",
"compartment":"c",
"charge":-4,
"formula":"C25H36N7O18P3S",
"notes":{
"original_bigg_ids":[
"aacoa_c"
]
}
},
{
"id":"aact_c",
"name":"Aminoacetone",
"compartment":"c",
"charge":1,
"formula":"C3H8NO",
"notes":{
"original_bigg_ids":[
"aact_c"
]
}
},
{
"id":"ac_c",
"name":"Acetate",
"compartment":"c",
"charge":-1,
"formula":"C2H3O2",
"notes":{
"original_bigg_ids":[
"ac_c"
]
}
},
{
"id":"acACP_c",
"name":"Acetyl-ACP",
"compartment":"c",
"charge":-1,
"formula":"C13H23N2O8PRS",
"notes":{
"original_bigg_ids":[
"acACP_c"
]
}
},
{
"id":"acac_c",
"name":"Acetoacetate",
"compartment":"c",
"charge":-1,
"formula":"C4H5O3",
"notes":{
"original_bigg_ids":[
"acac_c"
]
}
},
{
"id":"acald_c",
"name":"Acetaldehyde",
"compartment":"c",
"charge":0,
"formula":"C2H4O",
"notes":{
"original_bigg_ids":[
"acald_c"
]
}
},
{
"id":"acanth_c",
"name":"N-Acetylanthranilate",
"compartment":"c",
"charge":-1,
"formula":"C9H8NO3",
"notes":{
"original_bigg_ids":[
"acanth_c"
]
}
},
{
"id":"accoa_c",
"name":"Acetyl-CoA",
"compartment":"c",
"charge":-4,
"formula":"C23H34N7O17P3S",
"notes":{
"original_bigg_ids":[
"accoa_c"
]
}
},
{
"id":"acetol_c",
"name":"Acetol cytosol",
"compartment":"c",
"charge":0,
"formula":"C3H6O2",
"notes":{
"original_bigg_ids":[
"acetol_c"
]
}
},
{
"id":"acg5p_c",
"name":"N-Acetyl-L-glutamyl 5-phosphate",
"compartment":"c",
"charge":-3,
"formula":"C7H9NO8P",
"notes":{
"original_bigg_ids":[
"acg5p_c"
]
}
},
{
"id":"acg5sa_c",
"name":"N-Acetyl-L-glutamate 5-semialdehyde",
"compartment":"c",
"charge":-1,
"formula":"C7H10NO4",
"notes":{
"original_bigg_ids":[
"acg5sa_c"
]
}
},
{
"id":"acgam_c",
"name":"N-Acetyl-D-glucosamine",
"compartment":"c",
"charge":0,
"formula":"C8H15NO6",
"notes":{
"original_bigg_ids":[
"acgam_c"
]
}
},
{
"id":"acgam1p_c",
"name":"N-Acetyl-D-glucosamine 1-phosphate",
"compartment":"c",
"charge":-2,
"formula":"C8H14NO9P",
"notes":{
"original_bigg_ids":[
"acgam1p_c"
]
}
},
{
"id":"acgam6p_c",
"name":"N-Acetyl-D-glucosamine 6-phosphate",
"compartment":"c",
"charge":-2,
"formula":"C8H14NO9P",
"notes":{
"original_bigg_ids":[
"acgam6p_c"
]
}
},
{
"id":"acglc__D_c",
"name":"6-Acetyl-D-glucose",
"compartment":"c",
"charge":0,
"formula":"C8H14O7",
"notes":{
"original_bigg_ids":[
"acglc_DASH_D_c"
]
}
},
{
"id":"acglu_c",
"name":"N-Acetyl-L-glutamate",
"compartment":"c",
"charge":-2,
"formula":"C7H9NO5",
"notes":{
"original_bigg_ids":[
"acglu_c"
]
}
},
{
"id":"acmalt_c",
"name":"Acetyl-maltose",
"compartment":"c",
"charge":0,
"formula":"C14H24O12",
"notes":{
"original_bigg_ids":[
"acmalt_c"
]
}
},
{
"id":"acmana_c",
"name":"N-Acetyl-D-mannosamine",
"compartment":"c",
"charge":0,
"formula":"C8H15NO6",
"notes":{
"original_bigg_ids":[
"acmana_c"
]
}
},
{
"id":"acmanap_c",
"name":"N-Acetyl-D-mannosamine 6-phosphate",
"compartment":"c",
"charge":-2,
"formula":"C8H14NO9P",
"notes":{
"original_bigg_ids":[
"acmanap_c"
]
}
},
{
"id":"acmum6p_c",
"name":"N-acetylmuramate 6-phosphate",
"compartment":"c",
"charge":-3,
"formula":"C11H17NO11P",
"notes":{
"original_bigg_ids":[
"acmum6p_c"
]
}
},
{
"id":"acnam_c",
"name":"N-Acetylneuraminate",
"compartment":"c",
"charge":-1,
"formula":"C11H18NO9",
"notes":{
"original_bigg_ids":[
"acnam_c"
]
}
},
{
"id":"acon_C_c",
"name":"Cis-Aconitate",
"compartment":"c",
"charge":-3,
"formula":"C6H3O6",
"notes":{
"original_bigg_ids":[
"acon_DASH_C_c"
]
}
},
{
"id":"acon_T_c",
"name":"Trans-Aconitate",
"compartment":"c",
"charge":-3,
"formula":"C6H3O6",
"notes":{
"original_bigg_ids":[
"acon_DASH_T_c"
]
}
},
{
"id":"aconm_c",
"name":"E-3-carboxy-2-pentenedioate 6-methyl ester",
"compartment":"c",
"charge":-2,
"formula":"C7H6O6",
"notes":{
"original_bigg_ids":[
"aconm_c"
]
}
},
{
"id":"acorn_c",
"name":"N2-Acetyl-L-ornithine",
"compartment":"c",
"charge":0,
"formula":"C7H14N2O3",
"notes":{
"original_bigg_ids":[
"acorn_c"
]
}
},
{
"id":"acser_c",
"name":"O-Acetyl-L-serine",
"compartment":"c",
"charge":0,
"formula":"C5H9NO4",
"notes":{
"original_bigg_ids":[
"acser_c"
]
}
},
{
"id":"actACP_c",
"name":"Acetoacetyl-ACP",
"compartment":"c",
"charge":-1,
"formula":"C15H25N2O9PRS",
"notes":{
"original_bigg_ids":[
"actACP_c"
]
}
},
{
"id":"actp_c",
"name":"Acetyl phosphate",
"compartment":"c",
"charge":-2,
"formula":"C2H3O5P",
"notes":{
"original_bigg_ids":[
"actp_c"
]
}
},
{
"id":"ade_c",
"name":"Adenine",
"compartment":"c",
"charge":0,
"formula":"C5H5N5",
"notes":{
"original_bigg_ids":[
"ade_c"
]
}
},
{
"id":"adn_c",
"name":"Adenosine",
"compartment":"c",
"charge":0,
"formula":"C10H13N5O4",
"notes":{
"original_bigg_ids":[
"adn_c"
]
}
},
{
"id":"adocbi_c",
"name":"Adenosyl cobinamide",
"compartment":"c",
"charge":1,
"formula":"C58H84CoN16O11",
"notes":{
"original_bigg_ids":[
"adocbi_c"
]
}
},
{
"id":"adocbip_c",
"name":"Adenosyl cobinamide phosphate",
"compartment":"c",
"charge":-1,
"formula":"C58H83CoN16O14P",
"notes":{
"original_bigg_ids":[
"adocbip_c"
]
}
},
{
"id":"adocbl_c",
"name":"Adenosylcobalamin",
"compartment":"c",
"charge":0,
"formula":"C72H100CoN18O17P",
"notes":{
"original_bigg_ids":[
"adocbl_c"
]
}
},
{
"id":"adp_c",
"name":"ADP C10H12N5O10P2",
"compartment":"c",
"charge":-3,
"formula":"C10H12N5O10P2",
"notes":{
"original_bigg_ids":[
"adp_c"
]
}
},
{
"id":"adpglc_c",
"name":"ADPglucose C16H23N5O15P2",
"compartment":"c",
"charge":-2,
"formula":"C16H23N5O15P2",
"notes":{
"original_bigg_ids":[
"adpglc_c"
]
}
},
{
"id":"adphep_DD_c",
"name":"ADP-D-glycero-D-manno-heptose",
"compartment":"c",
"charge":-2,
"formula":"C17H25N5O16P2",
"notes":{
"original_bigg_ids":[
"adphep_DASH_DD_c"
]
}
},
{
"id":"adphep_LD_c",
"name":"ADP-L-glycero-D-manno-heptose",
"compartment":"c",
"charge":-2,
"formula":"C17H25N5O16P2",
"notes":{
"original_bigg_ids":[
"adphep_DASH_LD_c"
]
}
},
{
"id":"adprib_c",
"name":"ADPribose C15H21N5O14P2",
"compartment":"c",
"charge":-2,
"formula":"C15H21N5O14P2",
"notes":{
"original_bigg_ids":[
"adprib_c"
]
}
},
{
"id":"ag_c",
"name":"Silver",
"compartment":"c",
"charge":1,
"formula":"Ag",
"notes":{
"original_bigg_ids":[
"ag_c"
]
}
},
{
"id":"agdpcbi_c",
"name":"Adenosine-GDP-cobinamide",
"compartment":"c",
"charge":-1,
"formula":"C68H95CoN21O21P2",
"notes":{
"original_bigg_ids":[
"agdpcbi_c"
]
}
},
{
"id":"agm_c",
"name":"Agmatine",
"compartment":"c",
"charge":2,
"formula":"C5H16N4",
"notes":{
"original_bigg_ids":[
"agm_c"
]
}
},
{
"id":"ahcys_c",
"name":"S-Adenosyl-L-homocysteine",
"compartment":"c",
"charge":0,
"formula":"C14H20N6O5S",
"notes":{
"original_bigg_ids":[
"ahcys_c"
]
}
},
{
"id":"ahdt_c",
"name":"2-Amino-4-hydroxy-6-(erythro-1,2,3-trihydroxypropyl)dihydropteridine triphosphate",
"compartment":"c",
"charge":-4,
"formula":"C9H12N5O13P3",
"notes":{
"original_bigg_ids":[
"ahdt_c"
]
}
},
{
"id":"aicar_c",
"name":"5-Amino-1-(5-Phospho-D-ribosyl)imidazole-4-carboxamide",
"compartment":"c",
"charge":-2,
"formula":"C9H13N4O8P",
"notes":{
"original_bigg_ids":[
"aicar_c"
]
}
},
{
"id":"air_c",
"name":"5-amino-1-(5-phospho-D-ribosyl)imidazole",
"compartment":"c",
"charge":-2,
"formula":"C8H12N3O7P",
"notes":{
"original_bigg_ids":[
"air_c"
]
}
},
{
"id":"akg_c",
"name":"2-Oxoglutarate",
"compartment":"c",
"charge":-2,
"formula":"C5H4O5",
"notes":{
"original_bigg_ids":[
"akg_c"
]
}
},
{
"id":"ala_B_c",
"name":"Beta-Alanine",
"compartment":"c",
"charge":0,
"formula":"C3H7NO2",
"notes":{
"original_bigg_ids":[
"ala_DASH_B_c"
]
}
},
{
"id":"ala__D_c",
"name":"D-Alanine",
"compartment":"c",
"charge":0,
"formula":"C3H7NO2",
"notes":{
"original_bigg_ids":[
"ala_DASH_D_c"
]
}
},
{
"id":"ala__L_c",
"name":"L-Alanine",
"compartment":"c",
"charge":0,
"formula":"C3H7NO2",
"notes":{
"original_bigg_ids":[
"ala_DASH_L_c"
]
}
},
{
"id":"alaala_c",
"name":"D-Alanyl-D-alanine",
"compartment":"c",
"charge":0,
"formula":"C6H12N2O3",
"notes":{
"original_bigg_ids":[
"alaala_c"
]
}
},
{
"id":"alac__S_c",
"name":"(S)-2-Acetolactate",
"compartment":"c",
"charge":-1,
"formula":"C5H7O4",
"notes":{
"original_bigg_ids":[
"alac_DASH_S_c"
]
}
},
{
"id":"alatrna_c",
"name":"L-Alanyl-tRNA(Ala)",
"compartment":"c",
"charge":1,
"formula":"C3H6NOR",
"notes":{
"original_bigg_ids":[
"alatrna_c"
]
}
},
{
"id":"all__D_c",
"name":"D-Allose",
"compartment":"c",
"charge":0,
"formula":"C6H12O6",
"notes":{
"original_bigg_ids":[
"all_DASH_D_c"
]
}
},
{
"id":"all6p_c",
"name":"D-Allose 6-phosphate",
"compartment":"c",
"charge":-2,
"formula":"C6H11O9P",
"notes":{
"original_bigg_ids":[
"all6p_c"
]
}
},
{
"id":"alltn_c",
"name":"Allantoin",
"compartment":"c",
"charge":0,
"formula":"C4H6N4O3",
"notes":{
"original_bigg_ids":[
"alltn_c"
]
}
},
{
"id":"alltt_c",
"name":"Allantoate",
"compartment":"c",
"charge":-1,
"formula":"C4H7N4O4",
"notes":{
"original_bigg_ids":[
"alltt_c"
]
}
},
{
"id":"allul6p_c",
"name":"Allulose 6-phosphate",
"compartment":"c",
"charge":-2,
"formula":"C6H11O9P",
"notes":{
"original_bigg_ids":[
"allul6p_c"
]
}
},
{
"id":"altrn_c",
"name":"D-Altronate",
"compartment":"c",
"charge":-1,
"formula":"C6H11O7",
"notes":{
"original_bigg_ids":[
"altrn_c"
]
}
},
{
"id":"amet_c",
"name":"S-Adenosyl-L-methionine",
"compartment":"c",
"charge":1,
"formula":"C15H23N6O5S",
"notes":{
"original_bigg_ids":[
"amet_c"
]
}
},
{
"id":"ametam_c",
"name":"S-Adenosylmethioninamine",
"compartment":"c",
"charge":2,
"formula":"C14H24N6O3S",
"notes":{
"original_bigg_ids":[
"ametam_c"
]
}
},
{
"id":"amob_c",
"name":"S-Adenosyl-4-methylthio-2-oxobutanoate",
"compartment":"c",
"charge":0,
"formula":"C15H19N5O6S",
"notes":{
"original_bigg_ids":[
"amob_c"
]
}
},
{
"id":"amp_c",
"name":"AMP C10H12N5O7P",
"compartment":"c",
"charge":-2,
"formula":"C10H12N5O7P",
"notes":{
"original_bigg_ids":[
"amp_c"
]
}
},
{
"id":"anhgm_c",
"name":"N-Acetyl-D-glucosamine(anhydrous)N-Acetylmuramic acid",
"compartment":"c",
"charge":-1,
"formula":"C19H29N2O12",
"notes":{
"original_bigg_ids":[
"anhgm_c"
]
}
},
{
"id":"anhgm3p_c",
"name":"N-Acetyl-D-glucosamine(anhydrous)N-Acetylmuramyl-tripeptide",
"compartment":"c",
"charge":-2,
"formula":"C34H52N6O19",
"notes":{
"original_bigg_ids":[
"anhgm3p_c"
]
}
},
{
"id":"anhgm4p_c",
"name":"N-Acetyl-D-glucosamine(anhydrous)N-Acetylmuramyl-tetrapeptide",
"compartment":"c",
"charge":-2,
"formula":"C37H57N7O20",
"notes":{
"original_bigg_ids":[
"anhgm4p_c"
]
}
},
{
"id":"anhm_c",
"name":"1,6-anhydrous-N-Acetylmuramate",
"compartment":"c",
"charge":-1,
"formula":"C11H16NO7",
"notes":{
"original_bigg_ids":[
"anhm_c"
]
}
},
{
"id":"anhm3p_c",
"name":"1,6-anhydrous-N-Acetylmuramyl-tripeptide",
"compartment":"c",
"charge":-2,
"formula":"C26H39N5O14",
"notes":{
"original_bigg_ids":[
"anhm3p_c"
]
}
},
{
"id":"anhm4p_c",
"name":"1,6-anhydrous-N-Acetylmuramyl-tetrapeptide",
"compartment":"c",
"charge":-2,
"formula":"C29H44N6O15",
"notes":{
"original_bigg_ids":[
"anhm4p_c"
]
}
},
{
"id":"anth_c",
"name":"Anthranilate",
"compartment":"c",
"charge":-1,
"formula":"C7H6NO2",
"notes":{
"original_bigg_ids":[
"anth_c"
]
}
},
{
"id":"ap4a_c",
"name":"P1,P4-Bis(5'-adenosyl) tetraphosphate",
"compartment":"c",
"charge":-4,
"formula":"C20H24N10O19P4",
"notes":{
"original_bigg_ids":[
"ap4a_c"
]
}
},
{
"id":"ap5a_c",
"name":"P1,P5-Bis(5'-adenosyl) pentaphosphate",
"compartment":"c",
"charge":-5,
"formula":"C20H24N10O22P5",
"notes":{
"original_bigg_ids":[
"ap5a_c"
]
}
},
{
"id":"apg120_c",
"name":"Acyl phosphatidylglycerol (n-C12:0)",
"compartment":"c",
"charge":-1,
"formula":"C42H80O11P",
"notes":{
"original_bigg_ids":[
"apg120_c"
]
}
},
{
"id":"apg140_c",
"name":"Acyl phosphatidylglycerol (n-C14:0)",
"compartment":"c",
"charge":-1,
"formula":"C48H92O11P",
"notes":{
"original_bigg_ids":[
"apg140_c"
]
}
},
{
"id":"apg141_c",
"name":"Acyl phosphatidylglycerol (n-C14:1)",
"compartment":"c",
"charge":-1,
"formula":"C48H86O11P",
"notes":{
"original_bigg_ids":[
"apg141_c"
]
}
},
{
"id":"apg160_c",
"name":"Acyl phosphatidylglycerol (n-C16:0)",
"compartment":"c",
"charge":-1,
"formula":"C54H104O11P",
"notes":{
"original_bigg_ids":[
"apg160_c"
]
}
},
{
"id":"apg161_c",
"name":"Acyl phosphatidylglycerol (n-C16:1)",
"compartment":"c",
"charge":-1,
"formula":"C54H98O11P",
"notes":{
"original_bigg_ids":[
"apg161_c"
]
}
},
{
"id":"apg180_c",
"name":"Acyl phosphatidylglycerol (n-C18:0)",
"compartment":"c",
"charge":-1,
"formula":"C60H116O11P",
"notes":{
"original_bigg_ids":[
"apg180_c"
]
}
},
{
"id":"apg181_c",
"name":"Acyl phosphatidylglycerol (n-C18:1)",
"compartment":"c",
"charge":-1,
"formula":"C60H110O11P",
"notes":{
"original_bigg_ids":[
"apg181_c"
]
}
},
{
"id":"apoACP_c",
"name":"Apoprotein [acyl carrier protein]",
"compartment":"c",
"charge":0,
"formula":"RHO",
"notes":{
"original_bigg_ids":[
"apoACP_c"
]
}
},
{
"id":"appl_c",
"name":"1-Aminopropan-2-ol",
"compartment":"c",
"charge":1,
"formula":"C3H10NO",
"notes":{
"original_bigg_ids":[
"appl_c"
]
}
},
{
"id":"aps_c",
"name":"Adenosine 5'-phosphosulfate",
"compartment":"c",
"charge":-2,
"formula":"C10H12N5O10PS",
"notes":{
"original_bigg_ids":[
"aps_c"
]
}
},
{
"id":"ara5p_c",
"name":"D-Arabinose 5-phosphate",
"compartment":"c",
"charge":-2,
"formula":"C5H9O8P",
"notes":{
"original_bigg_ids":[
"ara5p_c"
]
}
},
{
"id":"arab__L_c",
"name":"L-Arabinose",
"compartment":"c",
"charge":0,
"formula":"C5H10O5",
"notes":{
"original_bigg_ids":[
"arab_DASH_L_c"
]
}
},
{
"id":"aragund_c",
"name":"O-acetyl-rhamanosyl-N-acetylglucosamyl-undecaprenyl diphosphate",
"compartment":"c",
"charge":-2,
"formula":"C71H115N1O17P2",
"notes":{
"original_bigg_ids":[
"aragund_c"
]
}
},
{
"id":"arbt6p_c",
"name":"Arbutin 6-phosphate",
"compartment":"c",
"charge":-2,
"formula":"C12H15O10P",
"notes":{
"original_bigg_ids":[
"arbt6p_c"
]
}
},
{
"id":"arbtn_c",
"name":"Aerobactin minus Fe3",
"compartment":"c",
"charge":-3,
"formula":"C22H33N4O13",
"notes":{
"original_bigg_ids":[
"arbtn_c"
]
}
},
{
"id":"arbtn_fe3_c",
"name":"Aerobactin",
"compartment":"c",
"charge":0,
"formula":"C22H33FeN4O13",
"notes":{
"original_bigg_ids":[
"arbtn_DASH_fe3_c"
]
}
},
{
"id":"arg__L_c",
"name":"L-Arginine",
"compartment":"c",
"charge":1,
"formula":"C6H15N4O2",
"notes":{
"original_bigg_ids":[
"arg_DASH_L_c"
]
}
},
{
"id":"argsuc_c",
"name":"N(omega)-(L-Arginino)succinate",
"compartment":"c",
"charge":-1,
"formula":"C10H17N4O6",
"notes":{
"original_bigg_ids":[
"argsuc_c"
]
}
},
{
"id":"argtrna_c",
"name":"L-Arginyl-tRNA(Arg)",
"compartment":"c",
"charge":2,
"formula":"C6H14N4OR",
"notes":{
"original_bigg_ids":[
"argtrna_c"
]
}
},
{
"id":"ascb6p_c",
"name":"L-ascorbate-6-phosphate",
"compartment":"c",
"charge":-2,
"formula":"C6H7O9P",
"notes":{
"original_bigg_ids":[
"ascb6p_c"
]
}
},
{
"id":"asn__L_c",
"name":"L-Asparagine",
"compartment":"c",
"charge":0,
"formula":"C4H8N2O3",
"notes":{
"original_bigg_ids":[
"asn_DASH_L_c"
]
}
},
{
"id":"asntrna_c",
"name":"L-Asparaginyl-tRNA(Asn)",
"compartment":"c",
"charge":1,
"formula":"C14H24N2O12PR2",
"notes":{
"original_bigg_ids":[
"asntrna_c"
]
}
},
{
"id":"aso3_c",
"name":"Arsenite",
"compartment":"c",
"charge":-3,
"formula":"AsO3",
"notes":{
"original_bigg_ids":[
"aso3_c"
]
}
},
{
"id":"aso4_c",
"name":"Arsenate",
"compartment":"c",
"charge":-3,
"formula":"AsO4",
"notes":{
"original_bigg_ids":[
"aso4_c"
]
}
},
{
"id":"asp__L_c",
"name":"L-Aspartate",
"compartment":"c",
"charge":-1,
"formula":"C4H6NO4",
"notes":{
"original_bigg_ids":[
"asp_DASH_L_c"
]
}
},
{
"id":"aspsa_c",
"name":"L-Aspartate 4-semialdehyde",
"compartment":"c",
"charge":0,
"formula":"C4H7NO3",
"notes":{
"original_bigg_ids":[
"aspsa_c"
]
}
},
{
"id":"asptrna_c",
"name":"L-Aspartyl-tRNA(Asp)",
"compartment":"c",
"charge":0,
"formula":"C4H5NO3R",
"notes":{
"original_bigg_ids":[
"asptrna_c"
]
}
},
{
"id":"athr__L_c",
"name":"L-Allo-threonine",
"compartment":"c",
"charge":0,
"formula":"C4H9NO3",
"notes":{
"original_bigg_ids":[
"athr_DASH_L_c"
]
}
},
{
"id":"athtp_c",
"name":"Adenosine thiamine triphosphate",
"compartment":"c",
"charge":-2,
"formula":"C22H28N9O13P3S",
"notes":{
"original_bigg_ids":[
"athtp_c"
]
}
},
{
"id":"atp_c",
"name":"ATP C10H12N5O13P3",
"compartment":"c",
"charge":-4,
"formula":"C10H12N5O13P3",
"notes":{
"original_bigg_ids":[
"atp_c"
]
}
},
{
"id":"b2coa_c",
"name":"Crotonoyl-CoA",
"compartment":"c",
"charge":-4,
"formula":"C25H36N7O17P3S",
"notes":{
"original_bigg_ids":[
"b2coa_c"
]
}
},
{
"id":"bbtcoa_c",
"name":"Gamma-butyrobetainyl-CoA",
"compartment":"c",
"charge":-3,
"formula":"C28H46N8O17P3S",
"notes":{
"original_bigg_ids":[
"bbtcoa_c"
]
}
},
{
"id":"betald_c",
"name":"Betaine aldehyde",
"compartment":"c",
"charge":1,
"formula":"C5H12NO",
"notes":{
"original_bigg_ids":[
"betald_c"
]
}
},
{
"id":"bglycogen_c",
"name":"Branching glycogen",
"compartment":"c",
"charge":0,
"formula":"C6H10O5",
"notes":{
"original_bigg_ids":[
"bglycogen_c"
]
}
},
{
"id":"bmoco_c",
"name":"Bis-molybdenum cofactor",
"compartment":"c",
"charge":-4,
"formula":"C20H20N10O13P2S4Mo",
"notes":{
"original_bigg_ids":[
"bmoco_c"
]
}
},
{
"id":"bmoco1gdp_c",
"name":"Bis-molybdopterin mono-guanine dinucleotide",
"compartment":"c",
"charge":-4,
"formula":"C30H32N15O20P3S4Mo",
"notes":{
"original_bigg_ids":[
"bmoco1gdp_c"
]
}
},
{
"id":"bmocogdp_c",
"name":"Bis-molybdopterin guanine dinucleotide",
"compartment":"c",
"charge":-4,
"formula":"C40H44N20O27P4S4Mo",
"notes":{
"original_bigg_ids":[
"bmocogdp_c"
]
}
},
{
"id":"btal_c",
"name":"Butanal C4H8O",
"compartment":"c",
"charge":0,
"formula":"C4H8O",
"notes":{
"original_bigg_ids":[
"btal_c"
]
}
},
{
"id":"btcoa_c",
"name":"Butanoyl-CoA",
"compartment":"c",
"charge":-4,
"formula":"C25H38N7O17P3S",
"notes":{
"original_bigg_ids":[
"btcoa_c"
]
}
},
{
"id":"btn_c",
"name":"Biotin",
"compartment":"c",
"charge":-1,
"formula":"C10H15N2O3S",
"notes":{
"original_bigg_ids":[
"btn_c"
]
}
},
{
"id":"btnso_c",
"name":"D-biotin d-sulfoxide",
"compartment":"c",
"charge":-1,
"formula":"C10H15N2O4S",
"notes":{
"original_bigg_ids":[
"btnso_c"
]
}
},
{
"id":"but_c",
"name":"Butyrate (n-C4:0)",
"compartment":"c",
"charge":-1,
"formula":"C4H7O2",
"notes":{
"original_bigg_ids":[
"but_c"
]
}
},
{
"id":"but2eACP_c",
"name":"But-2-enoyl-[acyl-carrier protein]",
"compartment":"c",
"charge":-1,
"formula":"C15H25N2O8PRS",
"notes":{
"original_bigg_ids":[
"but2eACP_c"
]
}
},
{
"id":"butACP_c",
"name":"Butyryl-ACP (n-C4:0ACP)",
"compartment":"c",
"charge":-1,
"formula":"C15H27N2O8PRS",
"notes":{
"original_bigg_ids":[
"butACP_c"
]
}
},
{
"id":"butso3_c",
"name":"Butanesulfonate",
"compartment":"c",
"charge":-1,
"formula":"C4H9O3S",
"notes":{
"original_bigg_ids":[
"butso3_c"
]
}
},
{
"id":"bwco_c",
"name":"Tungsten bispterin cofactor",
"compartment":"c",
"charge":-4,
"formula":"C20H20N10O13P2S4W",
"notes":{
"original_bigg_ids":[
"bwco_c"
]
}
},
{
"id":"bwco1gdp_c",
"name":"Tungsten bispterin cofactor mono-guanine dinucleotide",
"compartment":"c",
"charge":-4,
"formula":"C30H32N15O20P3S4W",
"notes":{
"original_bigg_ids":[
"bwco1gdp_c"
]
}
},
{
"id":"bwcogdp_c",
"name":"Tungsten bispterin cofactor guanine dinucleotide",
"compartment":"c",
"charge":-4,
"formula":"C40H44N20O27P4S4W",
"notes":{
"original_bigg_ids":[
"bwcogdp_c"
]
}
},
{
"id":"ca2_c",
"name":"Calcium",
"compartment":"c",
"charge":2,
"formula":"Ca",
"notes":{
"original_bigg_ids":[
"ca2_c"
]
}
},
{
"id":"camp_c",
"name":"CAMP C10H11N5O6P",
"compartment":"c",
"charge":-1,
"formula":"C10H11N5O6P",
"notes":{
"original_bigg_ids":[
"camp_c"
]
}
},
{
"id":"cbasp_c",
"name":"N-Carbamoyl-L-aspartate",
"compartment":"c",
"charge":-2,
"formula":"C5H6N2O5",
"notes":{
"original_bigg_ids":[
"cbasp_c"
]
}
},
{
"id":"cbi_c",
"name":"Cobinamide",
"compartment":"c",
"charge":0,
"formula":"C48H72CoN11O8",
"notes":{
"original_bigg_ids":[
"cbi_c"
]
}
},
{
"id":"cbl1_c",
"name":"Cob(I)alamin",
"compartment":"c",
"charge":-1,
"formula":"C62H88CoN13O14P",
"notes":{
"original_bigg_ids":[
"cbl1_c"
]
}
},
{
"id":"cbm_c",
"name":"Carbamate",
"compartment":"c",
"charge":-1,
"formula":"CH2NO2",
"notes":{
"original_bigg_ids":[
"cbm_c"
]
}
},
{
"id":"cbp_c",
"name":"Carbamoyl phosphate",
"compartment":"c",
"charge":-2,
"formula":"CH2NO5P",
"notes":{
"original_bigg_ids":[
"cbp_c"
]
}
},
{
"id":"cd2_c",
"name":"Cadmium",
"compartment":"c",
"charge":2,
"formula":"Cd",
"notes":{
"original_bigg_ids":[
"cd2_c"
]
}
},
{
"id":"cddec5eACP_c",
"name":"Cis-dodec-5-enoyl-[acyl-carrier protein] (n-C12:1)",
"compartment":"c",
"charge":-1,
"formula":"C23H41N2O8PRS",
"notes":{
"original_bigg_ids":[
"cddec5eACP_c"
]
}
},
{
"id":"cdec3eACP_c",
"name":"Cis-dec-3-enoyl-[acyl-carrier protein] (n-C10:1)",
"compartment":"c",
"charge":-1,
"formula":"C21H37N2O8PRS",
"notes":{
"original_bigg_ids":[
"cdec3eACP_c"
]
}
},
{
"id":"cdg_c",
"name":"7-deaza-7-carboxyguanine",
"compartment":"c",
"charge":-1,
"formula":"C7H5N4O3",
"notes":{
"original_bigg_ids":[
"cdg_c"
]
}
},
{
"id":"cdp_c",
"name":"CDP C9H12N3O11P2",
"compartment":"c",
"charge":-3,
"formula":"C9H12N3O11P2",
"notes":{
"original_bigg_ids":[
"cdp_c"
]
}
},
{
"id":"cdpdddecg_c",
"name":"CDP-1,2-didodecanoylglycerol",
"compartment":"c",
"charge":-2,
"formula":"C36H63N3O15P2",
"notes":{
"original_bigg_ids":[
"cdpdddecg_c"
]
}
},
{
"id":"cdpdhdec9eg_c",
"name":"CDP-1,2-dihexadec-9-enoylglycerol",
"compartment":"c",
"charge":-2,
"formula":"C44H75N3O15P2",
"notes":{
"original_bigg_ids":[
"cdpdhdec9eg_c"
]
}
},
{
"id":"cdpdhdecg_c",
"name":"CDP-1,2-dihexadecanoylglycerol",
"compartment":"c",
"charge":-2,
"formula":"C44H79N3O15P2",
"notes":{
"original_bigg_ids":[
"cdpdhdecg_c"
]
}
},
{
"id":"cdpdodec11eg_c",
"name":"CDP-1,2-dioctadec-11-enoylglycerol",
"compartment":"c",
"charge":-2,
"formula":"C48H83N3O15P2",
"notes":{
"original_bigg_ids":[
"cdpdodec11eg_c"
]
}
},
{
"id":"cdpdodecg_c",
"name":"CDP-1,2-dioctadecanoylglycerol",
"compartment":"c",
"charge":-2,
"formula":"C48H87N3O15P2",
"notes":{
"original_bigg_ids":[
"cdpdodecg_c"
]
}
},
{
"id":"cdpdtdec7eg_c",
"name":"CDP-1,2-ditetradec-7-enoylglycerol",
"compartment":"c",
"charge":-2,
"formula":"C40H67N3O15P2",
"notes":{
"original_bigg_ids":[
"cdpdtdec7eg_c"
]
}
},
{
"id":"cdpdtdecg_c",
"name":"CDP-1,2-ditetradecanoylglycerol",
"compartment":"c",
"charge":-2,
"formula":"C40H71N3O15P2",
"notes":{
"original_bigg_ids":[
"cdpdtdecg_c"
]
}
},
{
"id":"cechddd_c",
"name":"Cis-3-(3-carboxyethyl)-3,5-cyclohexadiene-1,2-diol",
"compartment":"c",
"charge":-1,
"formula":"C9H11O4",
"notes":{
"original_bigg_ids":[
"cechddd_c"
]
}
},
{
"id":"cenchddd_c",
"name":"Cis-3-(3-carboxyethenyl)-3,5-cyclohexadiene-1,2-diol",
"compartment":"c",
"charge":-1,
"formula":"C9H9O4",
"notes":{
"original_bigg_ids":[
"cenchddd_c"
]
}
},
{
"id":"cgly_c",
"name":"Cys Gly C5H10N2O3S",
"compartment":"c",
"charge":0,
"formula":"C5H10N2O3S",
"notes":{
"original_bigg_ids":[
"cgly_c"
]
}
},
{
"id":"chol_c",
"name":"Choline C5H14NO",
"compartment":"c",
"charge":1,
"formula":"C5H14NO",
"notes":{
"original_bigg_ids":[
"chol_c"
]
}
},
{
"id":"chor_c",
"name":"Chorismate",
"compartment":"c",
"charge":-2,
"formula":"C10H8O6",
"notes":{
"original_bigg_ids":[
"chor_c"
]
}
},
{
"id":"chtbs6p_c",
"name":"Diacetylchitobiose-6-phosphate",
"compartment":"c",
"charge":-2,
"formula":"C16H27N2O14P",
"notes":{
"original_bigg_ids":[
"chtbs6p_c"
]
}
},
{
"id":"cinnm_c",
"name":"Trans-Cinnamate",
"compartment":"c",
"charge":-1,
"formula":"C9H7O2",
"notes":{
"original_bigg_ids":[
"cinnm_c"
]
}
},
{
"id":"cit_c",
"name":"Citrate",
"compartment":"c",
"charge":-3,
"formula":"C6H5O7",
"notes":{
"original_bigg_ids":[
"cit_c"
]
}
},
{
"id":"citr__L_c",
"name":"L-Citrulline",
"compartment":"c",
"charge":0,
"formula":"C6H13N3O3",
"notes":{
"original_bigg_ids":[
"citr_DASH_L_c"
]
}
},
{
"id":"ckdo_c",
"name":"CMP-3-deoxy-D-manno-octulosonate",
"compartment":"c",
"charge":-2,
"formula":"C17H24N3O15P",
"notes":{
"original_bigg_ids":[
"ckdo_c"
]
}
},
{
"id":"cl_c",
"name":"Chloride",
"compartment":"c",
"charge":-1,
"formula":"Cl",
"notes":{
"original_bigg_ids":[
"cl_c"
]
}
},
{
"id":"cmp_c",
"name":"CMP C9H12N3O8P",
"compartment":"c",
"charge":-2,
"formula":"C9H12N3O8P",
"notes":{
"original_bigg_ids":[
"cmp_c"
]
}
},
{
"id":"co2_c",
"name":"CO2 CO2",
"compartment":"c",
"charge":0,
"formula":"CO2",
"notes":{
"original_bigg_ids":[
"co2_c"
]
}
},
{
"id":"coa_c",
"name":"Coenzyme A",
"compartment":"c",
"charge":-4,
"formula":"C21H32N7O16P3S",
"notes":{
"original_bigg_ids":[
"coa_c"
]
}
},
{
"id":"cobalt2_c",
"name":"Co2+",
"compartment":"c",
"charge":2,
"formula":"Co",
"notes":{
"original_bigg_ids":[
"cobalt2_c"
]
}
},
{
"id":"colipa_c",
"name":"Core oligosaccharide lipid A",
"compartment":"c",
"charge":-11,
"formula":"C176H303N2O100P4",
"notes":{
"original_bigg_ids":[
"colipa_c"
]
}
},
{
"id":"cpe160_c",
"name":"Cyclopropane phosphatidylethanolamine (dihexadec-9,10-cyclo-anoyl, n-C16:0 cyclo)",
"compartment":"c",
"charge":0,
"formula":"C39H74N1O8P1",
"notes":{
"original_bigg_ids":[
"cpe160_c"
]
}
},
{
"id":"cpe180_c",
"name":"Cyclopropane phosphatidylethanolamine (dioctadec-11,12-cyclo-anoyl, n-C18:0 cyclo)",
"compartment":"c",
"charge":0,
"formula":"C43H82N1O8P1",
"notes":{
"original_bigg_ids":[
"cpe180_c"
]
}
},
{
"id":"cpg160_c",
"name":"Cyclopropane phosphatidylglycerol (dihexadec-9,10-cyclo-anoyl, n-C16:0 cyclo)",
"compartment":"c",
"charge":-1,
"formula":"C40H74O10P1",
"notes":{
"original_bigg_ids":[
"cpg160_c"
]
}
},
{
"id":"cpg180_c",
"name":"Cyclopropane phosphatidylglycerol (dioctadec-11,12-cyclo-anoyl, n-C18:0 cyclo)",
"compartment":"c",
"charge":-1,
"formula":"C44H82O10P1",
"notes":{
"original_bigg_ids":[
"cpg180_c"
]
}
},
{
"id":"cpgn_c",
"name":"Coprogen",
"compartment":"c",
"charge":-1,
"formula":"C35H52N6O13Fe",
"notes":{
"original_bigg_ids":[
"cpgn_c"
]
}
},
{
"id":"cpgn_un_c",
"name":"Coprogen unloaded (no Fe(III))",
"compartment":"c",
"charge":-4,
"formula":"C35H52N6O13",
"notes":{
"original_bigg_ids":[
"cpgn_DASH_un_c"
]
}
},
{
"id":"cph4_c",
"name":"6-carboxy-5,6,7,8-tetrahydropterin",
"compartment":"c",
"charge":-1,
"formula":"C7H8N5O3",
"notes":{
"original_bigg_ids":[
"cph4_c"
]
}
},
{
"id":"cpmp_c",
"name":"Cyclic pyranopterin monophosphate",
"compartment":"c",
"charge":-1,
"formula":"C10H13N5O8P",
"notes":{
"original_bigg_ids":[
"cpmp_c"
]
}
},
{
"id":"cpppg3_c",
"name":"Coproporphyrinogen III",
"compartment":"c",
"charge":-4,
"formula":"C36H40N4O8",
"notes":{
"original_bigg_ids":[
"cpppg3_c"
]
}
},
{
"id":"crn_c",
"name":"L-Carnitine",
"compartment":"c",
"charge":0,
"formula":"C7H15NO3",
"notes":{
"original_bigg_ids":[
"crn_c"
]
}
},
{
"id":"crn__D_c",
"name":"D-Carnitine",
"compartment":"c",
"charge":0,
"formula":"C7H15NO3",
"notes":{
"original_bigg_ids":[
"crn_DASH_D_c"
]
}
},
{
"id":"crnDcoa_c",
"name":"D-carnitinyl-CoA",
"compartment":"c",
"charge":-3,
"formula":"C28H46N8O18P3S",
"notes":{
"original_bigg_ids":[
"crnDcoa_c"
]
}
},
{
"id":"crncoa_c",
"name":"L-Carnitinyl-CoA",
"compartment":"c",
"charge":-3,
"formula":"C28H46N8O18P3S",
"notes":{
"original_bigg_ids":[
"crncoa_c"
]
}
},
{
"id":"csn_c",
"name":"Cytosine",
"compartment":"c",
"charge":0,
"formula":"C4H5N3O",
"notes":{
"original_bigg_ids":[
"csn_c"
]
}
},
{
"id":"ctbt_c",
"name":"Crotonobetaine",
"compartment":"c",
"charge":0,
"formula":"C7H13NO2",
"notes":{
"original_bigg_ids":[
"ctbt_c"
]
}
},
{
"id":"ctbtcoa_c",
"name":"Crotonobetainyl-CoA",
"compartment":"c",
"charge":-3,
"formula":"C28H44N8O17P3S",
"notes":{
"original_bigg_ids":[
"ctbtcoa_c"
]
}
},
{
"id":"ctp_c",
"name":"CTP C9H12N3O14P3",
"compartment":"c",
"charge":-4,
"formula":"C9H12N3O14P3",
"notes":{
"original_bigg_ids":[
"ctp_c"
]
}
},
{
"id":"cu_c",
"name":"Cu+",
"compartment":"c",
"charge":1,
"formula":"Cu",
"notes":{
"original_bigg_ids":[
"cu_c"
]
}
},
{
"id":"cu2_c",
"name":"Copper",
"compartment":"c",
"charge":2,
"formula":"Cu",
"notes":{
"original_bigg_ids":[
"cu2_c"
]
}
},
{
"id":"cyan_c",
"name":"Hydrogen cyanide",
"compartment":"c",
"charge":0,
"formula":"CHN",
"notes":{
"original_bigg_ids":[
"cyan_c"
]
}
},
{
"id":"cynt_c",
"name":"Cyanate",
"compartment":"c",
"charge":-1,
"formula":"CNO",
"notes":{
"original_bigg_ids":[
"cynt_c"
]
}
},
{
"id":"cys__D_c",
"name":"D-Cysteine",
"compartment":"c",
"charge":0,
"formula":"C3H7NO2S",
"notes":{
"original_bigg_ids":[
"cys_DASH_D_c"
]
}
},
{
"id":"cys__L_c",
"name":"L-Cysteine",
"compartment":"c",
"charge":0,
"formula":"C3H7NO2S",
"notes":{
"original_bigg_ids":[
"cys_DASH_L_c"
]
}
},
{
"id":"cyst__L_c",
"name":"L-Cystathionine",
"compartment":"c",
"charge":0,
"formula":"C7H14N2O4S",
"notes":{
"original_bigg_ids":[
"cyst_DASH_L_c"
]
}
},
{
"id":"cystrna_c",
"name":"L-Cysteinyl-tRNA(Cys)",
"compartment":"c",
"charge":1,
"formula":"C3H6NOSR",
"notes":{
"original_bigg_ids":[
"cystrna_c"
]
}
},
{
"id":"cytd_c",
"name":"Cytidine",
"compartment":"c",
"charge":0,
"formula":"C9H13N3O5",
"notes":{
"original_bigg_ids":[
"cytd_c"
]
}
},
{
"id":"dad_2_c",
"name":"Deoxyadenosine",
"compartment":"c",
"charge":0,
"formula":"C10H13N5O3",
"notes":{
"original_bigg_ids":[
"dad_DASH_2_c"
]
}
},
{
"id":"dad_5_c",
"name":"5'-Deoxyadenosine",
"compartment":"c",
"charge":0,
"formula":"C10H13N5O3",
"notes":{
"original_bigg_ids":[
"dad_DASH_5_c"
]
}
},
{
"id":"dadp_c",
"name":"DADP C10H12N5O9P2",
"compartment":"c",
"charge":-3,
"formula":"C10H12N5O9P2",
"notes":{
"original_bigg_ids":[
"dadp_c"
]
}
},
{
"id":"damp_c",
"name":"DAMP C10H12N5O6P",
"compartment":"c",
"charge":-2,
"formula":"C10H12N5O6P",
"notes":{
"original_bigg_ids":[
"damp_c"
]
}
},
{
"id":"dann_c",
"name":"7,8-Diaminononanoate",
"compartment":"c",
"charge":1,
"formula":"C9H21N2O2",
"notes":{
"original_bigg_ids":[
"dann_c"
]
}
},
{
"id":"datp_c",
"name":"DATP C10H12N5O12P3",
"compartment":"c",
"charge":-4,
"formula":"C10H12N5O12P3",
"notes":{
"original_bigg_ids":[
"datp_c"
]
}
},
{
"id":"db4p_c",
"name":"3,4-dihydroxy-2-butanone 4-phosphate",
"compartment":"c",
"charge":-2,
"formula":"C4H7O6P",
"notes":{
"original_bigg_ids":[
"db4p_c"
]
}
},
{
"id":"dc2coa_c",
"name":"Trans-Dec-2-enoyl-CoA",
"compartment":"c",
"charge":-4,
"formula":"C31H48N7O17P3S",
"notes":{
"original_bigg_ids":[
"dc2coa_c"
]
}
},
{
"id":"dca_c",
"name":"Decanoate (n-C10:0)",
"compartment":"c",
"charge":-1,
"formula":"C10H19O2",
"notes":{
"original_bigg_ids":[
"dca_c"
]
}
},
{
"id":"dcaACP_c",
"name":"Decanoyl-ACP (n-C10:0ACP)",
"compartment":"c",
"charge":-1,
"formula":"C21H39N2O8PRS",
"notes":{
"original_bigg_ids":[
"dcaACP_c"
]
}
},
{
"id":"dcacoa_c",
"name":"Decanoyl-CoA (n-C10:0CoA)",
"compartment":"c",
"charge":-4,
"formula":"C31H50N7O17P3S",
"notes":{
"original_bigg_ids":[
"dcacoa_c"
]
}
},
{
"id":"dcamp_c",
"name":"N6-(1,2-Dicarboxyethyl)-AMP",
"compartment":"c",
"charge":-4,
"formula":"C14H14N5O11P",
"notes":{
"original_bigg_ids":[
"dcamp_c"
]
}
},
{
"id":"dcdp_c",
"name":"DCDP C9H12N3O10P2",
"compartment":"c",
"charge":-3,
"formula":"C9H12N3O10P2",
"notes":{
"original_bigg_ids":[
"dcdp_c"
]
}
},
{
"id":"dcmp_c",
"name":"DCMP C9H12N3O7P",
"compartment":"c",
"charge":-2,
"formula":"C9H12N3O7P",
"notes":{
"original_bigg_ids":[
"dcmp_c"
]
}
},
{
"id":"dctp_c",
"name":"DCTP C9H12N3O13P3",
"compartment":"c",
"charge":-4,
"formula":"C9H12N3O13P3",
"notes":{
"original_bigg_ids":[
"dctp_c"
]
}
},
{
"id":"dcyt_c",
"name":"Deoxycytidine",
"compartment":"c",
"charge":0,
"formula":"C9H13N3O4",
"notes":{
"original_bigg_ids":[
"dcyt_c"
]
}
},
{
"id":"dd2coa_c",
"name":"Trans-Dodec-2-enoyl-CoA",
"compartment":"c",
"charge":-4,
"formula":"C33H52N7O17P3S",
"notes":{
"original_bigg_ids":[
"dd2coa_c"
]
}
},
{
"id":"ddca_c",
"name":"Dodecanoate (n-C12:0)",
"compartment":"c",
"charge":-1,
"formula":"C12H23O2",
"notes":{
"original_bigg_ids":[
"ddca_c"
]
}
},
{
"id":"ddcaACP_c",
"name":"Dodecanoyl-ACP (n-C12:0ACP)",
"compartment":"c",
"charge":-1,
"formula":"C23H43N2O8PRS",
"notes":{
"original_bigg_ids":[
"ddcaACP_c"
]
}
},
{
"id":"ddcacoa_c",
"name":"Dodecanoyl-CoA (n-C12:0CoA)",
"compartment":"c",
"charge":-4,
"formula":"C33H54N7O17P3S",
"notes":{
"original_bigg_ids":[
"ddcacoa_c"
]
}
},
{
"id":"ddcap_c",
"name":"Dodecanoly-phosphate (n-C12:0)",
"compartment":"c",
"charge":-1,
"formula":"C12H24O5P1",
"notes":{
"original_bigg_ids":[
"ddcap_c"
]
}
},
{
"id":"dgdp_c",
"name":"DGDP C10H12N5O10P2",
"compartment":"c",
"charge":-3,
"formula":"C10H12N5O10P2",
"notes":{
"original_bigg_ids":[
"dgdp_c"
]
}
},
{
"id":"dgmp_c",
"name":"DGMP C10H12N5O7P",
"compartment":"c",
"charge":-2,
"formula":"C10H12N5O7P",
"notes":{
"original_bigg_ids":[
"dgmp_c"
]
}
},
{
"id":"dgslnt_c",
"name":"Selenodiglutathione",
"compartment":"c",
"charge":-2,
"formula":"C20H30N6O12S2Se",
"notes":{
"original_bigg_ids":[
"dgslnt_c"
]
}
},
{
"id":"dgsn_c",
"name":"Deoxyguanosine",
"compartment":"c",
"charge":0,
"formula":"C10H13N5O4",
"notes":{
"original_bigg_ids":[
"dgsn_c"
]
}
},
{
"id":"dgtp_c",
"name":"DGTP C10H12N5O13P3",
"compartment":"c",
"charge":-4,
"formula":"C10H12N5O13P3",
"notes":{
"original_bigg_ids":[
"dgtp_c"
]
}
},
{
"id":"dha_c",
"name":"Dihydroxyacetone",
"compartment":"c",
"charge":0,
"formula":"C3H6O3",
"notes":{
"original_bigg_ids":[
"dha_c"
]
}
},
{
"id":"dhap_c",
"name":"Dihydroxyacetone phosphate",
"compartment":"c",
"charge":-2,
"formula":"C3H5O6P",
"notes":{
"original_bigg_ids":[
"dhap_c"
]
}
},
{
"id":"dhcinnm_c",
"name":"2,3-dihydroxicinnamic acid",
"compartment":"c",
"charge":-1,
"formula":"C9H7O4",
"notes":{
"original_bigg_ids":[
"dhcinnm_c"
]
}
},
{
"id":"dhf_c",
"name":"7,8-Dihydrofolate",
"compartment":"c",
"charge":-2,
"formula":"C19H19N7O6",
"notes":{
"original_bigg_ids":[
"dhf_c"
]
}
},
{
"id":"dhgly_c",
"name":"Dehydroglycine",
"compartment":"c",
"charge":-1,
"formula":"C2H2NO2",
"notes":{
"original_bigg_ids":[
"dhgly_c"
]
}
},
{
"id":"dhmpt_c",
"name":"Dihydromonapterin",
"compartment":"c",
"charge":0,
"formula":"C9H13N5O4",
"notes":{
"original_bigg_ids":[
"dhmpt_c"
]
}
},
{
"id":"dhmptp_c",
"name":"Dihydromonapterin-triphosphate",
"compartment":"c",
"charge":-4,
"formula":"C9H12N5O13P3",
"notes":{
"original_bigg_ids":[
"dhmptp_c"
]
}
},
{
"id":"dhna_c",
"name":"1,4-Dihydroxy-2-naphthoate",
"compartment":"c",
"charge":-1,
"formula":"C11H7O4",
"notes":{
"original_bigg_ids":[
"dhna_c"
]
}
},
{
"id":"dhnpt_c",
"name":"Dihydroneopterin",
"compartment":"c",
"charge":0,
"formula":"C9H13N5O4",
"notes":{
"original_bigg_ids":[
"dhnpt_c"
]
}
},
{
"id":"dhor__S_c",
"name":"(S)-Dihydroorotate",
"compartment":"c",
"charge":-1,
"formula":"C5H5N2O4",
"notes":{
"original_bigg_ids":[
"dhor_DASH_S_c"
]
}
},
{
"id":"dhpmp_c",
"name":"Dihydroneopterin monophosphate",
"compartment":"c",
"charge":-2,
"formula":"C9H12N5O7P",
"notes":{
"original_bigg_ids":[
"dhpmp_c"
]
}
},
{
"id":"dhpppn_c",
"name":"3-(2,3-Dihydroxyphenyl)propanoate",
"compartment":"c",
"charge":-1,
"formula":"C9H9O4",
"notes":{
"original_bigg_ids":[
"dhpppn_c"
]
}
},
{
"id":"dhpt_c",
"name":"Dihydropteroate",
"compartment":"c",
"charge":-1,
"formula":"C14H13N6O3",
"notes":{
"original_bigg_ids":[
"dhpt_c"
]
}
},
{
"id":"dhptd_c",
"name":"4,5-dihydroxy-2,3-pentanedione",
"compartment":"c",
"charge":0,
"formula":"C5H8O4",
"notes":{
"original_bigg_ids":[
"dhptd_c"
]
}
},
{
"id":"dhptdn_c",
"name":"6,7-Dihydropteridine",
"compartment":"c",
"charge":0,
"formula":"C6H6N4",
"notes":{
"original_bigg_ids":[
"dhptdn_c"
]
}
},
{
"id":"didp_c",
"name":"DIDP; 2'-deoxyinosine-5'-diphosphate(3-)",
"compartment":"c",
"charge":-3,
"formula":"C10H11N4O10P2",
"notes":{
"original_bigg_ids":[
"didp_c"
]
}
},
{
"id":"dimp_c",
"name":"DIMP C10H12N4O7P",
"compartment":"c",
"charge":-2,
"formula":"C10H11N4O7P",
"notes":{
"original_bigg_ids":[
"dimp_c"
]
}
},
{
"id":"din_c",
"name":"Deoxyinosine",
"compartment":"c",
"charge":0,
"formula":"C10H12N4O4",
"notes":{
"original_bigg_ids":[
"din_c"
]
}
},
{
"id":"ditp_c",
"name":"DITP(4-)",
"compartment":"c",
"charge":-4,
"formula":"C10H11N4O13P3",
"notes":{
"original_bigg_ids":[
"ditp_c"
]
}
},
{
"id":"dmbzid_c",
"name":"5,6-Dimethylbenzimidazole",
"compartment":"c",
"charge":0,
"formula":"C9H10N2",
"notes":{
"original_bigg_ids":[
"dmbzid_c"
]
}
},
{
"id":"dmlz_c",
"name":"6,7-Dimethyl-8-(1-D-ribityl)lumazine",
"compartment":"c",
"charge":0,
"formula":"C13H18N4O6",
"notes":{
"original_bigg_ids":[
"dmlz_c"
]
}
},
{
"id":"dmpp_c",
"name":"Dimethylallyl diphosphate",
"compartment":"c",
"charge":-3,
"formula":"C5H9O7P2",
"notes":{
"original_bigg_ids":[
"dmpp_c"
]
}
},
{
"id":"dms_c",
"name":"Dimethyl sulfide",
"compartment":"c",
"charge":0,
"formula":"C2H6S",
"notes":{
"original_bigg_ids":[
"dms_c"
]
}
},
{
"id":"dmso_c",
"name":"Dimethyl sulfoxide",
"compartment":"c",
"charge":0,
"formula":"C2H6OS",
"notes":{
"original_bigg_ids":[
"dmso_c"
]
}
},
{
"id":"dnad_c",
"name":"Deamino-NAD+",
"compartment":"c",
"charge":-2,
"formula":"C21H24N6O15P2",
"notes":{
"original_bigg_ids":[
"dnad_c"
]
}
},
{
"id":"dpcoa_c",
"name":"Dephospho-CoA",
"compartment":"c",
"charge":-2,
"formula":"C21H33N7O13P2S",
"notes":{
"original_bigg_ids":[
"dpcoa_c"
]
}
},
{
"id":"dsbdox_c",
"name":"Fused thiol:disulfide interchange protein (oxidized)",
"compartment":"c",
"charge":0,
"formula":"X",
"notes":{
"original_bigg_ids":[
"dsbdox_c"
]
}
},
{
"id":"dsbdrd_c",
"name":"Fused thiol:disulfide interchange protein (reduced)",
"compartment":"c",
"charge":0,
"formula":"XH2",
"notes":{
"original_bigg_ids":[
"dsbdrd_c"
]
}
},
{
"id":"dscl_c",
"name":"Dihydrosirohydrochlorin",
"compartment":"c",
"charge":-7,
"formula":"C42H41N4O16",
"notes":{
"original_bigg_ids":[
"dscl_c"
]
}
},
{
"id":"dtbt_c",
"name":"Dethiobiotin",
"compartment":"c",
"charge":-1,
"formula":"C10H17N2O3",
"notes":{
"original_bigg_ids":[
"dtbt_c"
]
}
},
{
"id":"dtdp_c",
"name":"DTDP C10H13N2O11P2",
"compartment":"c",
"charge":-3,
"formula":"C10H13N2O11P2",
"notes":{
"original_bigg_ids":[
"dtdp_c"
]
}
},
{
"id":"dtdp4aaddg_c",
"name":"DTDP-4-acetamido-4,6-dideoxy-D-galactose",
"compartment":"c",
"charge":-2,
"formula":"C18H27N3O15P2",
"notes":{
"original_bigg_ids":[
"dtdp4aaddg_c"
]
}
},
{
"id":"dtdp4addg_c",
"name":"DTDP-4-amino-4,6-dideoxy-D-galactose",
"compartment":"c",
"charge":-1,
"formula":"C16H26N3O14P2",
"notes":{
"original_bigg_ids":[
"dtdp4addg_c"
]
}
},
{
"id":"dtdp4d6dg_c",
"name":"DTDP-4-dehydro-6-deoxy-D-glucose",
"compartment":"c",
"charge":-2,
"formula":"C16H22N2O15P2",
"notes":{
"original_bigg_ids":[
"dtdp4d6dg_c"
]
}
},
{
"id":"dtdp4d6dm_c",
"name":"DTDP-4-dehydro-6-deoxy-L-mannose",
"compartment":"c",
"charge":-2,
"formula":"C16H22N2O15P2",
"notes":{
"original_bigg_ids":[
"dtdp4d6dm_c"
]
}
},
{
"id":"dtdpglu_c",
"name":"DTDPglucose",
"compartment":"c",
"charge":-2,
"formula":"C16H24N2O16P2",
"notes":{
"original_bigg_ids":[
"dtdpglu_c"
]
}
},
{
"id":"dtdprmn_c",
"name":"DTDP-L-rhamnose",
"compartment":"c",
"charge":-2,
"formula":"C16H24N2O15P2",
"notes":{
"original_bigg_ids":[
"dtdprmn_c"
]
}
},
{
"id":"dtmp_c",
"name":"DTMP C10H13N2O8P",
"compartment":"c",
"charge":-2,
"formula":"C10H13N2O8P",
"notes":{
"original_bigg_ids":[
"dtmp_c"
]
}
},
{
"id":"dttp_c",
"name":"DTTP C10H13N2O14P3",
"compartment":"c",
"charge":-4,
"formula":"C10H13N2O14P3",
"notes":{
"original_bigg_ids":[
"dttp_c"
]
}
},
{
"id":"dudp_c",
"name":"DUDP C9H11N2O11P2",
"compartment":"c",
"charge":-3,
"formula":"C9H11N2O11P2",
"notes":{
"original_bigg_ids":[
"dudp_c"
]
}
},
{
"id":"dump_c",
"name":"DUMP C9H11N2O8P",
"compartment":"c",
"charge":-2,
"formula":"C9H11N2O8P",
"notes":{
"original_bigg_ids":[
"dump_c"
]
}
},
{
"id":"duri_c",
"name":"Deoxyuridine",
"compartment":"c",
"charge":0,
"formula":"C9H12N2O5",
"notes":{
"original_bigg_ids":[
"duri_c"
]
}
},
{
"id":"dutp_c",
"name":"DUTP C9H11N2O14P3",
"compartment":"c",
"charge":-4,
"formula":"C9H11N2O14P3",
"notes":{
"original_bigg_ids":[
"dutp_c"
]
}
},
{
"id":"dxyl_c",
"name":"1-deoxy-D-xylulose",
"compartment":"c",
"charge":0,
"formula":"C5H10O4",
"notes":{
"original_bigg_ids":[
"dxyl_c"
]
}
},
{
"id":"dxyl5p_c",
"name":"1-deoxy-D-xylulose 5-phosphate",
"compartment":"c",
"charge":-2,
"formula":"C5H9O7P",
"notes":{
"original_bigg_ids":[
"dxyl5p_c"
]
}
},
{
"id":"e4p_c",
"name":"D-Erythrose 4-phosphate",
"compartment":"c",
"charge":-2,
"formula":"C4H7O7P",
"notes":{
"original_bigg_ids":[
"e4p_c"
]
}
},
{
"id":"egmeACP_c",
"name":"Enoylglutaryl-[acyl-carrier protein] methyl ester",
"compartment":"c",
"charge":-1,
"formula":"C17H27N2O10PRS",
"notes":{
"original_bigg_ids":[
"egmeACP_c"
]
}
},
{
"id":"eig3p_c",
"name":"D-erythro-1-(Imidazol-4-yl)glycerol 3-phosphate",
"compartment":"c",
"charge":-2,
"formula":"C6H9N2O6P",
"notes":{
"original_bigg_ids":[
"eig3p_c"
]
}
},
{
"id":"enter_c",
"name":"Enterochelin",
"compartment":"c",
"charge":0,
"formula":"C30H27N3O15",
"notes":{
"original_bigg_ids":[
"enter_c"
]
}
},
{
"id":"epmeACP_c",
"name":"Enoylpimeloyl-[acyl-carrier protein] methyl ester",
"compartment":"c",
"charge":-1,
"formula":"C19H31N2O10PRS",
"notes":{
"original_bigg_ids":[
"epmeACP_c"
]
}
},
{
"id":"etha_c",
"name":"Ethanolamine",
"compartment":"c",
"charge":1,
"formula":"C2H8NO",
"notes":{
"original_bigg_ids":[
"etha_c"
]
}
},
{
"id":"ethso3_c",
"name":"Ethanesulfonate",
"compartment":"c",
"charge":-1,
"formula":"C2H5O3S",
"notes":{
"original_bigg_ids":[
"ethso3_c"
]
}
},
{
"id":"etoh_c",
"name":"Ethanol",
"compartment":"c",
"charge":0,
"formula":"C2H6O",
"notes":{
"original_bigg_ids":[
"etoh_c"
]
}
},
{
"id":"f1p_c",
"name":"D-Fructose 1-phosphate",
"compartment":"c",
"charge":-2,
"formula":"C6H11O9P",
"notes":{
"original_bigg_ids":[
"f1p_c"
]
}
},
{
"id":"f6p_c",
"name":"D-Fructose 6-phosphate",
"compartment":"c",
"charge":-2,
"formula":"C6H11O9P",
"notes":{
"original_bigg_ids":[
"f6p_c"
]
}
},
{
"id":"fad_c",
"name":"Flavin adenine dinucleotide oxidized",
"compartment":"c",
"charge":-2,
"formula":"C27H31N9O15P2",
"notes":{
"original_bigg_ids":[
"fad_c"
]
}
},
{
"id":"fadh2_c",
"name":"Flavin adenine dinucleotide reduced",
"compartment":"c",
"charge":-2,
"formula":"C27H33N9O15P2",
"notes":{
"original_bigg_ids":[
"fadh2_c"
]
}
},
{
"id":"fald_c",
"name":"Formaldehyde",
"compartment":"c",
"charge":0,
"formula":"CH2O",
"notes":{
"original_bigg_ids":[
"fald_c"
]
}
},
{
"id":"fc1p_c",
"name":"L-Fuculose 1-phosphate",
"compartment":"c",
"charge":-2,
"formula":"C6H11O8P",
"notes":{
"original_bigg_ids":[
"fc1p_c"
]
}
},
{
"id":"fcl__L_c",
"name":"L-fuculose",
"compartment":"c",
"charge":0,
"formula":"C6H12O5",
"notes":{
"original_bigg_ids":[
"fcl_DASH_L_c"
]
}
},
{
"id":"fdp_c",
"name":"D-Fructose 1,6-bisphosphate",
"compartment":"c",
"charge":-4,
"formula":"C6H10O12P2",
"notes":{
"original_bigg_ids":[
"fdp_c"
]
}
},
{
"id":"fe2_c",
"name":"Fe2+ mitochondria",
"compartment":"c",
"charge":2,
"formula":"Fe",
"notes":{
"original_bigg_ids":[
"fe2_c"
]
}
},
{
"id":"fe3_c",
"name":"Iron (Fe3+)",
"compartment":"c",
"charge":3,
"formula":"Fe",
"notes":{
"original_bigg_ids":[
"fe3_c"
]
}
},
{
"id":"fe3dhbzs_c",
"name":"Ferric 2,3-dihydroxybenzoylserine",
"compartment":"c",
"charge":2,
"formula":"C10H10NO6Fe",
"notes":{
"original_bigg_ids":[
"fe3dhbzs_c"
]
}
},
{
"id":"fe3hox_c",
"name":"Fe(III)hydroxamate",
"compartment":"c",
"charge":0,
"formula":"C9H18O6N3Fe",
"notes":{
"original_bigg_ids":[
"fe3hox_c"
]
}
},
{
"id":"fe3hox_un_c",
"name":"Fe(III)hydoxamate, unloaded",
"compartment":"c",
"charge":-3,
"formula":"C9H18O6N3",
"notes":{
"original_bigg_ids":[
"fe3hox_DASH_un_c"
]
}
},
{
"id":"fecrm_c",
"name":"Ferrichrome",
"compartment":"c",
"charge":0,
"formula":"C27H42FeN9O12",
"notes":{
"original_bigg_ids":[
"fecrm_c"
]
}
},
{
"id":"fecrm_un_c",
"name":"Ferrichrome minus Fe(III)",
"compartment":"c",
"charge":-3,
"formula":"C27H42N9O12",
"notes":{
"original_bigg_ids":[
"fecrm_DASH_un_c"
]
}
},
{
"id":"feenter_c",
"name":"Fe-enterobactin",
"compartment":"c",
"charge":3,
"formula":"C30H27FeN3O15",
"notes":{
"original_bigg_ids":[
"feenter_c"
]
}
},
{
"id":"feoxam_c",
"name":"Generic ferrioxamine-Fe-III",
"compartment":"c",
"charge":1,
"formula":"C25H46FeN6O8",
"notes":{
"original_bigg_ids":[
"feoxam_c"
]
}
},
{
"id":"feoxam_un_c",
"name":"Ferroxamine minus Fe(3)",
"compartment":"c",
"charge":-2,
"formula":"C25H46N6O8",
"notes":{
"original_bigg_ids":[
"feoxam_DASH_un_c"
]
}
},
{
"id":"fgam_c",
"name":"N2-Formyl-N1-(5-phospho-D-ribosyl)glycinamide",
"compartment":"c",
"charge":-2,
"formula":"C8H13N2O9P",
"notes":{
"original_bigg_ids":[
"fgam_c"
]
}
},
{
"id":"flxr_c",
"name":"Flavodoxin reduced",
"compartment":"c",
"charge":-1,
"formula":"XH",
"notes":{
"original_bigg_ids":[
"flxr_c"
]
}
},
{
"id":"flxso_c",
"name":"Flavodoxin semi oxidized",
"compartment":"c",
"charge":0,
"formula":"XH",
"notes":{
"original_bigg_ids":[
"flxso_c"
]
}
},
{
"id":"fmettrna_c",
"name":"N-Formylmethionyl-tRNA",
"compartment":"c",
"charge":0,
"formula":"C6H9NO2SR",
"notes":{
"original_bigg_ids":[
"fmettrna_c"
]
}
},
{
"id":"fmn_c",
"name":"FMN C17H19N4O9P",
"compartment":"c",
"charge":-2,
"formula":"C17H19N4O9P",
"notes":{
"original_bigg_ids":[
"fmn_c"
]
}
},
{
"id":"fmnh2_c",
"name":"Reduced FMN",
"compartment":"c",
"charge":-2,
"formula":"C17H21N4O9P",
"notes":{
"original_bigg_ids":[
"fmnh2_c"
]
}
},
{
"id":"for_c",
"name":"Formate",
"compartment":"c",
"charge":-1,
"formula":"CH1O2",
"notes":{
"original_bigg_ids":[
"for_c"
]
}
},
{
"id":"forcoa_c",
"name":"Formyl-CoA(4-)",
"compartment":"c",
"charge":-4,
"formula":"C22H32N7O17P3S",
"notes":{
"original_bigg_ids":[
"forcoa_c"
]
}
},
{
"id":"fpram_c",
"name":"2-(Formamido)-N1-(5-phospho-D-ribosyl)acetamidine",
"compartment":"c",
"charge":-1,
"formula":"C8H15N3O8P",
"notes":{
"original_bigg_ids":[
"fpram_c"
]
}
},
{
"id":"fprica_c",
"name":"5-Formamido-1-(5-phospho-D-ribosyl)imidazole-4-carboxamide",
"compartment":"c",
"charge":-2,
"formula":"C10H13N4O9P",
"notes":{
"original_bigg_ids":[
"fprica_c"
]
}
},
{
"id":"frdp_c",
"name":"Farnesyl diphosphate",
"compartment":"c",
"charge":-3,
"formula":"C15H25O7P2",
"notes":{
"original_bigg_ids":[
"frdp_c"
]
}
},
{
"id":"fru_c",
"name":"D-Fructose",
"compartment":"c",
"charge":0,
"formula":"C6H12O6",
"notes":{
"original_bigg_ids":[
"fru_c"
]
}
},
{
"id":"frulys_c",
"name":"Fructoselysine",
"compartment":"c",
"charge":1,
"formula":"C12H25N2O7",
"notes":{
"original_bigg_ids":[
"frulys_c"
]
}
},
{
"id":"frulysp_c",
"name":"Fructoselysine Phosphate",
"compartment":"c",
"charge":-1,
"formula":"C12H24N2O10P",
"notes":{
"original_bigg_ids":[
"frulysp_c"
]
}
},
{
"id":"fruur_c",
"name":"D-Fructuronate",
"compartment":"c",
"charge":-1,
"formula":"C6H9O7",
"notes":{
"original_bigg_ids":[
"fruur_c"
]
}
},
{
"id":"fuc__L_c",
"name":"L-Fucose",
"compartment":"c",
"charge":0,
"formula":"C6H12O5",
"notes":{
"original_bigg_ids":[
"fuc_DASH_L_c"
]
}
},
{
"id":"fum_c",
"name":"Fumarate",
"compartment":"c",
"charge":-2,
"formula":"C4H2O4",
"notes":{
"original_bigg_ids":[
"fum_c"
]
}
},
{
"id":"g1p_c",
"name":"D-Glucose 1-phosphate",
"compartment":"c",
"charge":-2,
"formula":"C6H11O9P",
"notes":{
"original_bigg_ids":[
"g1p_c"
]
}
},
{
"id":"g3p_c",
"name":"Glyceraldehyde 3-phosphate",
"compartment":"c",
"charge":-2,
"formula":"C3H5O6P",
"notes":{
"original_bigg_ids":[
"g3p_c"
]
}
},
{
"id":"g3pc_c",
"name":"Sn-Glycero-3-phosphocholine",
"compartment":"c",
"charge":0,
"formula":"C8H20NO6P",
"notes":{
"original_bigg_ids":[
"g3pc_c"
]
}
},
{
"id":"g3pe_c",
"name":"Sn-Glycero-3-phosphoethanolamine",
"compartment":"c",
"charge":0,
"formula":"C5H14NO6P",
"notes":{
"original_bigg_ids":[
"g3pe_c"
]
}
},
{
"id":"g3pg_c",
"name":"Glycerophosphoglycerol",
"compartment":"c",
"charge":-1,
"formula":"C6H14O8P",
"notes":{
"original_bigg_ids":[
"g3pg_c"
]
}
},
{
"id":"g3pi_c",
"name":"Sn-Glycero-3-phospho-1-inositol",
"compartment":"c",
"charge":-1,
"formula":"C9H18O11P",
"notes":{
"original_bigg_ids":[
"g3pi_c"
]
}
},
{
"id":"g3ps_c",
"name":"Glycerophosphoserine",
"compartment":"c",
"charge":-1,
"formula":"C6H13NO8P",
"notes":{
"original_bigg_ids":[
"g3ps_c"
]
}
},
{
"id":"g6p_c",
"name":"D-Glucose 6-phosphate",
"compartment":"c",
"charge":-2,
"formula":"C6H11O9P",
"notes":{
"original_bigg_ids":[
"g6p_c"
]
}
},
{
"id":"gagicolipa_c",
"name":"Galactosyl-glucosyl-inner core oligosaccharide lipid A",
"compartment":"c",
"charge":-11,
"formula":"C157H271N2O84P4",
"notes":{
"original_bigg_ids":[
"gagicolipa_c"
]
}
},
{
"id":"gal_c",
"name":"D-Galactose",
"compartment":"c",
"charge":0,
"formula":"C6H12O6",
"notes":{
"original_bigg_ids":[
"gal_c"
]
}
},
{
"id":"gal1p_c",
"name":"Alpha-D-Galactose 1-phosphate",
"compartment":"c",
"charge":-2,
"formula":"C6H11O9P",
"notes":{
"original_bigg_ids":[
"gal1p_c"
]
}
},
{
"id":"galct__D_c",
"name":"D-Galactarate",
"compartment":"c",
"charge":-2,
"formula":"C6H8O8",
"notes":{
"original_bigg_ids":[
"galct_DASH_D_c"
]
}
},
{
"id":"galctn__D_c",
"name":"D-Galactonate",
"compartment":"c",
"charge":-1,
"formula":"C6H11O7",
"notes":{
"original_bigg_ids":[
"galctn_DASH_D_c"
]
}
},
{
"id":"galctn__L_c",
"name":"L-Galactonate",
"compartment":"c",
"charge":-1,
"formula":"C6H11O7",
"notes":{
"original_bigg_ids":[
"galctn_DASH_L_c"
]
}
},
{
"id":"galt1p_c",
"name":"Galactitol 1-phosphate",
"compartment":"c",
"charge":-2,
"formula":"C6H13O9P",
"notes":{
"original_bigg_ids":[
"galt1p_c"
]
}
},
{
"id":"galur_c",
"name":"D-Galacturonate",
"compartment":"c",
"charge":-1,
"formula":"C6H9O7",
"notes":{
"original_bigg_ids":[
"galur_c"
]
}
},
{
"id":"gam1p_c",
"name":"D-Glucosamine 1-phosphate",
"compartment":"c",
"charge":-1,
"formula":"C6H13NO8P",
"notes":{
"original_bigg_ids":[
"gam1p_c"
]
}
},
{
"id":"gam6p_c",
"name":"D-Glucosamine 6-phosphate",
"compartment":"c",
"charge":-1,
"formula":"C6H13NO8P",
"notes":{
"original_bigg_ids":[
"gam6p_c"
]
}
},
{
"id":"gar_c",
"name":"N1-(5-Phospho-D-ribosyl)glycinamide",
"compartment":"c",
"charge":-1,
"formula":"C7H14N2O8P",
"notes":{
"original_bigg_ids":[
"gar_c"
]
}
},
{
"id":"garagund_c",
"name":"Glucosyl-O-acetyl-rhamanosyl-N-acetylglucosamyl-undecaprenyl diphosphate",
"compartment":"c",
"charge":-2,
"formula":"C77H125N1O22P2",
"notes":{
"original_bigg_ids":[
"garagund_c"
]
}
},
{
"id":"gbbtn_c",
"name":"Gamma-butyrobetaine",
"compartment":"c",
"charge":0,
"formula":"C7H15NO2",
"notes":{
"original_bigg_ids":[
"gbbtn_c"
]
}
},
{
"id":"gcald_c",
"name":"Glycolaldehyde",
"compartment":"c",
"charge":0,
"formula":"C2H4O2",
"notes":{
"original_bigg_ids":[
"gcald_c"
]
}
},
{
"id":"gdp_c",
"name":"GDP C10H12N5O11P2",
"compartment":"c",
"charge":-3,
"formula":"C10H12N5O11P2",
"notes":{
"original_bigg_ids":[
"gdp_c"
]
}
},
{
"id":"gdpddman_c",
"name":"GDP-4-dehydro-6-deoxy-D-mannose",
"compartment":"c",
"charge":-2,
"formula":"C16H21N5O15P2",
"notes":{
"original_bigg_ids":[
"gdpddman_c"
]
}
},
{
"id":"gdpfuc_c",
"name":"GDP-L-fucose",
"compartment":"c",
"charge":-2,
"formula":"C16H23N5O15P2",
"notes":{
"original_bigg_ids":[
"gdpfuc_c"
]
}
},
{
"id":"gdpmann_c",
"name":"GDP-D-mannose",
"compartment":"c",
"charge":-2,
"formula":"C16H23N5O16P2",
"notes":{
"original_bigg_ids":[
"gdpmann_c"
]
}
},
{
"id":"gdpofuc_c",
"name":"GDP-4-oxo-L-fucose",
"compartment":"c",
"charge":-2,
"formula":"C16H21N5O15P2",
"notes":{
"original_bigg_ids":[
"gdpofuc_c"
]
}
},
{
"id":"gdptp_c",
"name":"Guanosine 3'-diphosphate 5'-triphosphate",
"compartment":"c",
"charge":-7,
"formula":"C10H11N5O20P5",
"notes":{
"original_bigg_ids":[
"gdptp_c"
]
}
},
{
"id":"gfgaragund_c",
"name":"Galactofuranosyl-glucosyl-O-acetyl-rhamanosyl-N-acetylglucosamyl-undecaprenyl diphosphate",
"compartment":"c",
"charge":-2,
"formula":"C83H135N1O27P2",
"notes":{
"original_bigg_ids":[
"gfgaragund_c"
]
}
},
{
"id":"gg4abut_c",
"name":"Gamma-glutamyl-gamma aminobutyric acid",
"compartment":"c",
"charge":-1,
"formula":"C9H15O5N2",
"notes":{
"original_bigg_ids":[
"gg4abut_c"
]
}
},
{
"id":"ggagicolipa_c",
"name":"Glucosyl-galactosyl-glucosyl-inner core oligosaccharide lipid A",
"compartment":"c",
"charge":-11,
"formula":"C163H281N2O89P4",
"notes":{
"original_bigg_ids":[
"ggagicolipa_c"
]
}
},
{
"id":"ggbutal_c",
"name":"Gamma-glutamyl-gamma-butyraldehyde",
"compartment":"c",
"charge":0,
"formula":"C9H16O4N2",
"notes":{
"original_bigg_ids":[
"ggbutal_c"
]
}
},
{
"id":"gggagicolipa_c",
"name":"Glucosyl-glucosyl-galactosyl-glucosyl-inner core oligosaccharide lipid A",
"compartment":"c",
"charge":-11,
"formula":"C169H291N2O94P4",
"notes":{
"original_bigg_ids":[
"gggagicolipa_c"
]
}
},
{
"id":"ggptrc_c",
"name":"Gamma-glutamyl-putrescine",
"compartment":"c",
"charge":1,
"formula":"C9H20O3N3",
"notes":{
"original_bigg_ids":[
"ggptrc_c"
]
}
},
{
"id":"ghb_c",
"name":"Gamma-hydroxybutyrate",
"compartment":"c",
"charge":-1,
"formula":"C4H7O3",
"notes":{
"original_bigg_ids":[
"ghb_c"
]
}
},
{
"id":"gicolipa_c",
"name":"Glucosyl-inner core oligosaccharide lipid A",
"compartment":"c",
"charge":-11,
"formula":"C151H261N2O79P4",
"notes":{
"original_bigg_ids":[
"gicolipa_c"
]
}
},
{
"id":"glc__D_c",
"name":"D-Glucose",
"compartment":"c",
"charge":0,
"formula":"C6H12O6",
"notes":{
"original_bigg_ids":[
"glc_DASH_D_c"
]
}
},
{
"id":"glcn_c",
"name":"D-Gluconate",
"compartment":"c",
"charge":-1,
"formula":"C6H11O7",
"notes":{
"original_bigg_ids":[
"glcn_c"
]
}
},
{
"id":"glcr_c",
"name":"D-Glucarate",
"compartment":"c",
"charge":-2,
"formula":"C6H8O8",
"notes":{
"original_bigg_ids":[
"glcr_c"
]
}
},
{
"id":"glcur_c",
"name":"D-Glucuronate",
"compartment":"c",
"charge":-1,
"formula":"C6H9O7",
"notes":{
"original_bigg_ids":[
"glcur_c"
]
}
},
{
"id":"gln__L_c",
"name":"L-Glutamine",
"compartment":"c",
"charge":0,
"formula":"C5H10N2O3",
"notes":{
"original_bigg_ids":[
"gln_DASH_L_c"
]
}
},
{
"id":"glntrna_c",
"name":"L-Glutaminyl-tRNA(Gln)",
"compartment":"c",
"charge":1,
"formula":"C5H9N2O2R",
"notes":{
"original_bigg_ids":[
"glntrna_c"
]
}
},
{
"id":"glu__D_c",
"name":"D-Glutamate",
"compartment":"c",
"charge":-1,
"formula":"C5H8NO4",
"notes":{
"original_bigg_ids":[
"glu_DASH_D_c"
]
}
},
{
"id":"glu__L_c",
"name":"L-Glutamate",
"compartment":"c",
"charge":-1,
"formula":"C5H8NO4",
"notes":{
"original_bigg_ids":[
"glu_DASH_L_c"
]
}
},
{
"id":"glu1sa_c",
"name":"L-Glutamate 1-semialdehyde",
"compartment":"c",
"charge":0,
"formula":"C5H9NO3",
"notes":{
"original_bigg_ids":[
"glu1sa_c"
]
}
},
{
"id":"glu5p_c",
"name":"L-Glutamate 5-phosphate",
"compartment":"c",
"charge":-2,
"formula":"C5H8NO7P",
"notes":{
"original_bigg_ids":[
"glu5p_c"
]
}
},
{
"id":"glu5sa_c",
"name":"L-Glutamate 5-semialdehyde",
"compartment":"c",
"charge":0,
"formula":"C5H9NO3",
"notes":{
"original_bigg_ids":[
"glu5sa_c"
]
}
},
{
"id":"glucys_c",
"name":"Gamma-L-Glutamyl-L-cysteine",
"compartment":"c",
"charge":-1,
"formula":"C8H13N2O5S",
"notes":{
"original_bigg_ids":[
"glucys_c"
]
}
},
{
"id":"glutrna_c",
"name":"L-Glutamyl-tRNA(Glu)",
"compartment":"c",
"charge":0,
"formula":"C5H7NO3R",
"notes":{
"original_bigg_ids":[
"glutrna_c"
]
}
},
{
"id":"glx_c",
"name":"Glyoxylate",
"compartment":"c",
"charge":-1,
"formula":"C2H1O3",
"notes":{
"original_bigg_ids":[
"glx_c"
]
}
},
{
"id":"gly_c",
"name":"Glycine",
"compartment":"c",
"charge":0,
"formula":"C2H5NO2",
"notes":{
"original_bigg_ids":[
"gly_c"
]
}
},
{
"id":"glyald_c",
"name":"D-Glyceraldehyde",
"compartment":"c",
"charge":0,
"formula":"C3H6O3",
"notes":{
"original_bigg_ids":[
"glyald_c"
]
}
},
{
"id":"glyb_c",
"name":"Glycine betaine",
"compartment":"c",
"charge":0,
"formula":"C5H11NO2",
"notes":{
"original_bigg_ids":[
"glyb_c"
]
}
},
{
"id":"glyc_c",
"name":"Glycerol",
"compartment":"c",
"charge":0,
"formula":"C3H8O3",
"notes":{
"original_bigg_ids":[
"glyc_c"
]
}
},
{
"id":"glyc__R_c",
"name":"(R)-Glycerate",
"compartment":"c",
"charge":-1,
"formula":"C3H5O4",
"notes":{
"original_bigg_ids":[
"glyc_DASH_R_c"
]
}
},
{
"id":"glyc2p_c",
"name":"Glycerol 2-phosphate",
"compartment":"c",
"charge":-2,
"formula":"C3H7O6P",
"notes":{
"original_bigg_ids":[
"glyc2p_c"
]
}
},
{
"id":"glyc3p_c",
"name":"Glycerol 3-phosphate",
"compartment":"c",
"charge":-2,
"formula":"C3H7O6P",
"notes":{
"original_bigg_ids":[
"glyc3p_c"
]
}
},
{
"id":"glyclt_c",
"name":"Glycolate C2H3O3",
"compartment":"c",
"charge":-1,
"formula":"C2H3O3",
"notes":{
"original_bigg_ids":[
"glyclt_c"
]
}
},
{
"id":"glycogen_c",
"name":"Glycogen C6H10O5",
"compartment":"c",
"charge":0,
"formula":"C6H10O5",
"notes":{
"original_bigg_ids":[
"glycogen_c"
]
}
},
{
"id":"glytrna_c",
"name":"Glycyl-tRNA(Gly)",
"compartment":"c",
"charge":1,
"formula":"C2H4NOR",
"notes":{
"original_bigg_ids":[
"glytrna_c"
]
}
},
{
"id":"gmeACP_c",
"name":"Glutaryl-[acyl-carrier protein] methyl ester",
"compartment":"c",
"charge":-1,
"formula":"C17H29N2O10PRS",
"notes":{
"original_bigg_ids":[
"gmeACP_c"
]
}
},
{
"id":"gmhep17bp_c",
"name":"D-Glycero-D-manno-heptose 1,7-bisphosphate",
"compartment":"c",
"charge":-4,
"formula":"C7H12O13P2",
"notes":{
"original_bigg_ids":[
"gmhep17bp_c"
]
}
},
{
"id":"gmhep1p_c",
"name":"D-Glycero-D-manno-heptose 1-phosphate",
"compartment":"c",
"charge":-2,
"formula":"C7H13O10P",
"notes":{
"original_bigg_ids":[
"gmhep1p_c"
]
}
},
{
"id":"gmhep7p_c",
"name":"D-Glycero-D-manno-heptose 7-phosphate",
"compartment":"c",
"charge":-2,
"formula":"C7H13O10P",
"notes":{
"original_bigg_ids":[
"gmhep7p_c"
]
}
},
{
"id":"gmp_c",
"name":"GMP C10H12N5O8P",
"compartment":"c",
"charge":-2,
"formula":"C10H12N5O8P",
"notes":{
"original_bigg_ids":[
"gmp_c"
]
}
},
{
"id":"gp4g_c",
"name":"P1,P4-Bis(5'-guanosyl) tetraphosphate",
"compartment":"c",
"charge":-4,
"formula":"C20H24N10O21P4",
"notes":{
"original_bigg_ids":[
"gp4g_c"
]
}
},
{
"id":"grdp_c",
"name":"Geranyl diphosphate",
"compartment":"c",
"charge":-3,
"formula":"C10H17O7P2",
"notes":{
"original_bigg_ids":[
"grdp_c"
]
}
},
{
"id":"grxox_c",
"name":"Glutaredoxin (oxidized)",
"compartment":"c",
"charge":0,
"formula":"X",
"notes":{
"original_bigg_ids":[
"grxox_c"
]
}
},
{
"id":"grxrd_c",
"name":"Glutaredoxin (reduced)",
"compartment":"c",
"charge":0,
"formula":"XH2",
"notes":{
"original_bigg_ids":[
"grxrd_c"
]
}
},
{
"id":"gslnt_c",
"name":"Glutathiolselenolate",
"compartment":"c",
"charge":-1,
"formula":"C10H16N3O6SSe",
"notes":{
"original_bigg_ids":[
"gslnt_c"
]
}
},
{
"id":"gsn_c",
"name":"Guanosine",
"compartment":"c",
"charge":0,
"formula":"C10H13N5O5",
"notes":{
"original_bigg_ids":[
"gsn_c"
]
}
},
{
"id":"gthox_c",
"name":"Oxidized glutathione",
"compartment":"c",
"charge":-2,
"formula":"C20H30N6O12S2",
"notes":{
"original_bigg_ids":[
"gthox_c"
]
}
},
{
"id":"gthrd_c",
"name":"Reduced glutathione",
"compartment":"c",
"charge":-1,
"formula":"C10H16N3O6S",
"notes":{
"original_bigg_ids":[
"gthrd_c"
]
}
},
{
"id":"gtp_c",
"name":"GTP C10H12N5O14P3",
"compartment":"c",
"charge":-4,
"formula":"C10H12N5O14P3",
"notes":{
"original_bigg_ids":[
"gtp_c"
]
}
},
{
"id":"gtspmd_c",
"name":"Glutathionylspermidine",
"compartment":"c",
"charge":2,
"formula":"C17H36N6O5S",
"notes":{
"original_bigg_ids":[
"gtspmd_c"
]
}
},
{
"id":"gua_c",
"name":"Guanine",
"compartment":"c",
"charge":0,
"formula":"C5H5N5O",
"notes":{
"original_bigg_ids":[
"gua_c"
]
}
},
{
"id":"h_c",
"name":"H+",
"compartment":"c",
"charge":1,
"formula":"H",
"notes":{
"original_bigg_ids":[
"h_c"
]
}
},
{
"id":"h2_c",
"name":"Hydrogen",
"compartment":"c",
"charge":0,
"formula":"H2",
"notes":{
"original_bigg_ids":[
"h2_c"
]
}
},
{
"id":"h2mb4p_c",
"name":"1-hydroxy-2-methyl-2-(E)-butenyl 4-diphosphate",
"compartment":"c",
"charge":-3,
"formula":"C5H9O8P2",
"notes":{
"original_bigg_ids":[
"h2mb4p_c"
]
}
},
{
"id":"h2o_c",
"name":"H2O H2O",
"compartment":"c",
"charge":0,
"formula":"H2O",
"notes":{
"original_bigg_ids":[
"h2o_c"
]
}
},
{
"id":"h2o2_c",
"name":"Hydrogen peroxide",
"compartment":"c",
"charge":0,
"formula":"H2O2",
"notes":{
"original_bigg_ids":[
"h2o2_c"
]
}
},
{
"id":"h2s_c",
"name":"Hydrogen sulfide",
"compartment":"c",
"charge":0,
"formula":"H2S",
"notes":{
"original_bigg_ids":[
"h2s_c"
]
}
},
{
"id":"hco3_c",
"name":"Bicarbonate",
"compartment":"c",
"charge":-1,
"formula":"CHO3",
"notes":{
"original_bigg_ids":[
"hco3_c"
]
}
},
{
"id":"hcys__L_c",
"name":"L-Homocysteine",
"compartment":"c",
"charge":0,
"formula":"C4H9NO2S",
"notes":{
"original_bigg_ids":[
"hcys_DASH_L_c"
]
}
},
{
"id":"hdca_c",
"name":"Hexadecanoate (n-C16:0)",
"compartment":"c",
"charge":-1,
"formula":"C16H31O2",
"notes":{
"original_bigg_ids":[
"hdca_c"
]
}
},
{
"id":"hdcap_c",
"name":"Hexadecanoyl-phosphate (n-C16:0)",
"compartment":"c",
"charge":-1,
"formula":"C16H32O5P",
"notes":{
"original_bigg_ids":[
"hdcap_c"
]
}
},
{
"id":"hdcea_c",
"name":"Hexadecenoate (n-C16:1)",
"compartment":"c",
"charge":-1,
"formula":"C16H29O2",
"notes":{
"original_bigg_ids":[
"hdcea_c"
]
}
},
{
"id":"hdceap_c",
"name":"Hexadecanoyl-phosphate (n-C16:1)",
"compartment":"c",
"charge":-1,
"formula":"C16H30O5P",
"notes":{
"original_bigg_ids":[
"hdceap_c"
]
}
},
{
"id":"hdcoa_c",
"name":"Hexadecenoyl-CoA (n-C16:1CoA)",
"compartment":"c",
"charge":-4,
"formula":"C37H60N7O17P3S",
"notes":{
"original_bigg_ids":[
"hdcoa_c"
]
}
},
{
"id":"hdd2coa_c",
"name":"Trans-Hexadec-2-enoyl-CoA",
"compartment":"c",
"charge":-4,
"formula":"C37H60N7O17P3S",
"notes":{
"original_bigg_ids":[
"hdd2coa_c"
]
}
},
{
"id":"hdeACP_c",
"name":"Cis-hexadec-9-enoyl-[acyl-carrier protein] (n-C16:1)",
"compartment":"c",
"charge":-1,
"formula":"C27H49N2O8PRS",
"notes":{
"original_bigg_ids":[
"hdeACP_c"
]
}
},
{
"id":"hemeO_c",
"name":"Heme O C49H56FeN4O5",
"compartment":"c",
"charge":-2,
"formula":"C49H56FeN4O5",
"notes":{
"original_bigg_ids":[
"hemeO_c"
]
}
},
{
"id":"hexACP_c",
"name":"Hexanoyl-ACP (n-C6:0ACP)",
"compartment":"c",
"charge":-1,
"formula":"C17H31N2O8PRS",
"notes":{
"original_bigg_ids":[
"hexACP_c"
]
}
},
{
"id":"hg2_c",
"name":"Mercury  charged 2  Hg",
"compartment":"c",
"charge":2,
"formula":"Hg",
"notes":{
"original_bigg_ids":[
"hg2_c"
]
}
},
{
"id":"hgmeACP_c",
"name":"3-Hydroxyglutaryl-[acyl-carrier protein] methyl ester",
"compartment":"c",
"charge":-1,
"formula":"C17H29N2O11PRS",
"notes":{
"original_bigg_ids":[
"hgmeACP_c"
]
}
},
{
"id":"hhlipa_c",
"name":"Heptosyl-heptosyl-kdo2-lipidA",
"compartment":"c",
"charge":-6,
"formula":"C124H220N2O51P2",
"notes":{
"original_bigg_ids":[
"hhlipa_c"
]
}
},
{
"id":"his__L_c",
"name":"L-Histidine",
"compartment":"c",
"charge":0,
"formula":"C6H9N3O2",
"notes":{
"original_bigg_ids":[
"his_DASH_L_c"
]
}
},
{
"id":"hisp_c",
"name":"L-Histidinol phosphate",
"compartment":"c",
"charge":-1,
"formula":"C6H11N3O4P",
"notes":{
"original_bigg_ids":[
"hisp_c"
]
}
},
{
"id":"histd_c",
"name":"L-Histidinol",
"compartment":"c",
"charge":1,
"formula":"C6H12N3O",
"notes":{
"original_bigg_ids":[
"histd_c"
]
}
},
{
"id":"histrna_c",
"name":"L-Histidyl-tRNA(His)",
"compartment":"c",
"charge":1,
"formula":"C6H8N3OR",
"notes":{
"original_bigg_ids":[
"histrna_c"
]
}
},
{
"id":"hkndd_c",
"name":"2-Hydroxy-6-oxonona-2,4-diene-1,9-dioate",
"compartment":"c",
"charge":-2,
"formula":"C9H8O6",
"notes":{
"original_bigg_ids":[
"hkndd_c"
]
}
},
{
"id":"hkntd_c",
"name":"2-hydroxy-6-ketononatrienedioate",
"compartment":"c",
"charge":-2,
"formula":"C9H6O6",
"notes":{
"original_bigg_ids":[
"hkntd_c"
]
}
},
{
"id":"hlipa_c",
"name":"Heptosyl-kdo2-lipidA",
"compartment":"c",
"charge":-6,
"formula":"C117H208N2O45P2",
"notes":{
"original_bigg_ids":[
"hlipa_c"
]
}
},
{
"id":"hmbil_c",
"name":"Hydroxymethylbilane",
"compartment":"c",
"charge":-8,
"formula":"C40H38N4O17",
"notes":{
"original_bigg_ids":[
"hmbil_c"
]
}
},
{
"id":"hmgth_c",
"name":"Hydroxymethylglutathione",
"compartment":"c",
"charge":-1,
"formula":"C11H18N3O7S",
"notes":{
"original_bigg_ids":[
"hmgth_c"
]
}
},
{
"id":"hom__L_c",
"name":"L-Homoserine",
"compartment":"c",
"charge":0,
"formula":"C4H9NO3",
"notes":{
"original_bigg_ids":[
"hom_DASH_L_c"
]
}
},
{
"id":"hphhlipa_c",
"name":"Heptosyl-phospho-heptosyl-heptosyl-kdo2-lipidA",
"compartment":"c",
"charge":-8,
"formula":"C131H231N2O60P3",
"notes":{
"original_bigg_ids":[
"hphhlipa_c"
]
}
},
{
"id":"hpmeACP_c",
"name":"3-Hydroxypimeloyl-[acyl-carrier protein] methyl ester",
"compartment":"c",
"charge":-1,
"formula":"C19H33N2O11PRS",
"notes":{
"original_bigg_ids":[
"hpmeACP_c"
]
}
},
{
"id":"hpyr_c",
"name":"Hydroxypyruvate",
"compartment":"c",
"charge":-1,
"formula":"C3H3O4",
"notes":{
"original_bigg_ids":[
"hpyr_c"
]
}
},
{
"id":"hqn_c",
"name":"Hydroquinone",
"compartment":"c",
"charge":0,
"formula":"C6H6O2",
"notes":{
"original_bigg_ids":[
"hqn_c"
]
}
},
{
"id":"hx2coa_c",
"name":"Trans-Hex-2-enoyl-CoA",
"compartment":"c",
"charge":-4,
"formula":"C27H40N7O17P3S",
"notes":{
"original_bigg_ids":[
"hx2coa_c"
]
}
},
{
"id":"hxa_c",
"name":"Hexanoate (n-C6:0)",
"compartment":"c",
"charge":-1,
"formula":"C6H11O2",
"notes":{
"original_bigg_ids":[
"hxa_c"
]
}
},
{
"id":"hxan_c",
"name":"Hypoxanthine",
"compartment":"c",
"charge":0,
"formula":"C5H4N4O",
"notes":{
"original_bigg_ids":[
"hxan_c"
]
}
},
{
"id":"hxcoa_c",
"name":"Hexanoyl-CoA (n-C6:0CoA)",
"compartment":"c",
"charge":-4,
"formula":"C27H42N7O17P3S",
"notes":{
"original_bigg_ids":[
"hxcoa_c"
]
}
},
{
"id":"iasp_c",
"name":"Iminoaspartate",
"compartment":"c",
"charge":-2,
"formula":"C4H3NO4",
"notes":{
"original_bigg_ids":[
"iasp_c"
]
}
},
{
"id":"ichor_c",
"name":"Isochorismate",
"compartment":"c",
"charge":-2,
"formula":"C10H8O6",
"notes":{
"original_bigg_ids":[
"ichor_c"
]
}
},
{
"id":"icit_c",
"name":"Isocitrate",
"compartment":"c",
"charge":-3,
"formula":"C6H5O7",
"notes":{
"original_bigg_ids":[
"icit_c"
]
}
},
{
"id":"icolipa_c",
"name":"Inner core oligosaccharide lipid A (E coli)",
"compartment":"c",
"charge":-11,
"formula":"C145H251N2O74P4",
"notes":{
"original_bigg_ids":[
"icolipa_c"
]
}
},
{
"id":"idon__L_c",
"name":"L-Idonate",
"compartment":"c",
"charge":-1,
"formula":"C6H11O7",
"notes":{
"original_bigg_ids":[
"idon_DASH_L_c"
]
}
},
{
"id":"idp_c",
"name":"IDP C10H11N4O11P2",
"compartment":"c",
"charge":-3,
"formula":"C10H11N4O11P2",
"notes":{
"original_bigg_ids":[
"idp_c"
]
}
},
{
"id":"ile__L_c",
"name":"L-Isoleucine",
"compartment":"c",
"charge":0,
"formula":"C6H13NO2",
"notes":{
"original_bigg_ids":[
"ile_DASH_L_c"
]
}
},
{
"id":"iletrna_c",
"name":"L-Isoleucyl-tRNA(Ile)",
"compartment":"c",
"charge":1,
"formula":"C6H12NOR",
"notes":{
"original_bigg_ids":[
"iletrna_c"
]
}
},
{
"id":"imacp_c",
"name":"3-(Imidazol-4-yl)-2-oxopropyl phosphate",
"compartment":"c",
"charge":-2,
"formula":"C6H7N2O5P",
"notes":{
"original_bigg_ids":[
"imacp_c"
]
}
},
{
"id":"imp_c",
"name":"IMP C10H11N4O8P",
"compartment":"c",
"charge":-2,
"formula":"C10H11N4O8P",
"notes":{
"original_bigg_ids":[
"imp_c"
]
}
},
{
"id":"indole_c",
"name":"Indole",
"compartment":"c",
"charge":0,
"formula":"C8H7N",
"notes":{
"original_bigg_ids":[
"indole_c"
]
}
},
{
"id":"inost_c",
"name":"Myo-Inositol",
"compartment":"c",
"charge":0,
"formula":"C6H12O6",
"notes":{
"original_bigg_ids":[
"inost_c"
]
}
},
{
"id":"ins_c",
"name":"Inosine",
"compartment":"c",
"charge":0,
"formula":"C10H12N4O5",
"notes":{
"original_bigg_ids":[
"ins_c"
]
}
},
{
"id":"ipdp_c",
"name":"Isopentenyl diphosphate",
"compartment":"c",
"charge":-3,
"formula":"C5H9O7P2",
"notes":{
"original_bigg_ids":[
"ipdp_c"
]
}
},
{
"id":"iscs_c",
"name":"IscS sulfur acceptor protein",
"compartment":"c",
"charge":0,
"formula":"HSR",
"notes":{
"original_bigg_ids":[
"iscs_c"
]
}
},
{
"id":"iscssh_c",
"name":"IscS with bound sulfur",
"compartment":"c",
"charge":0,
"formula":"HS2R",
"notes":{
"original_bigg_ids":[
"iscssh_c"
]
}
},
{
"id":"iscu_c",
"name":"IscU scaffold protein",
"compartment":"c",
"charge":0,
"formula":"H8O2S6R",
"notes":{
"original_bigg_ids":[
"iscu_c"
]
}
},
{
"id":"iscu_2fe2s_c",
"name":"IscU with bound [2Fe-2S] cluster",
"compartment":"c",
"charge":-2,
"formula":"H4O2S8Fe2R",
"notes":{
"original_bigg_ids":[
"iscu_DASH_2fe2s_c"
]
}
},
{
"id":"iscu_2fe2s2_c",
"name":"IscU with two bound [2Fe-2S] clusters",
"compartment":"c",
"charge":-4,
"formula":"O2S10Fe4R",
"notes":{
"original_bigg_ids":[
"iscu_DASH_2fe2s2_c"
]
}
},
{
"id":"iscu_4fe4s_c",
"name":"IscU with bound [4Fe-4S] cluster",
"compartment":"c",
"charge":-2,
"formula":"H4O2S10Fe4R",
"notes":{
"original_bigg_ids":[
"iscu_DASH_4fe4s_c"
]
}
},
{
"id":"isetac_c",
"name":"Isethionic acid",
"compartment":"c",
"charge":-1,
"formula":"C2H5O4S",
"notes":{
"original_bigg_ids":[
"isetac_c"
]
}
},
{
"id":"itp_c",
"name":"ITP C10H11N4O14P3",
"compartment":"c",
"charge":-4,
"formula":"C10H11N4O14P3",
"notes":{
"original_bigg_ids":[
"itp_c"
]
}
},
{
"id":"k_c",
"name":"Potassium",
"compartment":"c",
"charge":1,
"formula":"K",
"notes":{
"original_bigg_ids":[
"k_c"
]
}
},
{
"id":"kdo_c",
"name":"3-Deoxy-D-manno-2-octulosonate",
"compartment":"c",
"charge":-1,
"formula":"C8H13O8",
"notes":{
"original_bigg_ids":[
"kdo_c"
]
}
},
{
"id":"kdo2lipid4_c",
"name":"KDO(2)-lipid IV(A)",
"compartment":"c",
"charge":-6,
"formula":"C84H148N2O37P2",
"notes":{
"original_bigg_ids":[
"kdo2lipid4_c"
]
}
},
{
"id":"kdo2lipid4L_c",
"name":"KDO(2)-lipid IV(A) with laurate",
"compartment":"c",
"charge":-6,
"formula":"C96H170N2O38P2",
"notes":{
"original_bigg_ids":[
"kdo2lipid4L_c"
]
}
},
{
"id":"kdo2lipid4p_c",
"name":"KDO(2)-lipid IV(A) with palmitoleoyl",
"compartment":"c",
"charge":-6,
"formula":"C100H176N2O38P2",
"notes":{
"original_bigg_ids":[
"kdo2lipid4p_c"
]
}
},
{
"id":"kdo8p_c",
"name":"3-Deoxy-D-manno-octulosonate 8-phosphate",
"compartment":"c",
"charge":-3,
"formula":"C8H12O11P",
"notes":{
"original_bigg_ids":[
"kdo8p_c"
]
}
},
{
"id":"kdolipid4_c",
"name":"KDO-lipid IV(A)",
"compartment":"c",
"charge":-5,
"formula":"C76H137N2O30P2",
"notes":{
"original_bigg_ids":[
"kdolipid4_c"
]
}
},
{
"id":"kphphhlipa_c",
"name":"Kdo-phospho-heptosyl-phospho-heptosyl-heptosyl-kdo2-lipidA",
"compartment":"c",
"charge":-11,
"formula":"C139H241N2O70P4",
"notes":{
"original_bigg_ids":[
"kphphhlipa_c"
]
}
},
{
"id":"lac__D_c",
"name":"D-Lactate",
"compartment":"c",
"charge":-1,
"formula":"C3H5O3",
"notes":{
"original_bigg_ids":[
"lac_DASH_D_c"
]
}
},
{
"id":"lac__L_c",
"name":"L-Lactate",
"compartment":"c",
"charge":-1,
"formula":"C3H5O3",
"notes":{
"original_bigg_ids":[
"lac_DASH_L_c"
]
}
},
{
"id":"lald__D_c",
"name":"D-Lactaldehyde",
"compartment":"c",
"charge":0,
"formula":"C3H6O2",
"notes":{
"original_bigg_ids":[
"lald_DASH_D_c"
]
}
},
{
"id":"lald__L_c",
"name":"L-Lactaldehyde",
"compartment":"c",
"charge":0,
"formula":"C3H6O2",
"notes":{
"original_bigg_ids":[
"lald_DASH_L_c"
]
}
},
{
"id":"lcts_c",
"name":"Lactose C12H22O11",
"compartment":"c",
"charge":0,
"formula":"C12H22O11",
"notes":{
"original_bigg_ids":[
"lcts_c"
]
}
},
{
"id":"leu__L_c",
"name":"L-Leucine",
"compartment":"c",
"charge":0,
"formula":"C6H13NO2",
"notes":{
"original_bigg_ids":[
"leu_DASH_L_c"
]
}
},
{
"id":"leutrna_c",
"name":"L-Leucyl-tRNA(Leu)",
"compartment":"c",
"charge":1,
"formula":"C6H12NOR",
"notes":{
"original_bigg_ids":[
"leutrna_c"
]
}
},
{
"id":"lgt__S_c",
"name":"(R)-S-Lactoylglutathione",
"compartment":"c",
"charge":-1,
"formula":"C13H20N3O8S",
"notes":{
"original_bigg_ids":[
"lgt_DASH_S_c"
]
}
},
{
"id":"lipa_c",
"name":"KDO(2)-lipid (A)",
"compartment":"c",
"charge":-6,
"formula":"C110H196N2O39P2",
"notes":{
"original_bigg_ids":[
"lipa_c"
]
}
},
{
"id":"lipa_cold_c",
"name":"Cold adapted KDO(2)-lipid (A)",
"compartment":"c",
"charge":-6,
"formula":"C114H202N2O39P2",
"notes":{
"original_bigg_ids":[
"lipa_cold_c"
]
}
},
{
"id":"lipidA_c",
"name":"2,3,2'3'-Tetrakis(beta-hydroxymyristoyl)-D-glucosaminyl-1,6-beta-D-glucosamine 1,4'-bisphosphate",
"compartment":"c",
"charge":-4,
"formula":"C68H126N2O23P2",
"notes":{
"original_bigg_ids":[
"lipidA_c"
]
}
},
{
"id":"lipidAds_c",
"name":"Lipid A Disaccharide",
"compartment":"c",
"charge":-2,
"formula":"C68H127N2O20P",
"notes":{
"original_bigg_ids":[
"lipidAds_c"
]
}
},
{
"id":"lipidX_c",
"name":"2,3-Bis(3-hydroxytetradecanoyl)-beta-D-glucosaminyl 1-phosphate",
"compartment":"c",
"charge":-2,
"formula":"C34H64NO12P",
"notes":{
"original_bigg_ids":[
"lipidX_c"
]
}
},
{
"id":"lipoamp_c",
"name":"Lipoyl-AMP",
"compartment":"c",
"charge":-1,
"formula":"C18H25N5O8PS2",
"notes":{
"original_bigg_ids":[
"lipoamp_c"
]
}
},
{
"id":"lipoate_c",
"name":"Lipoate",
"compartment":"c",
"charge":0,
"formula":"C8H14O2S2",
"notes":{
"original_bigg_ids":[
"lipoate_c"
]
}
},
{
"id":"lipopb_c",
"name":"Lipoate (protein bound)",
"compartment":"c",
"charge":1,
"formula":"C8H13OS2",
"notes":{
"original_bigg_ids":[
"lipopb_c"
]
}
},
{
"id":"lys__L_c",
"name":"L-Lysine",
"compartment":"c",
"charge":1,
"formula":"C6H15N2O2",
"notes":{
"original_bigg_ids":[
"lys_DASH_L_c"
]
}
},
{
"id":"lystrna_c",
"name":"L-Lysine-tRNA (Lys)",
"compartment":"c",
"charge":2,
"formula":"C6H14N2OR",
"notes":{
"original_bigg_ids":[
"lystrna_c"
]
}
},
{
"id":"lyx__L_c",
"name":"L-Lyxose",
"compartment":"c",
"charge":0,
"formula":"C5H10O5",
"notes":{
"original_bigg_ids":[
"lyx_DASH_L_c"
]
}
},
{
"id":"mal__D_c",
"name":"D-Malate",
"compartment":"c",
"charge":-2,
"formula":"C4H4O5",
"notes":{
"original_bigg_ids":[
"mal_DASH_D_c"
]
}
},
{
"id":"mal__L_c",
"name":"L-Malate",
"compartment":"c",
"charge":-2,
"formula":"C4H4O5",
"notes":{
"original_bigg_ids":[
"mal_DASH_L_c"
]
}
},
{
"id":"malACP_c",
"name":"Malonyl-[acyl-carrier protein]",
"compartment":"c",
"charge":-2,
"formula":"C14H22N2O10PRS",
"notes":{
"original_bigg_ids":[
"malACP_c"
]
}
},
{
"id":"malcoa_c",
"name":"Malonyl CoA C24H33N7O19P3S",
"compartment":"c",
"charge":-5,
"formula":"C24H33N7O19P3S",
"notes":{
"original_bigg_ids":[
"malcoa_c"
]
}
},
{
"id":"malcoame_c",
"name":"Malonyl-CoA methyl ester",
"compartment":"c",
"charge":-4,
"formula":"C25H36N7O19P3S",
"notes":{
"original_bigg_ids":[
"malcoame_c"
]
}
},
{
"id":"malt_c",
"name":"Maltose C12H22O11",
"compartment":"c",
"charge":0,
"formula":"C12H22O11",
"notes":{
"original_bigg_ids":[
"malt_c"
]
}
},
{
"id":"malt6p_c",
"name":"Maltose 6'-phosphate",
"compartment":"c",
"charge":-2,
"formula":"C12H21O14P",
"notes":{
"original_bigg_ids":[
"malt6p_c"
]
}
},
{
"id":"malthp_c",
"name":"Maltoheptaose",
"compartment":"c",
"charge":0,
"formula":"C42H72O36",
"notes":{
"original_bigg_ids":[
"malthp_c"
]
}
},
{
"id":"malthx_c",
"name":"Maltohexaose",
"compartment":"c",
"charge":0,
"formula":"C36H62O31",
"notes":{
"original_bigg_ids":[
"malthx_c"
]
}
},
{
"id":"maltpt_c",
"name":"Maltopentaose",
"compartment":"c",
"charge":0,
"formula":"C30H52O26",
"notes":{
"original_bigg_ids":[
"maltpt_c"
]
}
},
{
"id":"malttr_c",
"name":"Maltotriose C18H32O16",
"compartment":"c",
"charge":0,
"formula":"C18H32O16",
"notes":{
"original_bigg_ids":[
"malttr_c"
]
}
},
{
"id":"maltttr_c",
"name":"Maltotetraose",
"compartment":"c",
"charge":0,
"formula":"C24H42O21",
"notes":{
"original_bigg_ids":[
"maltttr_c"
]
}
},
{
"id":"man_c",
"name":"D-Mannose",
"compartment":"c",
"charge":0,
"formula":"C6H12O6",
"notes":{
"original_bigg_ids":[
"man_c"
]
}
},
{
"id":"man1p_c",
"name":"D-Mannose 1-phosphate",
"compartment":"c",
"charge":-2,
"formula":"C6H11O9P",
"notes":{
"original_bigg_ids":[
"man1p_c"
]
}
},
{
"id":"man6p_c",
"name":"D-Mannose 6-phosphate",
"compartment":"c",
"charge":-2,
"formula":"C6H11O9P",
"notes":{
"original_bigg_ids":[
"man6p_c"
]
}
},
{
"id":"man6pglyc_c",
"name":"2(alpha-D-Mannosyl-6-phosphate)-D-glycerate",
"compartment":"c",
"charge":-3,
"formula":"C9H14O12P",
"notes":{
"original_bigg_ids":[
"man6pglyc_c"
]
}
},
{
"id":"mana_c",
"name":"D-Mannonate",
"compartment":"c",
"charge":-1,
"formula":"C6H11O7",
"notes":{
"original_bigg_ids":[
"mana_c"
]
}
},
{
"id":"mdhdhf_c",
"name":"(2R,4S)-2-methyl-2,4-dihydroxydihydrofuran-3-one",
"compartment":"c",
"charge":0,
"formula":"C5H8O4",
"notes":{
"original_bigg_ids":[
"mdhdhf_c"
]
}
},
{
"id":"melib_c",
"name":"Melibiose C12H22O11",
"compartment":"c",
"charge":0,
"formula":"C12H22O11",
"notes":{
"original_bigg_ids":[
"melib_c"
]
}
},
{
"id":"meoh_c",
"name":"Methanol",
"compartment":"c",
"charge":0,
"formula":"CH4O1",
"notes":{
"original_bigg_ids":[
"meoh_c"
]
}
},
{
"id":"mercppyr_c",
"name":"Mercaptopyruvate",
"compartment":"c",
"charge":-1,
"formula":"C3H3O3S",
"notes":{
"original_bigg_ids":[
"mercppyr_c"
]
}
},
{
"id":"met__D_c",
"name":"D-Methionine",
"compartment":"c",
"charge":0,
"formula":"C5H10NO2S",
"notes":{
"original_bigg_ids":[
"met_DASH_D_c"
]
}
},
{
"id":"met__L_c",
"name":"L-Methionine",
"compartment":"c",
"charge":0,
"formula":"C5H11NO2S",
"notes":{
"original_bigg_ids":[
"met_DASH_L_c"
]
}
},
{
"id":"methf_c",
"name":"5,10-Methenyltetrahydrofolate",
"compartment":"c",
"charge":-1,
"formula":"C20H20N7O6",
"notes":{
"original_bigg_ids":[
"methf_c"
]
}
},
{
"id":"metsox_R__L_c",
"name":"L-methionine-R-sulfoxide",
"compartment":"c",
"charge":0,
"formula":"C5H11NO3S",
"notes":{
"original_bigg_ids":[
"metsox_DASH_R_DASH_L_c"
]
}
},
{
"id":"metsox_S__L_c",
"name":"L-Methionine Sulfoxide",
"compartment":"c",
"charge":0,
"formula":"C5H11NO3S",
"notes":{
"original_bigg_ids":[
"metsox_DASH_S_DASH_L_c"
]
}
},
{
"id":"mettrna_c",
"name":"L-Methionyl-tRNA (Met)",
"compartment":"c",
"charge":1,
"formula":"C5H10NOSR",
"notes":{
"original_bigg_ids":[
"mettrna_c"
]
}
},
{
"id":"mg2_c",
"name":"Magnesium",
"compartment":"c",
"charge":2,
"formula":"Mg",
"notes":{
"original_bigg_ids":[
"mg2_c"
]
}
},
{
"id":"mi1p__D_c",
"name":"1D-myo-Inositol 1-phosphate",
"compartment":"c",
"charge":-2,
"formula":"C6H11O9P",
"notes":{
"original_bigg_ids":[
"mi1p_DASH_D_c"
]
}
},
{
"id":"micit_c",
"name":"Methylisocitrate",
"compartment":"c",
"charge":-3,
"formula":"C7H7O7",
"notes":{
"original_bigg_ids":[
"micit_c"
]
}
},
{
"id":"mlthf_c",
"name":"5,10-Methylenetetrahydrofolate",
"compartment":"c",
"charge":-2,
"formula":"C20H21N7O6",
"notes":{
"original_bigg_ids":[
"mlthf_c"
]
}
},
{
"id":"mmcoa__S_c",
"name":"(S)-Methylmalonyl-CoA",
"compartment":"c",
"charge":-5,
"formula":"C25H35N7O19P3S",
"notes":{
"original_bigg_ids":[
"mmcoa_DASH_S_c"
]
}
},
{
"id":"mmet_c",
"name":"S-Methyl-L-methionine",
"compartment":"c",
"charge":1,
"formula":"C6H14NO2S",
"notes":{
"original_bigg_ids":[
"mmet_c"
]
}
},
{
"id":"mn2_c",
"name":"Manganese",
"compartment":"c",
"charge":2,
"formula":"Mn",
"notes":{
"original_bigg_ids":[
"mn2_c"
]
}
},
{
"id":"mnl1p_c",
"name":"D-Mannitol 1-phosphate",
"compartment":"c",
"charge":-2,
"formula":"C6H13O9P",
"notes":{
"original_bigg_ids":[
"mnl1p_c"
]
}
},
{
"id":"moadamp_c",
"name":"MoaD Protein with bound AMP",
"compartment":"c",
"charge":-1,
"formula":"C11H12N5O8P1X",
"notes":{
"original_bigg_ids":[
"moadamp_c"
]
}
},
{
"id":"moadcoo_c",
"name":"MoaD Protein with carboxylate",
"compartment":"c",
"charge":-1,
"formula":"C1O2X",
"notes":{
"original_bigg_ids":[
"moadcoo_c"
]
}
},
{
"id":"moadcosh_c",
"name":"MoaD Protein with thiocarboxylate",
"compartment":"c",
"charge":0,
"formula":"C1H1O1S1X",
"notes":{
"original_bigg_ids":[
"moadcosh_c"
]
}
},
{
"id":"mobd_c",
"name":"Molybdate",
"compartment":"c",
"charge":-2,
"formula":"MoO4",
"notes":{
"original_bigg_ids":[
"mobd_c"
]
}
},
{
"id":"moco_c",
"name":"Molybdenum cofactor",
"compartment":"c",
"charge":-2,
"formula":"C10H10N5O8PS2Mo",
"notes":{
"original_bigg_ids":[
"moco_c"
]
}
},
{
"id":"mococdp_c",
"name":"Molybdopterin cytosine dinucleotide",
"compartment":"c",
"charge":-2,
"formula":"C19H22N8O15P2S2Mo",
"notes":{
"original_bigg_ids":[
"mococdp_c"
]
}
},
{
"id":"mocogdp_c",
"name":"Molybdopterin guanine dinucleotide",
"compartment":"c",
"charge":-2,
"formula":"C20H22N10O15P2S2Mo",
"notes":{
"original_bigg_ids":[
"mocogdp_c"
]
}
},
{
"id":"mpt_c",
"name":"Molybdopterin",
"compartment":"c",
"charge":-2,
"formula":"C10H10N5O6PS2Cu",
"notes":{
"original_bigg_ids":[
"mpt_c"
]
}
},
{
"id":"mptamp_c",
"name":"Adenylated molybdopterin",
"compartment":"c",
"charge":-2,
"formula":"C20H22N10O12P2S2Cu",
"notes":{
"original_bigg_ids":[
"mptamp_c"
]
}
},
{
"id":"mql8_c",
"name":"Menaquinol 8",
"compartment":"c",
"charge":0,
"formula":"C51H74O2",
"notes":{
"original_bigg_ids":[
"mql8_c"
]
}
},
{
"id":"mqn8_c",
"name":"Menaquinone 8",
"compartment":"c",
"charge":0,
"formula":"C51H72O2",
"notes":{
"original_bigg_ids":[
"mqn8_c"
]
}
},
{
"id":"msa_c",
"name":"Malonate semialdehyde",
"compartment":"c",
"charge":-1,
"formula":"C3H3O3",
"notes":{
"original_bigg_ids":[
"msa_c"
]
}
},
{
"id":"mso3_c",
"name":"Methanesulfonate",
"compartment":"c",
"charge":-1,
"formula":"CH3O3S",
"notes":{
"original_bigg_ids":[
"mso3_c"
]
}
},
{
"id":"mthgxl_c",
"name":"Methylglyoxal",
"compartment":"c",
"charge":0,
"formula":"C3H4O2",
"notes":{
"original_bigg_ids":[
"mthgxl_c"
]
}
},
{
"id":"mththf_c",
"name":"(2R,4S)-2-methyl-2,3,3,4-tetrahydroxytetrahydrofuran",
"compartment":"c",
"charge":0,
"formula":"C5H10O5",
"notes":{
"original_bigg_ids":[
"mththf_c"
]
}
},
{
"id":"myrsACP_c",
"name":"Myristoyl-ACP (n-C14:0ACP)",
"compartment":"c",
"charge":-1,
"formula":"C25H47N2O8PRS",
"notes":{
"original_bigg_ids":[
"myrsACP_c"
]
}
},
{
"id":"n2o_c",
"name":"Nitrous oxide",
"compartment":"c",
"charge":0,
"formula":"N2O",
"notes":{
"original_bigg_ids":[
"n2o_c"
]
}
},
{
"id":"n8aspmd_c",
"name":"N8-Acetylspermidine",
"compartment":"c",
"charge":2,
"formula":"C9H23N3O",
"notes":{
"original_bigg_ids":[
"n8aspmd_c"
]
}
},
{
"id":"na1_c",
"name":"Sodium",
"compartment":"c",
"charge":1,
"formula":"Na",
"notes":{
"original_bigg_ids":[
"na1_c"
]
}
},
{
"id":"na15dap_c",
"name":"N-3-aminopropyl-1,5-diaminopentane",
"compartment":"c",
"charge":3,
"formula":"C8H24N3",
"notes":{
"original_bigg_ids":[
"na15dap_c"
]
}
},
{
"id":"nac_c",
"name":"Nicotinate",
"compartment":"c",
"charge":-1,
"formula":"C6H4NO2",
"notes":{
"original_bigg_ids":[
"nac_c"
]
}
},
{
"id":"nad_c",
"name":"Nicotinamide adenine dinucleotide",
"compartment":"c",
"charge":-1,
"formula":"C21H26N7O14P2",
"notes":{
"original_bigg_ids":[
"nad_c"
]
}
},
{
"id":"nadh_c",
"name":"Nicotinamide adenine dinucleotide - reduced",
"compartment":"c",
"charge":-2,
"formula":"C21H27N7O14P2",
"notes":{
"original_bigg_ids":[
"nadh_c"
]
}
},
{
"id":"nadp_c",
"name":"Nicotinamide adenine dinucleotide phosphate",
"compartment":"c",
"charge":-3,
"formula":"C21H25N7O17P3",
"notes":{
"original_bigg_ids":[
"nadp_c"
]
}
},
{
"id":"nadph_c",
"name":"Nicotinamide adenine dinucleotide phosphate - reduced",
"compartment":"c",
"charge":-4,
"formula":"C21H26N7O17P3",
"notes":{
"original_bigg_ids":[
"nadph_c"
]
}
},
{
"id":"ncam_c",
"name":"Nicotinamide",
"compartment":"c",
"charge":0,
"formula":"C6H6N2O",
"notes":{
"original_bigg_ids":[
"ncam_c"
]
}
},
{
"id":"nh4_c",
"name":"Ammonium",
"compartment":"c",
"charge":1,
"formula":"H4N",
"notes":{
"original_bigg_ids":[
"nh4_c"
]
}
},
{
"id":"ni2_c",
"name":"Nickel",
"compartment":"c",
"charge":2,
"formula":"Ni",
"notes":{
"original_bigg_ids":[
"ni2_c"
]
}
},
{
"id":"nicrnt_c",
"name":"Nicotinate D-ribonucleotide",
"compartment":"c",
"charge":-2,
"formula":"C11H12NO9P",
"notes":{
"original_bigg_ids":[
"nicrnt_c"
]
}
},
{
"id":"nmn_c",
"name":"NMN C11H14N2O8P",
"compartment":"c",
"charge":-1,
"formula":"C11H14N2O8P",
"notes":{
"original_bigg_ids":[
"nmn_c"
]
}
},
{
"id":"no_c",
"name":"Nitric oxide",
"compartment":"c",
"charge":0,
"formula":"NO",
"notes":{
"original_bigg_ids":[
"no_c"
]
}
},
{
"id":"no2_c",
"name":"Nitrite",
"compartment":"c",
"charge":-1,
"formula":"NO2",
"notes":{
"original_bigg_ids":[
"no2_c"
]
}
},
{
"id":"no3_c",
"name":"Nitrate",
"compartment":"c",
"charge":-1,
"formula":"NO3",
"notes":{
"original_bigg_ids":[
"no3_c"
]
}
},
{
"id":"o16aund_c",
"name":"O16 antigen undecaprenyl diphosphate",
"compartment":"c",
"charge":-2,
"formula":"C89H145N1O32P2",
"notes":{
"original_bigg_ids":[
"o16aund_c"
]
}
},
{
"id":"o2_c",
"name":"O2 O2",
"compartment":"c",
"charge":0,
"formula":"O2",
"notes":{
"original_bigg_ids":[
"o2_c"
]
}
},
{
"id":"o2s_c",
"name":"Superoxide anion",
"compartment":"c",
"charge":-1,
"formula":"O2",
"notes":{
"original_bigg_ids":[
"o2s_c"
]
}
},
{
"id":"oaa_c",
"name":"Oxaloacetate",
"compartment":"c",
"charge":-2,
"formula":"C4H2O5",
"notes":{
"original_bigg_ids":[
"oaa_c"
]
}
},
{
"id":"oc2coa_c",
"name":"Trans-Oct-2-enoyl-CoA",
"compartment":"c",
"charge":-4,
"formula":"C29H44N7O17P3S",
"notes":{
"original_bigg_ids":[
"oc2coa_c"
]
}
},
{
"id":"ocACP_c",
"name":"Octanoyl-ACP (n-C8:0ACP)",
"compartment":"c",
"charge":-1,
"formula":"C19H35N2O8PRS",
"notes":{
"original_bigg_ids":[
"ocACP_c"
]
}
},
{
"id":"occoa_c",
"name":"Octanoyl-CoA (n-C8:0CoA)",
"compartment":"c",
"charge":-4,
"formula":"C29H46N7O17P3S",
"notes":{
"original_bigg_ids":[
"occoa_c"
]
}
},
{
"id":"ocdca_c",
"name":"Octadecanoate (n-C18:0)",
"compartment":"c",
"charge":-1,
"formula":"C18H35O2",
"notes":{
"original_bigg_ids":[
"ocdca_c"
]
}
},
{
"id":"ocdcaACP_c",
"name":"Octadecanoyl-ACP (n-C18:0ACP)",
"compartment":"c",
"charge":-1,
"formula":"C29H55N2O8PRS",
"notes":{
"original_bigg_ids":[
"ocdcaACP_c"
]
}
},
{
"id":"ocdcap_c",
"name":"Octadecanoyl-phosphate (n-C18:0)",
"compartment":"c",
"charge":-1,
"formula":"C18H36O5P",
"notes":{
"original_bigg_ids":[
"ocdcap_c"
]
}
},
{
"id":"ocdcea_c",
"name":"Octadecenoate (n-C18:1)",
"compartment":"c",
"charge":-1,
"formula":"C18H33O2",
"notes":{
"original_bigg_ids":[
"ocdcea_c"
]
}
},
{
"id":"ocdceap_c",
"name":"Octadecanoyl-phosphate (n-C18:1)",
"compartment":"c",
"charge":-1,
"formula":"C18H34O5P",
"notes":{
"original_bigg_ids":[
"ocdceap_c"
]
}
},
{
"id":"octa_c",
"name":"Octanoate (n-C8:0)",
"compartment":"c",
"charge":-1,
"formula":"C8H15O2",
"notes":{
"original_bigg_ids":[
"octa_c"
]
}
},
{
"id":"octapb_c",
"name":"Octanoate (protein bound)",
"compartment":"c",
"charge":1,
"formula":"C8H15O",
"notes":{
"original_bigg_ids":[
"octapb_c"
]
}
},
{
"id":"octdp_c",
"name":"All-trans-Octaprenyl diphosphate",
"compartment":"c",
"charge":-3,
"formula":"C40H65O7P2",
"notes":{
"original_bigg_ids":[
"octdp_c"
]
}
},
{
"id":"octeACP_c",
"name":"Cis-octadec-11-enoyl-[acyl-carrier protein] (n-C18:1)",
"compartment":"c",
"charge":-1,
"formula":"C29H53N2O8PRS",
"notes":{
"original_bigg_ids":[
"octeACP_c"
]
}
},
{
"id":"od2coa_c",
"name":"Trans-Octadec-2-enoyl-CoA",
"compartment":"c",
"charge":-4,
"formula":"C39H64N7O17P3S",
"notes":{
"original_bigg_ids":[
"od2coa_c"
]
}
},
{
"id":"odecoa_c",
"name":"Octadecenoyl-CoA (n-C18:1CoA)",
"compartment":"c",
"charge":-4,
"formula":"C39H64N7O17P3S",
"notes":{
"original_bigg_ids":[
"odecoa_c"
]
}
},
{
"id":"ogmeACP_c",
"name":"3-Oxo-glutaryl-[acyl-carrier protein] methyl ester",
"compartment":"c",
"charge":-1,
"formula":"C17H27N2O11PRS",
"notes":{
"original_bigg_ids":[
"ogmeACP_c"
]
}
},
{
"id":"ohpb_c",
"name":"2-Oxo-3-hydroxy-4-phosphobutanoate",
"compartment":"c",
"charge":-3,
"formula":"C4H4O8P",
"notes":{
"original_bigg_ids":[
"ohpb_c"
]
}
},
{
"id":"op4en_c",
"name":"2-Oxopent-4-enoate",
"compartment":"c",
"charge":-1,
"formula":"C5H5O3",
"notes":{
"original_bigg_ids":[
"op4en_c"
]
}
},
{
"id":"opmeACP_c",
"name":"3-Oxo-pimeloyl-[acyl-carrier protein] methyl ester",
"compartment":"c",
"charge":-1,
"formula":"C19H31N2O11PRS",
"notes":{
"original_bigg_ids":[
"opmeACP_c"
]
}
},
{
"id":"orn_c",
"name":"Ornithine",
"compartment":"c",
"charge":1,
"formula":"C5H13N2O2",
"notes":{
"original_bigg_ids":[
"orn_c"
]
}
},
{
"id":"orot_c",
"name":"Orotate C5H3N2O4",
"compartment":"c",
"charge":-1,
"formula":"C5H3N2O4",
"notes":{
"original_bigg_ids":[
"orot_c"
]
}
},
{
"id":"orot5p_c",
"name":"Orotidine 5'-phosphate",
"compartment":"c",
"charge":-3,
"formula":"C10H10N2O11P",
"notes":{
"original_bigg_ids":[
"orot5p_c"
]
}
},
{
"id":"oxa_c",
"name":"Oxalate",
"compartment":"c",
"charge":-2,
"formula":"C2O4",
"notes":{
"original_bigg_ids":[
"oxa_c"
]
}
},
{
"id":"oxadpcoa_c",
"name":"3-Oxoadipyl-CoA",
"compartment":"c",
"charge":-5,
"formula":"C27H37N7O20P3S",
"notes":{
"original_bigg_ids":[
"oxadpcoa_c"
]
}
},
{
"id":"oxalcoa_c",
"name":"Oxalyl-CoA",
"compartment":"c",
"charge":-5,
"formula":"C23H31N7O19P3S",
"notes":{
"original_bigg_ids":[
"oxalcoa_c"
]
}
},
{
"id":"oxam_c",
"name":"Oxamate",
"compartment":"c",
"charge":-1,
"formula":"C2H2NO3",
"notes":{
"original_bigg_ids":[
"oxam_c"
]
}
},
{
"id":"oxur_c",
"name":"Oxalureate",
"compartment":"c",
"charge":-1,
"formula":"C3H3N2O4",
"notes":{
"original_bigg_ids":[
"oxur_c"
]
}
},
{
"id":"pa120_c",
"name":"1,2-didodecanoyl-sn-glycerol 3-phosphate",
"compartment":"c",
"charge":-2,
"formula":"C27H51O8P1",
"notes":{
"original_bigg_ids":[
"pa120_c"
]
}
},
{
"id":"pa140_c",
"name":"1,2-ditetradecanoyl-sn-glycerol 3-phosphate",
"compartment":"c",
"charge":-2,
"formula":"C31H59O8P1",
"notes":{
"original_bigg_ids":[
"pa140_c"
]
}
},
{
"id":"pa141_c",
"name":"1,2-ditetradec-7-enoyl-sn-glycerol 3-phosphate",
"compartment":"c",
"charge":-2,
"formula":"C31H55O8P1",
"notes":{
"original_bigg_ids":[
"pa141_c"
]
}
},
{
"id":"pa160_c",
"name":"1,2-dihexadecanoyl-sn-glycerol 3-phosphate",
"compartment":"c",
"charge":-2,
"formula":"C35H67O8P1",
"notes":{
"original_bigg_ids":[
"pa160_c"
]
}
},
{
"id":"pa161_c",
"name":"1,2-dihexadec-9-enoyl-sn-glycerol 3-phosphate",
"compartment":"c",
"charge":-2,
"formula":"C35H63O8P1",
"notes":{
"original_bigg_ids":[
"pa161_c"
]
}
},
{
"id":"pa180_c",
"name":"1,2-dioctadecanoyl-sn-glycerol 3-phosphate",
"compartment":"c",
"charge":-2,
"formula":"C39H75O8P1",
"notes":{
"original_bigg_ids":[
"pa180_c"
]
}
},
{
"id":"pa181_c",
"name":"1,2-dioctadec-11-enoyl-sn-glycerol 3-phosphate",
"compartment":"c",
"charge":-2,
"formula":"C39H71O8P1",
"notes":{
"original_bigg_ids":[
"pa181_c"
]
}
},
{
"id":"pac_c",
"name":"Phenylacetic acid",
"compartment":"c",
"charge":-1,
"formula":"C8H7O2",
"notes":{
"original_bigg_ids":[
"pac_c"
]
}
},
{
"id":"pacald_c",
"name":"Phenylacetaldehyde",
"compartment":"c",
"charge":0,
"formula":"C8H8O",
"notes":{
"original_bigg_ids":[
"pacald_c"
]
}
},
{
"id":"palmACP_c",
"name":"Palmitoyl-ACP (n-C16:0ACP)",
"compartment":"c",
"charge":-1,
"formula":"C27H51N2O8PRS",
"notes":{
"original_bigg_ids":[
"palmACP_c"
]
}
},
{
"id":"pan4p_c",
"name":"Pantetheine 4'-phosphate",
"compartment":"c",
"charge":-2,
"formula":"C11H21N2O7PS",
"notes":{
"original_bigg_ids":[
"pan4p_c"
]
}
},
{
"id":"pant__R_c",
"name":"(R)-Pantoate",
"compartment":"c",
"charge":-1,
"formula":"C6H11O4",
"notes":{
"original_bigg_ids":[
"pant_DASH_R_c"
]
}
},
{
"id":"pap_c",
"name":"Adenosine 3',5'-bisphosphate",
"compartment":"c",
"charge":-4,
"formula":"C10H11N5O10P2",
"notes":{
"original_bigg_ids":[
"pap_c"
]
}
},
{
"id":"paps_c",
"name":"3'-Phosphoadenylyl sulfate",
"compartment":"c",
"charge":-4,
"formula":"C10H11N5O13P2S",
"notes":{
"original_bigg_ids":[
"paps_c"
]
}
},
{
"id":"pdx5p_c",
"name":"Pyridoxine 5'-phosphate",
"compartment":"c",
"charge":-2,
"formula":"C8H10NO6P",
"notes":{
"original_bigg_ids":[
"pdx5p_c"
]
}
},
{
"id":"pe120_c",
"name":"Phosphatidylethanolamine (didodecanoyl, n-C12:0)",
"compartment":"c",
"charge":0,
"formula":"C29H58N1O8P1",
"notes":{
"original_bigg_ids":[
"pe120_c"
]
}
},
{
"id":"pe140_c",
"name":"Phosphatidylethanolamine (ditetradecanoyl, n-C14:0)",
"compartment":"c",
"charge":0,
"formula":"C33H66N1O8P1",
"notes":{
"original_bigg_ids":[
"pe140_c"
]
}
},
{
"id":"pe141_c",
"name":"Phosphatidylethanolamine (ditetradec-7-enoyl, n-C14:1)",
"compartment":"c",
"charge":0,
"formula":"C33H62N1O8P1",
"notes":{
"original_bigg_ids":[
"pe141_c"
]
}
},
{
"id":"pe160_c",
"name":"Phosphatidylethanolamine (dihexadecanoyl, n-C16:0)",
"compartment":"c",
"charge":0,
"formula":"C37H74N1O8P1",
"notes":{
"original_bigg_ids":[
"pe160_c"
]
}
},
{
"id":"pe161_c",
"name":"Phosphatidylethanolamine (dihexadec-9enoyl, n-C16:1)",
"compartment":"c",
"charge":0,
"formula":"C37H70N1O8P1",
"notes":{
"original_bigg_ids":[
"pe161_c"
]
}
},
{
"id":"pe180_c",
"name":"Phosphatidylethanolamine (dioctadecanoyl, n-C18:0)",
"compartment":"c",
"charge":0,
"formula":"C41H82N1O8P1",
"notes":{
"original_bigg_ids":[
"pe180_c"
]
}
},
{
"id":"pe181_c",
"name":"Phosphatidylethanolamine (dioctadec-11-enoyl, n-C18:1)",
"compartment":"c",
"charge":0,
"formula":"C41H78N1O8P1",
"notes":{
"original_bigg_ids":[
"pe181_c"
]
}
},
{
"id":"pep_c",
"name":"Phosphoenolpyruvate",
"compartment":"c",
"charge":-3,
"formula":"C3H2O6P",
"notes":{
"original_bigg_ids":[
"pep_c"
]
}
},
{
"id":"pg120_c",
"name":"Phosphatidylglycerol (didodecanoyl, n-C12:0)",
"compartment":"c",
"charge":-1,
"formula":"C30H58O10P1",
"notes":{
"original_bigg_ids":[
"pg120_c"
]
}
},
{
"id":"pg140_c",
"name":"Phosphatidylglycerol (ditetradecanoyl, n-C14:0)",
"compartment":"c",
"charge":-1,
"formula":"C34H66O10P1",
"notes":{
"original_bigg_ids":[
"pg140_c"
]
}
},
{
"id":"pg141_c",
"name":"Phosphatidylglycerol (ditetradec-7-enoyl, n-C14:1)",
"compartment":"c",
"charge":-1,
"formula":"C34H62O10P1",
"notes":{
"original_bigg_ids":[
"pg141_c"
]
}
},
{
"id":"pg160_c",
"name":"Phosphatidylglycerol (dihexadecanoyl, n-C16:0)",
"compartment":"c",
"charge":-1,
"formula":"C38H74O10P1",
"notes":{
"original_bigg_ids":[
"pg160_c"
]
}
},
{
"id":"pg161_c",
"name":"Phosphatidylglycerol (dihexadec-9-enoyl, n-C16:1)",
"compartment":"c",
"charge":-1,
"formula":"C38H70O10P1",
"notes":{
"original_bigg_ids":[
"pg161_c"
]
}
},
{
"id":"pg180_c",
"name":"Phosphatidylglycerol (dioctadecanoyl, n-C18:0)",
"compartment":"c",
"charge":-1,
"formula":"C42H82O10P1",
"notes":{
"original_bigg_ids":[
"pg180_c"
]
}
},
{
"id":"pg181_c",
"name":"Phosphatidylglycerol (dioctadec-11-enoyl, n-C18:1)",
"compartment":"c",
"charge":-1,
"formula":"C42H78O10P1",
"notes":{
"original_bigg_ids":[
"pg181_c"
]
}
},
{
"id":"pgp120_c",
"name":"Phosphatidylglycerophosphate (didodecanoyl, n-C12:0)",
"compartment":"c",
"charge":-3,
"formula":"C30H57O13P2",
"notes":{
"original_bigg_ids":[
"pgp120_c"
]
}
},
{
"id":"pgp140_c",
"name":"Phosphatidylglycerophosphate (ditetradecanoyl, n-C14:0)",
"compartment":"c",
"charge":-3,
"formula":"C34H65O13P2",
"notes":{
"original_bigg_ids":[
"pgp140_c"
]
}
},
{
"id":"pgp141_c",
"name":"Phosphatidylglycerophosphate (ditetradec-7-enoyl, n-C14:1)",
"compartment":"c",
"charge":-3,
"formula":"C34H61O13P2",
"notes":{
"original_bigg_ids":[
"pgp141_c"
]
}
},
{
"id":"pgp160_c",
"name":"Phosphatidylglycerophosphate (dihexadecanoyl, n-C16:0)",
"compartment":"c",
"charge":-3,
"formula":"C38H73O13P2",
"notes":{
"original_bigg_ids":[
"pgp160_c"
]
}
},
{
"id":"pgp161_c",
"name":"Phosphatidylglycerophosphate (dihexadec-9-enoyl, n-C16:1)",
"compartment":"c",
"charge":-3,
"formula":"C38H69O13P2",
"notes":{
"original_bigg_ids":[
"pgp161_c"
]
}
},
{
"id":"pgp180_c",
"name":"Phosphatidylglycerophosphate (dioctadecanoyl, n-C18:0)",
"compartment":"c",
"charge":-3,
"formula":"C42H81O13P2",
"notes":{
"original_bigg_ids":[
"pgp180_c"
]
}
},
{
"id":"pgp181_c",
"name":"Phosphatidylglycerophosphate (dioctadec-11-enoyl, n-C18:1)",
"compartment":"c",
"charge":-3,
"formula":"C42H77O13P2",
"notes":{
"original_bigg_ids":[
"pgp181_c"
]
}
},
{
"id":"phaccoa_c",
"name":"Phenylacetyl-CoA",
"compartment":"c",
"charge":-4,
"formula":"C29H38N7O17P3S",
"notes":{
"original_bigg_ids":[
"phaccoa_c"
]
}
},
{
"id":"phe__L_c",
"name":"L-Phenylalanine",
"compartment":"c",
"charge":0,
"formula":"C9H11NO2",
"notes":{
"original_bigg_ids":[
"phe_DASH_L_c"
]
}
},
{
"id":"pheme_c",
"name":"Protoheme C34H30FeN4O4",
"compartment":"c",
"charge":-2,
"formula":"C34H30FeN4O4",
"notes":{
"original_bigg_ids":[
"pheme_c"
]
}
},
{
"id":"phetrna_c",
"name":"L-Phenylalanyl-tRNA(Phe)",
"compartment":"c",
"charge":1,
"formula":"C9H10NOR",
"notes":{
"original_bigg_ids":[
"phetrna_c"
]
}
},
{
"id":"phhlipa_c",
"name":"Phospho-heptosyl-heptosyl-kdo2-lipidA",
"compartment":"c",
"charge":-8,
"formula":"C124H219N2O54P3",
"notes":{
"original_bigg_ids":[
"phhlipa_c"
]
}
},
{
"id":"phom_c",
"name":"O-Phospho-L-homoserine",
"compartment":"c",
"charge":-2,
"formula":"C4H8NO6P",
"notes":{
"original_bigg_ids":[
"phom_c"
]
}
},
{
"id":"phphhlipa_c",
"name":"Phospho-heptosyl-phospho-heptosyl-heptosyl-kdo2-lipidA",
"compartment":"c",
"charge":-10,
"formula":"C131H230N2O63P4",
"notes":{
"original_bigg_ids":[
"phphhlipa_c"
]
}
},
{
"id":"phpyr_c",
"name":"Phenylpyruvate",
"compartment":"c",
"charge":-1,
"formula":"C9H7O3",
"notes":{
"original_bigg_ids":[
"phpyr_c"
]
}
},
{
"id":"phthr_c",
"name":"O-Phospho-4-hydroxy-L-threonine",
"compartment":"c",
"charge":-2,
"formula":"C4H8NO7P",
"notes":{
"original_bigg_ids":[
"phthr_c"
]
}
},
{
"id":"pi_c",
"name":"Phosphate",
"compartment":"c",
"charge":-2,
"formula":"HO4P",
"notes":{
"original_bigg_ids":[
"pi_c"
]
}
},
{
"id":"pimACP_c",
"name":"Pimeloyl-[acyl-carrier protein]",
"compartment":"c",
"charge":-1,
"formula":"C18H31N2O10PRS",
"notes":{
"original_bigg_ids":[
"pimACP_c"
]
}
},
{
"id":"pmeACP_c",
"name":"Pimeloyl-[acyl-carrier protein] methyl ester",
"compartment":"c",
"charge":-1,
"formula":"C19H33N2O10PRS",
"notes":{
"original_bigg_ids":[
"pmeACP_c"
]
}
},
{
"id":"pmtcoa_c",
"name":"Palmitoyl-CoA (n-C16:0CoA)",
"compartment":"c",
"charge":-4,
"formula":"C37H62N7O17P3S",
"notes":{
"original_bigg_ids":[
"pmtcoa_c"
]
}
},
{
"id":"pnto__R_c",
"name":"(R)-Pantothenate",
"compartment":"c",
"charge":-1,
"formula":"C9H16NO5",
"notes":{
"original_bigg_ids":[
"pnto_DASH_R_c"
]
}
},
{
"id":"poaac_c",
"name":"Peroxyaminoacrylate",
"compartment":"c",
"charge":0,
"formula":"C3H5NO3",
"notes":{
"original_bigg_ids":[
"poaac_c"
]
}
},
{
"id":"ppa_c",
"name":"Propionate (n-C3:0)",
"compartment":"c",
"charge":-1,
"formula":"C3H5O2",
"notes":{
"original_bigg_ids":[
"ppa_c"
]
}
},
{
"id":"ppal_c",
"name":"Propanal",
"compartment":"c",
"charge":0,
"formula":"C3H6O",
"notes":{
"original_bigg_ids":[
"ppal_c"
]
}
},
{
"id":"ppap_c",
"name":"Propanoyl phosphate",
"compartment":"c",
"charge":-2,
"formula":"C3H5O5P",
"notes":{
"original_bigg_ids":[
"ppap_c"
]
}
},
{
"id":"ppbng_c",
"name":"Porphobilinogen",
"compartment":"c",
"charge":-1,
"formula":"C10H13N2O4",
"notes":{
"original_bigg_ids":[
"ppbng_c"
]
}
},
{
"id":"ppcoa_c",
"name":"Propanoyl-CoA",
"compartment":"c",
"charge":-4,
"formula":"C24H36N7O17P3S",
"notes":{
"original_bigg_ids":[
"ppcoa_c"
]
}
},
{
"id":"ppgpp_c",
"name":"Guanosine 3',5'-bis(diphosphate)",
"compartment":"c",
"charge":-6,
"formula":"C10H11N5O17P4",
"notes":{
"original_bigg_ids":[
"ppgpp_c"
]
}
},
{
"id":"pphn_c",
"name":"Prephenate",
"compartment":"c",
"charge":-2,
"formula":"C10H8O6",
"notes":{
"original_bigg_ids":[
"pphn_c"
]
}
},
{
"id":"ppi_c",
"name":"Diphosphate",
"compartment":"c",
"charge":-3,
"formula":"HO7P2",
"notes":{
"original_bigg_ids":[
"ppi_c"
]
}
},
{
"id":"ppp9_c",
"name":"Protoporphyrin",
"compartment":"c",
"charge":-2,
"formula":"C34H32N4O4",
"notes":{
"original_bigg_ids":[
"ppp9_c"
]
}
},
{
"id":"pppg9_c",
"name":"Protoporphyrinogen IX",
"compartment":"c",
"charge":-2,
"formula":"C34H38N4O4",
"notes":{
"original_bigg_ids":[
"pppg9_c"
]
}
},
{
"id":"pppi_c",
"name":"Inorganic triphosphate",
"compartment":"c",
"charge":-4,
"formula":"HO10P3",
"notes":{
"original_bigg_ids":[
"pppi_c"
]
}
},
{
"id":"pppn_c",
"name":"Phenylpropanoate",
"compartment":"c",
"charge":-1,
"formula":"C9H9O2",
"notes":{
"original_bigg_ids":[
"pppn_c"
]
}
},
{
"id":"pram_c",
"name":"5-Phospho-beta-D-ribosylamine",
"compartment":"c",
"charge":-1,
"formula":"C5H11NO7P",
"notes":{
"original_bigg_ids":[
"pram_c"
]
}
},
{
"id":"pran_c",
"name":"N-(5-Phospho-D-ribosyl)anthranilate",
"compartment":"c",
"charge":-3,
"formula":"C12H13NO9P",
"notes":{
"original_bigg_ids":[
"pran_c"
]
}
},
{
"id":"prbamp_c",
"name":"1-(5-Phosphoribosyl)-AMP",
"compartment":"c",
"charge":-4,
"formula":"C15H19N5O14P2",
"notes":{
"original_bigg_ids":[
"prbamp_c"
]
}
},
{
"id":"prbatp_c",
"name":"1-(5-Phosphoribosyl)-ATP",
"compartment":"c",
"charge":-6,
"formula":"C15H19N5O20P4",
"notes":{
"original_bigg_ids":[
"prbatp_c"
]
}
},
{
"id":"preq0_c",
"name":"7-cyano-7-carbaguanine",
"compartment":"c",
"charge":0,
"formula":"C7H5N5O",
"notes":{
"original_bigg_ids":[
"preq0_c"
]
}
},
{
"id":"preq1_c",
"name":"7-aminomethyl-7-deazaguanine",
"compartment":"c",
"charge":1,
"formula":"C7H10N5O",
"notes":{
"original_bigg_ids":[
"preq1_c"
]
}
},
{
"id":"prfp_c",
"name":"1-(5-Phosphoribosyl)-5-[(5-phosphoribosylamino)methylideneamino]imidazole-4-carboxamide",
"compartment":"c",
"charge":-4,
"formula":"C15H21N5O15P2",
"notes":{
"original_bigg_ids":[
"prfp_c"
]
}
},
{
"id":"prlp_c",
"name":"5-[(5-phospho-1-deoxyribulos-1-ylamino)methylideneamino]-1-(5-phosphoribosyl)imidazole-4-carboxamide",
"compartment":"c",
"charge":-4,
"formula":"C15H21N5O15P2",
"notes":{
"original_bigg_ids":[
"prlp_c"
]
}
},
{
"id":"pro__L_c",
"name":"L-Proline",
"compartment":"c",
"charge":0,
"formula":"C5H9NO2",
"notes":{
"original_bigg_ids":[
"pro_DASH_L_c"
]
}
},
{
"id":"progly_c",
"name":"L-Prolinylglycine",
"compartment":"c",
"charge":0,
"formula":"C7H12N2O3",
"notes":{
"original_bigg_ids":[
"progly_c"
]
}
},
{
"id":"protrna_c",
"name":"L-Prolyl-tRNA(Pro)",
"compartment":"c",
"charge":1,
"formula":"C5H8NOR",
"notes":{
"original_bigg_ids":[
"protrna_c"
]
}
},
{
"id":"prpp_c",
"name":"5-Phospho-alpha-D-ribose 1-diphosphate",
"compartment":"c",
"charge":-5,
"formula":"C5H8O14P3",
"notes":{
"original_bigg_ids":[
"prpp_c"
]
}
},
{
"id":"ps120_c",
"name":"Phosphatidylserine (didodecanoyl, n-C12:0)",
"compartment":"c",
"charge":-1,
"formula":"C30H57N1O10P1",
"notes":{
"original_bigg_ids":[
"ps120_c"
]
}
},
{
"id":"ps140_c",
"name":"Phosphatidylserine (ditetradecanoyl, n-C14:0)",
"compartment":"c",
"charge":-1,
"formula":"C34H65N1O10P1",
"notes":{
"original_bigg_ids":[
"ps140_c"
]
}
},
{
"id":"ps141_c",
"name":"Phosphatidylserine (ditetradec-7-enoyl, n-C14:1)",
"compartment":"c",
"charge":-1,
"formula":"C34H61N1O10P1",
"notes":{
"original_bigg_ids":[
"ps141_c"
]
}
},
{
"id":"ps160_c",
"name":"Phosphatidylserine (dihexadecanoyl, n-C16:0)",
"compartment":"c",
"charge":-1,
"formula":"C38H73N1O10P1",
"notes":{
"original_bigg_ids":[
"ps160_c"
]
}
},
{
"id":"ps161_c",
"name":"Phosphatidylserine (dihexadec-9-enoyl, n-C16:1)",
"compartment":"c",
"charge":-1,
"formula":"C38H69N1O10P1",
"notes":{
"original_bigg_ids":[
"ps161_c"
]
}
},
{
"id":"ps180_c",
"name":"Phosphatidylserine (dioctadecanoyl, n-C18:0)",
"compartment":"c",
"charge":-1,
"formula":"C42H81N1O10P1",
"notes":{
"original_bigg_ids":[
"ps180_c"
]
}
},
{
"id":"ps181_c",
"name":"Phosphatidylserine (dioctadec-11-enoyl, n-C18:1)",
"compartment":"c",
"charge":-1,
"formula":"C42H77N1O10P1",
"notes":{
"original_bigg_ids":[
"ps181_c"
]
}
},
{
"id":"psclys_c",
"name":"Psicoselysine",
"compartment":"c",
"charge":1,
"formula":"C12H25N2O7",
"notes":{
"original_bigg_ids":[
"psclys_c"
]
}
},
{
"id":"pser__L_c",
"name":"O-Phospho-L-serine",
"compartment":"c",
"charge":-2,
"formula":"C3H6NO6P",
"notes":{
"original_bigg_ids":[
"pser_DASH_L_c"
]
}
},
{
"id":"ptrc_c",
"name":"Putrescine",
"compartment":"c",
"charge":2,
"formula":"C4H14N2",
"notes":{
"original_bigg_ids":[
"ptrc_c"
]
}
},
{
"id":"pyam5p_c",
"name":"Pyridoxamine 5'-phosphate",
"compartment":"c",
"charge":-1,
"formula":"C8H12N2O5P",
"notes":{
"original_bigg_ids":[
"pyam5p_c"
]
}
},
{
"id":"pydam_c",
"name":"Pyridoxamine",
"compartment":"c",
"charge":1,
"formula":"C8H13N2O2",
"notes":{
"original_bigg_ids":[
"pydam_c"
]
}
},
{
"id":"pydx_c",
"name":"Pyridoxal",
"compartment":"c",
"charge":0,
"formula":"C8H9NO3",
"notes":{
"original_bigg_ids":[
"pydx_c"
]
}
},
{
"id":"pydx5p_c",
"name":"Pyridoxal 5'-phosphate",
"compartment":"c",
"charge":-2,
"formula":"C8H8NO6P",
"notes":{
"original_bigg_ids":[
"pydx5p_c"
]
}
},
{
"id":"pydxn_c",
"name":"Pyridoxine",
"compartment":"c",
"charge":0,
"formula":"C8H11NO3",
"notes":{
"original_bigg_ids":[
"pydxn_c"
]
}
},
{
"id":"pyr_c",
"name":"Pyruvate",
"compartment":"c",
"charge":-1,
"formula":"C3H3O3",
"notes":{
"original_bigg_ids":[
"pyr_c"
]
}
},
{
"id":"q8_c",
"name":"Ubiquinone-8",
"compartment":"c",
"charge":0,
"formula":"C49H74O4",
"notes":{
"original_bigg_ids":[
"q8_c"
]
}
},
{
"id":"q8h2_c",
"name":"Ubiquinol-8",
"compartment":"c",
"charge":0,
"formula":"C49H76O4",
"notes":{
"original_bigg_ids":[
"q8h2_c"
]
}
},
{
"id":"quin_c",
"name":"Quinate",
"compartment":"c",
"charge":0,
"formula":"C7H12O6",
"notes":{
"original_bigg_ids":[
"quin_c"
]
}
},
{
"id":"quln_c",
"name":"Quinolinate",
"compartment":"c",
"charge":-2,
"formula":"C7H3NO4",
"notes":{
"original_bigg_ids":[
"quln_c"
]
}
},
{
"id":"r15bp_c",
"name":"D-Ribose 1,5-bisphosphate",
"compartment":"c",
"charge":-4,
"formula":"C5H8O11P2",
"notes":{
"original_bigg_ids":[
"r15bp_c"
]
}
},
{
"id":"r1p_c",
"name":"Alpha-D-Ribose 1-phosphate",
"compartment":"c",
"charge":-2,
"formula":"C5H9O8P",
"notes":{
"original_bigg_ids":[
"r1p_c"
]
}
},
{
"id":"r5p_c",
"name":"Alpha-D-Ribose 5-phosphate",
"compartment":"c",
"charge":-2,
"formula":"C5H9O8P",
"notes":{
"original_bigg_ids":[
"r5p_c"
]
}
},
{
"id":"ragund_c",
"name":"Rhamanosyl-N-acetylglucosamyl-undecaprenyl diphosphate",
"compartment":"c",
"charge":-2,
"formula":"C69H113N1O16P2",
"notes":{
"original_bigg_ids":[
"ragund_c"
]
}
},
{
"id":"rbflvrd_c",
"name":"Reduced riboflavin",
"compartment":"c",
"charge":0,
"formula":"C17H22N4O6",
"notes":{
"original_bigg_ids":[
"rbflvrd_c"
]
}
},
{
"id":"rbl__L_c",
"name":"L-Ribulose",
"compartment":"c",
"charge":0,
"formula":"C5H10O5",
"notes":{
"original_bigg_ids":[
"rbl_DASH_L_c"
]
}
},
{
"id":"rdmbzi_c",
"name":"N1-(alpha-D-ribosyl)-5,6-dimethylbenzimidazole",
"compartment":"c",
"charge":0,
"formula":"C14H18N2O4",
"notes":{
"original_bigg_ids":[
"rdmbzi_c"
]
}
},
{
"id":"rephaccoa_c",
"name":"Ring 1,2-epoxyphenylacetyl-CoA",
"compartment":"c",
"charge":-4,
"formula":"C29H38N7O18P3S",
"notes":{
"original_bigg_ids":[
"rephaccoa_c"
]
}
},
{
"id":"rhcys_c",
"name":"S-Ribosyl-L-homocysteine",
"compartment":"c",
"charge":0,
"formula":"C9H17NO6S",
"notes":{
"original_bigg_ids":[
"rhcys_c"
]
}
},
{
"id":"rib__D_c",
"name":"D-Ribose",
"compartment":"c",
"charge":0,
"formula":"C5H10O5",
"notes":{
"original_bigg_ids":[
"rib_DASH_D_c"
]
}
},
{
"id":"ribflv_c",
"name":"Riboflavin C17H20N4O6",
"compartment":"c",
"charge":0,
"formula":"C17H20N4O6",
"notes":{
"original_bigg_ids":[
"ribflv_c"
]
}
},
{
"id":"rml_c",
"name":"L-Rhamnulose",
"compartment":"c",
"charge":0,
"formula":"C6H12O5",
"notes":{
"original_bigg_ids":[
"rml_c"
]
}
},
{
"id":"rml1p_c",
"name":"L-Rhamnulose 1-phosphate",
"compartment":"c",
"charge":-2,
"formula":"C6H11O8P",
"notes":{
"original_bigg_ids":[
"rml1p_c"
]
}
},
{
"id":"rmn_c",
"name":"L-Rhamnose",
"compartment":"c",
"charge":0,
"formula":"C6H12O5",
"notes":{
"original_bigg_ids":[
"rmn_c"
]
}
},
{
"id":"ru5p__D_c",
"name":"D-Ribulose 5-phosphate",
"compartment":"c",
"charge":-2,
"formula":"C5H9O8P",
"notes":{
"original_bigg_ids":[
"ru5p_DASH_D_c"
]
}
},
{
"id":"ru5p__L_c",
"name":"L-Ribulose 5-phosphate",
"compartment":"c",
"charge":-2,
"formula":"C5H9O8P",
"notes":{
"original_bigg_ids":[
"ru5p_DASH_L_c"
]
}
},
{
"id":"s17bp_c",
"name":"Sedoheptulose 1,7-bisphosphate",
"compartment":"c",
"charge":-4,
"formula":"C7H12O13P2",
"notes":{
"original_bigg_ids":[
"s17bp_c"
]
}
},
{
"id":"s7p_c",
"name":"Sedoheptulose 7-phosphate",
"compartment":"c",
"charge":-2,
"formula":"C7H13O10P",
"notes":{
"original_bigg_ids":[
"s7p_c"
]
}
},
{
"id":"sarcs_c",
"name":"Sarcosine C3H7NO2",
"compartment":"c",
"charge":0,
"formula":"C3H7NO2",
"notes":{
"original_bigg_ids":[
"sarcs_c"
]
}
},
{
"id":"sbt6p_c",
"name":"D-Sorbitol 6-phosphate",
"compartment":"c",
"charge":-2,
"formula":"C6H13O9P",
"notes":{
"original_bigg_ids":[
"sbt6p_c"
]
}
},
{
"id":"sbzcoa_c",
"name":"O-Succinylbenzoyl-CoA",
"compartment":"c",
"charge":-5,
"formula":"C32H39N7O20P3S",
"notes":{
"original_bigg_ids":[
"sbzcoa_c"
]
}
},
{
"id":"scl_c",
"name":"Sirohydrochlorin",
"compartment":"c",
"charge":-7,
"formula":"C42H39N4O16",
"notes":{
"original_bigg_ids":[
"scl_c"
]
}
},
{
"id":"sectrna_c",
"name":"L-Selenocysteinyl-tRNA(Sec)",
"compartment":"c",
"charge":1,
"formula":"C3H6NOSeR",
"notes":{
"original_bigg_ids":[
"sectrna_c"
]
}
},
{
"id":"sel_c",
"name":"Selenate",
"compartment":"c",
"charge":-2,
"formula":"O4Se",
"notes":{
"original_bigg_ids":[
"sel_c"
]
}
},
{
"id":"seln_c",
"name":"Selenide",
"compartment":"c",
"charge":-1,
"formula":"HSe",
"notes":{
"original_bigg_ids":[
"seln_c"
]
}
},
{
"id":"selnp_c",
"name":"Selenophosphate",
"compartment":"c",
"charge":-1,
"formula":"H2O3PSe",
"notes":{
"original_bigg_ids":[
"selnp_c"
]
}
},
{
"id":"ser__D_c",
"name":"D-Serine",
"compartment":"c",
"charge":0,
"formula":"C3H7NO3",
"notes":{
"original_bigg_ids":[
"ser_DASH_D_c"
]
}
},
{
"id":"ser__L_c",
"name":"L-Serine",
"compartment":"c",
"charge":0,
"formula":"C3H7NO3",
"notes":{
"original_bigg_ids":[
"ser_DASH_L_c"
]
}
},
{
"id":"seramp_c",
"name":"L-seryl-AMP",
"compartment":"c",
"charge":0,
"formula":"C13H19N6O9P",
"notes":{
"original_bigg_ids":[
"seramp_c"
]
}
},
{
"id":"sertrna_c",
"name":"L-Seryl-tRNA(Ser)",
"compartment":"c",
"charge":1,
"formula":"C3H6NO2R",
"notes":{
"original_bigg_ids":[
"sertrna_c"
]
}
},
{
"id":"sertrna_sec_c",
"name":"L-Seryl-tRNA(Sec)",
"compartment":"c",
"charge":1,
"formula":"C3H6NO2R",
"notes":{
"original_bigg_ids":[
"sertrna_LSQBKT_sec_RSQBKT__c"
]
}
},
{
"id":"sheme_c",
"name":"Siroheme C42H36FeN4O16",
"compartment":"c",
"charge":-8,
"formula":"C42H36FeN4O16",
"notes":{
"original_bigg_ids":[
"sheme_c"
]
}
},
{
"id":"skm_c",
"name":"Shikimate",
"compartment":"c",
"charge":-1,
"formula":"C7H9O5",
"notes":{
"original_bigg_ids":[
"skm_c"
]
}
},
{
"id":"skm5p_c",
"name":"Shikimate 5-phosphate",
"compartment":"c",
"charge":-3,
"formula":"C7H8O8P",
"notes":{
"original_bigg_ids":[
"skm5p_c"
]
}
},
{
"id":"sl26da_c",
"name":"N-Succinyl-LL-2,6-diaminoheptanedioate",
"compartment":"c",
"charge":-2,
"formula":"C11H16N2O7",
"notes":{
"original_bigg_ids":[
"sl26da_c"
]
}
},
{
"id":"sl2a6o_c",
"name":"N-Succinyl-2-L-amino-6-oxoheptanedioate",
"compartment":"c",
"charge":-3,
"formula":"C11H12NO8",
"notes":{
"original_bigg_ids":[
"sl2a6o_c"
]
}
},
{
"id":"slnt_c",
"name":"Selenite",
"compartment":"c",
"charge":-2,
"formula":"O3Se",
"notes":{
"original_bigg_ids":[
"slnt_c"
]
}
},
{
"id":"so2_c",
"name":"Sulfur dioxide",
"compartment":"c",
"charge":0,
"formula":"O2S",
"notes":{
"original_bigg_ids":[
"so2_c"
]
}
},
{
"id":"so3_c",
"name":"Sulfite",
"compartment":"c",
"charge":-2,
"formula":"O3S",
"notes":{
"original_bigg_ids":[
"so3_c"
]
}
},
{
"id":"so4_c",
"name":"Sulfate",
"compartment":"c",
"charge":-2,
"formula":"O4S",
"notes":{
"original_bigg_ids":[
"so4_c"
]
}
},
{
"id":"spmd_c",
"name":"Spermidine",
"compartment":"c",
"charge":3,
"formula":"C7H22N3",
"notes":{
"original_bigg_ids":[
"spmd_c"
]
}
},
{
"id":"stcoa_c",
"name":"Stearoyl-CoA (n-C18:0CoA)",
"compartment":"c",
"charge":-4,
"formula":"C39H66N7O17P3S",
"notes":{
"original_bigg_ids":[
"stcoa_c"
]
}
},
{
"id":"suc6p_c",
"name":"Sucrose 6-phosphate",
"compartment":"c",
"charge":-2,
"formula":"C12H21O14P",
"notes":{
"original_bigg_ids":[
"suc6p_c"
]
}
},
{
"id":"sucarg_c",
"name":"N2-Succinyl-L-arginine",
"compartment":"c",
"charge":-1,
"formula":"C10H17N4O5",
"notes":{
"original_bigg_ids":[
"sucarg_c"
]
}
},
{
"id":"sucbz_c",
"name":"O-Succinylbenzoate",
"compartment":"c",
"charge":-2,
"formula":"C11H8O5",
"notes":{
"original_bigg_ids":[
"sucbz_c"
]
}
},
{
"id":"succ_c",
"name":"Succinate",
"compartment":"c",
"charge":-2,
"formula":"C4H4O4",
"notes":{
"original_bigg_ids":[
"succ_c"
]
}
},
{
"id":"succoa_c",
"name":"Succinyl-CoA",
"compartment":"c",
"charge":-5,
"formula":"C25H35N7O19P3S",
"notes":{
"original_bigg_ids":[
"succoa_c"
]
}
},
{
"id":"sucglu_c",
"name":"N2-Succinyl-L-glutamate",
"compartment":"c",
"charge":-3,
"formula":"C9H10NO7",
"notes":{
"original_bigg_ids":[
"sucglu_c"
]
}
},
{
"id":"sucgsa_c",
"name":"N2-Succinyl-L-glutamate 5-semialdehyde",
"compartment":"c",
"charge":-2,
"formula":"C9H11NO6",
"notes":{
"original_bigg_ids":[
"sucgsa_c"
]
}
},
{
"id":"suchms_c",
"name":"O-Succinyl-L-homoserine",
"compartment":"c",
"charge":-1,
"formula":"C8H12NO6",
"notes":{
"original_bigg_ids":[
"suchms_c"
]
}
},
{
"id":"sucorn_c",
"name":"N2-Succinyl-L-ornithine",
"compartment":"c",
"charge":-1,
"formula":"C9H15N2O5",
"notes":{
"original_bigg_ids":[
"sucorn_c"
]
}
},
{
"id":"sucsal_c",
"name":"Succinic semialdehyde",
"compartment":"c",
"charge":-1,
"formula":"C4H5O3",
"notes":{
"original_bigg_ids":[
"sucsal_c"
]
}
},
{
"id":"sufbcd_c",
"name":"SufBCD scaffold complex",
"compartment":"c",
"charge":0,
"formula":"H8O2S6R",
"notes":{
"original_bigg_ids":[
"sufbcd_c"
]
}
},
{
"id":"sufbcd_2fe2s_c",
"name":"SufBCD with bound [2Fe-2S] cluster",
"compartment":"c",
"charge":-2,
"formula":"H4O2S8Fe2R",
"notes":{
"original_bigg_ids":[
"sufbcd_DASH_2fe2s_c"
]
}
},
{
"id":"sufbcd_2fe2s2_c",
"name":"SufBCD with two bound [2Fe-2S] clusters",
"compartment":"c",
"charge":-4,
"formula":"O2S10Fe4R",
"notes":{
"original_bigg_ids":[
"sufbcd_DASH_2fe2s2_c"
]
}
},
{
"id":"sufbcd_4fe4s_c",
"name":"SufBCD with bound [4Fe-4S] cluster",
"compartment":"c",
"charge":-2,
"formula":"H4O2S10Fe4R",
"notes":{
"original_bigg_ids":[
"sufbcd_DASH_4fe4s_c"
]
}
},
{
"id":"sufse_c",
"name":"SufSE sulfur acceptor complex",
"compartment":"c",
"charge":0,
"formula":"HSR",
"notes":{
"original_bigg_ids":[
"sufse_c"
]
}
},
{
"id":"sufsesh_c",
"name":"SufSE with bound sulfur",
"compartment":"c",
"charge":0,
"formula":"HS2R",
"notes":{
"original_bigg_ids":[
"sufsesh_c"
]
}
},
{
"id":"sulfac_c",
"name":"Sulfoacetate",
"compartment":"c",
"charge":-2,
"formula":"C2H2O5S",
"notes":{
"original_bigg_ids":[
"sulfac_c"
]
}
},
{
"id":"t3c11vaceACP_c",
"name":"Trans-3-cis-11-vacceoyl-[acyl-carrier protein]",
"compartment":"c",
"charge":-1,
"formula":"C29H51N2O8PRS",
"notes":{
"original_bigg_ids":[
"t3c11vaceACP_c"
]
}
},
{
"id":"t3c5ddeceACP_c",
"name":"Trans-3-cis-5-dodecenoyl-[acyl-carrier protein]",
"compartment":"c",
"charge":-1,
"formula":"C23H39N2O8PRS",
"notes":{
"original_bigg_ids":[
"t3c5ddeceACP_c"
]
}
},
{
"id":"t3c7mrseACP_c",
"name":"Trans-3-cis-7-myristoleoyl-[acyl-carrier protein]",
"compartment":"c",
"charge":-1,
"formula":"C25H43N2O8PRS",
"notes":{
"original_bigg_ids":[
"t3c7mrseACP_c"
]
}
},
{
"id":"t3c9palmeACP_c",
"name":"Trans-3-cis-9-palmitoleoyl-[acyl-carrier protein]",
"compartment":"c",
"charge":-1,
"formula":"C27H47N2O8PRS",
"notes":{
"original_bigg_ids":[
"t3c9palmeACP_c"
]
}
},
{
"id":"tag6p__D_c",
"name":"D-Tagatose 6-phosphate",
"compartment":"c",
"charge":-2,
"formula":"C6H11O9P",
"notes":{
"original_bigg_ids":[
"tag6p_DASH_D_c"
]
}
},
{
"id":"tagdp__D_c",
"name":"D-Tagatose 1,6-biphosphate",
"compartment":"c",
"charge":-4,
"formula":"C6H10O12P2",
"notes":{
"original_bigg_ids":[
"tagdp_DASH_D_c"
]
}
},
{
"id":"tagur_c",
"name":"D-Tagaturonate",
"compartment":"c",
"charge":-1,
"formula":"C6H9O7",
"notes":{
"original_bigg_ids":[
"tagur_c"
]
}
},
{
"id":"tartr__D_c",
"name":"D-tartrate",
"compartment":"c",
"charge":-2,
"formula":"C4H4O6",
"notes":{
"original_bigg_ids":[
"tartr_DASH_D_c"
]
}
},
{
"id":"tartr__L_c",
"name":"L-tartrate",
"compartment":"c",
"charge":-2,
"formula":"C4H4O6",
"notes":{
"original_bigg_ids":[
"tartr_DASH_L_c"
]
}
},
{
"id":"taur_c",
"name":"Taurine C2H7NO3S",
"compartment":"c",
"charge":0,
"formula":"C2H7NO3S",
"notes":{
"original_bigg_ids":[
"taur_c"
]
}
},
{
"id":"tcynt_c",
"name":"Thiocyanate",
"compartment":"c",
"charge":-1,
"formula":"CNS",
"notes":{
"original_bigg_ids":[
"tcynt_c"
]
}
},
{
"id":"td2coa_c",
"name":"Trans-Tetradec-2-enoyl-CoA",
"compartment":"c",
"charge":-4,
"formula":"C35H56N7O17P3S",
"notes":{
"original_bigg_ids":[
"td2coa_c"
]
}
},
{
"id":"tdcoa_c",
"name":"Tetradecanoyl-CoA (n-C14:0CoA)",
"compartment":"c",
"charge":-4,
"formula":"C35H58N7O17P3S",
"notes":{
"original_bigg_ids":[
"tdcoa_c"
]
}
},
{
"id":"tddec2eACP_c",
"name":"Trans-Dodec-2-enoyl-[acyl-carrier protein]",
"compartment":"c",
"charge":-1,
"formula":"C23H41N2O8PRS",
"notes":{
"original_bigg_ids":[
"tddec2eACP_c"
]
}
},
{
"id":"tdeACP_c",
"name":"Cis-tetradec-7-enoyl-[acyl-carrier protein] (n-C14:1)",
"compartment":"c",
"charge":-1,
"formula":"C25H45N2O8PRS",
"notes":{
"original_bigg_ids":[
"tdeACP_c"
]
}
},
{
"id":"tdec2eACP_c",
"name":"Trans-Dec-2-enoyl-[acyl-carrier protein]",
"compartment":"c",
"charge":-1,
"formula":"C21H37N2O8PRS",
"notes":{
"original_bigg_ids":[
"tdec2eACP_c"
]
}
},
{
"id":"tdecoa_c",
"name":"Tetradecenoyl-CoA (n-C14:1CoA)",
"compartment":"c",
"charge":-4,
"formula":"C35H56N7O17P3S",
"notes":{
"original_bigg_ids":[
"tdecoa_c"
]
}
},
{
"id":"thdp_c",
"name":"2,3,4,5-Tetrahydrodipicolinate",
"compartment":"c",
"charge":-2,
"formula":"C7H7NO4",
"notes":{
"original_bigg_ids":[
"thdp_c"
]
}
},
{
"id":"thex2eACP_c",
"name":"Trans-Hex-2-enoyl-[acyl-carrier protein]",
"compartment":"c",
"charge":-1,
"formula":"C17H29N2O8PRS",
"notes":{
"original_bigg_ids":[
"thex2eACP_c"
]
}
},
{
"id":"thf_c",
"name":"5,6,7,8-Tetrahydrofolate",
"compartment":"c",
"charge":-2,
"formula":"C19H21N7O6",
"notes":{
"original_bigg_ids":[
"thf_c"
]
}
},
{
"id":"thm_c",
"name":"Thiamin",
"compartment":"c",
"charge":1,
"formula":"C12H17N4OS",
"notes":{
"original_bigg_ids":[
"thm_c"
]
}
},
{
"id":"thmmp_c",
"name":"Thiamin monophosphate",
"compartment":"c",
"charge":-1,
"formula":"C12H16N4O4PS",
"notes":{
"original_bigg_ids":[
"thmmp_c"
]
}
},
{
"id":"thmnp_c",
"name":"Tetrahydromonapterin",
"compartment":"c",
"charge":0,
"formula":"C9H15N5O4",
"notes":{
"original_bigg_ids":[
"thmnp_c"
]
}
},
{
"id":"thmpp_c",
"name":"Thiamine diphosphate",
"compartment":"c",
"charge":-2,
"formula":"C12H16N4O7P2S",
"notes":{
"original_bigg_ids":[
"thmpp_c"
]
}
},
{
"id":"thptdn_c",
"name":"5,6,7,8-tetrahydropteridine",
"compartment":"c",
"charge":2,
"formula":"C6H10N4",
"notes":{
"original_bigg_ids":[
"thptdn_c"
]
}
},
{
"id":"thr__L_c",
"name":"L-Threonine",
"compartment":"c",
"charge":0,
"formula":"C4H9NO3",
"notes":{
"original_bigg_ids":[
"thr_DASH_L_c"
]
}
},
{
"id":"thrtrna_c",
"name":"L-Threonyl-tRNA(Thr)",
"compartment":"c",
"charge":1,
"formula":"C4H8NO2R",
"notes":{
"original_bigg_ids":[
"thrtrna_c"
]
}
},
{
"id":"thym_c",
"name":"Thymine C5H6N2O2",
"compartment":"c",
"charge":0,
"formula":"C5H6N2O2",
"notes":{
"original_bigg_ids":[
"thym_c"
]
}
},
{
"id":"thymd_c",
"name":"Thymidine C10H14N2O5",
"compartment":"c",
"charge":0,
"formula":"C10H14N2O5",
"notes":{
"original_bigg_ids":[
"thymd_c"
]
}
},
{
"id":"tma_c",
"name":"Trimethylamine",
"compartment":"c",
"charge":1,
"formula":"C3H10N",
"notes":{
"original_bigg_ids":[
"tma_c"
]
}
},
{
"id":"tmao_c",
"name":"Trimethylamine N-oxide",
"compartment":"c",
"charge":0,
"formula":"C3H9NO",
"notes":{
"original_bigg_ids":[
"tmao_c"
]
}
},
{
"id":"tmrs2eACP_c",
"name":"Trans-Tetradec-2-enoyl-[acyl-carrier protein]",
"compartment":"c",
"charge":-1,
"formula":"C25H45N2O8PRS",
"notes":{
"original_bigg_ids":[
"tmrs2eACP_c"
]
}
},
{
"id":"toct2eACP_c",
"name":"Trans-Oct-2-enoyl-[acyl-carrier protein]",
"compartment":"c",
"charge":-1,
"formula":"C19H33N2O8PRS",
"notes":{
"original_bigg_ids":[
"toct2eACP_c"
]
}
},
{
"id":"toctd2eACP_c",
"name":"Trans-octadec-2-enoyl-[acyl-carrier protein]",
"compartment":"c",
"charge":-1,
"formula":"C29H53N2O8PRS",
"notes":{
"original_bigg_ids":[
"toctd2eACP_c"
]
}
},
{
"id":"tpalm2eACP_c",
"name":"Trans-Hexadec-2-enoyl-[acyl-carrier protein]",
"compartment":"c",
"charge":-1,
"formula":"C27H49N2O8PRS",
"notes":{
"original_bigg_ids":[
"tpalm2eACP_c"
]
}
},
{
"id":"trdox_c",
"name":"Oxidized thioredoxin",
"compartment":"c",
"charge":0,
"formula":"X",
"notes":{
"original_bigg_ids":[
"trdox_c"
]
}
},
{
"id":"trdrd_c",
"name":"Reduced thioredoxin",
"compartment":"c",
"charge":0,
"formula":"XH2",
"notes":{
"original_bigg_ids":[
"trdrd_c"
]
}
},
{
"id":"tre_c",
"name":"Trehalose",
"compartment":"c",
"charge":0,
"formula":"C12H22O11",
"notes":{
"original_bigg_ids":[
"tre_c"
]
}
},
{
"id":"tre6p_c",
"name":"Alpha,alpha'-Trehalose 6-phosphate",
"compartment":"c",
"charge":-2,
"formula":"C12H21O14P",
"notes":{
"original_bigg_ids":[
"tre6p_c"
]
}
},
{
"id":"trnaala_c",
"name":"TRNA(Ala)",
"compartment":"c",
"charge":0,
"formula":"R",
"notes":{
"original_bigg_ids":[
"trnaala_c"
]
}
},
{
"id":"trnaarg_c",
"name":"TRNA(Arg)",
"compartment":"c",
"charge":0,
"formula":"R",
"notes":{
"original_bigg_ids":[
"trnaarg_c"
]
}
},
{
"id":"trnaasn_c",
"name":"TRNA Asn  C10H17O10PR2",
"compartment":"c",
"charge":0,
"formula":"C10H17O10PR2",
"notes":{
"original_bigg_ids":[
"trnaasn_c"
]
}
},
{
"id":"trnaasp_c",
"name":"TRNA(Asp)",
"compartment":"c",
"charge":0,
"formula":"R",
"notes":{
"original_bigg_ids":[
"trnaasp_c"
]
}
},
{
"id":"trnacys_c",
"name":"TRNA(Cys)",
"compartment":"c",
"charge":0,
"formula":"R",
"notes":{
"original_bigg_ids":[
"trnacys_c"
]
}
},
{
"id":"trnagln_c",
"name":"TRNA(Gln)",
"compartment":"c",
"charge":0,
"formula":"R",
"notes":{
"original_bigg_ids":[
"trnagln_c"
]
}
},
{
"id":"trnaglu_c",
"name":"TRNA (Glu)",
"compartment":"c",
"charge":0,
"formula":"R",
"notes":{
"original_bigg_ids":[
"trnaglu_c"
]
}
},
{
"id":"trnagly_c",
"name":"TRNA(Gly)",
"compartment":"c",
"charge":0,
"formula":"R",
"notes":{
"original_bigg_ids":[
"trnagly_c"
]
}
},
{
"id":"trnahis_c",
"name":"TRNA(His)",
"compartment":"c",
"charge":0,
"formula":"R",
"notes":{
"original_bigg_ids":[
"trnahis_c"
]
}
},
{
"id":"trnaile_c",
"name":"TRNA(Ile)",
"compartment":"c",
"charge":0,
"formula":"R",
"notes":{
"original_bigg_ids":[
"trnaile_c"
]
}
},
{
"id":"trnaleu_c",
"name":"TRNA(Leu)",
"compartment":"c",
"charge":0,
"formula":"R",
"notes":{
"original_bigg_ids":[
"trnaleu_c"
]
}
},
{
"id":"trnalys_c",
"name":"TRNA(Lys)",
"compartment":"c",
"charge":0,
"formula":"R",
"notes":{
"original_bigg_ids":[
"trnalys_c"
]
}
},
{
"id":"trnamet_c",
"name":"TRNA(Met)",
"compartment":"c",
"charge":0,
"formula":"R",
"notes":{
"original_bigg_ids":[
"trnamet_c"
]
}
},
{
"id":"trnaphe_c",
"name":"TRNA(Phe)",
"compartment":"c",
"charge":0,
"formula":"R",
"notes":{
"original_bigg_ids":[
"trnaphe_c"
]
}
},
{
"id":"trnapro_c",
"name":"TRNA(Pro)",
"compartment":"c",
"charge":0,
"formula":"R",
"notes":{
"original_bigg_ids":[
"trnapro_c"
]
}
},
{
"id":"trnasecys_c",
"name":"TRNA(SeCys)",
"compartment":"c",
"charge":0,
"formula":"R",
"notes":{
"original_bigg_ids":[
"trnasecys_c"
]
}
},
{
"id":"trnaser_c",
"name":"TRNA(Ser)",
"compartment":"c",
"charge":0,
"formula":"R",
"notes":{
"original_bigg_ids":[
"trnaser_c"
]
}
},
{
"id":"trnathr_c",
"name":"TRNA(Thr)",
"compartment":"c",
"charge":0,
"formula":"R",
"notes":{
"original_bigg_ids":[
"trnathr_c"
]
}
},
{
"id":"trnatrp_c",
"name":"TRNA(Trp)",
"compartment":"c",
"charge":0,
"formula":"R",
"notes":{
"original_bigg_ids":[
"trnatrp_c"
]
}
},
{
"id":"trnatyr_c",
"name":"TRNA(Tyr)",
"compartment":"c",
"charge":0,
"formula":"R",
"notes":{
"original_bigg_ids":[
"trnatyr_c"
]
}
},
{
"id":"trnaval_c",
"name":"TRNA(Val)",
"compartment":"c",
"charge":0,
"formula":"R",
"notes":{
"original_bigg_ids":[
"trnaval_c"
]
}
},
{
"id":"trp__L_c",
"name":"L-Tryptophan",
"compartment":"c",
"charge":0,
"formula":"C11H12N2O2",
"notes":{
"original_bigg_ids":[
"trp_DASH_L_c"
]
}
},
{
"id":"trptrna_c",
"name":"L-Tryptophanyl-tRNA(Trp)",
"compartment":"c",
"charge":1,
"formula":"C11H11N2OR",
"notes":{
"original_bigg_ids":[
"trptrna_c"
]
}
},
{
"id":"tsul_c",
"name":"Thiosulfate",
"compartment":"c",
"charge":-2,
"formula":"O3S2",
"notes":{
"original_bigg_ids":[
"tsul_c"
]
}
},
{
"id":"ttdca_c",
"name":"Tetradecanoate (n-C14:0)",
"compartment":"c",
"charge":-1,
"formula":"C14H27O2",
"notes":{
"original_bigg_ids":[
"ttdca_c"
]
}
},
{
"id":"ttdcap_c",
"name":"Tetradecanoyl-phosphate (n-C14:0)",
"compartment":"c",
"charge":-1,
"formula":"C14H28O5P",
"notes":{
"original_bigg_ids":[
"ttdcap_c"
]
}
},
{
"id":"ttdcea_c",
"name":"Tetradecenoate (n-C14:1)",
"compartment":"c",
"charge":-1,
"formula":"C14H25O2",
"notes":{
"original_bigg_ids":[
"ttdcea_c"
]
}
},
{
"id":"ttdceap_c",
"name":"Tetradecanoyl-phosphate (n-C14:1)",
"compartment":"c",
"charge":-1,
"formula":"C14H26O5P",
"notes":{
"original_bigg_ids":[
"ttdceap_c"
]
}
},
{
"id":"tungs_c",
"name":"Tungstate",
"compartment":"c",
"charge":-2,
"formula":"O4W1",
"notes":{
"original_bigg_ids":[
"tungs_c"
]
}
},
{
"id":"tyr__L_c",
"name":"L-Tyrosine",
"compartment":"c",
"charge":0,
"formula":"C9H11NO3",
"notes":{
"original_bigg_ids":[
"tyr_DASH_L_c"
]
}
},
{
"id":"tyrtrna_c",
"name":"L-Tyrosyl-tRNA(Tyr)",
"compartment":"c",
"charge":1,
"formula":"C9H10NO2R",
"notes":{
"original_bigg_ids":[
"tyrtrna_c"
]
}
},
{
"id":"u23ga_c",
"name":"UDP-2,3-bis(3-hydroxytetradecanoyl)glucosamine",
"compartment":"c",
"charge":-2,
"formula":"C43H75N3O20P2",
"notes":{
"original_bigg_ids":[
"u23ga_c"
]
}
},
{
"id":"u3aga_c",
"name":"UDP-3-O-(3-hydroxytetradecanoyl)-N-acetylglucosamine",
"compartment":"c",
"charge":-2,
"formula":"C31H51N3O19P2",
"notes":{
"original_bigg_ids":[
"u3aga_c"
]
}
},
{
"id":"u3hga_c",
"name":"UDP-3-O-(3-hydroxytetradecanoyl)-D-glucosamine",
"compartment":"c",
"charge":-1,
"formula":"C29H50N3O18P2",
"notes":{
"original_bigg_ids":[
"u3hga_c"
]
}
},
{
"id":"uLa4fn_c",
"name":"Undecaprenyl phosphate-4-amino-4-formyl-L-arabinose",
"compartment":"c",
"charge":-1,
"formula":"C61H99N1O8P1",
"notes":{
"original_bigg_ids":[
"uLa4fn_c"
]
}
},
{
"id":"uLa4n_c",
"name":"Undecaprenyl phosphate-4-amino-4-deoxy-L-arabinose",
"compartment":"c",
"charge":0,
"formula":"C60H100N1O7P1",
"notes":{
"original_bigg_ids":[
"uLa4n_c"
]
}
},
{
"id":"uaagmda_c",
"name":"Undecaprenyl-diphospho-N-acetylmuramoyl-(N-acetylglucosamine)-L-ala-D-glu-meso-2,6-diaminopimeloyl-D-ala-D-ala",
"compartment":"c",
"charge":-4,
"formula":"C95H152N8O28P2",
"notes":{
"original_bigg_ids":[
"uaagmda_c"
]
}
},
{
"id":"uaccg_c",
"name":"UDP-N-acetyl-3-O-(1-carboxyvinyl)-D-glucosamine",
"compartment":"c",
"charge":-3,
"formula":"C20H26N3O19P2",
"notes":{
"original_bigg_ids":[
"uaccg_c"
]
}
},
{
"id":"uacgam_c",
"name":"UDP-N-acetyl-D-glucosamine",
"compartment":"c",
"charge":-2,
"formula":"C17H25N3O17P2",
"notes":{
"original_bigg_ids":[
"uacgam_c"
]
}
},
{
"id":"uacmam_c",
"name":"UDP-N-acetyl-D-mannosamine",
"compartment":"c",
"charge":-2,
"formula":"C17H25N3O17P2",
"notes":{
"original_bigg_ids":[
"uacmam_c"
]
}
},
{
"id":"uacmamu_c",
"name":"UDP-N-acetyl-D-mannosaminouronate",
"compartment":"c",
"charge":-3,
"formula":"C17H22N3O18P2",
"notes":{
"original_bigg_ids":[
"uacmamu_c"
]
}
},
{
"id":"uagmda_c",
"name":"Undecaprenyl-diphospho-N-acetylmuramoyl-L-alanyl-D-glutamyl-meso-2,6-diaminopimeloyl-D-alanyl-D-alanine",
"compartment":"c",
"charge":-4,
"formula":"C87H139N7O23P2",
"notes":{
"original_bigg_ids":[
"uagmda_c"
]
}
},
{
"id":"uama_c",
"name":"UDP-N-acetylmuramoyl-L-alanine",
"compartment":"c",
"charge":-3,
"formula":"C23H33N4O20P2",
"notes":{
"original_bigg_ids":[
"uama_c"
]
}
},
{
"id":"uamag_c",
"name":"UDP-N-acetylmuramoyl-L-alanyl-D-glutamate",
"compartment":"c",
"charge":-4,
"formula":"C28H39N5O23P2",
"notes":{
"original_bigg_ids":[
"uamag_c"
]
}
},
{
"id":"uamr_c",
"name":"UDP-N-acetylmuramate",
"compartment":"c",
"charge":-3,
"formula":"C20H28N3O19P2",
"notes":{
"original_bigg_ids":[
"uamr_c"
]
}
},
{
"id":"udcpdp_c",
"name":"Undecaprenyl diphosphate",
"compartment":"c",
"charge":-3,
"formula":"C55H89O7P2",
"notes":{
"original_bigg_ids":[
"udcpdp_c"
]
}
},
{
"id":"udcpp_c",
"name":"Undecaprenyl phosphate",
"compartment":"c",
"charge":-2,
"formula":"C55H89O4P",
"notes":{
"original_bigg_ids":[
"udcpp_c"
]
}
},
{
"id":"udp_c",
"name":"UDP C9H11N2O12P2",
"compartment":"c",
"charge":-3,
"formula":"C9H11N2O12P2",
"notes":{
"original_bigg_ids":[
"udp_c"
]
}
},
{
"id":"udpLa4fn_c",
"name":"Uridine 5''-diphospho-{beta}-4-deoxy-4-formamido-L-arabinose",
"compartment":"c",
"charge":-2,
"formula":"C15H21N3O16P2",
"notes":{
"original_bigg_ids":[
"udpLa4fn_c"
]
}
},
{
"id":"udpLa4n_c",
"name":"Uridine 5''-diphospho-{beta}-4-deoxy-4-amino-L-arabinose",
"compartment":"c",
"charge":-1,
"formula":"C14H22N3O15P2",
"notes":{
"original_bigg_ids":[
"udpLa4n_c"
]
}
},
{
"id":"udpLa4o_c",
"name":"UDP-4-keto-pyranose",
"compartment":"c",
"charge":-2,
"formula":"C14H18N2O16P2",
"notes":{
"original_bigg_ids":[
"udpLa4o_c"
]
}
},
{
"id":"udpg_c",
"name":"UDPglucose",
"compartment":"c",
"charge":-2,
"formula":"C15H22N2O17P2",
"notes":{
"original_bigg_ids":[
"udpg_c"
]
}
},
{
"id":"udpgal_c",
"name":"UDPgalactose",
"compartment":"c",
"charge":-2,
"formula":"C15H22N2O17P2",
"notes":{
"original_bigg_ids":[
"udpgal_c"
]
}
},
{
"id":"udpgalfur_c",
"name":"UDP-D-galacto-1,4-furanose",
"compartment":"c",
"charge":-2,
"formula":"C15H22N2O17P2",
"notes":{
"original_bigg_ids":[
"udpgalfur_c"
]
}
},
{
"id":"udpglcur_c",
"name":"UDP-D-glucuronate",
"compartment":"c",
"charge":-3,
"formula":"C15H19N2O18P2",
"notes":{
"original_bigg_ids":[
"udpglcur_c"
]
}
},
{
"id":"ugmd_c",
"name":"UDP-N-acetylmuramoyl-L-alanyl-D-gamma-glutamyl-meso-2,6-diaminopimelate",
"compartment":"c",
"charge":-4,
"formula":"C35H51N7O26P2",
"notes":{
"original_bigg_ids":[
"ugmd_c"
]
}
},
{
"id":"ugmda_c",
"name":"UDP-N-acetylmuramoyl-L-alanyl-D-glutamyl-meso-2,6-diaminopimeloyl-D-alanyl-D-alanine",
"compartment":"c",
"charge":-4,
"formula":"C41H61N9O28P2",
"notes":{
"original_bigg_ids":[
"ugmda_c"
]
}
},
{
"id":"um4p_c",
"name":"UDP-N-acetylmuramoyl-L-alanyl-D-gamma-glutamyl-meso-2,6-diaminopimelate-D-alanine",
"compartment":"c",
"charge":-4,
"formula":"C38H56N8O27P2",
"notes":{
"original_bigg_ids":[
"um4p_c"
]
}
},
{
"id":"ump_c",
"name":"UMP C9H11N2O9P",
"compartment":"c",
"charge":-2,
"formula":"C9H11N2O9P",
"notes":{
"original_bigg_ids":[
"ump_c"
]
}
},
{
"id":"unaga_c",
"name":"Undecaprenyl diphospho N-acetyl-glucosamine",
"compartment":"c",
"charge":-2,
"formula":"C63H103NO12P2",
"notes":{
"original_bigg_ids":[
"unaga_c"
]
}
},
{
"id":"unagamu_c",
"name":"Undecaprenyl-diphospho-N-acetylglucosamine-N-acetylmannosaminuronate",
"compartment":"c",
"charge":-3,
"formula":"C71H113N2O18P2",
"notes":{
"original_bigg_ids":[
"unagamu_c"
]
}
},
{
"id":"unagamuf_c",
"name":"Undecaprenyl-diphospho N-acetylglucosamine-N-acetylmannosaminuronate-N-acetamido-4,6-dideoxy-D-galactose",
"compartment":"c",
"charge":-3,
"formula":"C79H126N3O22P2",
"notes":{
"original_bigg_ids":[
"unagamuf_c"
]
}
},
{
"id":"uppg3_c",
"name":"Uroporphyrinogen III",
"compartment":"c",
"charge":-8,
"formula":"C40H36N4O16",
"notes":{
"original_bigg_ids":[
"uppg3_c"
]
}
},
{
"id":"ura_c",
"name":"Uracil",
"compartment":"c",
"charge":0,
"formula":"C4H4N2O2",
"notes":{
"original_bigg_ids":[
"ura_c"
]
}
},
{
"id":"uracp_c",
"name":"Ureidoacrylate peracid",
"compartment":"c",
"charge":0,
"formula":"C4H6N2O4",
"notes":{
"original_bigg_ids":[
"uracp_c"
]
}
},
{
"id":"urate_c",
"name":"Urate C5H4N4O3",
"compartment":"c",
"charge":0,
"formula":"C5H4N4O3",
"notes":{
"original_bigg_ids":[
"urate_c"
]
}
},
{
"id":"urdglyc_c",
"name":"(-)-Ureidoglycolate",
"compartment":"c",
"charge":-1,
"formula":"C3H5N2O4",
"notes":{
"original_bigg_ids":[
"urdglyc_c"
]
}
},
{
"id":"urea_c",
"name":"Urea CH4N2O",
"compartment":"c",
"charge":0,
"formula":"CH4N2O",
"notes":{
"original_bigg_ids":[
"urea_c"
]
}
},
{
"id":"uri_c",
"name":"Uridine",
"compartment":"c",
"charge":0,
"formula":"C9H12N2O6",
"notes":{
"original_bigg_ids":[
"uri_c"
]
}
},
{
"id":"utp_c",
"name":"UTP C9H11N2O15P3",
"compartment":"c",
"charge":-4,
"formula":"C9H11N2O15P3",
"notes":{
"original_bigg_ids":[
"utp_c"
]
}
},
{
"id":"val__L_c",
"name":"L-Valine",
"compartment":"c",
"charge":0,
"formula":"C5H11NO2",
"notes":{
"original_bigg_ids":[
"val_DASH_L_c"
]
}
},
{
"id":"valtrna_c",
"name":"L-Valyl-tRNA(Val)",
"compartment":"c",
"charge":1,
"formula":"C5H10NOR",
"notes":{
"original_bigg_ids":[
"valtrna_c"
]
}
},
{
"id":"wco_c",
"name":"Tungsten binding cofactor",
"compartment":"c",
"charge":-2,
"formula":"C10H10N5O8PS2W",
"notes":{
"original_bigg_ids":[
"wco_c"
]
}
},
{
"id":"xan_c",
"name":"Xanthine",
"compartment":"c",
"charge":0,
"formula":"C5H4N4O2",
"notes":{
"original_bigg_ids":[
"xan_c"
]
}
},
{
"id":"xdp_c",
"name":"XDP",
"compartment":"c",
"charge":-3,
"formula":"C10H11N4O12P2",
"notes":{
"original_bigg_ids":[
"xdp_c"
]
}
},
{
"id":"xmp_c",
"name":"Xanthosine 5'-phosphate",
"compartment":"c",
"charge":-2,
"formula":"C10H11N4O9P",
"notes":{
"original_bigg_ids":[
"xmp_c"
]
}
},
{
"id":"xtp_c",
"name":"XTP",
"compartment":"c",
"charge":-4,
"formula":"C10H11N4O15P3",
"notes":{
"original_bigg_ids":[
"xtp_c"
]
}
},
{
"id":"xtsn_c",
"name":"Xanthosine",
"compartment":"c",
"charge":0,
"formula":"C10H12N4O6",
"notes":{
"original_bigg_ids":[
"xtsn_c"
]
}
},
{
"id":"xu5p__D_c",
"name":"D-Xylulose 5-phosphate",
"compartment":"c",
"charge":-2,
"formula":"C5H9O8P",
"notes":{
"original_bigg_ids":[
"xu5p_DASH_D_c"
]
}
},
{
"id":"xu5p__L_c",
"name":"L-Xylulose 5-phosphate",
"compartment":"c",
"charge":-2,
"formula":"C5H9O8P",
"notes":{
"original_bigg_ids":[
"xu5p_DASH_L_c"
]
}
},
{
"id":"xyl__D_c",
"name":"D-Xylose",
"compartment":"c",
"charge":0,
"formula":"C5H10O5",
"notes":{
"original_bigg_ids":[
"xyl_DASH_D_c"
]
}
},
{
"id":"xylu__D_c",
"name":"D-Xylulose",
"compartment":"c",
"charge":0,
"formula":"C5H10O5",
"notes":{
"original_bigg_ids":[
"xylu_DASH_D_c"
]
}
},
{
"id":"xylu__L_c",
"name":"L-Xylulose",
"compartment":"c",
"charge":0,
"formula":"C5H10O5",
"notes":{
"original_bigg_ids":[
"xylu_DASH_L_c"
]
}
},
{
"id":"zn2_c",
"name":"Zinc",
"compartment":"c",
"charge":2,
"formula":"Zn",
"notes":{
"original_bigg_ids":[
"zn2_c"
]
}
},
{
"id":"12ppd__R_e",
"name":"(R)-Propane-1,2-diol",
"compartment":"e",
"charge":0,
"formula":"C3H8O2",
"notes":{
"original_bigg_ids":[
"12ppd_DASH_R_e"
]
}
},
{
"id":"12ppd__S_e",
"name":"(S)-Propane-1,2-diol",
"compartment":"e",
"charge":0,
"formula":"C3H8O2",
"notes":{
"original_bigg_ids":[
"12ppd_DASH_S_e"
]
}
},
{
"id":"14glucan_e",
"name":"1,4-alpha-D-glucan",
"compartment":"e",
"charge":0,
"formula":"C36H62O31",
"notes":{
"original_bigg_ids":[
"14glucan_e"
]
}
},
{
"id":"15dap_e",
"name":"1,5-Diaminopentane",
"compartment":"e",
"charge":2,
"formula":"C5H16N2",
"notes":{
"original_bigg_ids":[
"15dap_e"
]
}
},
{
"id":"23camp_e",
"name":"2',3'-Cyclic AMP",
"compartment":"e",
"charge":-1,
"formula":"C10H11N5O6P",
"notes":{
"original_bigg_ids":[
"23camp_e"
]
}
},
{
"id":"23ccmp_e",
"name":"2',3'-Cyclic CMP",
"compartment":"e",
"charge":-1,
"formula":"C9H11N3O7P",
"notes":{
"original_bigg_ids":[
"23ccmp_e"
]
}
},
{
"id":"23cgmp_e",
"name":"2',3'-Cyclic GMP",
"compartment":"e",
"charge":-1,
"formula":"C10H11N5O7P",
"notes":{
"original_bigg_ids":[
"23cgmp_e"
]
}
},
{
"id":"23cump_e",
"name":"2',3'-Cyclic UMP",
"compartment":"e",
"charge":-1,
"formula":"C9H10N2O8P",
"notes":{
"original_bigg_ids":[
"23cump_e"
]
}
},
{
"id":"23dappa_e",
"name":"2,3-diaminopropionate",
"compartment":"e",
"charge":1,
"formula":"C3H9N2O2",
"notes":{
"original_bigg_ids":[
"23dappa_e"
]
}
},
{
"id":"26dap__M_e",
"name":"Meso-2,6-Diaminoheptanedioate",
"compartment":"e",
"charge":0,
"formula":"C7H14N2O4",
"notes":{
"original_bigg_ids":[
"26dap_DASH_M_e"
]
}
},
{
"id":"2ddglcn_e",
"name":"2-Dehydro-3-deoxy-D-gluconate",
"compartment":"e",
"charge":-1,
"formula":"C6H9O6",
"notes":{
"original_bigg_ids":[
"2ddglcn_e"
]
}
},
{
"id":"34dhpac_e",
"name":"3,4-Dihydroxyphenylacetaldehyde",
"compartment":"e",
"charge":0,
"formula":"C8H8O3",
"notes":{
"original_bigg_ids":[
"34dhpac_e"
]
}
},
{
"id":"3amp_e",
"name":"3  AMP C10H12N5O7P",
"compartment":"e",
"charge":-2,
"formula":"C10H12N5O7P",
"notes":{
"original_bigg_ids":[
"3amp_e"
]
}
},
{
"id":"3cmp_e",
"name":"3  CMP C9H12N3O8P",
"compartment":"e",
"charge":-2,
"formula":"C9H12N3O8P",
"notes":{
"original_bigg_ids":[
"3cmp_e"
]
}
},
{
"id":"3gmp_e",
"name":"Guanosine 3  phosphate C10H12N5O8P",
"compartment":"e",
"charge":-2,
"formula":"C10H12N5O8P",
"notes":{
"original_bigg_ids":[
"3gmp_e"
]
}
},
{
"id":"3hcinnm_e",
"name":"3-hydroxycinnamic acid",
"compartment":"e",
"charge":-1,
"formula":"C9H7O3",
"notes":{
"original_bigg_ids":[
"3hcinnm_e"
]
}
},
{
"id":"3hpp_e",
"name":"3-Hydroxypropanoate",
"compartment":"e",
"charge":-1,
"formula":"C3H5O3",
"notes":{
"original_bigg_ids":[
"3hpp_e"
]
}
},
{
"id":"3hpppn_e",
"name":"3-(3-hydroxy-phenyl)propionate",
"compartment":"e",
"charge":-1,
"formula":"C9H9O3",
"notes":{
"original_bigg_ids":[
"3hpppn_e"
]
}
},
{
"id":"3ump_e",
"name":"3  UMP C9H11N2O9P",
"compartment":"e",
"charge":-2,
"formula":"C9H11N2O9P",
"notes":{
"original_bigg_ids":[
"3ump_e"
]
}
},
{
"id":"4abut_e",
"name":"4-Aminobutanoate",
"compartment":"e",
"charge":0,
"formula":"C4H9NO2",
"notes":{
"original_bigg_ids":[
"4abut_e"
]
}
},
{
"id":"4hoxpacd_e",
"name":"4-Hydroxyphenylacetaldehyde",
"compartment":"e",
"charge":0,
"formula":"C8H8O2",
"notes":{
"original_bigg_ids":[
"4hoxpacd_e"
]
}
},
{
"id":"5dglcn_e",
"name":"5-Dehydro-D-gluconate",
"compartment":"e",
"charge":-1,
"formula":"C6H9O7",
"notes":{
"original_bigg_ids":[
"5dglcn_e"
]
}
},
{
"id":"5mtr_e",
"name":"5-Methylthio-D-ribose",
"compartment":"e",
"charge":0,
"formula":"C6H12O4S",
"notes":{
"original_bigg_ids":[
"5mtr_e"
]
}
},
{
"id":"LalaDglu_e",
"name":"L-alanine-D-glutamate",
"compartment":"e",
"charge":-1,
"formula":"C8H13N2O5",
"notes":{
"original_bigg_ids":[
"LalaDglu_e"
]
}
},
{
"id":"LalaDgluMdap_e",
"name":"L-alanine-D-glutamate-meso-2,6-diaminoheptanedioate",
"compartment":"e",
"charge":-1,
"formula":"C15H25N4O8",
"notes":{
"original_bigg_ids":[
"LalaDgluMdap_e"
]
}
},
{
"id":"LalaDgluMdapDala_e",
"name":"L-alanine-D-glutamate-meso-2,6-diaminoheptanedioate-D-alanine",
"compartment":"e",
"charge":-1,
"formula":"C18H30N5O9",
"notes":{
"original_bigg_ids":[
"LalaDgluMdapDala_e"
]
}
},
{
"id":"LalaLglu_e",
"name":"L-alanine-L-glutamate",
"compartment":"e",
"charge":-1,
"formula":"C8H13N2O5",
"notes":{
"original_bigg_ids":[
"LalaLglu_e"
]
}
},
{
"id":"ac_e",
"name":"Acetate",
"compartment":"e",
"charge":-1,
"formula":"C2H3O2",
"notes":{
"original_bigg_ids":[
"ac_e"
]
}
},
{
"id":"acac_e",
"name":"Acetoacetate",
"compartment":"e",
"charge":-1,
"formula":"C4H5O3",
"notes":{
"original_bigg_ids":[
"acac_e"
]
}
},
{
"id":"acald_e",
"name":"Acetaldehyde",
"compartment":"e",
"charge":0,
"formula":"C2H4O",
"notes":{
"original_bigg_ids":[
"acald_e"
]
}
},
{
"id":"acgal_e",
"name":"N-Acetyl-D-galactosamine",
"compartment":"e",
"charge":0,
"formula":"C8H15NO6",
"notes":{
"original_bigg_ids":[
"acgal_e"
]
}
},
{
"id":"acgal1p_e",
"name":"N-Acetyl-D-galactosamine 1-phosphate",
"compartment":"e",
"charge":-2,
"formula":"C8H14NO9P",
"notes":{
"original_bigg_ids":[
"acgal1p_e"
]
}
},
{
"id":"acgam_e",
"name":"N-Acetyl-D-glucosamine",
"compartment":"e",
"charge":0,
"formula":"C8H15NO6",
"notes":{
"original_bigg_ids":[
"acgam_e"
]
}
},
{
"id":"acgam1p_e",
"name":"N-Acetyl-D-glucosamine 1-phosphate",
"compartment":"e",
"charge":-2,
"formula":"C8H14NO9P",
"notes":{
"original_bigg_ids":[
"acgam1p_e"
]
}
},
{
"id":"acmana_e",
"name":"N-Acetyl-D-mannosamine",
"compartment":"e",
"charge":0,
"formula":"C8H15NO6",
"notes":{
"original_bigg_ids":[
"acmana_e"
]
}
},
{
"id":"acmum_e",
"name":"N-Acetylmuramate",
"compartment":"e",
"charge":-1,
"formula":"C11H18NO8",
"notes":{
"original_bigg_ids":[
"acmum_e"
]
}
},
{
"id":"acnam_e",
"name":"N-Acetylneuraminate",
"compartment":"e",
"charge":-1,
"formula":"C11H18NO9",
"notes":{
"original_bigg_ids":[
"acnam_e"
]
}
},
{
"id":"acolipa_e",
"name":"4-Amino-4-deoxy-L-arabinose modified core oligosaccharide lipid A",
"compartment":"e",
"charge":-9,
"formula":"C181H314N3O103P4",
"notes":{
"original_bigg_ids":[
"acolipa_e"
]
}
},
{
"id":"acser_e",
"name":"O-Acetyl-L-serine",
"compartment":"e",
"charge":0,
"formula":"C5H9NO4",
"notes":{
"original_bigg_ids":[
"acser_e"
]
}
},
{
"id":"ade_e",
"name":"Adenine",
"compartment":"e",
"charge":0,
"formula":"C5H5N5",
"notes":{
"original_bigg_ids":[
"ade_e"
]
}
},
{
"id":"adn_e",
"name":"Adenosine",
"compartment":"e",
"charge":0,
"formula":"C10H13N5O4",
"notes":{
"original_bigg_ids":[
"adn_e"
]
}
},
{
"id":"adocbl_e",
"name":"Adenosylcobalamin",
"compartment":"e",
"charge":0,
"formula":"C72H100CoN18O17P",
"notes":{
"original_bigg_ids":[
"adocbl_e"
]
}
},
{
"id":"ag_e",
"name":"Silver",
"compartment":"e",
"charge":1,
"formula":"Ag",
"notes":{
"original_bigg_ids":[
"ag_e"
]
}
},
{
"id":"agm_e",
"name":"Agmatine",
"compartment":"e",
"charge":2,
"formula":"C5H16N4",
"notes":{
"original_bigg_ids":[
"agm_e"
]
}
},
{
"id":"akg_e",
"name":"2-Oxoglutarate",
"compartment":"e",
"charge":-2,
"formula":"C5H4O5",
"notes":{
"original_bigg_ids":[
"akg_e"
]
}
},
{
"id":"ala_B_e",
"name":"Beta-Alanine",
"compartment":"e",
"charge":0,
"formula":"C3H7NO2",
"notes":{
"original_bigg_ids":[
"ala_DASH_B_e"
]
}
},
{
"id":"ala__D_e",
"name":"D-Alanine",
"compartment":"e",
"charge":0,
"formula":"C3H7NO2",
"notes":{
"original_bigg_ids":[
"ala_DASH_D_e"
]
}
},
{
"id":"ala__L_e",
"name":"L-Alanine",
"compartment":"e",
"charge":0,
"formula":"C3H7NO2",
"notes":{
"original_bigg_ids":[
"ala_DASH_L_e"
]
}
},
{
"id":"alaala_e",
"name":"D-Alanyl-D-alanine",
"compartment":"e",
"charge":0,
"formula":"C6H12N2O3",
"notes":{
"original_bigg_ids":[
"alaala_e"
]
}
},
{
"id":"all__D_e",
"name":"D-Allose",
"compartment":"e",
"charge":0,
"formula":"C6H12O6",
"notes":{
"original_bigg_ids":[
"all_DASH_D_e"
]
}
},
{
"id":"alltn_e",
"name":"Allantoin",
"compartment":"e",
"charge":0,
"formula":"C4H6N4O3",
"notes":{
"original_bigg_ids":[
"alltn_e"
]
}
},
{
"id":"amp_e",
"name":"AMP C10H12N5O7P",
"compartment":"e",
"charge":-2,
"formula":"C10H12N5O7P",
"notes":{
"original_bigg_ids":[
"amp_e"
]
}
},
{
"id":"anhgm_e",
"name":"N-Acetyl-D-glucosamine(anhydrous)N-Acetylmuramic acid",
"compartment":"e",
"charge":-1,
"formula":"C19H29N2O12",
"notes":{
"original_bigg_ids":[
"anhgm_e"
]
}
},
{
"id":"arab__L_e",
"name":"L-Arabinose",
"compartment":"e",
"charge":0,
"formula":"C5H10O5",
"notes":{
"original_bigg_ids":[
"arab_DASH_L_e"
]
}
},
{
"id":"arbt_e",
"name":"Arbutin C12H16O7",
"compartment":"e",
"charge":0,
"formula":"C12H16O7",
"notes":{
"original_bigg_ids":[
"arbt_e"
]
}
},
{
"id":"arbtn_e",
"name":"Aerobactin minus Fe3",
"compartment":"e",
"charge":-3,
"formula":"C22H33N4O13",
"notes":{
"original_bigg_ids":[
"arbtn_e"
]
}
},
{
"id":"arbtn_fe3_e",
"name":"Aerobactin",
"compartment":"e",
"charge":0,
"formula":"C22H33FeN4O13",
"notes":{
"original_bigg_ids":[
"arbtn_DASH_fe3_e"
]
}
},
{
"id":"arg__L_e",
"name":"L-Arginine",
"compartment":"e",
"charge":1,
"formula":"C6H15N4O2",
"notes":{
"original_bigg_ids":[
"arg_DASH_L_e"
]
}
},
{
"id":"ascb__L_e",
"name":"L-Ascorbate",
"compartment":"e",
"charge":0,
"formula":"C6H8O6",
"notes":{
"original_bigg_ids":[
"ascb_DASH_L_e"
]
}
},
{
"id":"asn__L_e",
"name":"L-Asparagine",
"compartment":"e",
"charge":0,
"formula":"C4H8N2O3",
"notes":{
"original_bigg_ids":[
"asn_DASH_L_e"
]
}
},
{
"id":"aso3_e",
"name":"Arsenite",
"compartment":"e",
"charge":-3,
"formula":"AsO3",
"notes":{
"original_bigg_ids":[
"aso3_e"
]
}
},
{
"id":"asp__L_e",
"name":"L-Aspartate",
"compartment":"e",
"charge":-1,
"formula":"C4H6NO4",
"notes":{
"original_bigg_ids":[
"asp_DASH_L_e"
]
}
},
{
"id":"btn_e",
"name":"Biotin",
"compartment":"e",
"charge":-1,
"formula":"C10H15N2O3S",
"notes":{
"original_bigg_ids":[
"btn_e"
]
}
},
{
"id":"but_e",
"name":"Butyrate (n-C4:0)",
"compartment":"e",
"charge":-1,
"formula":"C4H7O2",
"notes":{
"original_bigg_ids":[
"but_e"
]
}
},
{
"id":"butso3_e",
"name":"Butanesulfonate",
"compartment":"e",
"charge":-1,
"formula":"C4H9O3S",
"notes":{
"original_bigg_ids":[
"butso3_e"
]
}
},
{
"id":"ca2_e",
"name":"Calcium",
"compartment":"e",
"charge":2,
"formula":"Ca",
"notes":{
"original_bigg_ids":[
"ca2_e"
]
}
},
{
"id":"cbi_e",
"name":"Cobinamide",
"compartment":"e",
"charge":0,
"formula":"C48H72CoN11O8",
"notes":{
"original_bigg_ids":[
"cbi_e"
]
}
},
{
"id":"cbl1_e",
"name":"Cob(I)alamin",
"compartment":"e",
"charge":-1,
"formula":"C62H88CoN13O14P",
"notes":{
"original_bigg_ids":[
"cbl1_e"
]
}
},
{
"id":"cd2_e",
"name":"Cadmium",
"compartment":"e",
"charge":2,
"formula":"Cd",
"notes":{
"original_bigg_ids":[
"cd2_e"
]
}
},
{
"id":"cgly_e",
"name":"Cys Gly C5H10N2O3S",
"compartment":"e",
"charge":0,
"formula":"C5H10N2O3S",
"notes":{
"original_bigg_ids":[
"cgly_e"
]
}
},
{
"id":"chol_e",
"name":"Choline C5H14NO",
"compartment":"e",
"charge":1,
"formula":"C5H14NO",
"notes":{
"original_bigg_ids":[
"chol_e"
]
}
},
{
"id":"chtbs_e",
"name":"N,N'-diacetylchitobiose",
"compartment":"e",
"charge":0,
"formula":"C16H28N2O11",
"notes":{
"original_bigg_ids":[
"chtbs_e"
]
}
},
{
"id":"cit_e",
"name":"Citrate",
"compartment":"e",
"charge":-3,
"formula":"C6H5O7",
"notes":{
"original_bigg_ids":[
"cit_e"
]
}
},
{
"id":"cl_e",
"name":"Chloride",
"compartment":"e",
"charge":-1,
"formula":"Cl",
"notes":{
"original_bigg_ids":[
"cl_e"
]
}
},
{
"id":"cm_e",
"name":"Chloramphenicol",
"compartment":"e",
"charge":0,
"formula":"C11H12Cl2N2O5",
"notes":{
"original_bigg_ids":[
"cm_e"
]
}
},
{
"id":"cmp_e",
"name":"CMP C9H12N3O8P",
"compartment":"e",
"charge":-2,
"formula":"C9H12N3O8P",
"notes":{
"original_bigg_ids":[
"cmp_e"
]
}
},
{
"id":"co2_e",
"name":"CO2 CO2",
"compartment":"e",
"charge":0,
"formula":"CO2",
"notes":{
"original_bigg_ids":[
"co2_e"
]
}
},
{
"id":"cobalt2_e",
"name":"Co2+",
"compartment":"e",
"charge":2,
"formula":"Co",
"notes":{
"original_bigg_ids":[
"cobalt2_e"
]
}
},
{
"id":"colipa_e",
"name":"Core oligosaccharide lipid A",
"compartment":"e",
"charge":-11,
"formula":"C176H303N2O100P4",
"notes":{
"original_bigg_ids":[
"colipa_e"
]
}
},
{
"id":"colipap_e",
"name":"Core oligosaccharide lipid A diphosphate",
"compartment":"e",
"charge":-12,
"formula":"C176H303N2O103P5",
"notes":{
"original_bigg_ids":[
"colipap_e"
]
}
},
{
"id":"cpgn_e",
"name":"Coprogen",
"compartment":"e",
"charge":-1,
"formula":"C35H52N6O13Fe",
"notes":{
"original_bigg_ids":[
"cpgn_e"
]
}
},
{
"id":"cpgn_un_e",
"name":"Coprogen unloaded (no Fe(III))",
"compartment":"e",
"charge":-4,
"formula":"C35H52N6O13",
"notes":{
"original_bigg_ids":[
"cpgn_DASH_un_e"
]
}
},
{
"id":"crn_e",
"name":"L-Carnitine",
"compartment":"e",
"charge":0,
"formula":"C7H15NO3",
"notes":{
"original_bigg_ids":[
"crn_e"
]
}
},
{
"id":"crn__D_e",
"name":"D-Carnitine",
"compartment":"e",
"charge":0,
"formula":"C7H15NO3",
"notes":{
"original_bigg_ids":[
"crn_DASH_D_e"
]
}
},
{
"id":"csn_e",
"name":"Cytosine",
"compartment":"e",
"charge":0,
"formula":"C4H5N3O",
"notes":{
"original_bigg_ids":[
"csn_e"
]
}
},
{
"id":"cu_e",
"name":"Cu+",
"compartment":"e",
"charge":1,
"formula":"Cu",
"notes":{
"original_bigg_ids":[
"cu_e"
]
}
},
{
"id":"cu2_e",
"name":"Copper",
"compartment":"e",
"charge":2,
"formula":"Cu",
"notes":{
"original_bigg_ids":[
"cu2_e"
]
}
},
{
"id":"cyan_e",
"name":"Hydrogen cyanide",
"compartment":"e",
"charge":0,
"formula":"CHN",
"notes":{
"original_bigg_ids":[
"cyan_e"
]
}
},
{
"id":"cynt_e",
"name":"Cyanate",
"compartment":"e",
"charge":-1,
"formula":"CNO",
"notes":{
"original_bigg_ids":[
"cynt_e"
]
}
},
{
"id":"cys__D_e",
"name":"D-Cysteine",
"compartment":"e",
"charge":0,
"formula":"C3H7NO2S",
"notes":{
"original_bigg_ids":[
"cys_DASH_D_e"
]
}
},
{
"id":"cys__L_e",
"name":"L-Cysteine",
"compartment":"e",
"charge":0,
"formula":"C3H7NO2S",
"notes":{
"original_bigg_ids":[
"cys_DASH_L_e"
]
}
},
{
"id":"cytd_e",
"name":"Cytidine",
"compartment":"e",
"charge":0,
"formula":"C9H13N3O5",
"notes":{
"original_bigg_ids":[
"cytd_e"
]
}
},
{
"id":"dad_2_e",
"name":"Deoxyadenosine",
"compartment":"e",
"charge":0,
"formula":"C10H13N5O3",
"notes":{
"original_bigg_ids":[
"dad_DASH_2_e"
]
}
},
{
"id":"damp_e",
"name":"DAMP C10H12N5O6P",
"compartment":"e",
"charge":-2,
"formula":"C10H12N5O6P",
"notes":{
"original_bigg_ids":[
"damp_e"
]
}
},
{
"id":"dca_e",
"name":"Decanoate (n-C10:0)",
"compartment":"e",
"charge":-1,
"formula":"C10H19O2",
"notes":{
"original_bigg_ids":[
"dca_e"
]
}
},
{
"id":"dcmp_e",
"name":"DCMP C9H12N3O7P",
"compartment":"e",
"charge":-2,
"formula":"C9H12N3O7P",
"notes":{
"original_bigg_ids":[
"dcmp_e"
]
}
},
{
"id":"dcyt_e",
"name":"Deoxycytidine",
"compartment":"e",
"charge":0,
"formula":"C9H13N3O4",
"notes":{
"original_bigg_ids":[
"dcyt_e"
]
}
},
{
"id":"ddca_e",
"name":"Dodecanoate (n-C12:0)",
"compartment":"e",
"charge":-1,
"formula":"C12H23O2",
"notes":{
"original_bigg_ids":[
"ddca_e"
]
}
},
{
"id":"dgmp_e",
"name":"DGMP C10H12N5O7P",
"compartment":"e",
"charge":-2,
"formula":"C10H12N5O7P",
"notes":{
"original_bigg_ids":[
"dgmp_e"
]
}
},
{
"id":"dgsn_e",
"name":"Deoxyguanosine",
"compartment":"e",
"charge":0,
"formula":"C10H13N5O4",
"notes":{
"original_bigg_ids":[
"dgsn_e"
]
}
},
{
"id":"dha_e",
"name":"Dihydroxyacetone",
"compartment":"e",
"charge":0,
"formula":"C3H6O3",
"notes":{
"original_bigg_ids":[
"dha_e"
]
}
},
{
"id":"dimp_e",
"name":"DIMP C10H12N4O7P",
"compartment":"e",
"charge":-2,
"formula":"C10H11N4O7P",
"notes":{
"original_bigg_ids":[
"dimp_e"
]
}
},
{
"id":"din_e",
"name":"Deoxyinosine",
"compartment":"e",
"charge":0,
"formula":"C10H12N4O4",
"notes":{
"original_bigg_ids":[
"din_e"
]
}
},
{
"id":"dms_e",
"name":"Dimethyl sulfide",
"compartment":"e",
"charge":0,
"formula":"C2H6S",
"notes":{
"original_bigg_ids":[
"dms_e"
]
}
},
{
"id":"dmso_e",
"name":"Dimethyl sulfoxide",
"compartment":"e",
"charge":0,
"formula":"C2H6OS",
"notes":{
"original_bigg_ids":[
"dmso_e"
]
}
},
{
"id":"dopa_e",
"name":"Dopamine",
"compartment":"e",
"charge":1,
"formula":"C8H12NO2",
"notes":{
"original_bigg_ids":[
"dopa_e"
]
}
},
{
"id":"doxrbcn_e",
"name":"Doxorubicin",
"compartment":"e",
"charge":0,
"formula":"C27H29NO11",
"notes":{
"original_bigg_ids":[
"doxrbcn_e"
]
}
},
{
"id":"dtmp_e",
"name":"DTMP C10H13N2O8P",
"compartment":"e",
"charge":-2,
"formula":"C10H13N2O8P",
"notes":{
"original_bigg_ids":[
"dtmp_e"
]
}
},
{
"id":"dump_e",
"name":"DUMP C9H11N2O8P",
"compartment":"e",
"charge":-2,
"formula":"C9H11N2O8P",
"notes":{
"original_bigg_ids":[
"dump_e"
]
}
},
{
"id":"duri_e",
"name":"Deoxyuridine",
"compartment":"e",
"charge":0,
"formula":"C9H12N2O5",
"notes":{
"original_bigg_ids":[
"duri_e"
]
}
},
{
"id":"eca4colipa_e",
"name":"(enterobacterial common antigen)x4 core oligosaccharide lipid A",
"compartment":"e",
"charge":-15,
"formula":"C272H447N14O160P4",
"notes":{
"original_bigg_ids":[
"eca4colipa_e"
]
}
},
{
"id":"enlipa_e",
"name":"Phosphoethanolamine KDO(2)-lipid (A)",
"compartment":"e",
"charge":-6,
"formula":"C112H202N3O42P3",
"notes":{
"original_bigg_ids":[
"enlipa_e"
]
}
},
{
"id":"enter_e",
"name":"Enterochelin",
"compartment":"e",
"charge":0,
"formula":"C30H27N3O15",
"notes":{
"original_bigg_ids":[
"enter_e"
]
}
},
{
"id":"etha_e",
"name":"Ethanolamine",
"compartment":"e",
"charge":1,
"formula":"C2H8NO",
"notes":{
"original_bigg_ids":[
"etha_e"
]
}
},
{
"id":"ethso3_e",
"name":"Ethanesulfonate",
"compartment":"e",
"charge":-1,
"formula":"C2H5O3S",
"notes":{
"original_bigg_ids":[
"ethso3_e"
]
}
},
{
"id":"etoh_e",
"name":"Ethanol",
"compartment":"e",
"charge":0,
"formula":"C2H6O",
"notes":{
"original_bigg_ids":[
"etoh_e"
]
}
},
{
"id":"f6p_e",
"name":"D-Fructose 6-phosphate",
"compartment":"e",
"charge":-2,
"formula":"C6H11O9P",
"notes":{
"original_bigg_ids":[
"f6p_e"
]
}
},
{
"id":"fald_e",
"name":"Formaldehyde",
"compartment":"e",
"charge":0,
"formula":"CH2O",
"notes":{
"original_bigg_ids":[
"fald_e"
]
}
},
{
"id":"fe2_e",
"name":"Fe2+ mitochondria",
"compartment":"e",
"charge":2,
"formula":"Fe",
"notes":{
"original_bigg_ids":[
"fe2_e"
]
}
},
{
"id":"fe3_e",
"name":"Iron (Fe3+)",
"compartment":"e",
"charge":3,
"formula":"Fe",
"notes":{
"original_bigg_ids":[
"fe3_e"
]
}
},
{
"id":"fe3dcit_e",
"name":"Fe(III)dicitrate",
"compartment":"e",
"charge":-3,
"formula":"C12H10FeO14",
"notes":{
"original_bigg_ids":[
"fe3dcit_e"
]
}
},
{
"id":"fe3dhbzs_e",
"name":"Ferric 2,3-dihydroxybenzoylserine",
"compartment":"e",
"charge":2,
"formula":"C10H10NO6Fe",
"notes":{
"original_bigg_ids":[
"fe3dhbzs_e"
]
}
},
{
"id":"fe3hox_e",
"name":"Fe(III)hydroxamate",
"compartment":"e",
"charge":0,
"formula":"C9H18O6N3Fe",
"notes":{
"original_bigg_ids":[
"fe3hox_e"
]
}
},
{
"id":"fe3hox_un_e",
"name":"Fe(III)hydoxamate, unloaded",
"compartment":"e",
"charge":-3,
"formula":"C9H18O6N3",
"notes":{
"original_bigg_ids":[
"fe3hox_DASH_un_e"
]
}
},
{
"id":"fecrm_e",
"name":"Ferrichrome",
"compartment":"e",
"charge":0,
"formula":"C27H42FeN9O12",
"notes":{
"original_bigg_ids":[
"fecrm_e"
]
}
},
{
"id":"fecrm_un_e",
"name":"Ferrichrome minus Fe(III)",
"compartment":"e",
"charge":-3,
"formula":"C27H42N9O12",
"notes":{
"original_bigg_ids":[
"fecrm_DASH_un_e"
]
}
},
{
"id":"feenter_e",
"name":"Fe-enterobactin",
"compartment":"e",
"charge":3,
"formula":"C30H27FeN3O15",
"notes":{
"original_bigg_ids":[
"feenter_e"
]
}
},
{
"id":"feoxam_e",
"name":"Generic ferrioxamine-Fe-III",
"compartment":"e",
"charge":1,
"formula":"C25H46FeN6O8",
"notes":{
"original_bigg_ids":[
"feoxam_e"
]
}
},
{
"id":"feoxam_un_e",
"name":"Ferroxamine minus Fe(3)",
"compartment":"e",
"charge":-2,
"formula":"C25H46N6O8",
"notes":{
"original_bigg_ids":[
"feoxam_DASH_un_e"
]
}
},
{
"id":"for_e",
"name":"Formate",
"compartment":"e",
"charge":-1,
"formula":"CH1O2",
"notes":{
"original_bigg_ids":[
"for_e"
]
}
},
{
"id":"fru_e",
"name":"D-Fructose",
"compartment":"e",
"charge":0,
"formula":"C6H12O6",
"notes":{
"original_bigg_ids":[
"fru_e"
]
}
},
{
"id":"frulys_e",
"name":"Fructoselysine",
"compartment":"e",
"charge":1,
"formula":"C12H25N2O7",
"notes":{
"original_bigg_ids":[
"frulys_e"
]
}
},
{
"id":"fruur_e",
"name":"D-Fructuronate",
"compartment":"e",
"charge":-1,
"formula":"C6H9O7",
"notes":{
"original_bigg_ids":[
"fruur_e"
]
}
},
{
"id":"fuc__L_e",
"name":"L-Fucose",
"compartment":"e",
"charge":0,
"formula":"C6H12O5",
"notes":{
"original_bigg_ids":[
"fuc_DASH_L_e"
]
}
},
{
"id":"fum_e",
"name":"Fumarate",
"compartment":"e",
"charge":-2,
"formula":"C4H2O4",
"notes":{
"original_bigg_ids":[
"fum_e"
]
}
},
{
"id":"fusa_e",
"name":"Fusidic acid",
"compartment":"e",
"charge":0,
"formula":"C31H48O5",
"notes":{
"original_bigg_ids":[
"fusa_e"
]
}
},
{
"id":"g1p_e",
"name":"D-Glucose 1-phosphate",
"compartment":"e",
"charge":-2,
"formula":"C6H11O9P",
"notes":{
"original_bigg_ids":[
"g1p_e"
]
}
},
{
"id":"g3pc_e",
"name":"Sn-Glycero-3-phosphocholine",
"compartment":"e",
"charge":0,
"formula":"C8H20NO6P",
"notes":{
"original_bigg_ids":[
"g3pc_e"
]
}
},
{
"id":"g3pe_e",
"name":"Sn-Glycero-3-phosphoethanolamine",
"compartment":"e",
"charge":0,
"formula":"C5H14NO6P",
"notes":{
"original_bigg_ids":[
"g3pe_e"
]
}
},
{
"id":"g3pg_e",
"name":"Glycerophosphoglycerol",
"compartment":"e",
"charge":-1,
"formula":"C6H14O8P",
"notes":{
"original_bigg_ids":[
"g3pg_e"
]
}
},
{
"id":"g3pi_e",
"name":"Sn-Glycero-3-phospho-1-inositol",
"compartment":"e",
"charge":-1,
"formula":"C9H18O11P",
"notes":{
"original_bigg_ids":[
"g3pi_e"
]
}
},
{
"id":"g3ps_e",
"name":"Glycerophosphoserine",
"compartment":"e",
"charge":-1,
"formula":"C6H13NO8P",
"notes":{
"original_bigg_ids":[
"g3ps_e"
]
}
},
{
"id":"g6p_e",
"name":"D-Glucose 6-phosphate",
"compartment":"e",
"charge":-2,
"formula":"C6H11O9P",
"notes":{
"original_bigg_ids":[
"g6p_e"
]
}
},
{
"id":"gal_e",
"name":"D-Galactose",
"compartment":"e",
"charge":0,
"formula":"C6H12O6",
"notes":{
"original_bigg_ids":[
"gal_e"
]
}
},
{
"id":"gal_bD_e",
"name":"Beta D-Galactose",
"compartment":"e",
"charge":0,
"formula":"C6H12O6",
"notes":{
"original_bigg_ids":[
"gal_DASH_bD_e"
]
}
},
{
"id":"gal1p_e",
"name":"Alpha-D-Galactose 1-phosphate",
"compartment":"e",
"charge":-2,
"formula":"C6H11O9P",
"notes":{
"original_bigg_ids":[
"gal1p_e"
]
}
},
{
"id":"galct__D_e",
"name":"D-Galactarate",
"compartment":"e",
"charge":-2,
"formula":"C6H8O8",
"notes":{
"original_bigg_ids":[
"galct_DASH_D_e"
]
}
},
{
"id":"galctn__D_e",
"name":"D-Galactonate",
"compartment":"e",
"charge":-1,
"formula":"C6H11O7",
"notes":{
"original_bigg_ids":[
"galctn_DASH_D_e"
]
}
},
{
"id":"galctn__L_e",
"name":"L-Galactonate",
"compartment":"e",
"charge":-1,
"formula":"C6H11O7",
"notes":{
"original_bigg_ids":[
"galctn_DASH_L_e"
]
}
},
{
"id":"galt_e",
"name":"Galactitol",
"compartment":"e",
"charge":0,
"formula":"C6H14O6",
"notes":{
"original_bigg_ids":[
"galt_e"
]
}
},
{
"id":"galur_e",
"name":"D-Galacturonate",
"compartment":"e",
"charge":-1,
"formula":"C6H9O7",
"notes":{
"original_bigg_ids":[
"galur_e"
]
}
},
{
"id":"gam_e",
"name":"D-Glucosamine",
"compartment":"e",
"charge":1,
"formula":"C6H14NO5",
"notes":{
"original_bigg_ids":[
"gam_e"
]
}
},
{
"id":"gam6p_e",
"name":"D-Glucosamine 6-phosphate",
"compartment":"e",
"charge":-1,
"formula":"C6H13NO8P",
"notes":{
"original_bigg_ids":[
"gam6p_e"
]
}
},
{
"id":"gbbtn_e",
"name":"Gamma-butyrobetaine",
"compartment":"e",
"charge":0,
"formula":"C7H15NO2",
"notes":{
"original_bigg_ids":[
"gbbtn_e"
]
}
},
{
"id":"gdp_e",
"name":"GDP C10H12N5O11P2",
"compartment":"e",
"charge":-3,
"formula":"C10H12N5O11P2",
"notes":{
"original_bigg_ids":[
"gdp_e"
]
}
},
{
"id":"glc__D_e",
"name":"D-Glucose",
"compartment":"e",
"charge":0,
"formula":"C6H12O6",
"notes":{
"original_bigg_ids":[
"glc_DASH_D_e"
]
}
},
{
"id":"glcn_e",
"name":"D-Gluconate",
"compartment":"e",
"charge":-1,
"formula":"C6H11O7",
"notes":{
"original_bigg_ids":[
"glcn_e"
]
}
},
{
"id":"glcr_e",
"name":"D-Glucarate",
"compartment":"e",
"charge":-2,
"formula":"C6H8O8",
"notes":{
"original_bigg_ids":[
"glcr_e"
]
}
},
{
"id":"glcur_e",
"name":"D-Glucuronate",
"compartment":"e",
"charge":-1,
"formula":"C6H9O7",
"notes":{
"original_bigg_ids":[
"glcur_e"
]
}
},
{
"id":"glcur1p_e",
"name":"D-Glucuronate 1-phosphate",
"compartment":"e",
"charge":-3,
"formula":"C6H8O10P",
"notes":{
"original_bigg_ids":[
"glcur1p_e"
]
}
},
{
"id":"gln__L_e",
"name":"L-Glutamine",
"compartment":"e",
"charge":0,
"formula":"C5H10N2O3",
"notes":{
"original_bigg_ids":[
"gln_DASH_L_e"
]
}
},
{
"id":"glu__L_e",
"name":"L-Glutamate",
"compartment":"e",
"charge":-1,
"formula":"C5H8NO4",
"notes":{
"original_bigg_ids":[
"glu_DASH_L_e"
]
}
},
{
"id":"gly_e",
"name":"Glycine",
"compartment":"e",
"charge":0,
"formula":"C2H5NO2",
"notes":{
"original_bigg_ids":[
"gly_e"
]
}
},
{
"id":"glyald_e",
"name":"D-Glyceraldehyde",
"compartment":"e",
"charge":0,
"formula":"C3H6O3",
"notes":{
"original_bigg_ids":[
"glyald_e"
]
}
},
{
"id":"glyb_e",
"name":"Glycine betaine",
"compartment":"e",
"charge":0,
"formula":"C5H11NO2",
"notes":{
"original_bigg_ids":[
"glyb_e"
]
}
},
{
"id":"glyc_e",
"name":"Glycerol",
"compartment":"e",
"charge":0,
"formula":"C3H8O3",
"notes":{
"original_bigg_ids":[
"glyc_e"
]
}
},
{
"id":"glyc__R_e",
"name":"(R)-Glycerate",
"compartment":"e",
"charge":-1,
"formula":"C3H5O4",
"notes":{
"original_bigg_ids":[
"glyc_DASH_R_e"
]
}
},
{
"id":"glyc2p_e",
"name":"Glycerol 2-phosphate",
"compartment":"e",
"charge":-2,
"formula":"C3H7O6P",
"notes":{
"original_bigg_ids":[
"glyc2p_e"
]
}
},
{
"id":"glyc3p_e",
"name":"Glycerol 3-phosphate",
"compartment":"e",
"charge":-2,
"formula":"C3H7O6P",
"notes":{
"original_bigg_ids":[
"glyc3p_e"
]
}
},
{
"id":"glyclt_e",
"name":"Glycolate C2H3O3",
"compartment":"e",
"charge":-1,
"formula":"C2H3O3",
"notes":{
"original_bigg_ids":[
"glyclt_e"
]
}
},
{
"id":"gmp_e",
"name":"GMP C10H12N5O8P",
"compartment":"e",
"charge":-2,
"formula":"C10H12N5O8P",
"notes":{
"original_bigg_ids":[
"gmp_e"
]
}
},
{
"id":"gsn_e",
"name":"Guanosine",
"compartment":"e",
"charge":0,
"formula":"C10H13N5O5",
"notes":{
"original_bigg_ids":[
"gsn_e"
]
}
},
{
"id":"gthox_e",
"name":"Oxidized glutathione",
"compartment":"e",
"charge":-2,
"formula":"C20H30N6O12S2",
"notes":{
"original_bigg_ids":[
"gthox_e"
]
}
},
{
"id":"gthrd_e",
"name":"Reduced glutathione",
"compartment":"e",
"charge":-1,
"formula":"C10H16N3O6S",
"notes":{
"original_bigg_ids":[
"gthrd_e"
]
}
},
{
"id":"gtp_e",
"name":"GTP C10H12N5O14P3",
"compartment":"e",
"charge":-4,
"formula":"C10H12N5O14P3",
"notes":{
"original_bigg_ids":[
"gtp_e"
]
}
},
{
"id":"gua_e",
"name":"Guanine",
"compartment":"e",
"charge":0,
"formula":"C5H5N5O",
"notes":{
"original_bigg_ids":[
"gua_e"
]
}
},
{
"id":"h_e",
"name":"H+",
"compartment":"e",
"charge":1,
"formula":"H",
"notes":{
"original_bigg_ids":[
"h_e"
]
}
},
{
"id":"h2_e",
"name":"Hydrogen",
"compartment":"e",
"charge":0,
"formula":"H2",
"notes":{
"original_bigg_ids":[
"h2_e"
]
}
},
{
"id":"h2o_e",
"name":"H2O H2O",
"compartment":"e",
"charge":0,
"formula":"H2O",
"notes":{
"original_bigg_ids":[
"h2o_e"
]
}
},
{
"id":"h2o2_e",
"name":"Hydrogen peroxide",
"compartment":"e",
"charge":0,
"formula":"H2O2",
"notes":{
"original_bigg_ids":[
"h2o2_e"
]
}
},
{
"id":"h2s_e",
"name":"Hydrogen sulfide",
"compartment":"e",
"charge":0,
"formula":"H2S",
"notes":{
"original_bigg_ids":[
"h2s_e"
]
}
},
{
"id":"hacolipa_e",
"name":"Hepta-acylated core oligosaccharide lipid A (E. coli)",
"compartment":"e",
"charge":-11,
"formula":"C192H333N2O101P4",
"notes":{
"original_bigg_ids":[
"hacolipa_e"
]
}
},
{
"id":"halipa_e",
"name":"Hepta-acylated KDO(2)-lipid (A)",
"compartment":"e",
"charge":-6,
"formula":"C126H226N2O40P2",
"notes":{
"original_bigg_ids":[
"halipa_e"
]
}
},
{
"id":"hdca_e",
"name":"Hexadecanoate (n-C16:0)",
"compartment":"e",
"charge":-1,
"formula":"C16H31O2",
"notes":{
"original_bigg_ids":[
"hdca_e"
]
}
},
{
"id":"hdcea_e",
"name":"Hexadecenoate (n-C16:1)",
"compartment":"e",
"charge":-1,
"formula":"C16H29O2",
"notes":{
"original_bigg_ids":[
"hdcea_e"
]
}
},
{
"id":"hg2_e",
"name":"Mercury  charged 2  Hg",
"compartment":"e",
"charge":2,
"formula":"Hg",
"notes":{
"original_bigg_ids":[
"hg2_e"
]
}
},
{
"id":"his__L_e",
"name":"L-Histidine",
"compartment":"e",
"charge":0,
"formula":"C6H9N3O2",
"notes":{
"original_bigg_ids":[
"his_DASH_L_e"
]
}
},
{
"id":"hom__L_e",
"name":"L-Homoserine",
"compartment":"e",
"charge":0,
"formula":"C4H9NO3",
"notes":{
"original_bigg_ids":[
"hom_DASH_L_e"
]
}
},
{
"id":"hxa_e",
"name":"Hexanoate (n-C6:0)",
"compartment":"e",
"charge":-1,
"formula":"C6H11O2",
"notes":{
"original_bigg_ids":[
"hxa_e"
]
}
},
{
"id":"hxan_e",
"name":"Hypoxanthine",
"compartment":"e",
"charge":0,
"formula":"C5H4N4O",
"notes":{
"original_bigg_ids":[
"hxan_e"
]
}
},
{
"id":"idon__L_e",
"name":"L-Idonate",
"compartment":"e",
"charge":-1,
"formula":"C6H11O7",
"notes":{
"original_bigg_ids":[
"idon_DASH_L_e"
]
}
},
{
"id":"ile__L_e",
"name":"L-Isoleucine",
"compartment":"e",
"charge":0,
"formula":"C6H13NO2",
"notes":{
"original_bigg_ids":[
"ile_DASH_L_e"
]
}
},
{
"id":"imp_e",
"name":"IMP C10H11N4O8P",
"compartment":"e",
"charge":-2,
"formula":"C10H11N4O8P",
"notes":{
"original_bigg_ids":[
"imp_e"
]
}
},
{
"id":"indole_e",
"name":"Indole",
"compartment":"e",
"charge":0,
"formula":"C8H7N",
"notes":{
"original_bigg_ids":[
"indole_e"
]
}
},
{
"id":"inost_e",
"name":"Myo-Inositol",
"compartment":"e",
"charge":0,
"formula":"C6H12O6",
"notes":{
"original_bigg_ids":[
"inost_e"
]
}
},
{
"id":"ins_e",
"name":"Inosine",
"compartment":"e",
"charge":0,
"formula":"C10H12N4O5",
"notes":{
"original_bigg_ids":[
"ins_e"
]
}
},
{
"id":"isetac_e",
"name":"Isethionic acid",
"compartment":"e",
"charge":-1,
"formula":"C2H5O4S",
"notes":{
"original_bigg_ids":[
"isetac_e"
]
}
},
{
"id":"k_e",
"name":"Potassium",
"compartment":"e",
"charge":1,
"formula":"K",
"notes":{
"original_bigg_ids":[
"k_e"
]
}
},
{
"id":"kdo2lipid4_e",
"name":"KDO(2)-lipid IV(A)",
"compartment":"e",
"charge":-6,
"formula":"C84H148N2O37P2",
"notes":{
"original_bigg_ids":[
"kdo2lipid4_e"
]
}
},
{
"id":"lac__D_e",
"name":"D-Lactate",
"compartment":"e",
"charge":-1,
"formula":"C3H5O3",
"notes":{
"original_bigg_ids":[
"lac_DASH_D_e"
]
}
},
{
"id":"lac__L_e",
"name":"L-Lactate",
"compartment":"e",
"charge":-1,
"formula":"C3H5O3",
"notes":{
"original_bigg_ids":[
"lac_DASH_L_e"
]
}
},
{
"id":"lcts_e",
"name":"Lactose C12H22O11",
"compartment":"e",
"charge":0,
"formula":"C12H22O11",
"notes":{
"original_bigg_ids":[
"lcts_e"
]
}
},
{
"id":"leu__L_e",
"name":"L-Leucine",
"compartment":"e",
"charge":0,
"formula":"C6H13NO2",
"notes":{
"original_bigg_ids":[
"leu_DASH_L_e"
]
}
},
{
"id":"lipa_e",
"name":"KDO(2)-lipid (A)",
"compartment":"e",
"charge":-6,
"formula":"C110H196N2O39P2",
"notes":{
"original_bigg_ids":[
"lipa_e"
]
}
},
{
"id":"lipa_cold_e",
"name":"Cold adapted KDO(2)-lipid (A)",
"compartment":"e",
"charge":-6,
"formula":"C114H202N2O39P2",
"notes":{
"original_bigg_ids":[
"lipa_cold_e"
]
}
},
{
"id":"lipoate_e",
"name":"Lipoate",
"compartment":"e",
"charge":0,
"formula":"C8H14O2S2",
"notes":{
"original_bigg_ids":[
"lipoate_e"
]
}
},
{
"id":"lys__L_e",
"name":"L-Lysine",
"compartment":"e",
"charge":1,
"formula":"C6H15N2O2",
"notes":{
"original_bigg_ids":[
"lys_DASH_L_e"
]
}
},
{
"id":"lyx__L_e",
"name":"L-Lyxose",
"compartment":"e",
"charge":0,
"formula":"C5H10O5",
"notes":{
"original_bigg_ids":[
"lyx_DASH_L_e"
]
}
},
{
"id":"mal__D_e",
"name":"D-Malate",
"compartment":"e",
"charge":-2,
"formula":"C4H4O5",
"notes":{
"original_bigg_ids":[
"mal_DASH_D_e"
]
}
},
{
"id":"mal__L_e",
"name":"L-Malate",
"compartment":"e",
"charge":-2,
"formula":"C4H4O5",
"notes":{
"original_bigg_ids":[
"mal_DASH_L_e"
]
}
},
{
"id":"malt_e",
"name":"Maltose C12H22O11",
"compartment":"e",
"charge":0,
"formula":"C12H22O11",
"notes":{
"original_bigg_ids":[
"malt_e"
]
}
},
{
"id":"malthx_e",
"name":"Maltohexaose",
"compartment":"e",
"charge":0,
"formula":"C36H62O31",
"notes":{
"original_bigg_ids":[
"malthx_e"
]
}
},
{
"id":"maltpt_e",
"name":"Maltopentaose",
"compartment":"e",
"charge":0,
"formula":"C30H52O26",
"notes":{
"original_bigg_ids":[
"maltpt_e"
]
}
},
{
"id":"malttr_e",
"name":"Maltotriose C18H32O16",
"compartment":"e",
"charge":0,
"formula":"C18H32O16",
"notes":{
"original_bigg_ids":[
"malttr_e"
]
}
},
{
"id":"maltttr_e",
"name":"Maltotetraose",
"compartment":"e",
"charge":0,
"formula":"C24H42O21",
"notes":{
"original_bigg_ids":[
"maltttr_e"
]
}
},
{
"id":"man_e",
"name":"D-Mannose",
"compartment":"e",
"charge":0,
"formula":"C6H12O6",
"notes":{
"original_bigg_ids":[
"man_e"
]
}
},
{
"id":"man6p_e",
"name":"D-Mannose 6-phosphate",
"compartment":"e",
"charge":-2,
"formula":"C6H11O9P",
"notes":{
"original_bigg_ids":[
"man6p_e"
]
}
},
{
"id":"manglyc_e",
"name":"2(alpha-D-Mannosyl)-D-glycerate",
"compartment":"e",
"charge":-1,
"formula":"C9H15O9",
"notes":{
"original_bigg_ids":[
"manglyc_e"
]
}
},
{
"id":"melib_e",
"name":"Melibiose C12H22O11",
"compartment":"e",
"charge":0,
"formula":"C12H22O11",
"notes":{
"original_bigg_ids":[
"melib_e"
]
}
},
{
"id":"meoh_e",
"name":"Methanol",
"compartment":"e",
"charge":0,
"formula":"CH4O1",
"notes":{
"original_bigg_ids":[
"meoh_e"
]
}
},
{
"id":"met__D_e",
"name":"D-Methionine",
"compartment":"e",
"charge":0,
"formula":"C5H10NO2S",
"notes":{
"original_bigg_ids":[
"met_DASH_D_e"
]
}
},
{
"id":"met__L_e",
"name":"L-Methionine",
"compartment":"e",
"charge":0,
"formula":"C5H11NO2S",
"notes":{
"original_bigg_ids":[
"met_DASH_L_e"
]
}
},
{
"id":"metsox_R__L_e",
"name":"L-methionine-R-sulfoxide",
"compartment":"e",
"charge":0,
"formula":"C5H11NO3S",
"notes":{
"original_bigg_ids":[
"metsox_DASH_R_DASH_L_e"
]
}
},
{
"id":"metsox_S__L_e",
"name":"L-Methionine Sulfoxide",
"compartment":"e",
"charge":0,
"formula":"C5H11NO3S",
"notes":{
"original_bigg_ids":[
"metsox_DASH_S_DASH_L_e"
]
}
},
{
"id":"mg2_e",
"name":"Magnesium",
"compartment":"e",
"charge":2,
"formula":"Mg",
"notes":{
"original_bigg_ids":[
"mg2_e"
]
}
},
{
"id":"mincyc_e",
"name":"Minocycline",
"compartment":"e",
"charge":0,
"formula":"C23H27N3O7",
"notes":{
"original_bigg_ids":[
"mincyc_e"
]
}
},
{
"id":"minohp_e",
"name":"Myo-Inositol hexakisphosphate",
"compartment":"e",
"charge":-12,
"formula":"C6H6O24P6",
"notes":{
"original_bigg_ids":[
"minohp_e"
]
}
},
{
"id":"mmet_e",
"name":"S-Methyl-L-methionine",
"compartment":"e",
"charge":1,
"formula":"C6H14NO2S",
"notes":{
"original_bigg_ids":[
"mmet_e"
]
}
},
{
"id":"mn2_e",
"name":"Manganese",
"compartment":"e",
"charge":2,
"formula":"Mn",
"notes":{
"original_bigg_ids":[
"mn2_e"
]
}
},
{
"id":"mnl_e",
"name":"D-Mannitol",
"compartment":"e",
"charge":0,
"formula":"C6H14O6",
"notes":{
"original_bigg_ids":[
"mnl_e"
]
}
},
{
"id":"mobd_e",
"name":"Molybdate",
"compartment":"e",
"charge":-2,
"formula":"MoO4",
"notes":{
"original_bigg_ids":[
"mobd_e"
]
}
},
{
"id":"mso3_e",
"name":"Methanesulfonate",
"compartment":"e",
"charge":-1,
"formula":"CH3O3S",
"notes":{
"original_bigg_ids":[
"mso3_e"
]
}
},
{
"id":"n2o_e",
"name":"Nitrous oxide",
"compartment":"e",
"charge":0,
"formula":"N2O",
"notes":{
"original_bigg_ids":[
"n2o_e"
]
}
},
{
"id":"na1_e",
"name":"Sodium",
"compartment":"e",
"charge":1,
"formula":"Na",
"notes":{
"original_bigg_ids":[
"na1_e"
]
}
},
{
"id":"nac_e",
"name":"Nicotinate",
"compartment":"e",
"charge":-1,
"formula":"C6H4NO2",
"notes":{
"original_bigg_ids":[
"nac_e"
]
}
},
{
"id":"nh4_e",
"name":"Ammonium",
"compartment":"e",
"charge":1,
"formula":"H4N",
"notes":{
"original_bigg_ids":[
"nh4_e"
]
}
},
{
"id":"ni2_e",
"name":"Nickel",
"compartment":"e",
"charge":2,
"formula":"Ni",
"notes":{
"original_bigg_ids":[
"ni2_e"
]
}
},
{
"id":"nmn_e",
"name":"NMN C11H14N2O8P",
"compartment":"e",
"charge":-1,
"formula":"C11H14N2O8P",
"notes":{
"original_bigg_ids":[
"nmn_e"
]
}
},
{
"id":"no_e",
"name":"Nitric oxide",
"compartment":"e",
"charge":0,
"formula":"NO",
"notes":{
"original_bigg_ids":[
"no_e"
]
}
},
{
"id":"no2_e",
"name":"Nitrite",
"compartment":"e",
"charge":-1,
"formula":"NO2",
"notes":{
"original_bigg_ids":[
"no2_e"
]
}
},
{
"id":"no3_e",
"name":"Nitrate",
"compartment":"e",
"charge":-1,
"formula":"NO3",
"notes":{
"original_bigg_ids":[
"no3_e"
]
}
},
{
"id":"novbcn_e",
"name":"Novobiocin",
"compartment":"e",
"charge":0,
"formula":"C31H36N2O11",
"notes":{
"original_bigg_ids":[
"novbcn_e"
]
}
},
{
"id":"o16a4colipa_e",
"name":"(O16 antigen)x4 core oligosaccharide lipid A",
"compartment":"e",
"charge":-11,
"formula":"C312H523N6O200P4",
"notes":{
"original_bigg_ids":[
"o16a4colipa_e"
]
}
},
{
"id":"o2_e",
"name":"O2 O2",
"compartment":"e",
"charge":0,
"formula":"O2",
"notes":{
"original_bigg_ids":[
"o2_e"
]
}
},
{
"id":"o2s_e",
"name":"Superoxide anion",
"compartment":"e",
"charge":-1,
"formula":"O2",
"notes":{
"original_bigg_ids":[
"o2s_e"
]
}
},
{
"id":"ocdca_e",
"name":"Octadecanoate (n-C18:0)",
"compartment":"e",
"charge":-1,
"formula":"C18H35O2",
"notes":{
"original_bigg_ids":[
"ocdca_e"
]
}
},
{
"id":"ocdcea_e",
"name":"Octadecenoate (n-C18:1)",
"compartment":"e",
"charge":-1,
"formula":"C18H33O2",
"notes":{
"original_bigg_ids":[
"ocdcea_e"
]
}
},
{
"id":"octa_e",
"name":"Octanoate (n-C8:0)",
"compartment":"e",
"charge":-1,
"formula":"C8H15O2",
"notes":{
"original_bigg_ids":[
"octa_e"
]
}
},
{
"id":"orn_e",
"name":"Ornithine",
"compartment":"e",
"charge":1,
"formula":"C5H13N2O2",
"notes":{
"original_bigg_ids":[
"orn_e"
]
}
},
{
"id":"orot_e",
"name":"Orotate C5H3N2O4",
"compartment":"e",
"charge":-1,
"formula":"C5H3N2O4",
"notes":{
"original_bigg_ids":[
"orot_e"
]
}
},
{
"id":"pacald_e",
"name":"Phenylacetaldehyde",
"compartment":"e",
"charge":0,
"formula":"C8H8O",
"notes":{
"original_bigg_ids":[
"pacald_e"
]
}
},
{
"id":"peamn_e",
"name":"Phenethylamine",
"compartment":"e",
"charge":1,
"formula":"C8H12N",
"notes":{
"original_bigg_ids":[
"peamn_e"
]
}
},
{
"id":"phe__L_e",
"name":"L-Phenylalanine",
"compartment":"e",
"charge":0,
"formula":"C9H11NO2",
"notes":{
"original_bigg_ids":[
"phe_DASH_L_e"
]
}
},
{
"id":"pheme_e",
"name":"Protoheme C34H30FeN4O4",
"compartment":"e",
"charge":-2,
"formula":"C34H30FeN4O4",
"notes":{
"original_bigg_ids":[
"pheme_e"
]
}
},
{
"id":"pi_e",
"name":"Phosphate",
"compartment":"e",
"charge":-2,
"formula":"HO4P",
"notes":{
"original_bigg_ids":[
"pi_e"
]
}
},
{
"id":"pnto__R_e",
"name":"(R)-Pantothenate",
"compartment":"e",
"charge":-1,
"formula":"C9H16NO5",
"notes":{
"original_bigg_ids":[
"pnto_DASH_R_e"
]
}
},
{
"id":"ppa_e",
"name":"Propionate (n-C3:0)",
"compartment":"e",
"charge":-1,
"formula":"C3H5O2",
"notes":{
"original_bigg_ids":[
"ppa_e"
]
}
},
{
"id":"ppal_e",
"name":"Propanal",
"compartment":"e",
"charge":0,
"formula":"C3H6O",
"notes":{
"original_bigg_ids":[
"ppal_e"
]
}
},
{
"id":"pppn_e",
"name":"Phenylpropanoate",
"compartment":"e",
"charge":-1,
"formula":"C9H9O2",
"notes":{
"original_bigg_ids":[
"pppn_e"
]
}
},
{
"id":"ppt_e",
"name":"Phosphonate",
"compartment":"e",
"charge":-2,
"formula":"HO3P",
"notes":{
"original_bigg_ids":[
"ppt_e"
]
}
},
{
"id":"pro__L_e",
"name":"L-Proline",
"compartment":"e",
"charge":0,
"formula":"C5H9NO2",
"notes":{
"original_bigg_ids":[
"pro_DASH_L_e"
]
}
},
{
"id":"progly_e",
"name":"L-Prolinylglycine",
"compartment":"e",
"charge":0,
"formula":"C7H12N2O3",
"notes":{
"original_bigg_ids":[
"progly_e"
]
}
},
{
"id":"psclys_e",
"name":"Psicoselysine",
"compartment":"e",
"charge":1,
"formula":"C12H25N2O7",
"notes":{
"original_bigg_ids":[
"psclys_e"
]
}
},
{
"id":"pser__L_e",
"name":"O-Phospho-L-serine",
"compartment":"e",
"charge":-2,
"formula":"C3H6NO6P",
"notes":{
"original_bigg_ids":[
"pser_DASH_L_e"
]
}
},
{
"id":"ptrc_e",
"name":"Putrescine",
"compartment":"e",
"charge":2,
"formula":"C4H14N2",
"notes":{
"original_bigg_ids":[
"ptrc_e"
]
}
},
{
"id":"pydam_e",
"name":"Pyridoxamine",
"compartment":"e",
"charge":1,
"formula":"C8H13N2O2",
"notes":{
"original_bigg_ids":[
"pydam_e"
]
}
},
{
"id":"pydx_e",
"name":"Pyridoxal",
"compartment":"e",
"charge":0,
"formula":"C8H9NO3",
"notes":{
"original_bigg_ids":[
"pydx_e"
]
}
},
{
"id":"pydxn_e",
"name":"Pyridoxine",
"compartment":"e",
"charge":0,
"formula":"C8H11NO3",
"notes":{
"original_bigg_ids":[
"pydxn_e"
]
}
},
{
"id":"pyr_e",
"name":"Pyruvate",
"compartment":"e",
"charge":-1,
"formula":"C3H3O3",
"notes":{
"original_bigg_ids":[
"pyr_e"
]
}
},
{
"id":"quin_e",
"name":"Quinate",
"compartment":"e",
"charge":0,
"formula":"C7H12O6",
"notes":{
"original_bigg_ids":[
"quin_e"
]
}
},
{
"id":"r5p_e",
"name":"Alpha-D-Ribose 5-phosphate",
"compartment":"e",
"charge":-2,
"formula":"C5H9O8P",
"notes":{
"original_bigg_ids":[
"r5p_e"
]
}
},
{
"id":"rfamp_e",
"name":"Rifampin",
"compartment":"e",
"charge":0,
"formula":"C43H58N4O12",
"notes":{
"original_bigg_ids":[
"rfamp_e"
]
}
},
{
"id":"rib__D_e",
"name":"D-Ribose",
"compartment":"e",
"charge":0,
"formula":"C5H10O5",
"notes":{
"original_bigg_ids":[
"rib_DASH_D_e"
]
}
},
{
"id":"rmn_e",
"name":"L-Rhamnose",
"compartment":"e",
"charge":0,
"formula":"C6H12O5",
"notes":{
"original_bigg_ids":[
"rmn_e"
]
}
},
{
"id":"sbt__D_e",
"name":"D-Sorbitol",
"compartment":"e",
"charge":0,
"formula":"C6H14O6",
"notes":{
"original_bigg_ids":[
"sbt_DASH_D_e"
]
}
},
{
"id":"sel_e",
"name":"Selenate",
"compartment":"e",
"charge":-2,
"formula":"O4Se",
"notes":{
"original_bigg_ids":[
"sel_e"
]
}
},
{
"id":"ser__D_e",
"name":"D-Serine",
"compartment":"e",
"charge":0,
"formula":"C3H7NO3",
"notes":{
"original_bigg_ids":[
"ser_DASH_D_e"
]
}
},
{
"id":"ser__L_e",
"name":"L-Serine",
"compartment":"e",
"charge":0,
"formula":"C3H7NO3",
"notes":{
"original_bigg_ids":[
"ser_DASH_L_e"
]
}
},
{
"id":"skm_e",
"name":"Shikimate",
"compartment":"e",
"charge":-1,
"formula":"C7H9O5",
"notes":{
"original_bigg_ids":[
"skm_e"
]
}
},
{
"id":"slnt_e",
"name":"Selenite",
"compartment":"e",
"charge":-2,
"formula":"O3Se",
"notes":{
"original_bigg_ids":[
"slnt_e"
]
}
},
{
"id":"so2_e",
"name":"Sulfur dioxide",
"compartment":"e",
"charge":0,
"formula":"O2S",
"notes":{
"original_bigg_ids":[
"so2_e"
]
}
},
{
"id":"so3_e",
"name":"Sulfite",
"compartment":"e",
"charge":-2,
"formula":"O3S",
"notes":{
"original_bigg_ids":[
"so3_e"
]
}
},
{
"id":"so4_e",
"name":"Sulfate",
"compartment":"e",
"charge":-2,
"formula":"O4S",
"notes":{
"original_bigg_ids":[
"so4_e"
]
}
},
{
"id":"spmd_e",
"name":"Spermidine",
"compartment":"e",
"charge":3,
"formula":"C7H22N3",
"notes":{
"original_bigg_ids":[
"spmd_e"
]
}
},
{
"id":"succ_e",
"name":"Succinate",
"compartment":"e",
"charge":-2,
"formula":"C4H4O4",
"notes":{
"original_bigg_ids":[
"succ_e"
]
}
},
{
"id":"sucr_e",
"name":"Sucrose C12H22O11",
"compartment":"e",
"charge":0,
"formula":"C12H22O11",
"notes":{
"original_bigg_ids":[
"sucr_e"
]
}
},
{
"id":"sulfac_e",
"name":"Sulfoacetate",
"compartment":"e",
"charge":-2,
"formula":"C2H2O5S",
"notes":{
"original_bigg_ids":[
"sulfac_e"
]
}
},
{
"id":"tartr__D_e",
"name":"D-tartrate",
"compartment":"e",
"charge":-2,
"formula":"C4H4O6",
"notes":{
"original_bigg_ids":[
"tartr_DASH_D_e"
]
}
},
{
"id":"tartr__L_e",
"name":"L-tartrate",
"compartment":"e",
"charge":-2,
"formula":"C4H4O6",
"notes":{
"original_bigg_ids":[
"tartr_DASH_L_e"
]
}
},
{
"id":"taur_e",
"name":"Taurine C2H7NO3S",
"compartment":"e",
"charge":0,
"formula":"C2H7NO3S",
"notes":{
"original_bigg_ids":[
"taur_e"
]
}
},
{
"id":"tcynt_e",
"name":"Thiocyanate",
"compartment":"e",
"charge":-1,
"formula":"CNS",
"notes":{
"original_bigg_ids":[
"tcynt_e"
]
}
},
{
"id":"thm_e",
"name":"Thiamin",
"compartment":"e",
"charge":1,
"formula":"C12H17N4OS",
"notes":{
"original_bigg_ids":[
"thm_e"
]
}
},
{
"id":"thr__L_e",
"name":"L-Threonine",
"compartment":"e",
"charge":0,
"formula":"C4H9NO3",
"notes":{
"original_bigg_ids":[
"thr_DASH_L_e"
]
}
},
{
"id":"thrp_e",
"name":"L-Threonine O-3-phosphate",
"compartment":"e",
"charge":-2,
"formula":"C4H8NO6P",
"notes":{
"original_bigg_ids":[
"thrp_e"
]
}
},
{
"id":"thym_e",
"name":"Thymine C5H6N2O2",
"compartment":"e",
"charge":0,
"formula":"C5H6N2O2",
"notes":{
"original_bigg_ids":[
"thym_e"
]
}
},
{
"id":"thymd_e",
"name":"Thymidine C10H14N2O5",
"compartment":"e",
"charge":0,
"formula":"C10H14N2O5",
"notes":{
"original_bigg_ids":[
"thymd_e"
]
}
},
{
"id":"tma_e",
"name":"Trimethylamine",
"compartment":"e",
"charge":1,
"formula":"C3H10N",
"notes":{
"original_bigg_ids":[
"tma_e"
]
}
},
{
"id":"tmao_e",
"name":"Trimethylamine N-oxide",
"compartment":"e",
"charge":0,
"formula":"C3H9NO",
"notes":{
"original_bigg_ids":[
"tmao_e"
]
}
},
{
"id":"tre_e",
"name":"Trehalose",
"compartment":"e",
"charge":0,
"formula":"C12H22O11",
"notes":{
"original_bigg_ids":[
"tre_e"
]
}
},
{
"id":"trp__L_e",
"name":"L-Tryptophan",
"compartment":"e",
"charge":0,
"formula":"C11H12N2O2",
"notes":{
"original_bigg_ids":[
"trp_DASH_L_e"
]
}
},
{
"id":"tsul_e",
"name":"Thiosulfate",
"compartment":"e",
"charge":-2,
"formula":"O3S2",
"notes":{
"original_bigg_ids":[
"tsul_e"
]
}
},
{
"id":"ttdca_e",
"name":"Tetradecanoate (n-C14:0)",
"compartment":"e",
"charge":-1,
"formula":"C14H27O2",
"notes":{
"original_bigg_ids":[
"ttdca_e"
]
}
},
{
"id":"ttdcea_e",
"name":"Tetradecenoate (n-C14:1)",
"compartment":"e",
"charge":-1,
"formula":"C14H25O2",
"notes":{
"original_bigg_ids":[
"ttdcea_e"
]
}
},
{
"id":"ttrcyc_e",
"name":"Tetracycline",
"compartment":"e",
"charge":0,
"formula":"C22H24N2O8",
"notes":{
"original_bigg_ids":[
"ttrcyc_e"
]
}
},
{
"id":"tungs_e",
"name":"Tungstate",
"compartment":"e",
"charge":-2,
"formula":"O4W1",
"notes":{
"original_bigg_ids":[
"tungs_e"
]
}
},
{
"id":"tym_e",
"name":"Tyramine",
"compartment":"e",
"charge":1,
"formula":"C8H12NO",
"notes":{
"original_bigg_ids":[
"tym_e"
]
}
},
{
"id":"tyr__L_e",
"name":"L-Tyrosine",
"compartment":"e",
"charge":0,
"formula":"C9H11NO3",
"notes":{
"original_bigg_ids":[
"tyr_DASH_L_e"
]
}
},
{
"id":"tyrp_e",
"name":"Phosphotyrosine",
"compartment":"e",
"charge":-2,
"formula":"C9H10NO6P",
"notes":{
"original_bigg_ids":[
"tyrp_e"
]
}
},
{
"id":"uacgam_e",
"name":"UDP-N-acetyl-D-glucosamine",
"compartment":"e",
"charge":-2,
"formula":"C17H25N3O17P2",
"notes":{
"original_bigg_ids":[
"uacgam_e"
]
}
},
{
"id":"udpacgal_e",
"name":"UDP-N-acetyl-D-galactosamine",
"compartment":"e",
"charge":-2,
"formula":"C17H25N3O17P2",
"notes":{
"original_bigg_ids":[
"udpacgal_e"
]
}
},
{
"id":"udpg_e",
"name":"UDPglucose",
"compartment":"e",
"charge":-2,
"formula":"C15H22N2O17P2",
"notes":{
"original_bigg_ids":[
"udpg_e"
]
}
},
{
"id":"udpgal_e",
"name":"UDPgalactose",
"compartment":"e",
"charge":-2,
"formula":"C15H22N2O17P2",
"notes":{
"original_bigg_ids":[
"udpgal_e"
]
}
},
{
"id":"udpglcur_e",
"name":"UDP-D-glucuronate",
"compartment":"e",
"charge":-3,
"formula":"C15H19N2O18P2",
"notes":{
"original_bigg_ids":[
"udpglcur_e"
]
}
},
{
"id":"ump_e",
"name":"UMP C9H11N2O9P",
"compartment":"e",
"charge":-2,
"formula":"C9H11N2O9P",
"notes":{
"original_bigg_ids":[
"ump_e"
]
}
},
{
"id":"ura_e",
"name":"Uracil",
"compartment":"e",
"charge":0,
"formula":"C4H4N2O2",
"notes":{
"original_bigg_ids":[
"ura_e"
]
}
},
{
"id":"urea_e",
"name":"Urea CH4N2O",
"compartment":"e",
"charge":0,
"formula":"CH4N2O",
"notes":{
"original_bigg_ids":[
"urea_e"
]
}
},
{
"id":"uri_e",
"name":"Uridine",
"compartment":"e",
"charge":0,
"formula":"C9H12N2O6",
"notes":{
"original_bigg_ids":[
"uri_e"
]
}
},
{
"id":"val__L_e",
"name":"L-Valine",
"compartment":"e",
"charge":0,
"formula":"C5H11NO2",
"notes":{
"original_bigg_ids":[
"val_DASH_L_e"
]
}
},
{
"id":"xan_e",
"name":"Xanthine",
"compartment":"e",
"charge":0,
"formula":"C5H4N4O2",
"notes":{
"original_bigg_ids":[
"xan_e"
]
}
},
{
"id":"xmp_e",
"name":"Xanthosine 5'-phosphate",
"compartment":"e",
"charge":-2,
"formula":"C10H11N4O9P",
"notes":{
"original_bigg_ids":[
"xmp_e"
]
}
},
{
"id":"xtsn_e",
"name":"Xanthosine",
"compartment":"e",
"charge":0,
"formula":"C10H12N4O6",
"notes":{
"original_bigg_ids":[
"xtsn_e"
]
}
},
{
"id":"xyl__D_e",
"name":"D-Xylose",
"compartment":"e",
"charge":0,
"formula":"C5H10O5",
"notes":{
"original_bigg_ids":[
"xyl_DASH_D_e"
]
}
},
{
"id":"xylu__L_e",
"name":"L-Xylulose",
"compartment":"e",
"charge":0,
"formula":"C5H10O5",
"notes":{
"original_bigg_ids":[
"xylu_DASH_L_e"
]
}
},
{
"id":"zn2_e",
"name":"Zinc",
"compartment":"e",
"charge":2,
"formula":"Zn",
"notes":{
"original_bigg_ids":[
"zn2_e"
]
}
},
{
"id":"12dgr120_p",
"name":"1,2-Diacyl-sn-glycerol (didodecanoyl, n-C12:0)",
"compartment":"p",
"charge":0,
"formula":"C27H52O5",
"notes":{
"original_bigg_ids":[
"12dgr120_p"
]
}
},
{
"id":"12dgr140_p",
"name":"1,2-Diacyl-sn-glycerol (ditetradecanoyl, n-C14:0)",
"compartment":"p",
"charge":0,
"formula":"C31H60O5",
"notes":{
"original_bigg_ids":[
"12dgr140_p"
]
}
},
{
"id":"12dgr141_p",
"name":"1,2-Diacyl-sn-glycerol (ditetradec-7-enoyl, n-C14:1)",
"compartment":"p",
"charge":0,
"formula":"C31H56O5",
"notes":{
"original_bigg_ids":[
"12dgr141_p"
]
}
},
{
"id":"12dgr160_p",
"name":"1,2-Diacyl-sn-glycerol (dihexadecanoyl, n-C16:0)",
"compartment":"p",
"charge":0,
"formula":"C35H68O5",
"notes":{
"original_bigg_ids":[
"12dgr160_p"
]
}
},
{
"id":"12dgr161_p",
"name":"1,2-Diacyl-sn-glycerol (dihexadec-9-enoyl, n-C16:1)",
"compartment":"p",
"charge":0,
"formula":"C35H64O5",
"notes":{
"original_bigg_ids":[
"12dgr161_p"
]
}
},
{
"id":"12dgr180_p",
"name":"1,2-Diacyl-sn-glycerol (dioctadecanoyl, n-C18:0)",
"compartment":"p",
"charge":0,
"formula":"C39H76O5",
"notes":{
"original_bigg_ids":[
"12dgr180_p"
]
}
},
{
"id":"12dgr181_p",
"name":"1,2-Diacyl-sn-glycerol (dioctadec-11-enoyl, n-C18:1)",
"compartment":"p",
"charge":0,
"formula":"C39H72O5",
"notes":{
"original_bigg_ids":[
"12dgr181_p"
]
}
},
{
"id":"12ppd__R_p",
"name":"(R)-Propane-1,2-diol",
"compartment":"p",
"charge":0,
"formula":"C3H8O2",
"notes":{
"original_bigg_ids":[
"12ppd_DASH_R_p"
]
}
},
{
"id":"12ppd__S_p",
"name":"(S)-Propane-1,2-diol",
"compartment":"p",
"charge":0,
"formula":"C3H8O2",
"notes":{
"original_bigg_ids":[
"12ppd_DASH_S_p"
]
}
},
{
"id":"14glucan_p",
"name":"1,4-alpha-D-glucan",
"compartment":"p",
"charge":0,
"formula":"C36H62O31",
"notes":{
"original_bigg_ids":[
"14glucan_p"
]
}
},
{
"id":"15dap_p",
"name":"1,5-Diaminopentane",
"compartment":"p",
"charge":2,
"formula":"C5H16N2",
"notes":{
"original_bigg_ids":[
"15dap_p"
]
}
},
{
"id":"1agpe120_p",
"name":"1-Acyl-sn-glycero-3-phosphoethanolamine (n-C12:0)",
"compartment":"p",
"charge":0,
"formula":"C17H36NO7P1",
"notes":{
"original_bigg_ids":[
"1agpe120_p"
]
}
},
{
"id":"1agpe140_p",
"name":"1-Acyl-sn-glycero-3-phosphoethanolamine (n-C14:0)",
"compartment":"p",
"charge":0,
"formula":"C19H40NO7P1",
"notes":{
"original_bigg_ids":[
"1agpe140_p"
]
}
},
{
"id":"1agpe141_p",
"name":"1-Acyl-sn-glycero-3-phosphoethanolamine (n-C14:1)",
"compartment":"p",
"charge":0,
"formula":"C19H38NO7P1",
"notes":{
"original_bigg_ids":[
"1agpe141_p"
]
}
},
{
"id":"1agpe160_p",
"name":"1-Acyl-sn-glycero-3-phosphoethanolamine (n-C16:0)",
"compartment":"p",
"charge":0,
"formula":"C21H44NO7P1",
"notes":{
"original_bigg_ids":[
"1agpe160_p"
]
}
},
{
"id":"1agpe161_p",
"name":"1-Acyl-sn-glycero-3-phosphoethanolamine (n-C16:1)",
"compartment":"p",
"charge":0,
"formula":"C21H42NO7P1",
"notes":{
"original_bigg_ids":[
"1agpe161_p"
]
}
},
{
"id":"1agpe180_p",
"name":"1-Acyl-sn-glycero-3-phosphoethanolamine (n-C18:0)",
"compartment":"p",
"charge":0,
"formula":"C23H48NO7P1",
"notes":{
"original_bigg_ids":[
"1agpe180_p"
]
}
},
{
"id":"1agpe181_p",
"name":"1-Acyl-sn-glycero-3-phosphoethanolamine (n-C18:1)",
"compartment":"p",
"charge":0,
"formula":"C23H46NO7P1",
"notes":{
"original_bigg_ids":[
"1agpe181_p"
]
}
},
{
"id":"1agpg120_p",
"name":"1-Acyl-sn-glycero-3-phosphoglycerol (n-C12:0)",
"compartment":"p",
"charge":-1,
"formula":"C18H36O9P1",
"notes":{
"original_bigg_ids":[
"1agpg120_p"
]
}
},
{
"id":"1agpg140_p",
"name":"1-Acyl-sn-glycero-3-phosphoglycerol (n-C14:0)",
"compartment":"p",
"charge":-1,
"formula":"C20H40O9P1",
"notes":{
"original_bigg_ids":[
"1agpg140_p"
]
}
},
{
"id":"1agpg141_p",
"name":"1-Acyl-sn-glycero-3-phosphoglycerol (n-C14:1)",
"compartment":"p",
"charge":-1,
"formula":"C20H38O9P1",
"notes":{
"original_bigg_ids":[
"1agpg141_p"
]
}
},
{
"id":"1agpg160_p",
"name":"1-Acyl-sn-glycero-3-phosphoglycerol (n-C16:0)",
"compartment":"p",
"charge":-1,
"formula":"C22H44O9P1",
"notes":{
"original_bigg_ids":[
"1agpg160_p"
]
}
},
{
"id":"1agpg161_p",
"name":"1-Acyl-sn-glycero-3-phosphoglycerol (n-C16:1)",
"compartment":"p",
"charge":-1,
"formula":"C22H42O9P1",
"notes":{
"original_bigg_ids":[
"1agpg161_p"
]
}
},
{
"id":"1agpg180_p",
"name":"1-Acyl-sn-glycero-3-phosphoglycerol (n-C18:0)",
"compartment":"p",
"charge":-1,
"formula":"C24H48O9P1",
"notes":{
"original_bigg_ids":[
"1agpg180_p"
]
}
},
{
"id":"1agpg181_p",
"name":"1-Acyl-sn-glycero-3-phosphoglycerol (n-C18:1)",
"compartment":"p",
"charge":-1,
"formula":"C24H46O9P1",
"notes":{
"original_bigg_ids":[
"1agpg181_p"
]
}
},
{
"id":"1ddecg3p_p",
"name":"1-dodecanoyl-sn-glycerol 3-phosphate",
"compartment":"p",
"charge":-2,
"formula":"C15H29O7P1",
"notes":{
"original_bigg_ids":[
"1ddecg3p_p"
]
}
},
{
"id":"1hdec9eg3p_p",
"name":"1-hexadec-9-enoyl-sn-glycerol 3-phosphate",
"compartment":"p",
"charge":-2,
"formula":"C19H35O7P1",
"notes":{
"original_bigg_ids":[
"1hdec9eg3p_p"
]
}
},
{
"id":"1hdecg3p_p",
"name":"1-hexadecanoyl-sn-glycerol 3-phosphate",
"compartment":"p",
"charge":-2,
"formula":"C19H37O7P1",
"notes":{
"original_bigg_ids":[
"1hdecg3p_p"
]
}
},
{
"id":"1odec11eg3p_p",
"name":"1-octadec-11-enoyl-sn-glycerol 3-phosphate",
"compartment":"p",
"charge":-2,
"formula":"C21H39O7P1",
"notes":{
"original_bigg_ids":[
"1odec11eg3p_p"
]
}
},
{
"id":"1odecg3p_p",
"name":"1-octadecanoyl-sn-glycerol 3-phosphate",
"compartment":"p",
"charge":-2,
"formula":"C21H41O7P1",
"notes":{
"original_bigg_ids":[
"1odecg3p_p"
]
}
},
{
"id":"1tdec7eg3p_p",
"name":"1-tetradec-7-enoyl-sn-glycerol 3-phosphate",
"compartment":"p",
"charge":-2,
"formula":"C17H31O7P1",
"notes":{
"original_bigg_ids":[
"1tdec7eg3p_p"
]
}
},
{
"id":"1tdecg3p_p",
"name":"1-tetradecanoyl-sn-glycerol 3-phosphate",
"compartment":"p",
"charge":-2,
"formula":"C17H33O7P1",
"notes":{
"original_bigg_ids":[
"1tdecg3p_p"
]
}
},
{
"id":"23camp_p",
"name":"2',3'-Cyclic AMP",
"compartment":"p",
"charge":-1,
"formula":"C10H11N5O6P",
"notes":{
"original_bigg_ids":[
"23camp_p"
]
}
},
{
"id":"23ccmp_p",
"name":"2',3'-Cyclic CMP",
"compartment":"p",
"charge":-1,
"formula":"C9H11N3O7P",
"notes":{
"original_bigg_ids":[
"23ccmp_p"
]
}
},
{
"id":"23cgmp_p",
"name":"2',3'-Cyclic GMP",
"compartment":"p",
"charge":-1,
"formula":"C10H11N5O7P",
"notes":{
"original_bigg_ids":[
"23cgmp_p"
]
}
},
{
"id":"23cump_p",
"name":"2',3'-Cyclic UMP",
"compartment":"p",
"charge":-1,
"formula":"C9H10N2O8P",
"notes":{
"original_bigg_ids":[
"23cump_p"
]
}
},
{
"id":"23dappa_p",
"name":"2,3-diaminopropionate",
"compartment":"p",
"charge":1,
"formula":"C3H9N2O2",
"notes":{
"original_bigg_ids":[
"23dappa_p"
]
}
},
{
"id":"26dap__M_p",
"name":"Meso-2,6-Diaminoheptanedioate",
"compartment":"p",
"charge":0,
"formula":"C7H14N2O4",
"notes":{
"original_bigg_ids":[
"26dap_DASH_M_p"
]
}
},
{
"id":"2agpe120_p",
"name":"2-Acyl-sn-glycero-3-phosphoethanolamine (n-C12:0)",
"compartment":"p",
"charge":0,
"formula":"C17H36NO7P1",
"notes":{
"original_bigg_ids":[
"2agpe120_p"
]
}
},
{
"id":"2agpe140_p",
"name":"2-Acyl-sn-glycero-3-phosphoethanolamine (n-C14:0)",
"compartment":"p",
"charge":0,
"formula":"C19H40NO7P1",
"notes":{
"original_bigg_ids":[
"2agpe140_p"
]
}
},
{
"id":"2agpe141_p",
"name":"2-Acyl-sn-glycero-3-phosphoethanolamine (n-C14:1)",
"compartment":"p",
"charge":0,
"formula":"C19H38NO7P1",
"notes":{
"original_bigg_ids":[
"2agpe141_p"
]
}
},
{
"id":"2agpe160_p",
"name":"2-Acyl-sn-glycero-3-phosphoethanolamine (n-C16:0)",
"compartment":"p",
"charge":0,
"formula":"C21H44NO7P1",
"notes":{
"original_bigg_ids":[
"2agpe160_p"
]
}
},
{
"id":"2agpe161_p",
"name":"2-Acyl-sn-glycero-3-phosphoethanolamine (n-C16:1)",
"compartment":"p",
"charge":0,
"formula":"C21H42NO7P1",
"notes":{
"original_bigg_ids":[
"2agpe161_p"
]
}
},
{
"id":"2agpe180_p",
"name":"2-Acyl-sn-glycero-3-phosphoethanolamine (n-C18:0)",
"compartment":"p",
"charge":0,
"formula":"C23H48NO7P1",
"notes":{
"original_bigg_ids":[
"2agpe180_p"
]
}
},
{
"id":"2agpe181_p",
"name":"2-Acyl-sn-glycero-3-phosphoethanolamine (n-C18:1)",
"compartment":"p",
"charge":0,
"formula":"C23H46NO7P1",
"notes":{
"original_bigg_ids":[
"2agpe181_p"
]
}
},
{
"id":"2agpg120_p",
"name":"2-Acyl-sn-glycero-3-phosphoglycerol (n-C12:0)",
"compartment":"p",
"charge":-1,
"formula":"C18H36O9P1",
"notes":{
"original_bigg_ids":[
"2agpg120_p"
]
}
},
{
"id":"2agpg140_p",
"name":"2-Acyl-sn-glycero-3-phosphoglycerol (n-C14:0)",
"compartment":"p",
"charge":-1,
"formula":"C20H40O9P1",
"notes":{
"original_bigg_ids":[
"2agpg140_p"
]
}
},
{
"id":"2agpg141_p",
"name":"2-Acyl-sn-glycero-3-phosphoglycerol (n-C14:1)",
"compartment":"p",
"charge":-1,
"formula":"C20H38O9P1",
"notes":{
"original_bigg_ids":[
"2agpg141_p"
]
}
},
{
"id":"2agpg160_p",
"name":"2-Acyl-sn-glycero-3-phosphoglycerol (n-C16:0)",
"compartment":"p",
"charge":-1,
"formula":"C22H44O9P1",
"notes":{
"original_bigg_ids":[
"2agpg160_p"
]
}
},
{
"id":"2agpg161_p",
"name":"2-Acyl-sn-glycero-3-phosphoglycerol (n-C16:1)",
"compartment":"p",
"charge":-1,
"formula":"C22H42O9P1",
"notes":{
"original_bigg_ids":[
"2agpg161_p"
]
}
},
{
"id":"2agpg180_p",
"name":"2-Acyl-sn-glycero-3-phosphoglycerol (n-C18:0)",
"compartment":"p",
"charge":-1,
"formula":"C24H48O9P1",
"notes":{
"original_bigg_ids":[
"2agpg180_p"
]
}
},
{
"id":"2agpg181_p",
"name":"2-Acyl-sn-glycero-3-phosphoglycerol (n-C18:1)",
"compartment":"p",
"charge":-1,
"formula":"C24H46O9P1",
"notes":{
"original_bigg_ids":[
"2agpg181_p"
]
}
},
{
"id":"2ddecg3p_p",
"name":"2-dodecanoyl-sn-glycerol 3-phosphate",
"compartment":"p",
"charge":-1,
"formula":"C15H30O7P1",
"notes":{
"original_bigg_ids":[
"2ddecg3p_p"
]
}
},
{
"id":"2ddglcn_p",
"name":"2-Dehydro-3-deoxy-D-gluconate",
"compartment":"p",
"charge":-1,
"formula":"C6H9O6",
"notes":{
"original_bigg_ids":[
"2ddglcn_p"
]
}
},
{
"id":"2hdec9eg3p_p",
"name":"2-hexadec-9-enoyl-sn-glycerol 3-phosphate",
"compartment":"p",
"charge":-1,
"formula":"C19H36O7P1",
"notes":{
"original_bigg_ids":[
"2hdec9eg3p_p"
]
}
},
{
"id":"2hdecg3p_p",
"name":"2-hexadecanoyl-sn-glycerol 3-phosphate",
"compartment":"p",
"charge":-1,
"formula":"C19H38O7P1",
"notes":{
"original_bigg_ids":[
"2hdecg3p_p"
]
}
},
{
"id":"2odec11eg3p_p",
"name":"2-octadec-11-enoyl-sn-glycerol 3-phosphate",
"compartment":"p",
"charge":-1,
"formula":"C21H40O7P1",
"notes":{
"original_bigg_ids":[
"2odec11eg3p_p"
]
}
},
{
"id":"2odecg3p_p",
"name":"2-octadecanoyl-sn-glycerol 3-phosphate",
"compartment":"p",
"charge":-1,
"formula":"C21H42O7P1",
"notes":{
"original_bigg_ids":[
"2odecg3p_p"
]
}
},
{
"id":"2tdec7eg3p_p",
"name":"2-tetradec-7-enoyl-sn-glycerol 3-phosphate",
"compartment":"p",
"charge":-1,
"formula":"C17H32O7P1",
"notes":{
"original_bigg_ids":[
"2tdec7eg3p_p"
]
}
},
{
"id":"2tdecg3p_p",
"name":"2-tetradecanoyl-sn-glycerol 3-phosphate",
"compartment":"p",
"charge":-1,
"formula":"C17H34O7P1",
"notes":{
"original_bigg_ids":[
"2tdecg3p_p"
]
}
},
{
"id":"34dhpac_p",
"name":"3,4-Dihydroxyphenylacetaldehyde",
"compartment":"p",
"charge":0,
"formula":"C8H8O3",
"notes":{
"original_bigg_ids":[
"34dhpac_p"
]
}
},
{
"id":"3amp_p",
"name":"3  AMP C10H12N5O7P",
"compartment":"p",
"charge":-2,
"formula":"C10H12N5O7P",
"notes":{
"original_bigg_ids":[
"3amp_p"
]
}
},
{
"id":"3cmp_p",
"name":"3  CMP C9H12N3O8P",
"compartment":"p",
"charge":-2,
"formula":"C9H12N3O8P",
"notes":{
"original_bigg_ids":[
"3cmp_p"
]
}
},
{
"id":"3gmp_p",
"name":"Guanosine 3  phosphate C10H12N5O8P",
"compartment":"p",
"charge":-2,
"formula":"C10H12N5O8P",
"notes":{
"original_bigg_ids":[
"3gmp_p"
]
}
},
{
"id":"3hcinnm_p",
"name":"3-hydroxycinnamic acid",
"compartment":"p",
"charge":-1,
"formula":"C9H7O3",
"notes":{
"original_bigg_ids":[
"3hcinnm_p"
]
}
},
{
"id":"3hpp_p",
"name":"3-Hydroxypropanoate",
"compartment":"p",
"charge":-1,
"formula":"C3H5O3",
"notes":{
"original_bigg_ids":[
"3hpp_p"
]
}
},
{
"id":"3hpppn_p",
"name":"3-(3-hydroxy-phenyl)propionate",
"compartment":"p",
"charge":-1,
"formula":"C9H9O3",
"notes":{
"original_bigg_ids":[
"3hpppn_p"
]
}
},
{
"id":"3ump_p",
"name":"3  UMP C9H11N2O9P",
"compartment":"p",
"charge":-2,
"formula":"C9H11N2O9P",
"notes":{
"original_bigg_ids":[
"3ump_p"
]
}
},
{
"id":"4abut_p",
"name":"4-Aminobutanoate",
"compartment":"p",
"charge":0,
"formula":"C4H9NO2",
"notes":{
"original_bigg_ids":[
"4abut_p"
]
}
},
{
"id":"4hoxpacd_p",
"name":"4-Hydroxyphenylacetaldehyde",
"compartment":"p",
"charge":0,
"formula":"C8H8O2",
"notes":{
"original_bigg_ids":[
"4hoxpacd_p"
]
}
},
{
"id":"5dglcn_p",
"name":"5-Dehydro-D-gluconate",
"compartment":"p",
"charge":-1,
"formula":"C6H9O7",
"notes":{
"original_bigg_ids":[
"5dglcn_p"
]
}
},
{
"id":"5mtr_p",
"name":"5-Methylthio-D-ribose",
"compartment":"p",
"charge":0,
"formula":"C6H12O4S",
"notes":{
"original_bigg_ids":[
"5mtr_p"
]
}
},
{
"id":"LalaDglu_p",
"name":"L-alanine-D-glutamate",
"compartment":"p",
"charge":-1,
"formula":"C8H13N2O5",
"notes":{
"original_bigg_ids":[
"LalaDglu_p"
]
}
},
{
"id":"LalaDgluMdap_p",
"name":"L-alanine-D-glutamate-meso-2,6-diaminoheptanedioate",
"compartment":"p",
"charge":-1,
"formula":"C15H25N4O8",
"notes":{
"original_bigg_ids":[
"LalaDgluMdap_p"
]
}
},
{
"id":"LalaDgluMdapDala_p",
"name":"L-alanine-D-glutamate-meso-2,6-diaminoheptanedioate-D-alanine",
"compartment":"p",
"charge":-1,
"formula":"C18H30N5O9",
"notes":{
"original_bigg_ids":[
"LalaDgluMdapDala_p"
]
}
},
{
"id":"LalaLglu_p",
"name":"L-alanine-L-glutamate",
"compartment":"p",
"charge":-1,
"formula":"C8H13N2O5",
"notes":{
"original_bigg_ids":[
"LalaLglu_p"
]
}
},
{
"id":"ac_p",
"name":"Acetate",
"compartment":"p",
"charge":-1,
"formula":"C2H3O2",
"notes":{
"original_bigg_ids":[
"ac_p"
]
}
},
{
"id":"acac_p",
"name":"Acetoacetate",
"compartment":"p",
"charge":-1,
"formula":"C4H5O3",
"notes":{
"original_bigg_ids":[
"acac_p"
]
}
},
{
"id":"acald_p",
"name":"Acetaldehyde",
"compartment":"p",
"charge":0,
"formula":"C2H4O",
"notes":{
"original_bigg_ids":[
"acald_p"
]
}
},
{
"id":"acgal_p",
"name":"N-Acetyl-D-galactosamine",
"compartment":"p",
"charge":0,
"formula":"C8H15NO6",
"notes":{
"original_bigg_ids":[
"acgal_p"
]
}
},
{
"id":"acgal1p_p",
"name":"N-Acetyl-D-galactosamine 1-phosphate",
"compartment":"p",
"charge":-2,
"formula":"C8H14NO9P",
"notes":{
"original_bigg_ids":[
"acgal1p_p"
]
}
},
{
"id":"acgam_p",
"name":"N-Acetyl-D-glucosamine",
"compartment":"p",
"charge":0,
"formula":"C8H15NO6",
"notes":{
"original_bigg_ids":[
"acgam_p"
]
}
},
{
"id":"acgam1p_p",
"name":"N-Acetyl-D-glucosamine 1-phosphate",
"compartment":"p",
"charge":-2,
"formula":"C8H14NO9P",
"notes":{
"original_bigg_ids":[
"acgam1p_p"
]
}
},
{
"id":"acmana_p",
"name":"N-Acetyl-D-mannosamine",
"compartment":"p",
"charge":0,
"formula":"C8H15NO6",
"notes":{
"original_bigg_ids":[
"acmana_p"
]
}
},
{
"id":"acmum_p",
"name":"N-Acetylmuramate",
"compartment":"p",
"charge":-1,
"formula":"C11H18NO8",
"notes":{
"original_bigg_ids":[
"acmum_p"
]
}
},
{
"id":"acnam_p",
"name":"N-Acetylneuraminate",
"compartment":"p",
"charge":-1,
"formula":"C11H18NO9",
"notes":{
"original_bigg_ids":[
"acnam_p"
]
}
},
{
"id":"acolipa_p",
"name":"4-Amino-4-deoxy-L-arabinose modified core oligosaccharide lipid A",
"compartment":"p",
"charge":-9,
"formula":"C181H314N3O103P4",
"notes":{
"original_bigg_ids":[
"acolipa_p"
]
}
},
{
"id":"acser_p",
"name":"O-Acetyl-L-serine",
"compartment":"p",
"charge":0,
"formula":"C5H9NO4",
"notes":{
"original_bigg_ids":[
"acser_p"
]
}
},
{
"id":"ade_p",
"name":"Adenine",
"compartment":"p",
"charge":0,
"formula":"C5H5N5",
"notes":{
"original_bigg_ids":[
"ade_p"
]
}
},
{
"id":"adn_p",
"name":"Adenosine",
"compartment":"p",
"charge":0,
"formula":"C10H13N5O4",
"notes":{
"original_bigg_ids":[
"adn_p"
]
}
},
{
"id":"adocbl_p",
"name":"Adenosylcobalamin",
"compartment":"p",
"charge":0,
"formula":"C72H100CoN18O17P",
"notes":{
"original_bigg_ids":[
"adocbl_p"
]
}
},
{
"id":"agm_p",
"name":"Agmatine",
"compartment":"p",
"charge":2,
"formula":"C5H16N4",
"notes":{
"original_bigg_ids":[
"agm_p"
]
}
},
{
"id":"akg_p",
"name":"2-Oxoglutarate",
"compartment":"p",
"charge":-2,
"formula":"C5H4O5",
"notes":{
"original_bigg_ids":[
"akg_p"
]
}
},
{
"id":"ala_B_p",
"name":"Beta-Alanine",
"compartment":"p",
"charge":0,
"formula":"C3H7NO2",
"notes":{
"original_bigg_ids":[
"ala_DASH_B_p"
]
}
},
{
"id":"ala__D_p",
"name":"D-Alanine",
"compartment":"p",
"charge":0,
"formula":"C3H7NO2",
"notes":{
"original_bigg_ids":[
"ala_DASH_D_p"
]
}
},
{
"id":"ala__L_p",
"name":"L-Alanine",
"compartment":"p",
"charge":0,
"formula":"C3H7NO2",
"notes":{
"original_bigg_ids":[
"ala_DASH_L_p"
]
}
},
{
"id":"alaala_p",
"name":"D-Alanyl-D-alanine",
"compartment":"p",
"charge":0,
"formula":"C6H12N2O3",
"notes":{
"original_bigg_ids":[
"alaala_p"
]
}
},
{
"id":"all__D_p",
"name":"D-Allose",
"compartment":"p",
"charge":0,
"formula":"C6H12O6",
"notes":{
"original_bigg_ids":[
"all_DASH_D_p"
]
}
},
{
"id":"alltn_p",
"name":"Allantoin",
"compartment":"p",
"charge":0,
"formula":"C4H6N4O3",
"notes":{
"original_bigg_ids":[
"alltn_p"
]
}
},
{
"id":"alpp_p",
"name":"Applipoprotein",
"compartment":"p",
"charge":0,
"formula":"X",
"notes":{
"original_bigg_ids":[
"alpp_p"
]
}
},
{
"id":"amp_p",
"name":"AMP C10H12N5O7P",
"compartment":"p",
"charge":-2,
"formula":"C10H12N5O7P",
"notes":{
"original_bigg_ids":[
"amp_p"
]
}
},
{
"id":"anhgm_p",
"name":"N-Acetyl-D-glucosamine(anhydrous)N-Acetylmuramic acid",
"compartment":"p",
"charge":-1,
"formula":"C19H29N2O12",
"notes":{
"original_bigg_ids":[
"anhgm_p"
]
}
},
{
"id":"anhgm3p_p",
"name":"N-Acetyl-D-glucosamine(anhydrous)N-Acetylmuramyl-tripeptide",
"compartment":"p",
"charge":-2,
"formula":"C34H52N6O19",
"notes":{
"original_bigg_ids":[
"anhgm3p_p"
]
}
},
{
"id":"anhgm4p_p",
"name":"N-Acetyl-D-glucosamine(anhydrous)N-Acetylmuramyl-tetrapeptide",
"compartment":"p",
"charge":-2,
"formula":"C37H57N7O20",
"notes":{
"original_bigg_ids":[
"anhgm4p_p"
]
}
},
{
"id":"arab__L_p",
"name":"L-Arabinose",
"compartment":"p",
"charge":0,
"formula":"C5H10O5",
"notes":{
"original_bigg_ids":[
"arab_DASH_L_p"
]
}
},
{
"id":"arbt_p",
"name":"Arbutin C12H16O7",
"compartment":"p",
"charge":0,
"formula":"C12H16O7",
"notes":{
"original_bigg_ids":[
"arbt_p"
]
}
},
{
"id":"arbtn_p",
"name":"Aerobactin minus Fe3",
"compartment":"p",
"charge":-3,
"formula":"C22H33N4O13",
"notes":{
"original_bigg_ids":[
"arbtn_p"
]
}
},
{
"id":"arbtn_fe3_p",
"name":"Aerobactin",
"compartment":"p",
"charge":0,
"formula":"C22H33FeN4O13",
"notes":{
"original_bigg_ids":[
"arbtn_DASH_fe3_p"
]
}
},
{
"id":"arg__L_p",
"name":"L-Arginine",
"compartment":"p",
"charge":1,
"formula":"C6H15N4O2",
"notes":{
"original_bigg_ids":[
"arg_DASH_L_p"
]
}
},
{
"id":"ascb__L_p",
"name":"L-Ascorbate",
"compartment":"p",
"charge":0,
"formula":"C6H8O6",
"notes":{
"original_bigg_ids":[
"ascb_DASH_L_p"
]
}
},
{
"id":"asn__L_p",
"name":"L-Asparagine",
"compartment":"p",
"charge":0,
"formula":"C4H8N2O3",
"notes":{
"original_bigg_ids":[
"asn_DASH_L_p"
]
}
},
{
"id":"aso3_p",
"name":"Arsenite",
"compartment":"p",
"charge":-3,
"formula":"AsO3",
"notes":{
"original_bigg_ids":[
"aso3_p"
]
}
},
{
"id":"asp__L_p",
"name":"L-Aspartate",
"compartment":"p",
"charge":-1,
"formula":"C4H6NO4",
"notes":{
"original_bigg_ids":[
"asp_DASH_L_p"
]
}
},
{
"id":"btn_p",
"name":"Biotin",
"compartment":"p",
"charge":-1,
"formula":"C10H15N2O3S",
"notes":{
"original_bigg_ids":[
"btn_p"
]
}
},
{
"id":"but_p",
"name":"Butyrate (n-C4:0)",
"compartment":"p",
"charge":-1,
"formula":"C4H7O2",
"notes":{
"original_bigg_ids":[
"but_p"
]
}
},
{
"id":"butso3_p",
"name":"Butanesulfonate",
"compartment":"p",
"charge":-1,
"formula":"C4H9O3S",
"notes":{
"original_bigg_ids":[
"butso3_p"
]
}
},
{
"id":"ca2_p",
"name":"Calcium",
"compartment":"p",
"charge":2,
"formula":"Ca",
"notes":{
"original_bigg_ids":[
"ca2_p"
]
}
},
{
"id":"cbi_p",
"name":"Cobinamide",
"compartment":"p",
"charge":0,
"formula":"C48H72CoN11O8",
"notes":{
"original_bigg_ids":[
"cbi_p"
]
}
},
{
"id":"cbl1_p",
"name":"Cob(I)alamin",
"compartment":"p",
"charge":-1,
"formula":"C62H88CoN13O14P",
"notes":{
"original_bigg_ids":[
"cbl1_p"
]
}
},
{
"id":"cd2_p",
"name":"Cadmium",
"compartment":"p",
"charge":2,
"formula":"Cd",
"notes":{
"original_bigg_ids":[
"cd2_p"
]
}
},
{
"id":"cgly_p",
"name":"Cys Gly C5H10N2O3S",
"compartment":"p",
"charge":0,
"formula":"C5H10N2O3S",
"notes":{
"original_bigg_ids":[
"cgly_p"
]
}
},
{
"id":"chol_p",
"name":"Choline C5H14NO",
"compartment":"p",
"charge":1,
"formula":"C5H14NO",
"notes":{
"original_bigg_ids":[
"chol_p"
]
}
},
{
"id":"chtbs_p",
"name":"N,N'-diacetylchitobiose",
"compartment":"p",
"charge":0,
"formula":"C16H28N2O11",
"notes":{
"original_bigg_ids":[
"chtbs_p"
]
}
},
{
"id":"cit_p",
"name":"Citrate",
"compartment":"p",
"charge":-3,
"formula":"C6H5O7",
"notes":{
"original_bigg_ids":[
"cit_p"
]
}
},
{
"id":"cl_p",
"name":"Chloride",
"compartment":"p",
"charge":-1,
"formula":"Cl",
"notes":{
"original_bigg_ids":[
"cl_p"
]
}
},
{
"id":"clpn120_p",
"name":"Cardiolipin (tetradodecanoyl, n-C12:0)",
"compartment":"p",
"charge":-2,
"formula":"C57H108O17P2",
"notes":{
"original_bigg_ids":[
"clpn120_p"
]
}
},
{
"id":"clpn140_p",
"name":"Cardiolipin (tetratetradecanoyl, n-C14:0)",
"compartment":"p",
"charge":-2,
"formula":"C65H124O17P2",
"notes":{
"original_bigg_ids":[
"clpn140_p"
]
}
},
{
"id":"clpn141_p",
"name":"Cardiolipin (tetratetradec-7-enoyl, n-C14:1)",
"compartment":"p",
"charge":-2,
"formula":"C65H116O17P2",
"notes":{
"original_bigg_ids":[
"clpn141_p"
]
}
},
{
"id":"clpn160_p",
"name":"Cardiolipin (tetrahexadecanoyl, n-C16:0)",
"compartment":"p",
"charge":-2,
"formula":"C73H140O17P2",
"notes":{
"original_bigg_ids":[
"clpn160_p"
]
}
},
{
"id":"clpn161_p",
"name":"Cardiolipin (tetrahexadec-9-enoyl, n-C16:1)",
"compartment":"p",
"charge":-2,
"formula":"C73H132O17P2",
"notes":{
"original_bigg_ids":[
"clpn161_p"
]
}
},
{
"id":"clpn180_p",
"name":"Cardiolipin (tetraoctadecanoyl, n-C18:0)",
"compartment":"p",
"charge":-2,
"formula":"C81H156O17P2",
"notes":{
"original_bigg_ids":[
"clpn180_p"
]
}
},
{
"id":"clpn181_p",
"name":"Cardiolipin (tetraoctadec-11-enoyl, n-C18:1)",
"compartment":"p",
"charge":-2,
"formula":"C81H148O17P2",
"notes":{
"original_bigg_ids":[
"clpn181_p"
]
}
},
{
"id":"cm_p",
"name":"Chloramphenicol",
"compartment":"p",
"charge":0,
"formula":"C11H12Cl2N2O5",
"notes":{
"original_bigg_ids":[
"cm_p"
]
}
},
{
"id":"cmp_p",
"name":"CMP C9H12N3O8P",
"compartment":"p",
"charge":-2,
"formula":"C9H12N3O8P",
"notes":{
"original_bigg_ids":[
"cmp_p"
]
}
},
{
"id":"co2_p",
"name":"CO2 CO2",
"compartment":"p",
"charge":0,
"formula":"CO2",
"notes":{
"original_bigg_ids":[
"co2_p"
]
}
},
{
"id":"cobalt2_p",
"name":"Co2+",
"compartment":"p",
"charge":2,
"formula":"Co",
"notes":{
"original_bigg_ids":[
"cobalt2_p"
]
}
},
{
"id":"colipa_p",
"name":"Core oligosaccharide lipid A",
"compartment":"p",
"charge":-11,
"formula":"C176H303N2O100P4",
"notes":{
"original_bigg_ids":[
"colipa_p"
]
}
},
{
"id":"colipap_p",
"name":"Core oligosaccharide lipid A diphosphate",
"compartment":"p",
"charge":-12,
"formula":"C176H303N2O103P5",
"notes":{
"original_bigg_ids":[
"colipap_p"
]
}
},
{
"id":"cpgn_p",
"name":"Coprogen",
"compartment":"p",
"charge":-1,
"formula":"C35H52N6O13Fe",
"notes":{
"original_bigg_ids":[
"cpgn_p"
]
}
},
{
"id":"cpgn_un_p",
"name":"Coprogen unloaded (no Fe(III))",
"compartment":"p",
"charge":-4,
"formula":"C35H52N6O13",
"notes":{
"original_bigg_ids":[
"cpgn_DASH_un_p"
]
}
},
{
"id":"crn_p",
"name":"L-Carnitine",
"compartment":"p",
"charge":0,
"formula":"C7H15NO3",
"notes":{
"original_bigg_ids":[
"crn_p"
]
}
},
{
"id":"crn__D_p",
"name":"D-Carnitine",
"compartment":"p",
"charge":0,
"formula":"C7H15NO3",
"notes":{
"original_bigg_ids":[
"crn_DASH_D_p"
]
}
},
{
"id":"csn_p",
"name":"Cytosine",
"compartment":"p",
"charge":0,
"formula":"C4H5N3O",
"notes":{
"original_bigg_ids":[
"csn_p"
]
}
},
{
"id":"ctbt_p",
"name":"Crotonobetaine",
"compartment":"p",
"charge":0,
"formula":"C7H13NO2",
"notes":{
"original_bigg_ids":[
"ctbt_p"
]
}
},
{
"id":"cu_p",
"name":"Cu+",
"compartment":"p",
"charge":1,
"formula":"Cu",
"notes":{
"original_bigg_ids":[
"cu_p"
]
}
},
{
"id":"cu2_p",
"name":"Copper",
"compartment":"p",
"charge":2,
"formula":"Cu",
"notes":{
"original_bigg_ids":[
"cu2_p"
]
}
},
{
"id":"cyan_p",
"name":"Hydrogen cyanide",
"compartment":"p",
"charge":0,
"formula":"CHN",
"notes":{
"original_bigg_ids":[
"cyan_p"
]
}
},
{
"id":"cynt_p",
"name":"Cyanate",
"compartment":"p",
"charge":-1,
"formula":"CNO",
"notes":{
"original_bigg_ids":[
"cynt_p"
]
}
},
{
"id":"cys__D_p",
"name":"D-Cysteine",
"compartment":"p",
"charge":0,
"formula":"C3H7NO2S",
"notes":{
"original_bigg_ids":[
"cys_DASH_D_p"
]
}
},
{
"id":"cys__L_p",
"name":"L-Cysteine",
"compartment":"p",
"charge":0,
"formula":"C3H7NO2S",
"notes":{
"original_bigg_ids":[
"cys_DASH_L_p"
]
}
},
{
"id":"cytd_p",
"name":"Cytidine",
"compartment":"p",
"charge":0,
"formula":"C9H13N3O5",
"notes":{
"original_bigg_ids":[
"cytd_p"
]
}
},
{
"id":"dad_2_p",
"name":"Deoxyadenosine",
"compartment":"p",
"charge":0,
"formula":"C10H13N5O3",
"notes":{
"original_bigg_ids":[
"dad_DASH_2_p"
]
}
},
{
"id":"damp_p",
"name":"DAMP C10H12N5O6P",
"compartment":"p",
"charge":-2,
"formula":"C10H12N5O6P",
"notes":{
"original_bigg_ids":[
"damp_p"
]
}
},
{
"id":"dca_p",
"name":"Decanoate (n-C10:0)",
"compartment":"p",
"charge":-1,
"formula":"C10H19O2",
"notes":{
"original_bigg_ids":[
"dca_p"
]
}
},
{
"id":"dcmp_p",
"name":"DCMP C9H12N3O7P",
"compartment":"p",
"charge":-2,
"formula":"C9H12N3O7P",
"notes":{
"original_bigg_ids":[
"dcmp_p"
]
}
},
{
"id":"dcyt_p",
"name":"Deoxycytidine",
"compartment":"p",
"charge":0,
"formula":"C9H13N3O4",
"notes":{
"original_bigg_ids":[
"dcyt_p"
]
}
},
{
"id":"ddca_p",
"name":"Dodecanoate (n-C12:0)",
"compartment":"p",
"charge":-1,
"formula":"C12H23O2",
"notes":{
"original_bigg_ids":[
"ddca_p"
]
}
},
{
"id":"dgmp_p",
"name":"DGMP C10H12N5O7P",
"compartment":"p",
"charge":-2,
"formula":"C10H12N5O7P",
"notes":{
"original_bigg_ids":[
"dgmp_p"
]
}
},
{
"id":"dgsn_p",
"name":"Deoxyguanosine",
"compartment":"p",
"charge":0,
"formula":"C10H13N5O4",
"notes":{
"original_bigg_ids":[
"dgsn_p"
]
}
},
{
"id":"dha_p",
"name":"Dihydroxyacetone",
"compartment":"p",
"charge":0,
"formula":"C3H6O3",
"notes":{
"original_bigg_ids":[
"dha_p"
]
}
},
{
"id":"dimp_p",
"name":"DIMP C10H12N4O7P",
"compartment":"p",
"charge":-2,
"formula":"C10H11N4O7P",
"notes":{
"original_bigg_ids":[
"dimp_p"
]
}
},
{
"id":"din_p",
"name":"Deoxyinosine",
"compartment":"p",
"charge":0,
"formula":"C10H12N4O4",
"notes":{
"original_bigg_ids":[
"din_p"
]
}
},
{
"id":"dms_p",
"name":"Dimethyl sulfide",
"compartment":"p",
"charge":0,
"formula":"C2H6S",
"notes":{
"original_bigg_ids":[
"dms_p"
]
}
},
{
"id":"dmso_p",
"name":"Dimethyl sulfoxide",
"compartment":"p",
"charge":0,
"formula":"C2H6OS",
"notes":{
"original_bigg_ids":[
"dmso_p"
]
}
},
{
"id":"dopa_p",
"name":"Dopamine",
"compartment":"p",
"charge":1,
"formula":"C8H12NO2",
"notes":{
"original_bigg_ids":[
"dopa_p"
]
}
},
{
"id":"doxrbcn_p",
"name":"Doxorubicin",
"compartment":"p",
"charge":0,
"formula":"C27H29NO11",
"notes":{
"original_bigg_ids":[
"doxrbcn_p"
]
}
},
{
"id":"dsbaox_p",
"name":"Periplasmic protein disulfide isomerase I (oxidized)",
"compartment":"p",
"charge":0,
"formula":"X",
"notes":{
"original_bigg_ids":[
"dsbaox_p"
]
}
},
{
"id":"dsbard_p",
"name":"Periplasmic protein disulfide isomerase I (reduced)",
"compartment":"p",
"charge":0,
"formula":"XH2",
"notes":{
"original_bigg_ids":[
"dsbard_p"
]
}
},
{
"id":"dsbcox_p",
"name":"Protein disulfide isomerase II (oxidized)",
"compartment":"p",
"charge":0,
"formula":"X",
"notes":{
"original_bigg_ids":[
"dsbcox_p"
]
}
},
{
"id":"dsbcrd_p",
"name":"Protein disulfide isomerase II (reduced)",
"compartment":"p",
"charge":0,
"formula":"XH2",
"notes":{
"original_bigg_ids":[
"dsbcrd_p"
]
}
},
{
"id":"dsbgox_p",
"name":"Periplasmic disulfide isomerase/thiol-disulphide oxidase (oxidized)",
"compartment":"p",
"charge":0,
"formula":"X",
"notes":{
"original_bigg_ids":[
"dsbgox_p"
]
}
},
{
"id":"dsbgrd_p",
"name":"Periplasmic disulfide isomerase/thiol-disulphide oxidase (reduced)",
"compartment":"p",
"charge":0,
"formula":"XH2",
"notes":{
"original_bigg_ids":[
"dsbgrd_p"
]
}
},
{
"id":"dtmp_p",
"name":"DTMP C10H13N2O8P",
"compartment":"p",
"charge":-2,
"formula":"C10H13N2O8P",
"notes":{
"original_bigg_ids":[
"dtmp_p"
]
}
},
{
"id":"dump_p",
"name":"DUMP C9H11N2O8P",
"compartment":"p",
"charge":-2,
"formula":"C9H11N2O8P",
"notes":{
"original_bigg_ids":[
"dump_p"
]
}
},
{
"id":"duri_p",
"name":"Deoxyuridine",
"compartment":"p",
"charge":0,
"formula":"C9H12N2O5",
"notes":{
"original_bigg_ids":[
"duri_p"
]
}
},
{
"id":"eca2und_p",
"name":"(enterobacterial common antigen)x2 undecaprenyl-diphosphate",
"compartment":"p",
"charge":-4,
"formula":"C103H162N6O37P2",
"notes":{
"original_bigg_ids":[
"eca2und_p"
]
}
},
{
"id":"eca3und_p",
"name":"(enterobacterial common antigen)x3 undecaprenyl-diphosphate",
"compartment":"p",
"charge":-5,
"formula":"C127H198N9O52P2",
"notes":{
"original_bigg_ids":[
"eca3und_p"
]
}
},
{
"id":"eca4colipa_p",
"name":"(enterobacterial common antigen)x4 core oligosaccharide lipid A",
"compartment":"p",
"charge":-15,
"formula":"C272H447N14O160P4",
"notes":{
"original_bigg_ids":[
"eca4colipa_p"
]
}
},
{
"id":"eca4und_p",
"name":"(enterobacterial common antigen)x4 undecaprenyl-diphosphate",
"compartment":"p",
"charge":-6,
"formula":"C151H234N12O67P2",
"notes":{
"original_bigg_ids":[
"eca4und_p"
]
}
},
{
"id":"enlipa_p",
"name":"Phosphoethanolamine KDO(2)-lipid (A)",
"compartment":"p",
"charge":-6,
"formula":"C112H202N3O42P3",
"notes":{
"original_bigg_ids":[
"enlipa_p"
]
}
},
{
"id":"enter_p",
"name":"Enterochelin",
"compartment":"p",
"charge":0,
"formula":"C30H27N3O15",
"notes":{
"original_bigg_ids":[
"enter_p"
]
}
},
{
"id":"etha_p",
"name":"Ethanolamine",
"compartment":"p",
"charge":1,
"formula":"C2H8NO",
"notes":{
"original_bigg_ids":[
"etha_p"
]
}
},
{
"id":"ethso3_p",
"name":"Ethanesulfonate",
"compartment":"p",
"charge":-1,
"formula":"C2H5O3S",
"notes":{
"original_bigg_ids":[
"ethso3_p"
]
}
},
{
"id":"etoh_p",
"name":"Ethanol",
"compartment":"p",
"charge":0,
"formula":"C2H6O",
"notes":{
"original_bigg_ids":[
"etoh_p"
]
}
},
{
"id":"f6p_p",
"name":"D-Fructose 6-phosphate",
"compartment":"p",
"charge":-2,
"formula":"C6H11O9P",
"notes":{
"original_bigg_ids":[
"f6p_p"
]
}
},
{
"id":"fald_p",
"name":"Formaldehyde",
"compartment":"p",
"charge":0,
"formula":"CH2O",
"notes":{
"original_bigg_ids":[
"fald_p"
]
}
},
{
"id":"fe2_p",
"name":"Fe2+ mitochondria",
"compartment":"p",
"charge":2,
"formula":"Fe",
"notes":{
"original_bigg_ids":[
"fe2_p"
]
}
},
{
"id":"fe3_p",
"name":"Iron (Fe3+)",
"compartment":"p",
"charge":3,
"formula":"Fe",
"notes":{
"original_bigg_ids":[
"fe3_p"
]
}
},
{
"id":"fe3dcit_p",
"name":"Fe(III)dicitrate",
"compartment":"p",
"charge":-3,
"formula":"C12H10FeO14",
"notes":{
"original_bigg_ids":[
"fe3dcit_p"
]
}
},
{
"id":"fe3dhbzs_p",
"name":"Ferric 2,3-dihydroxybenzoylserine",
"compartment":"p",
"charge":2,
"formula":"C10H10NO6Fe",
"notes":{
"original_bigg_ids":[
"fe3dhbzs_p"
]
}
},
{
"id":"fe3hox_p",
"name":"Fe(III)hydroxamate",
"compartment":"p",
"charge":0,
"formula":"C9H18O6N3Fe",
"notes":{
"original_bigg_ids":[
"fe3hox_p"
]
}
},
{
"id":"fe3hox_un_p",
"name":"Fe(III)hydoxamate, unloaded",
"compartment":"p",
"charge":-3,
"formula":"C9H18O6N3",
"notes":{
"original_bigg_ids":[
"fe3hox_DASH_un_p"
]
}
},
{
"id":"fecrm_p",
"name":"Ferrichrome",
"compartment":"p",
"charge":0,
"formula":"C27H42FeN9O12",
"notes":{
"original_bigg_ids":[
"fecrm_p"
]
}
},
{
"id":"fecrm_un_p",
"name":"Ferrichrome minus Fe(III)",
"compartment":"p",
"charge":-3,
"formula":"C27H42N9O12",
"notes":{
"original_bigg_ids":[
"fecrm_DASH_un_p"
]
}
},
{
"id":"feenter_p",
"name":"Fe-enterobactin",
"compartment":"p",
"charge":3,
"formula":"C30H27FeN3O15",
"notes":{
"original_bigg_ids":[
"feenter_p"
]
}
},
{
"id":"feoxam_p",
"name":"Generic ferrioxamine-Fe-III",
"compartment":"p",
"charge":1,
"formula":"C25H46FeN6O8",
"notes":{
"original_bigg_ids":[
"feoxam_p"
]
}
},
{
"id":"feoxam_un_p",
"name":"Ferroxamine minus Fe(3)",
"compartment":"p",
"charge":-2,
"formula":"C25H46N6O8",
"notes":{
"original_bigg_ids":[
"feoxam_DASH_un_p"
]
}
},
{
"id":"for_p",
"name":"Formate",
"compartment":"p",
"charge":-1,
"formula":"CH1O2",
"notes":{
"original_bigg_ids":[
"for_p"
]
}
},
{
"id":"fru_p",
"name":"D-Fructose",
"compartment":"p",
"charge":0,
"formula":"C6H12O6",
"notes":{
"original_bigg_ids":[
"fru_p"
]
}
},
{
"id":"frulys_p",
"name":"Fructoselysine",
"compartment":"p",
"charge":1,
"formula":"C12H25N2O7",
"notes":{
"original_bigg_ids":[
"frulys_p"
]
}
},
{
"id":"fruur_p",
"name":"D-Fructuronate",
"compartment":"p",
"charge":-1,
"formula":"C6H9O7",
"notes":{
"original_bigg_ids":[
"fruur_p"
]
}
},
{
"id":"fuc__L_p",
"name":"L-Fucose",
"compartment":"p",
"charge":0,
"formula":"C6H12O5",
"notes":{
"original_bigg_ids":[
"fuc_DASH_L_p"
]
}
},
{
"id":"fum_p",
"name":"Fumarate",
"compartment":"p",
"charge":-2,
"formula":"C4H2O4",
"notes":{
"original_bigg_ids":[
"fum_p"
]
}
},
{
"id":"fusa_p",
"name":"Fusidic acid",
"compartment":"p",
"charge":0,
"formula":"C31H48O5",
"notes":{
"original_bigg_ids":[
"fusa_p"
]
}
},
{
"id":"g1p_p",
"name":"D-Glucose 1-phosphate",
"compartment":"p",
"charge":-2,
"formula":"C6H11O9P",
"notes":{
"original_bigg_ids":[
"g1p_p"
]
}
},
{
"id":"g3pc_p",
"name":"Sn-Glycero-3-phosphocholine",
"compartment":"p",
"charge":0,
"formula":"C8H20NO6P",
"notes":{
"original_bigg_ids":[
"g3pc_p"
]
}
},
{
"id":"g3pe_p",
"name":"Sn-Glycero-3-phosphoethanolamine",
"compartment":"p",
"charge":0,
"formula":"C5H14NO6P",
"notes":{
"original_bigg_ids":[
"g3pe_p"
]
}
},
{
"id":"g3pg_p",
"name":"Glycerophosphoglycerol",
"compartment":"p",
"charge":-1,
"formula":"C6H14O8P",
"notes":{
"original_bigg_ids":[
"g3pg_p"
]
}
},
{
"id":"g3pi_p",
"name":"Sn-Glycero-3-phospho-1-inositol",
"compartment":"p",
"charge":-1,
"formula":"C9H18O11P",
"notes":{
"original_bigg_ids":[
"g3pi_p"
]
}
},
{
"id":"g3ps_p",
"name":"Glycerophosphoserine",
"compartment":"p",
"charge":-1,
"formula":"C6H13NO8P",
"notes":{
"original_bigg_ids":[
"g3ps_p"
]
}
},
{
"id":"g6p_p",
"name":"D-Glucose 6-phosphate",
"compartment":"p",
"charge":-2,
"formula":"C6H11O9P",
"notes":{
"original_bigg_ids":[
"g6p_p"
]
}
},
{
"id":"gal_p",
"name":"D-Galactose",
"compartment":"p",
"charge":0,
"formula":"C6H12O6",
"notes":{
"original_bigg_ids":[
"gal_p"
]
}
},
{
"id":"gal_bD_p",
"name":"Beta D-Galactose",
"compartment":"p",
"charge":0,
"formula":"C6H12O6",
"notes":{
"original_bigg_ids":[
"gal_DASH_bD_p"
]
}
},
{
"id":"gal1p_p",
"name":"Alpha-D-Galactose 1-phosphate",
"compartment":"p",
"charge":-2,
"formula":"C6H11O9P",
"notes":{
"original_bigg_ids":[
"gal1p_p"
]
}
},
{
"id":"galct__D_p",
"name":"D-Galactarate",
"compartment":"p",
"charge":-2,
"formula":"C6H8O8",
"notes":{
"original_bigg_ids":[
"galct_DASH_D_p"
]
}
},
{
"id":"galctn__D_p",
"name":"D-Galactonate",
"compartment":"p",
"charge":-1,
"formula":"C6H11O7",
"notes":{
"original_bigg_ids":[
"galctn_DASH_D_p"
]
}
},
{
"id":"galctn__L_p",
"name":"L-Galactonate",
"compartment":"p",
"charge":-1,
"formula":"C6H11O7",
"notes":{
"original_bigg_ids":[
"galctn_DASH_L_p"
]
}
},
{
"id":"galt_p",
"name":"Galactitol",
"compartment":"p",
"charge":0,
"formula":"C6H14O6",
"notes":{
"original_bigg_ids":[
"galt_p"
]
}
},
{
"id":"galur_p",
"name":"D-Galacturonate",
"compartment":"p",
"charge":-1,
"formula":"C6H9O7",
"notes":{
"original_bigg_ids":[
"galur_p"
]
}
},
{
"id":"gam_p",
"name":"D-Glucosamine",
"compartment":"p",
"charge":1,
"formula":"C6H14NO5",
"notes":{
"original_bigg_ids":[
"gam_p"
]
}
},
{
"id":"gam6p_p",
"name":"D-Glucosamine 6-phosphate",
"compartment":"p",
"charge":-1,
"formula":"C6H13NO8P",
"notes":{
"original_bigg_ids":[
"gam6p_p"
]
}
},
{
"id":"gbbtn_p",
"name":"Gamma-butyrobetaine",
"compartment":"p",
"charge":0,
"formula":"C7H15NO2",
"notes":{
"original_bigg_ids":[
"gbbtn_p"
]
}
},
{
"id":"gdp_p",
"name":"GDP C10H12N5O11P2",
"compartment":"p",
"charge":-3,
"formula":"C10H12N5O11P2",
"notes":{
"original_bigg_ids":[
"gdp_p"
]
}
},
{
"id":"glc__D_p",
"name":"D-Glucose",
"compartment":"p",
"charge":0,
"formula":"C6H12O6",
"notes":{
"original_bigg_ids":[
"glc_DASH_D_p"
]
}
},
{
"id":"glcn_p",
"name":"D-Gluconate",
"compartment":"p",
"charge":-1,
"formula":"C6H11O7",
"notes":{
"original_bigg_ids":[
"glcn_p"
]
}
},
{
"id":"glcr_p",
"name":"D-Glucarate",
"compartment":"p",
"charge":-2,
"formula":"C6H8O8",
"notes":{
"original_bigg_ids":[
"glcr_p"
]
}
},
{
"id":"glcur_p",
"name":"D-Glucuronate",
"compartment":"p",
"charge":-1,
"formula":"C6H9O7",
"notes":{
"original_bigg_ids":[
"glcur_p"
]
}
},
{
"id":"glcur1p_p",
"name":"D-Glucuronate 1-phosphate",
"compartment":"p",
"charge":-3,
"formula":"C6H8O10P",
"notes":{
"original_bigg_ids":[
"glcur1p_p"
]
}
},
{
"id":"gln__L_p",
"name":"L-Glutamine",
"compartment":"p",
"charge":0,
"formula":"C5H10N2O3",
"notes":{
"original_bigg_ids":[
"gln_DASH_L_p"
]
}
},
{
"id":"glu__L_p",
"name":"L-Glutamate",
"compartment":"p",
"charge":-1,
"formula":"C5H8NO4",
"notes":{
"original_bigg_ids":[
"glu_DASH_L_p"
]
}
},
{
"id":"gly_p",
"name":"Glycine",
"compartment":"p",
"charge":0,
"formula":"C2H5NO2",
"notes":{
"original_bigg_ids":[
"gly_p"
]
}
},
{
"id":"glyald_p",
"name":"D-Glyceraldehyde",
"compartment":"p",
"charge":0,
"formula":"C3H6O3",
"notes":{
"original_bigg_ids":[
"glyald_p"
]
}
},
{
"id":"glyb_p",
"name":"Glycine betaine",
"compartment":"p",
"charge":0,
"formula":"C5H11NO2",
"notes":{
"original_bigg_ids":[
"glyb_p"
]
}
},
{
"id":"glyc_p",
"name":"Glycerol",
"compartment":"p",
"charge":0,
"formula":"C3H8O3",
"notes":{
"original_bigg_ids":[
"glyc_p"
]
}
},
{
"id":"glyc__R_p",
"name":"(R)-Glycerate",
"compartment":"p",
"charge":-1,
"formula":"C3H5O4",
"notes":{
"original_bigg_ids":[
"glyc_DASH_R_p"
]
}
},
{
"id":"glyc2p_p",
"name":"Glycerol 2-phosphate",
"compartment":"p",
"charge":-2,
"formula":"C3H7O6P",
"notes":{
"original_bigg_ids":[
"glyc2p_p"
]
}
},
{
"id":"glyc3p_p",
"name":"Glycerol 3-phosphate",
"compartment":"p",
"charge":-2,
"formula":"C3H7O6P",
"notes":{
"original_bigg_ids":[
"glyc3p_p"
]
}
},
{
"id":"glyclt_p",
"name":"Glycolate C2H3O3",
"compartment":"p",
"charge":-1,
"formula":"C2H3O3",
"notes":{
"original_bigg_ids":[
"glyclt_p"
]
}
},
{
"id":"gmp_p",
"name":"GMP C10H12N5O8P",
"compartment":"p",
"charge":-2,
"formula":"C10H12N5O8P",
"notes":{
"original_bigg_ids":[
"gmp_p"
]
}
},
{
"id":"gsn_p",
"name":"Guanosine",
"compartment":"p",
"charge":0,
"formula":"C10H13N5O5",
"notes":{
"original_bigg_ids":[
"gsn_p"
]
}
},
{
"id":"gthox_p",
"name":"Oxidized glutathione",
"compartment":"p",
"charge":-2,
"formula":"C20H30N6O12S2",
"notes":{
"original_bigg_ids":[
"gthox_p"
]
}
},
{
"id":"gthrd_p",
"name":"Reduced glutathione",
"compartment":"p",
"charge":-1,
"formula":"C10H16N3O6S",
"notes":{
"original_bigg_ids":[
"gthrd_p"
]
}
},
{
"id":"gtp_p",
"name":"GTP C10H12N5O14P3",
"compartment":"p",
"charge":-4,
"formula":"C10H12N5O14P3",
"notes":{
"original_bigg_ids":[
"gtp_p"
]
}
},
{
"id":"gua_p",
"name":"Guanine",
"compartment":"p",
"charge":0,
"formula":"C5H5N5O",
"notes":{
"original_bigg_ids":[
"gua_p"
]
}
},
{
"id":"h_p",
"name":"H+",
"compartment":"p",
"charge":1,
"formula":"H",
"notes":{
"original_bigg_ids":[
"h_p"
]
}
},
{
"id":"h2_p",
"name":"Hydrogen",
"compartment":"p",
"charge":0,
"formula":"H2",
"notes":{
"original_bigg_ids":[
"h2_p"
]
}
},
{
"id":"h2o_p",
"name":"H2O H2O",
"compartment":"p",
"charge":0,
"formula":"H2O",
"notes":{
"original_bigg_ids":[
"h2o_p"
]
}
},
{
"id":"h2o2_p",
"name":"Hydrogen peroxide",
"compartment":"p",
"charge":0,
"formula":"H2O2",
"notes":{
"original_bigg_ids":[
"h2o2_p"
]
}
},
{
"id":"h2s_p",
"name":"Hydrogen sulfide",
"compartment":"p",
"charge":0,
"formula":"H2S",
"notes":{
"original_bigg_ids":[
"h2s_p"
]
}
},
{
"id":"hdca_p",
"name":"Hexadecanoate (n-C16:0)",
"compartment":"p",
"charge":-1,
"formula":"C16H31O2",
"notes":{
"original_bigg_ids":[
"hdca_p"
]
}
},
{
"id":"hdcea_p",
"name":"Hexadecenoate (n-C16:1)",
"compartment":"p",
"charge":-1,
"formula":"C16H29O2",
"notes":{
"original_bigg_ids":[
"hdcea_p"
]
}
},
{
"id":"hg2_p",
"name":"Mercury  charged 2  Hg",
"compartment":"p",
"charge":2,
"formula":"Hg",
"notes":{
"original_bigg_ids":[
"hg2_p"
]
}
},
{
"id":"his__L_p",
"name":"L-Histidine",
"compartment":"p",
"charge":0,
"formula":"C6H9N3O2",
"notes":{
"original_bigg_ids":[
"his_DASH_L_p"
]
}
},
{
"id":"hom__L_p",
"name":"L-Homoserine",
"compartment":"p",
"charge":0,
"formula":"C4H9NO3",
"notes":{
"original_bigg_ids":[
"hom_DASH_L_p"
]
}
},
{
"id":"hxa_p",
"name":"Hexanoate (n-C6:0)",
"compartment":"p",
"charge":-1,
"formula":"C6H11O2",
"notes":{
"original_bigg_ids":[
"hxa_p"
]
}
},
{
"id":"hxan_p",
"name":"Hypoxanthine",
"compartment":"p",
"charge":0,
"formula":"C5H4N4O",
"notes":{
"original_bigg_ids":[
"hxan_p"
]
}
},
{
"id":"idon__L_p",
"name":"L-Idonate",
"compartment":"p",
"charge":-1,
"formula":"C6H11O7",
"notes":{
"original_bigg_ids":[
"idon_DASH_L_p"
]
}
},
{
"id":"ile__L_p",
"name":"L-Isoleucine",
"compartment":"p",
"charge":0,
"formula":"C6H13NO2",
"notes":{
"original_bigg_ids":[
"ile_DASH_L_p"
]
}
},
{
"id":"imp_p",
"name":"IMP C10H11N4O8P",
"compartment":"p",
"charge":-2,
"formula":"C10H11N4O8P",
"notes":{
"original_bigg_ids":[
"imp_p"
]
}
},
{
"id":"indole_p",
"name":"Indole",
"compartment":"p",
"charge":0,
"formula":"C8H7N",
"notes":{
"original_bigg_ids":[
"indole_p"
]
}
},
{
"id":"inost_p",
"name":"Myo-Inositol",
"compartment":"p",
"charge":0,
"formula":"C6H12O6",
"notes":{
"original_bigg_ids":[
"inost_p"
]
}
},
{
"id":"ins_p",
"name":"Inosine",
"compartment":"p",
"charge":0,
"formula":"C10H12N4O5",
"notes":{
"original_bigg_ids":[
"ins_p"
]
}
},
{
"id":"isetac_p",
"name":"Isethionic acid",
"compartment":"p",
"charge":-1,
"formula":"C2H5O4S",
"notes":{
"original_bigg_ids":[
"isetac_p"
]
}
},
{
"id":"k_p",
"name":"Potassium",
"compartment":"p",
"charge":1,
"formula":"K",
"notes":{
"original_bigg_ids":[
"k_p"
]
}
},
{
"id":"kdo2lipid4_p",
"name":"KDO(2)-lipid IV(A)",
"compartment":"p",
"charge":-6,
"formula":"C84H148N2O37P2",
"notes":{
"original_bigg_ids":[
"kdo2lipid4_p"
]
}
},
{
"id":"lac__D_p",
"name":"D-Lactate",
"compartment":"p",
"charge":-1,
"formula":"C3H5O3",
"notes":{
"original_bigg_ids":[
"lac_DASH_D_p"
]
}
},
{
"id":"lac__L_p",
"name":"L-Lactate",
"compartment":"p",
"charge":-1,
"formula":"C3H5O3",
"notes":{
"original_bigg_ids":[
"lac_DASH_L_p"
]
}
},
{
"id":"lcts_p",
"name":"Lactose C12H22O11",
"compartment":"p",
"charge":0,
"formula":"C12H22O11",
"notes":{
"original_bigg_ids":[
"lcts_p"
]
}
},
{
"id":"leu__L_p",
"name":"L-Leucine",
"compartment":"p",
"charge":0,
"formula":"C6H13NO2",
"notes":{
"original_bigg_ids":[
"leu_DASH_L_p"
]
}
},
{
"id":"lipa_p",
"name":"KDO(2)-lipid (A)",
"compartment":"p",
"charge":-6,
"formula":"C110H196N2O39P2",
"notes":{
"original_bigg_ids":[
"lipa_p"
]
}
},
{
"id":"lipa_cold_p",
"name":"Cold adapted KDO(2)-lipid (A)",
"compartment":"p",
"charge":-6,
"formula":"C114H202N2O39P2",
"notes":{
"original_bigg_ids":[
"lipa_cold_p"
]
}
},
{
"id":"lipoate_p",
"name":"Lipoate",
"compartment":"p",
"charge":0,
"formula":"C8H14O2S2",
"notes":{
"original_bigg_ids":[
"lipoate_p"
]
}
},
{
"id":"lpp_p",
"name":"Lipoprotein",
"compartment":"p",
"charge":0,
"formula":"XC16H30O1",
"notes":{
"original_bigg_ids":[
"lpp_p"
]
}
},
{
"id":"lys__L_p",
"name":"L-Lysine",
"compartment":"p",
"charge":1,
"formula":"C6H15N2O2",
"notes":{
"original_bigg_ids":[
"lys_DASH_L_p"
]
}
},
{
"id":"lyx__L_p",
"name":"L-Lyxose",
"compartment":"p",
"charge":0,
"formula":"C5H10O5",
"notes":{
"original_bigg_ids":[
"lyx_DASH_L_p"
]
}
},
{
"id":"mal__D_p",
"name":"D-Malate",
"compartment":"p",
"charge":-2,
"formula":"C4H4O5",
"notes":{
"original_bigg_ids":[
"mal_DASH_D_p"
]
}
},
{
"id":"mal__L_p",
"name":"L-Malate",
"compartment":"p",
"charge":-2,
"formula":"C4H4O5",
"notes":{
"original_bigg_ids":[
"mal_DASH_L_p"
]
}
},
{
"id":"malt_p",
"name":"Maltose C12H22O11",
"compartment":"p",
"charge":0,
"formula":"C12H22O11",
"notes":{
"original_bigg_ids":[
"malt_p"
]
}
},
{
"id":"malthx_p",
"name":"Maltohexaose",
"compartment":"p",
"charge":0,
"formula":"C36H62O31",
"notes":{
"original_bigg_ids":[
"malthx_p"
]
}
},
{
"id":"maltpt_p",
"name":"Maltopentaose",
"compartment":"p",
"charge":0,
"formula":"C30H52O26",
"notes":{
"original_bigg_ids":[
"maltpt_p"
]
}
},
{
"id":"malttr_p",
"name":"Maltotriose C18H32O16",
"compartment":"p",
"charge":0,
"formula":"C18H32O16",
"notes":{
"original_bigg_ids":[
"malttr_p"
]
}
},
{
"id":"maltttr_p",
"name":"Maltotetraose",
"compartment":"p",
"charge":0,
"formula":"C24H42O21",
"notes":{
"original_bigg_ids":[
"maltttr_p"
]
}
},
{
"id":"man_p",
"name":"D-Mannose",
"compartment":"p",
"charge":0,
"formula":"C6H12O6",
"notes":{
"original_bigg_ids":[
"man_p"
]
}
},
{
"id":"man6p_p",
"name":"D-Mannose 6-phosphate",
"compartment":"p",
"charge":-2,
"formula":"C6H11O9P",
"notes":{
"original_bigg_ids":[
"man6p_p"
]
}
},
{
"id":"manglyc_p",
"name":"2(alpha-D-Mannosyl)-D-glycerate",
"compartment":"p",
"charge":-1,
"formula":"C9H15O9",
"notes":{
"original_bigg_ids":[
"manglyc_p"
]
}
},
{
"id":"melib_p",
"name":"Melibiose C12H22O11",
"compartment":"p",
"charge":0,
"formula":"C12H22O11",
"notes":{
"original_bigg_ids":[
"melib_p"
]
}
},
{
"id":"meoh_p",
"name":"Methanol",
"compartment":"p",
"charge":0,
"formula":"CH4O1",
"notes":{
"original_bigg_ids":[
"meoh_p"
]
}
},
{
"id":"met__D_p",
"name":"D-Methionine",
"compartment":"p",
"charge":0,
"formula":"C5H10NO2S",
"notes":{
"original_bigg_ids":[
"met_DASH_D_p"
]
}
},
{
"id":"met__L_p",
"name":"L-Methionine",
"compartment":"p",
"charge":0,
"formula":"C5H11NO2S",
"notes":{
"original_bigg_ids":[
"met_DASH_L_p"
]
}
},
{
"id":"metsox_R__L_p",
"name":"L-methionine-R-sulfoxide",
"compartment":"p",
"charge":0,
"formula":"C5H11NO3S",
"notes":{
"original_bigg_ids":[
"metsox_DASH_R_DASH_L_p"
]
}
},
{
"id":"metsox_S__L_p",
"name":"L-Methionine Sulfoxide",
"compartment":"p",
"charge":0,
"formula":"C5H11NO3S",
"notes":{
"original_bigg_ids":[
"metsox_DASH_S_DASH_L_p"
]
}
},
{
"id":"mg2_p",
"name":"Magnesium",
"compartment":"p",
"charge":2,
"formula":"Mg",
"notes":{
"original_bigg_ids":[
"mg2_p"
]
}
},
{
"id":"mincyc_p",
"name":"Minocycline",
"compartment":"p",
"charge":0,
"formula":"C23H27N3O7",
"notes":{
"original_bigg_ids":[
"mincyc_p"
]
}
},
{
"id":"minohp_p",
"name":"Myo-Inositol hexakisphosphate",
"compartment":"p",
"charge":-12,
"formula":"C6H6O24P6",
"notes":{
"original_bigg_ids":[
"minohp_p"
]
}
},
{
"id":"mmet_p",
"name":"S-Methyl-L-methionine",
"compartment":"p",
"charge":1,
"formula":"C6H14NO2S",
"notes":{
"original_bigg_ids":[
"mmet_p"
]
}
},
{
"id":"mn2_p",
"name":"Manganese",
"compartment":"p",
"charge":2,
"formula":"Mn",
"notes":{
"original_bigg_ids":[
"mn2_p"
]
}
},
{
"id":"mnl_p",
"name":"D-Mannitol",
"compartment":"p",
"charge":0,
"formula":"C6H14O6",
"notes":{
"original_bigg_ids":[
"mnl_p"
]
}
},
{
"id":"mobd_p",
"name":"Molybdate",
"compartment":"p",
"charge":-2,
"formula":"MoO4",
"notes":{
"original_bigg_ids":[
"mobd_p"
]
}
},
{
"id":"mso3_p",
"name":"Methanesulfonate",
"compartment":"p",
"charge":-1,
"formula":"CH3O3S",
"notes":{
"original_bigg_ids":[
"mso3_p"
]
}
},
{
"id":"murein3p3p_p",
"name":"Two linked disacharide tripeptide murein units (uncrosslinked, middle of chain)",
"compartment":"p",
"charge":-4,
"formula":"C68H104N12O38",
"notes":{
"original_bigg_ids":[
"murein3p3p_p"
]
}
},
{
"id":"murein3px3p_p",
"name":"Two disacharide linked murein units, tripeptide crosslinked tripeptide (A2pm->A2pm) (middle of chain)",
"compartment":"p",
"charge":-4,
"formula":"C68H102N12O37",
"notes":{
"original_bigg_ids":[
"murein3px3p_p"
]
}
},
{
"id":"murein3px4p_p",
"name":"Two disacharide linked murein units, tripeptide crosslinked tetrapeptide (A2pm->D-ala) (middle of chain)",
"compartment":"p",
"charge":-4,
"formula":"C71H107N13O38",
"notes":{
"original_bigg_ids":[
"murein3px4p_p"
]
}
},
{
"id":"murein4p3p_p",
"name":"Two linked disacharide tetrapeptide and tripeptide murein units (uncrosslinked, middle of chain)",
"compartment":"p",
"charge":-4,
"formula":"C71H109N13O39",
"notes":{
"original_bigg_ids":[
"murein4p3p_p"
]
}
},
{
"id":"murein4p4p_p",
"name":"Two linked disacharide tetrapeptide murein units (uncrosslinked, middle of chain)",
"compartment":"p",
"charge":-4,
"formula":"C74H114N14O40",
"notes":{
"original_bigg_ids":[
"murein4p4p_p"
]
}
},
{
"id":"murein4px4p_p",
"name":"Two disacharide linked murein units, tetrapeptide corsslinked tetrapeptide (A2pm->D-ala) (middle of chain)",
"compartment":"p",
"charge":-4,
"formula":"C74H112N14O39",
"notes":{
"original_bigg_ids":[
"murein4px4p_p"
]
}
},
{
"id":"murein4px4p4p_p",
"name":"Three disacharide linked murein units (tetrapeptide crosslinked tetrapeptide (A2pm->D-ala), one uncrosslinked tetrapaptide) (middle of chain)",
"compartment":"p",
"charge":-6,
"formula":"C111H169N21O59",
"notes":{
"original_bigg_ids":[
"murein4px4p4p_p"
]
}
},
{
"id":"murein4px4px4p_p",
"name":"Three disacharide linked murein units (tetrapeptide crosslinked tetrapeptide (A2pm->D-ala) & tetrapeptide corsslinked tetrapeptide (A2pm->D-ala)) (middle of chain)",
"compartment":"p",
"charge":-6,
"formula":"C111H167N21O58",
"notes":{
"original_bigg_ids":[
"murein4px4px4p_p"
]
}
},
{
"id":"murein5p3p_p",
"name":"Two linked disacharide pentapeptide and tripeptide murein units (uncrosslinked, middle of chain)",
"compartment":"p",
"charge":-4,
"formula":"C74H114N14O40",
"notes":{
"original_bigg_ids":[
"murein5p3p_p"
]
}
},
{
"id":"murein5p4p_p",
"name":"Two linked disacharide pentapeptide and tetrapeptide murein units (uncrosslinked, middle of chain)",
"compartment":"p",
"charge":-4,
"formula":"C77H119N15O41",
"notes":{
"original_bigg_ids":[
"murein5p4p_p"
]
}
},
{
"id":"murein5p5p_p",
"name":"Two linked disacharide pentapeptide murein units (uncrosslinked, middle of chain)",
"compartment":"p",
"charge":-4,
"formula":"C80H124N16O42",
"notes":{
"original_bigg_ids":[
"murein5p5p_p"
]
}
},
{
"id":"murein5p5p5p_p",
"name":"Three linked disacharide pentapeptide murein units (uncrosslinked, middle of chain)",
"compartment":"p",
"charge":-6,
"formula":"C120H186N24O63",
"notes":{
"original_bigg_ids":[
"murein5p5p5p_p"
]
}
},
{
"id":"murein5px3p_p",
"name":"Two disacharide linked murein units, pentapeptide corsslinked tripeptide (A2pm->A2pm) (middle of chain)",
"compartment":"p",
"charge":-4,
"formula":"C74H112N14O39",
"notes":{
"original_bigg_ids":[
"murein5px3p_p"
]
}
},
{
"id":"murein5px4p_p",
"name":"Two disacharide linked murein units, pentapeptide crosslinked tetrapeptide (A2pm->D-ala) (middle of chain)",
"compartment":"p",
"charge":-4,
"formula":"C77H117N15O40",
"notes":{
"original_bigg_ids":[
"murein5px4p_p"
]
}
},
{
"id":"murein5px4px4p_p",
"name":"Three disacharide linked murein units (pentapeptide crosslinked tetrapeptide (A2pm->D-ala) tetrapeptide corsslinked tetrapeptide (A2pm->D-ala)) (middle of chain)",
"compartment":"p",
"charge":-6,
"formula":"C114H172N22O59",
"notes":{
"original_bigg_ids":[
"murein5px4px4p_p"
]
}
},
{
"id":"n2o_p",
"name":"Nitrous oxide",
"compartment":"p",
"charge":0,
"formula":"N2O",
"notes":{
"original_bigg_ids":[
"n2o_p"
]
}
},
{
"id":"na1_p",
"name":"Sodium",
"compartment":"p",
"charge":1,
"formula":"Na",
"notes":{
"original_bigg_ids":[
"na1_p"
]
}
},
{
"id":"nac_p",
"name":"Nicotinate",
"compartment":"p",
"charge":-1,
"formula":"C6H4NO2",
"notes":{
"original_bigg_ids":[
"nac_p"
]
}
},
{
"id":"nh4_p",
"name":"Ammonium",
"compartment":"p",
"charge":1,
"formula":"H4N",
"notes":{
"original_bigg_ids":[
"nh4_p"
]
}
},
{
"id":"ni2_p",
"name":"Nickel",
"compartment":"p",
"charge":2,
"formula":"Ni",
"notes":{
"original_bigg_ids":[
"ni2_p"
]
}
},
{
"id":"nmn_p",
"name":"NMN C11H14N2O8P",
"compartment":"p",
"charge":-1,
"formula":"C11H14N2O8P",
"notes":{
"original_bigg_ids":[
"nmn_p"
]
}
},
{
"id":"no_p",
"name":"Nitric oxide",
"compartment":"p",
"charge":0,
"formula":"NO",
"notes":{
"original_bigg_ids":[
"no_p"
]
}
},
{
"id":"no2_p",
"name":"Nitrite",
"compartment":"p",
"charge":-1,
"formula":"NO2",
"notes":{
"original_bigg_ids":[
"no2_p"
]
}
},
{
"id":"no3_p",
"name":"Nitrate",
"compartment":"p",
"charge":-1,
"formula":"NO3",
"notes":{
"original_bigg_ids":[
"no3_p"
]
}
},
{
"id":"novbcn_p",
"name":"Novobiocin",
"compartment":"p",
"charge":0,
"formula":"C31H36N2O11",
"notes":{
"original_bigg_ids":[
"novbcn_p"
]
}
},
{
"id":"o16a2und_p",
"name":"(O16 antigen)x2 undecaprenyl diphosphate",
"compartment":"p",
"charge":-2,
"formula":"C123H200N2O57P2",
"notes":{
"original_bigg_ids":[
"o16a2und_p"
]
}
},
{
"id":"o16a3und_p",
"name":"(O16 antigen)x3 undecaprenyl diphosphate",
"compartment":"p",
"charge":-2,
"formula":"C157H255N3O82P2",
"notes":{
"original_bigg_ids":[
"o16a3und_p"
]
}
},
{
"id":"o16a4colipa_p",
"name":"(O16 antigen)x4 core oligosaccharide lipid A",
"compartment":"p",
"charge":-11,
"formula":"C312H523N6O200P4",
"notes":{
"original_bigg_ids":[
"o16a4colipa_p"
]
}
},
{
"id":"o16a4und_p",
"name":"(O16 antigen)x4 undecaprenyl diphosphate",
"compartment":"p",
"charge":-2,
"formula":"C191H310N4O107P2",
"notes":{
"original_bigg_ids":[
"o16a4und_p"
]
}
},
{
"id":"o16aund_p",
"name":"O16 antigen undecaprenyl diphosphate",
"compartment":"p",
"charge":-2,
"formula":"C89H145N1O32P2",
"notes":{
"original_bigg_ids":[
"o16aund_p"
]
}
},
{
"id":"o2_p",
"name":"O2 O2",
"compartment":"p",
"charge":0,
"formula":"O2",
"notes":{
"original_bigg_ids":[
"o2_p"
]
}
},
{
"id":"o2s_p",
"name":"Superoxide anion",
"compartment":"p",
"charge":-1,
"formula":"O2",
"notes":{
"original_bigg_ids":[
"o2s_p"
]
}
},
{
"id":"ocdca_p",
"name":"Octadecanoate (n-C18:0)",
"compartment":"p",
"charge":-1,
"formula":"C18H35O2",
"notes":{
"original_bigg_ids":[
"ocdca_p"
]
}
},
{
"id":"ocdcea_p",
"name":"Octadecenoate (n-C18:1)",
"compartment":"p",
"charge":-1,
"formula":"C18H33O2",
"notes":{
"original_bigg_ids":[
"ocdcea_p"
]
}
},
{
"id":"octa_p",
"name":"Octanoate (n-C8:0)",
"compartment":"p",
"charge":-1,
"formula":"C8H15O2",
"notes":{
"original_bigg_ids":[
"octa_p"
]
}
},
{
"id":"orn_p",
"name":"Ornithine",
"compartment":"p",
"charge":1,
"formula":"C5H13N2O2",
"notes":{
"original_bigg_ids":[
"orn_p"
]
}
},
{
"id":"orot_p",
"name":"Orotate C5H3N2O4",
"compartment":"p",
"charge":-1,
"formula":"C5H3N2O4",
"notes":{
"original_bigg_ids":[
"orot_p"
]
}
},
{
"id":"pa120_p",
"name":"1,2-didodecanoyl-sn-glycerol 3-phosphate",
"compartment":"p",
"charge":-2,
"formula":"C27H51O8P1",
"notes":{
"original_bigg_ids":[
"pa120_p"
]
}
},
{
"id":"pa140_p",
"name":"1,2-ditetradecanoyl-sn-glycerol 3-phosphate",
"compartment":"p",
"charge":-2,
"formula":"C31H59O8P1",
"notes":{
"original_bigg_ids":[
"pa140_p"
]
}
},
{
"id":"pa141_p",
"name":"1,2-ditetradec-7-enoyl-sn-glycerol 3-phosphate",
"compartment":"p",
"charge":-2,
"formula":"C31H55O8P1",
"notes":{
"original_bigg_ids":[
"pa141_p"
]
}
},
{
"id":"pa160_p",
"name":"1,2-dihexadecanoyl-sn-glycerol 3-phosphate",
"compartment":"p",
"charge":-2,
"formula":"C35H67O8P1",
"notes":{
"original_bigg_ids":[
"pa160_p"
]
}
},
{
"id":"pa161_p",
"name":"1,2-dihexadec-9-enoyl-sn-glycerol 3-phosphate",
"compartment":"p",
"charge":-2,
"formula":"C35H63O8P1",
"notes":{
"original_bigg_ids":[
"pa161_p"
]
}
},
{
"id":"pa180_p",
"name":"1,2-dioctadecanoyl-sn-glycerol 3-phosphate",
"compartment":"p",
"charge":-2,
"formula":"C39H75O8P1",
"notes":{
"original_bigg_ids":[
"pa180_p"
]
}
},
{
"id":"pa181_p",
"name":"1,2-dioctadec-11-enoyl-sn-glycerol 3-phosphate",
"compartment":"p",
"charge":-2,
"formula":"C39H71O8P1",
"notes":{
"original_bigg_ids":[
"pa181_p"
]
}
},
{
"id":"pacald_p",
"name":"Phenylacetaldehyde",
"compartment":"p",
"charge":0,
"formula":"C8H8O",
"notes":{
"original_bigg_ids":[
"pacald_p"
]
}
},
{
"id":"pe120_p",
"name":"Phosphatidylethanolamine (didodecanoyl, n-C12:0)",
"compartment":"p",
"charge":0,
"formula":"C29H58N1O8P1",
"notes":{
"original_bigg_ids":[
"pe120_p"
]
}
},
{
"id":"pe140_p",
"name":"Phosphatidylethanolamine (ditetradecanoyl, n-C14:0)",
"compartment":"p",
"charge":0,
"formula":"C33H66N1O8P1",
"notes":{
"original_bigg_ids":[
"pe140_p"
]
}
},
{
"id":"pe141_p",
"name":"Phosphatidylethanolamine (ditetradec-7-enoyl, n-C14:1)",
"compartment":"p",
"charge":0,
"formula":"C33H62N1O8P1",
"notes":{
"original_bigg_ids":[
"pe141_p"
]
}
},
{
"id":"pe160_p",
"name":"Phosphatidylethanolamine (dihexadecanoyl, n-C16:0)",
"compartment":"p",
"charge":0,
"formula":"C37H74N1O8P1",
"notes":{
"original_bigg_ids":[
"pe160_p"
]
}
},
{
"id":"pe161_p",
"name":"Phosphatidylethanolamine (dihexadec-9enoyl, n-C16:1)",
"compartment":"p",
"charge":0,
"formula":"C37H70N1O8P1",
"notes":{
"original_bigg_ids":[
"pe161_p"
]
}
},
{
"id":"pe180_p",
"name":"Phosphatidylethanolamine (dioctadecanoyl, n-C18:0)",
"compartment":"p",
"charge":0,
"formula":"C41H82N1O8P1",
"notes":{
"original_bigg_ids":[
"pe180_p"
]
}
},
{
"id":"pe181_p",
"name":"Phosphatidylethanolamine (dioctadec-11-enoyl, n-C18:1)",
"compartment":"p",
"charge":0,
"formula":"C41H78N1O8P1",
"notes":{
"original_bigg_ids":[
"pe181_p"
]
}
},
{
"id":"peamn_p",
"name":"Phenethylamine",
"compartment":"p",
"charge":1,
"formula":"C8H12N",
"notes":{
"original_bigg_ids":[
"peamn_p"
]
}
},
{
"id":"pg120_p",
"name":"Phosphatidylglycerol (didodecanoyl, n-C12:0)",
"compartment":"p",
"charge":-1,
"formula":"C30H58O10P1",
"notes":{
"original_bigg_ids":[
"pg120_p"
]
}
},
{
"id":"pg140_p",
"name":"Phosphatidylglycerol (ditetradecanoyl, n-C14:0)",
"compartment":"p",
"charge":-1,
"formula":"C34H66O10P1",
"notes":{
"original_bigg_ids":[
"pg140_p"
]
}
},
{
"id":"pg141_p",
"name":"Phosphatidylglycerol (ditetradec-7-enoyl, n-C14:1)",
"compartment":"p",
"charge":-1,
"formula":"C34H62O10P1",
"notes":{
"original_bigg_ids":[
"pg141_p"
]
}
},
{
"id":"pg160_p",
"name":"Phosphatidylglycerol (dihexadecanoyl, n-C16:0)",
"compartment":"p",
"charge":-1,
"formula":"C38H74O10P1",
"notes":{
"original_bigg_ids":[
"pg160_p"
]
}
},
{
"id":"pg161_p",
"name":"Phosphatidylglycerol (dihexadec-9-enoyl, n-C16:1)",
"compartment":"p",
"charge":-1,
"formula":"C38H70O10P1",
"notes":{
"original_bigg_ids":[
"pg161_p"
]
}
},
{
"id":"pg180_p",
"name":"Phosphatidylglycerol (dioctadecanoyl, n-C18:0)",
"compartment":"p",
"charge":-1,
"formula":"C42H82O10P1",
"notes":{
"original_bigg_ids":[
"pg180_p"
]
}
},
{
"id":"pg181_p",
"name":"Phosphatidylglycerol (dioctadec-11-enoyl, n-C18:1)",
"compartment":"p",
"charge":-1,
"formula":"C42H78O10P1",
"notes":{
"original_bigg_ids":[
"pg181_p"
]
}
},
{
"id":"pgp120_p",
"name":"Phosphatidylglycerophosphate (didodecanoyl, n-C12:0)",
"compartment":"p",
"charge":-3,
"formula":"C30H57O13P2",
"notes":{
"original_bigg_ids":[
"pgp120_p"
]
}
},
{
"id":"pgp140_p",
"name":"Phosphatidylglycerophosphate (ditetradecanoyl, n-C14:0)",
"compartment":"p",
"charge":-3,
"formula":"C34H65O13P2",
"notes":{
"original_bigg_ids":[
"pgp140_p"
]
}
},
{
"id":"pgp141_p",
"name":"Phosphatidylglycerophosphate (ditetradec-7-enoyl, n-C14:1)",
"compartment":"p",
"charge":-3,
"formula":"C34H61O13P2",
"notes":{
"original_bigg_ids":[
"pgp141_p"
]
}
},
{
"id":"pgp160_p",
"name":"Phosphatidylglycerophosphate (dihexadecanoyl, n-C16:0)",
"compartment":"p",
"charge":-3,
"formula":"C38H73O13P2",
"notes":{
"original_bigg_ids":[
"pgp160_p"
]
}
},
{
"id":"pgp161_p",
"name":"Phosphatidylglycerophosphate (dihexadec-9-enoyl, n-C16:1)",
"compartment":"p",
"charge":-3,
"formula":"C38H69O13P2",
"notes":{
"original_bigg_ids":[
"pgp161_p"
]
}
},
{
"id":"pgp180_p",
"name":"Phosphatidylglycerophosphate (dioctadecanoyl, n-C18:0)",
"compartment":"p",
"charge":-3,
"formula":"C42H81O13P2",
"notes":{
"original_bigg_ids":[
"pgp180_p"
]
}
},
{
"id":"pgp181_p",
"name":"Phosphatidylglycerophosphate (dioctadec-11-enoyl, n-C18:1)",
"compartment":"p",
"charge":-3,
"formula":"C42H77O13P2",
"notes":{
"original_bigg_ids":[
"pgp181_p"
]
}
},
{
"id":"phe__L_p",
"name":"L-Phenylalanine",
"compartment":"p",
"charge":0,
"formula":"C9H11NO2",
"notes":{
"original_bigg_ids":[
"phe_DASH_L_p"
]
}
},
{
"id":"pheme_p",
"name":"Protoheme C34H30FeN4O4",
"compartment":"p",
"charge":-2,
"formula":"C34H30FeN4O4",
"notes":{
"original_bigg_ids":[
"pheme_p"
]
}
},
{
"id":"pi_p",
"name":"Phosphate",
"compartment":"p",
"charge":-2,
"formula":"HO4P",
"notes":{
"original_bigg_ids":[
"pi_p"
]
}
},
{
"id":"pnto__R_p",
"name":"(R)-Pantothenate",
"compartment":"p",
"charge":-1,
"formula":"C9H16NO5",
"notes":{
"original_bigg_ids":[
"pnto_DASH_R_p"
]
}
},
{
"id":"ppa_p",
"name":"Propionate (n-C3:0)",
"compartment":"p",
"charge":-1,
"formula":"C3H5O2",
"notes":{
"original_bigg_ids":[
"ppa_p"
]
}
},
{
"id":"ppal_p",
"name":"Propanal",
"compartment":"p",
"charge":0,
"formula":"C3H6O",
"notes":{
"original_bigg_ids":[
"ppal_p"
]
}
},
{
"id":"pppn_p",
"name":"Phenylpropanoate",
"compartment":"p",
"charge":-1,
"formula":"C9H9O2",
"notes":{
"original_bigg_ids":[
"pppn_p"
]
}
},
{
"id":"ppt_p",
"name":"Phosphonate",
"compartment":"p",
"charge":-2,
"formula":"HO3P",
"notes":{
"original_bigg_ids":[
"ppt_p"
]
}
},
{
"id":"pro__L_p",
"name":"L-Proline",
"compartment":"p",
"charge":0,
"formula":"C5H9NO2",
"notes":{
"original_bigg_ids":[
"pro_DASH_L_p"
]
}
},
{
"id":"progly_p",
"name":"L-Prolinylglycine",
"compartment":"p",
"charge":0,
"formula":"C7H12N2O3",
"notes":{
"original_bigg_ids":[
"progly_p"
]
}
},
{
"id":"psclys_p",
"name":"Psicoselysine",
"compartment":"p",
"charge":1,
"formula":"C12H25N2O7",
"notes":{
"original_bigg_ids":[
"psclys_p"
]
}
},
{
"id":"pser__L_p",
"name":"O-Phospho-L-serine",
"compartment":"p",
"charge":-2,
"formula":"C3H6NO6P",
"notes":{
"original_bigg_ids":[
"pser_DASH_L_p"
]
}
},
{
"id":"ptrc_p",
"name":"Putrescine",
"compartment":"p",
"charge":2,
"formula":"C4H14N2",
"notes":{
"original_bigg_ids":[
"ptrc_p"
]
}
},
{
"id":"pydam_p",
"name":"Pyridoxamine",
"compartment":"p",
"charge":1,
"formula":"C8H13N2O2",
"notes":{
"original_bigg_ids":[
"pydam_p"
]
}
},
{
"id":"pydx_p",
"name":"Pyridoxal",
"compartment":"p",
"charge":0,
"formula":"C8H9NO3",
"notes":{
"original_bigg_ids":[
"pydx_p"
]
}
},
{
"id":"pydxn_p",
"name":"Pyridoxine",
"compartment":"p",
"charge":0,
"formula":"C8H11NO3",
"notes":{
"original_bigg_ids":[
"pydxn_p"
]
}
},
{
"id":"pyr_p",
"name":"Pyruvate",
"compartment":"p",
"charge":-1,
"formula":"C3H3O3",
"notes":{
"original_bigg_ids":[
"pyr_p"
]
}
},
{
"id":"quin_p",
"name":"Quinate",
"compartment":"p",
"charge":0,
"formula":"C7H12O6",
"notes":{
"original_bigg_ids":[
"quin_p"
]
}
},
{
"id":"r5p_p",
"name":"Alpha-D-Ribose 5-phosphate",
"compartment":"p",
"charge":-2,
"formula":"C5H9O8P",
"notes":{
"original_bigg_ids":[
"r5p_p"
]
}
},
{
"id":"rfamp_p",
"name":"Rifampin",
"compartment":"p",
"charge":0,
"formula":"C43H58N4O12",
"notes":{
"original_bigg_ids":[
"rfamp_p"
]
}
},
{
"id":"rib__D_p",
"name":"D-Ribose",
"compartment":"p",
"charge":0,
"formula":"C5H10O5",
"notes":{
"original_bigg_ids":[
"rib_DASH_D_p"
]
}
},
{
"id":"rmn_p",
"name":"L-Rhamnose",
"compartment":"p",
"charge":0,
"formula":"C6H12O5",
"notes":{
"original_bigg_ids":[
"rmn_p"
]
}
},
{
"id":"sbt__D_p",
"name":"D-Sorbitol",
"compartment":"p",
"charge":0,
"formula":"C6H14O6",
"notes":{
"original_bigg_ids":[
"sbt_DASH_D_p"
]
}
},
{
"id":"sel_p",
"name":"Selenate",
"compartment":"p",
"charge":-2,
"formula":"O4Se",
"notes":{
"original_bigg_ids":[
"sel_p"
]
}
},
{
"id":"ser__D_p",
"name":"D-Serine",
"compartment":"p",
"charge":0,
"formula":"C3H7NO3",
"notes":{
"original_bigg_ids":[
"ser_DASH_D_p"
]
}
},
{
"id":"ser__L_p",
"name":"L-Serine",
"compartment":"p",
"charge":0,
"formula":"C3H7NO3",
"notes":{
"original_bigg_ids":[
"ser_DASH_L_p"
]
}
},
{
"id":"skm_p",
"name":"Shikimate",
"compartment":"p",
"charge":-1,
"formula":"C7H9O5",
"notes":{
"original_bigg_ids":[
"skm_p"
]
}
},
{
"id":"slnt_p",
"name":"Selenite",
"compartment":"p",
"charge":-2,
"formula":"O3Se",
"notes":{
"original_bigg_ids":[
"slnt_p"
]
}
},
{
"id":"so2_p",
"name":"Sulfur dioxide",
"compartment":"p",
"charge":0,
"formula":"O2S",
"notes":{
"original_bigg_ids":[
"so2_p"
]
}
},
{
"id":"so3_p",
"name":"Sulfite",
"compartment":"p",
"charge":-2,
"formula":"O3S",
"notes":{
"original_bigg_ids":[
"so3_p"
]
}
},
{
"id":"so4_p",
"name":"Sulfate",
"compartment":"p",
"charge":-2,
"formula":"O4S",
"notes":{
"original_bigg_ids":[
"so4_p"
]
}
},
{
"id":"spmd_p",
"name":"Spermidine",
"compartment":"p",
"charge":3,
"formula":"C7H22N3",
"notes":{
"original_bigg_ids":[
"spmd_p"
]
}
},
{
"id":"succ_p",
"name":"Succinate",
"compartment":"p",
"charge":-2,
"formula":"C4H4O4",
"notes":{
"original_bigg_ids":[
"succ_p"
]
}
},
{
"id":"sucr_p",
"name":"Sucrose C12H22O11",
"compartment":"p",
"charge":0,
"formula":"C12H22O11",
"notes":{
"original_bigg_ids":[
"sucr_p"
]
}
},
{
"id":"sulfac_p",
"name":"Sulfoacetate",
"compartment":"p",
"charge":-2,
"formula":"C2H2O5S",
"notes":{
"original_bigg_ids":[
"sulfac_p"
]
}
},
{
"id":"tartr__D_p",
"name":"D-tartrate",
"compartment":"p",
"charge":-2,
"formula":"C4H4O6",
"notes":{
"original_bigg_ids":[
"tartr_DASH_D_p"
]
}
},
{
"id":"tartr__L_p",
"name":"L-tartrate",
"compartment":"p",
"charge":-2,
"formula":"C4H4O6",
"notes":{
"original_bigg_ids":[
"tartr_DASH_L_p"
]
}
},
{
"id":"taur_p",
"name":"Taurine C2H7NO3S",
"compartment":"p",
"charge":0,
"formula":"C2H7NO3S",
"notes":{
"original_bigg_ids":[
"taur_p"
]
}
},
{
"id":"tcynt_p",
"name":"Thiocyanate",
"compartment":"p",
"charge":-1,
"formula":"CNS",
"notes":{
"original_bigg_ids":[
"tcynt_p"
]
}
},
{
"id":"thm_p",
"name":"Thiamin",
"compartment":"p",
"charge":1,
"formula":"C12H17N4OS",
"notes":{
"original_bigg_ids":[
"thm_p"
]
}
},
{
"id":"thr__L_p",
"name":"L-Threonine",
"compartment":"p",
"charge":0,
"formula":"C4H9NO3",
"notes":{
"original_bigg_ids":[
"thr_DASH_L_p"
]
}
},
{
"id":"thrp_p",
"name":"L-Threonine O-3-phosphate",
"compartment":"p",
"charge":-2,
"formula":"C4H8NO6P",
"notes":{
"original_bigg_ids":[
"thrp_p"
]
}
},
{
"id":"thym_p",
"name":"Thymine C5H6N2O2",
"compartment":"p",
"charge":0,
"formula":"C5H6N2O2",
"notes":{
"original_bigg_ids":[
"thym_p"
]
}
},
{
"id":"thymd_p",
"name":"Thymidine C10H14N2O5",
"compartment":"p",
"charge":0,
"formula":"C10H14N2O5",
"notes":{
"original_bigg_ids":[
"thymd_p"
]
}
},
{
"id":"tma_p",
"name":"Trimethylamine",
"compartment":"p",
"charge":1,
"formula":"C3H10N",
"notes":{
"original_bigg_ids":[
"tma_p"
]
}
},
{
"id":"tmao_p",
"name":"Trimethylamine N-oxide",
"compartment":"p",
"charge":0,
"formula":"C3H9NO",
"notes":{
"original_bigg_ids":[
"tmao_p"
]
}
},
{
"id":"tre_p",
"name":"Trehalose",
"compartment":"p",
"charge":0,
"formula":"C12H22O11",
"notes":{
"original_bigg_ids":[
"tre_p"
]
}
},
{
"id":"trp__L_p",
"name":"L-Tryptophan",
"compartment":"p",
"charge":0,
"formula":"C11H12N2O2",
"notes":{
"original_bigg_ids":[
"trp_DASH_L_p"
]
}
},
{
"id":"tsul_p",
"name":"Thiosulfate",
"compartment":"p",
"charge":-2,
"formula":"O3S2",
"notes":{
"original_bigg_ids":[
"tsul_p"
]
}
},
{
"id":"ttdca_p",
"name":"Tetradecanoate (n-C14:0)",
"compartment":"p",
"charge":-1,
"formula":"C14H27O2",
"notes":{
"original_bigg_ids":[
"ttdca_p"
]
}
},
{
"id":"ttdcea_p",
"name":"Tetradecenoate (n-C14:1)",
"compartment":"p",
"charge":-1,
"formula":"C14H25O2",
"notes":{
"original_bigg_ids":[
"ttdcea_p"
]
}
},
{
"id":"ttrcyc_p",
"name":"Tetracycline",
"compartment":"p",
"charge":0,
"formula":"C22H24N2O8",
"notes":{
"original_bigg_ids":[
"ttrcyc_p"
]
}
},
{
"id":"tungs_p",
"name":"Tungstate",
"compartment":"p",
"charge":-2,
"formula":"O4W1",
"notes":{
"original_bigg_ids":[
"tungs_p"
]
}
},
{
"id":"tym_p",
"name":"Tyramine",
"compartment":"p",
"charge":1,
"formula":"C8H12NO",
"notes":{
"original_bigg_ids":[
"tym_p"
]
}
},
{
"id":"tyr__L_p",
"name":"L-Tyrosine",
"compartment":"p",
"charge":0,
"formula":"C9H11NO3",
"notes":{
"original_bigg_ids":[
"tyr_DASH_L_p"
]
}
},
{
"id":"tyrp_p",
"name":"Phosphotyrosine",
"compartment":"p",
"charge":-2,
"formula":"C9H10NO6P",
"notes":{
"original_bigg_ids":[
"tyrp_p"
]
}
},
{
"id":"uLa4n_p",
"name":"Undecaprenyl phosphate-4-amino-4-deoxy-L-arabinose",
"compartment":"p",
"charge":0,
"formula":"C60H100N1O7P1",
"notes":{
"original_bigg_ids":[
"uLa4n_p"
]
}
},
{
"id":"uacgam_p",
"name":"UDP-N-acetyl-D-glucosamine",
"compartment":"p",
"charge":-2,
"formula":"C17H25N3O17P2",
"notes":{
"original_bigg_ids":[
"uacgam_p"
]
}
},
{
"id":"udcpdp_p",
"name":"Undecaprenyl diphosphate",
"compartment":"p",
"charge":-3,
"formula":"C55H89O7P2",
"notes":{
"original_bigg_ids":[
"udcpdp_p"
]
}
},
{
"id":"udcpp_p",
"name":"Undecaprenyl phosphate",
"compartment":"p",
"charge":-2,
"formula":"C55H89O4P",
"notes":{
"original_bigg_ids":[
"udcpp_p"
]
}
},
{
"id":"udpacgal_p",
"name":"UDP-N-acetyl-D-galactosamine",
"compartment":"p",
"charge":-2,
"formula":"C17H25N3O17P2",
"notes":{
"original_bigg_ids":[
"udpacgal_p"
]
}
},
{
"id":"udpg_p",
"name":"UDPglucose",
"compartment":"p",
"charge":-2,
"formula":"C15H22N2O17P2",
"notes":{
"original_bigg_ids":[
"udpg_p"
]
}
},
{
"id":"udpgal_p",
"name":"UDPgalactose",
"compartment":"p",
"charge":-2,
"formula":"C15H22N2O17P2",
"notes":{
"original_bigg_ids":[
"udpgal_p"
]
}
},
{
"id":"udpglcur_p",
"name":"UDP-D-glucuronate",
"compartment":"p",
"charge":-3,
"formula":"C15H19N2O18P2",
"notes":{
"original_bigg_ids":[
"udpglcur_p"
]
}
},
{
"id":"ump_p",
"name":"UMP C9H11N2O9P",
"compartment":"p",
"charge":-2,
"formula":"C9H11N2O9P",
"notes":{
"original_bigg_ids":[
"ump_p"
]
}
},
{
"id":"unagamuf_p",
"name":"Undecaprenyl-diphospho N-acetylglucosamine-N-acetylmannosaminuronate-N-acetamido-4,6-dideoxy-D-galactose",
"compartment":"p",
"charge":-3,
"formula":"C79H126N3O22P2",
"notes":{
"original_bigg_ids":[
"unagamuf_p"
]
}
},
{
"id":"ura_p",
"name":"Uracil",
"compartment":"p",
"charge":0,
"formula":"C4H4N2O2",
"notes":{
"original_bigg_ids":[
"ura_p"
]
}
},
{
"id":"urea_p",
"name":"Urea CH4N2O",
"compartment":"p",
"charge":0,
"formula":"CH4N2O",
"notes":{
"original_bigg_ids":[
"urea_p"
]
}
},
{
"id":"uri_p",
"name":"Uridine",
"compartment":"p",
"charge":0,
"formula":"C9H12N2O6",
"notes":{
"original_bigg_ids":[
"uri_p"
]
}
},
{
"id":"val__L_p",
"name":"L-Valine",
"compartment":"p",
"charge":0,
"formula":"C5H11NO2",
"notes":{
"original_bigg_ids":[
"val_DASH_L_p"
]
}
},
{
"id":"xan_p",
"name":"Xanthine",
"compartment":"p",
"charge":0,
"formula":"C5H4N4O2",
"notes":{
"original_bigg_ids":[
"xan_p"
]
}
},
{
"id":"xmp_p",
"name":"Xanthosine 5'-phosphate",
"compartment":"p",
"charge":-2,
"formula":"C10H11N4O9P",
"notes":{
"original_bigg_ids":[
"xmp_p"
]
}
},
{
"id":"xtsn_p",
"name":"Xanthosine",
"compartment":"p",
"charge":0,
"formula":"C10H12N4O6",
"notes":{
"original_bigg_ids":[
"xtsn_p"
]
}
},
{
"id":"xyl__D_p",
"name":"D-Xylose",
"compartment":"p",
"charge":0,
"formula":"C5H10O5",
"notes":{
"original_bigg_ids":[
"xyl_DASH_D_p"
]
}
},
{
"id":"xylu__L_p",
"name":"L-Xylulose",
"compartment":"p",
"charge":0,
"formula":"C5H10O5",
"notes":{
"original_bigg_ids":[
"xylu_DASH_L_p"
]
}
},
{
"id":"zn2_p",
"name":"Zinc",
"compartment":"p",
"charge":2,
"formula":"Zn",
"notes":{
"original_bigg_ids":[
"zn2_p"
]
}
}
],
"reactions":[
{
"id":"DM_4crsol_c",
"name":"Sink needed to allow p-Cresol to leave system",
"metabolites":{
"4crsol_c":-1.0
},
"lower_bound":0.0,
"upper_bound":1000.0,
"gene_reaction_rule":"",
"subsystem":"Intracellular demand",
"notes":{
"original_bigg_ids":[
"DM_4CRSOL"
]
},
"annotation":{
"SBO":"SBO:0000628"
}
},
{
"id":"DM_5drib_c",
"name":"Sink needed to allow 5'-deoxyribose to leave system",
"metabolites":{
"5drib_c":-1.0
},
"lower_bound":0.0,
"upper_bound":1000.0,
"gene_reaction_rule":"",
"subsystem":"Intracellular demand",
"notes":{
"original_bigg_ids":[
"DM_5DRIB"
]
},
"annotation":{
"SBO":"SBO:0000628"
}
},
{
"id":"DM_aacald_c",
"name":"Sink needed to allow aminoacetaldehyde to leave system",
"metabolites":{
"aacald_c":-1.0
},
"lower_bound":0.0,
"upper_bound":1000.0,
"gene_reaction_rule":"",
"subsystem":"Intracellular demand",
"notes":{
"original_bigg_ids":[
"DM_AACALD"
]
},
"annotation":{
"SBO":"SBO:0000628"
}
},
{
"id":"DM_amob_c",
"name":"Sink needed to allow S-Adenosyl-4-methylthio-2-oxobutanoate to leave system",
"metabolites":{
"amob_c":-1.0
},
"lower_bound":0.0,
"upper_bound":1000.0,
"gene_reaction_rule":"",
"subsystem":"Intracellular demand",
"notes":{
"original_bigg_ids":[
"DM_AMOB"
]
},
"annotation":{
"SBO":"SBO:0000628"
}
},
{
"id":"DM_mththf_c",
"name":"Sink needed to allow (2R,4S)-2-methyl-2,3,3,4-tetrahydroxytetrahydrofuran to leave system",
"metabolites":{
"mththf_c":-1.0
},
"lower_bound":0.0,
"upper_bound":1000.0,
"gene_reaction_rule":"",
"subsystem":"Intracellular demand",
"notes":{
"original_bigg_ids":[
"DM_MTHTHF"
]
},
"annotation":{
"SBO":"SBO:0000628"
}
},
{
"id":"DM_oxam_c",
"name":"Sink needed to allow oxamate to leave system",
"metabolites":{
"oxam_c":-1.0
},
"lower_bound":0.0,
"upper_bound":1000.0,
"gene_reaction_rule":"",
"subsystem":"Intracellular demand",
"notes":{
"original_bigg_ids":[
"DM_OXAM"
]
},
"annotation":{
"SBO":"SBO:0000628"
}
},
{
"id":"BIOMASS_Ec_iJO1366_WT_53p95M",
"name":"E. coli biomass objective function (iJO1366) - WT - with 53.95 GAM estimate",
"metabolites":{
"10fthf_c":-0.000223,
"2dmmql8_c":-0.000223,
"2fe2s_c":-2.5e-05,
"4fe4s_c":-0.000248,
"5mthf_c":-0.000223,
"accoa_c":-0.000279,
"adocbl_c":-0.000223,
"adp_c":53.95,
"ala__L_c":-0.499149,
"amet_c":-0.000223,
"arg__L_c":-0.28742,
"asn__L_c":-0.234232,
"asp__L_c":-0.234232,
"atp_c":-54.119975,
"bmocogdp_c":-0.000116,
"btn_c":-2e-06,
"ca2_c":-0.004952,
"chor_c":-0.000223,
"cl_c":-0.004952,
"clpn160_p":-0.002944,
"clpn161_p":-0.00229,
"clpn181_p":-0.00118,
"coa_c":-0.000168,
"cobalt2_c":-2.4e-05,
"colipa_e":-0.008151,
"ctp_c":-0.129799,
"cu2_c":-0.000674,
"cys__L_c":-0.088988,
"datp_c":-0.024805,
"dctp_c":-0.025612,
"dgtp_c":-0.025612,
"dttp_c":-0.024805,
"enter_c":-0.000223,
"fad_c":-0.000223,
"fe2_c":-0.006388,
"fe3_c":-0.007428,
"gln__L_c":-0.255712,
"glu__L_c":-0.255712,
"gly_c":-0.595297,
"glycogen_c":-0.154187,
"gthrd_c":-0.000223,
"gtp_c":-0.209121,
"h2o_c":-48.752916,
"h_c":53.95,
"hemeO_c":-0.000223,
"his__L_c":-0.092056,
"ile__L_c":-0.282306,
"k_c":-0.18569,
"leu__L_c":-0.437778,
"lipopb_c":-3e-06,
"lys__L_c":-0.333448,
"malcoa_c":-3.1e-05,
"met__L_c":-0.149336,
"mg2_c":-0.008253,
"mlthf_c":-0.000223,
"mn2_c":-0.000658,
"mobd_c":-7e-06,
"mococdp_c":-7e-06,
"mocogdp_c":-7e-06,
"mql8_c":-0.000223,
"murein3p3p_p":-0.001345,
"murein3px4p_p":-0.000605,
"murein4p4p_p":-0.005381,
"murein4px4p_p":-0.005448,
"murein4px4px4p_p":-0.000673,
"nad_c":-0.001787,
"nadh_c":-4.5e-05,
"nadp_c":-0.000112,
"nadph_c":-0.000335,
"nh4_c":-0.012379,
"ni2_c":-0.000307,
"pe160_c":-0.012366,
"pe160_p":-0.031798,
"pe161_c":-0.009618,
"pe161_p":-0.024732,
"pe181_c":-0.004957,
"pe181_p":-0.012747,
"pg160_c":-0.005707,
"pg160_p":-0.004892,
"pg161_c":-0.004439,
"pg161_p":-0.003805,
"pg181_c":-0.002288,
"pg181_p":-0.001961,
"phe__L_c":-0.180021,
"pheme_c":-0.000223,
"pi_c":53.945874,
"ppi_c":0.749831,
"pro__L_c":-0.214798,
"ptrc_c":-0.03327,
"pydx5p_c":-0.000223,
"q8h2_c":-0.000223,
"ribflv_c":-0.000223,
"ser__L_c":-0.209684,
"sheme_c":-0.000223,
"so4_c":-0.004126,
"spmd_c":-0.006744,
"succoa_c":-9.8e-05,
"thf_c":-0.000223,
"thmpp_c":-0.000223,
"thr__L_c":-0.246506,
"trp__L_c":-0.055234,
"tyr__L_c":-0.133993,
"udcpdp_c":-5.5e-05,
"utp_c":-0.140101,
"val__L_c":-0.411184,
"zn2_c":-0.000324
},
"lower_bound":0.0,
"upper_bound":1000.0,
"gene_reaction_rule":"",
"subsystem":"Biomass and maintenance functions",
"notes":{
"original_bigg_ids":[
"Ec_biomass_iJO1366_WT_53p95M"
]
}
},
{
"id":"BIOMASS_Ec_iJO1366_core_53p95M",
"name":"E. coli biomass objective function (iJO1366) - core - with 53.95 GAM estimate",
"metabolites":{
"10fthf_c":-0.000223,
"2fe2s_c":-2.6e-05,
"2ohph_c":-0.000223,
"4fe4s_c":-0.00026,
"adp_c":53.95,
"ala__L_c":-0.513689,
"amet_c":-0.000223,
"arg__L_c":-0.295792,
"asn__L_c":-0.241055,
"asp__L_c":-0.241055,
"atp_c":-54.124831,
"bmocogdp_c":-0.000122,
"btn_c":-2e-06,
"ca2_c":-0.005205,
"cl_c":-0.005205,
"coa_c":-0.000576,
"cobalt2_c":-2.5e-05,
"ctp_c":-0.133508,
"cu2_c":-0.000709,
"cys__L_c":-0.09158,
"datp_c":-0.026166,
"dctp_c":-0.027017,
"dgtp_c":-0.027017,
"dttp_c":-0.026166,
"fad_c":-0.000223,
"fe2_c":-0.006715,
"fe3_c":-0.007808,
"gln__L_c":-0.26316,
"glu__L_c":-0.26316,
"gly_c":-0.612638,
"gtp_c":-0.215096,
"h2o_c":-48.601527,
"h_c":53.95,
"his__L_c":-0.094738,
"ile__L_c":-0.290529,
"k_c":-0.195193,
"kdo2lipid4_e":-0.019456,
"leu__L_c":-0.450531,
"lys__L_c":-0.343161,
"met__L_c":-0.153686,
"mg2_c":-0.008675,
"mlthf_c":-0.000223,
"mn2_c":-0.000691,
"mobd_c":-7e-06,
"murein5px4p_p":-0.013894,
"nad_c":-0.001831,
"nadp_c":-0.000447,
"nh4_c":-0.013013,
"ni2_c":-0.000323,
"pe160_c":-0.017868,
"pe160_p":-0.045946,
"pe161_c":-0.054154,
"pe161_p":-0.02106,
"phe__L_c":-0.185265,
"pheme_c":-0.000223,
"pi_c":53.945662,
"ppi_c":0.773903,
"pro__L_c":-0.221055,
"pydx5p_c":-0.000223,
"ribflv_c":-0.000223,
"ser__L_c":-0.215792,
"sheme_c":-0.000223,
"so4_c":-0.004338,
"thf_c":-0.000223,
"thmpp_c":-0.000223,
"thr__L_c":-0.253687,
"trp__L_c":-0.056843,
"tyr__L_c":-0.137896,
"udcpdp_c":-5.5e-05,
"utp_c":-0.144104,
"val__L_c":-0.423162,
"zn2_c":-0.000341
},
"lower_bound":0.0,
"upper_bound":1000.0,
"gene_reaction_rule":"",
"objective_coefficient":1.0,
"subsystem":"Biomass and maintenance functions",
"notes":{
"original_bigg_ids":[
"Ec_biomass_iJO1366_core_53p95M"
]
}
},
{
"id":"EX_12ppd__R_e",
"name":"(R)-Propane-1,2-diol exchange",
"metabolites":{
"12ppd__R_e":-1.0
},
"lower_bound":0.0,
"upper_bound":1000.0,
"gene_reaction_rule":"",
"subsystem":"Extracellular exchange",
"notes":{
"original_bigg_ids":[
"EX_12ppd_DASH_R_LPAREN_e_RPAREN_"
]
},
"annotation":{
"SBO":"SBO:0000627"
}
},
{
"id":"EX_12ppd__S_e",
"name":"(S)-Propane-1,2-diol exchange",
"metabolites":{
"12ppd__S_e":-1.0
},
"lower_bound":0.0,
"upper_bound":1000.0,
"gene_reaction_rule":"",
"subsystem":"Extracellular exchange",
"notes":{
"original_bigg_ids":[
"EX_12ppd_DASH_S_LPAREN_e_RPAREN_"
]
},
"annotation":{
"SBO":"SBO:0000627"
}
},
{
"id":"EX_14glucan_e",
"name":"1,4-alpha-D-glucan exchange",
"metabolites":{
"14glucan_e":-1.0
},
"lower_bound":0.0,
"upper_bound":1000.0,
"gene_reaction_rule":"",
"subsystem":"Extracellular exchange",
"notes":{
"original_bigg_ids":[
"EX_14glucan_LPAREN_e_RPAREN_"
]
},
"annotation":{
"SBO":"SBO:0000627"
}
},
{
"id":"EX_15dap_e",
"name":"1,5-Diaminopentane exchange",
"metabolites":{
"15dap_e":-1.0
},
"lower_bound":0.0,
"upper_bound":1000.0,
"gene_reaction_rule":"",
"subsystem":"Extracellular exchange",
"notes":{
"original_bigg_ids":[
"EX_15dap_LPAREN_e_RPAREN_"
]
},
"annotation":{
"SBO":"SBO:0000627"
}
},
{
"id":"EX_23camp_e",
"name":"2',3'-Cyclic AMP exchange",
"metabolites":{
"23camp_e":-1.0
},
"lower_bound":0.0,
"upper_bound":1000.0,
"gene_reaction_rule":"",
"subsystem":"Extracellular exchange",
"notes":{
"original_bigg_ids":[
"EX_23camp_LPAREN_e_RPAREN_"
]
},
"annotation":{
"SBO":"SBO:0000627"
}
},
{
"id":"EX_23ccmp_e",
"name":"2',3'-Cyclic CMP exchange",
"metabolites":{
"23ccmp_e":-1.0
},
"lower_bound":0.0,
"upper_bound":1000.0,
"gene_reaction_rule":"",
"subsystem":"Extracellular exchange",
"notes":{
"original_bigg_ids":[
"EX_23ccmp_LPAREN_e_RPAREN_"
]
},
"annotation":{
"SBO":"SBO:0000627"
}
},
{
"id":"EX_23cgmp_e",
"name":"2',3'-Cyclic GMP exchange",
"metabolites":{
"23cgmp_e":-1.0
},
"lower_bound":0.0,
"upper_bound":1000.0,
"gene_reaction_rule":"",
"subsystem":"Extracellular exchange",
"notes":{
"original_bigg_ids":[
"EX_23cgmp_LPAREN_e_RPAREN_"
]
},
"annotation":{
"SBO":"SBO:0000627"
}
},
{
"id":"EX_23cump_e",
"name":"2',3'-Cyclic UMP exchange",
"metabolites":{
"23cump_e":-1.0
},
"lower_bound":0.0,
"upper_bound":1000.0,
"gene_reaction_rule":"",
"subsystem":"Extracellular exchange",
"notes":{
"original_bigg_ids":[
"EX_23cump_LPAREN_e_RPAREN_"
]
},
"annotation":{
"SBO":"SBO:0000627"
}
},
{
"id":"EX_23dappa_e",
"name":"2,3-diaminopropionate exchange",
"metabolites":{
"23dappa_e":-1.0
},
"lower_bound":0.0,
"upper_bound":1000.0,
"gene_reaction_rule":"",
"subsystem":"Extracellular exchange",
"notes":{
"original_bigg_ids":[
"EX_23dappa_LPAREN_e_RPAREN_"
]
},
"annotation":{
"SBO":"SBO:0000627"
}
},
{
"id":"EX_26dap__M_e",
"name":"Meso-2,6-Diaminoheptanedioate exchange",
"metabolites":{
"26dap__M_e":-1.0
},
"lower_bound":0.0,
"upper_bound":1000.0,
"gene_reaction_rule":"",
"subsystem":"Extracellular exchange",
"notes":{
"original_bigg_ids":[
"EX_26dap_DASH_M_LPAREN_e_RPAREN_"
]
},
"annotation":{
"SBO":"SBO:0000627"
}
},
{
"id":"EX_2ddglcn_e",
"name":"2-Dehydro-3-deoxy-D-gluconate exchange",
"metabolites":{
"2ddglcn_e":-1.0
},
"lower_bound":0.0,
"upper_bound":1000.0,
"gene_reaction_rule":"",
"subsystem":"Extracellular exchange",
"notes":{
"original_bigg_ids":[
"EX_2ddglcn_LPAREN_e_RPAREN_"
]
},
"annotation":{
"SBO":"SBO:0000627"
}
},
{
"id":"EX_34dhpac_e",
"name":"3,4-Dihydroxyphenylacetaldehyde exchange",
"metabolites":{
"34dhpac_e":-1.0
},
"lower_bound":0.0,
"upper_bound":1000.0,
"gene_reaction_rule":"",
"subsystem":"Extracellular exchange",
"notes":{
"original_bigg_ids":[
"EX_34dhpac_LPAREN_e_RPAREN_"
]
},
"annotation":{
"SBO":"SBO:0000627"
}
},
{
"id":"EX_3amp_e",
"name":"3'-AMP exchange",
"metabolites":{
"3amp_e":-1.0
},
"lower_bound":0.0,
"upper_bound":1000.0,
"gene_reaction_rule":"",
"subsystem":"Extracellular exchange",
"notes":{
"original_bigg_ids":[
"EX_3amp_LPAREN_e_RPAREN_"
]
},
"annotation":{
"SBO":"SBO:0000627"
}
},
{
"id":"EX_3cmp_e",
"name":"3'-cmp exchange",
"metabolites":{
"3cmp_e":-1.0
},
"lower_bound":0.0,
"upper_bound":1000.0,
"gene_reaction_rule":"",
"subsystem":"Extracellular exchange",
"notes":{
"original_bigg_ids":[
"EX_3cmp_LPAREN_e_RPAREN_"
]
},
"annotation":{
"SBO":"SBO:0000627"
}
},
{
"id":"EX_3gmp_e",
"name":"3'-GMP exchange",
"metabolites":{
"3gmp_e":-1.0
},
"lower_bound":0.0,
"upper_bound":1000.0,
"gene_reaction_rule":"",
"subsystem":"Extracellular exchange",
"notes":{
"original_bigg_ids":[
"EX_3gmp_LPAREN_e_RPAREN_"
]
},
"annotation":{
"SBO":"SBO:0000627"
}
},
{
"id":"EX_3hcinnm_e",
"name":"3-hydroxycinnamic acid exchange",
"metabolites":{
"3hcinnm_e":-1.0
},
"lower_bound":0.0,
"upper_bound":1000.0,
"gene_reaction_rule":"",
"subsystem":"Extracellular exchange",
"notes":{
"original_bigg_ids":[
"EX_3hcinnm_LPAREN_e_RPAREN_"
]
},
"annotation":{
"SBO":"SBO:0000627"
}
},
{
"id":"EX_3hpp_e",
"name":"3-Hydroxypropanoate exchange",
"metabolites":{
"3hpp_e":-1.0
},
"lower_bound":0.0,
"upper_bound":1000.0,
"gene_reaction_rule":"",
"subsystem":"Extracellular exchange",
"notes":{
"original_bigg_ids":[
"EX_3hpp_LPAREN_e_RPAREN_"
]
},
"annotation":{
"SBO":"SBO:0000627"
}
},
{
"id":"EX_3hpppn_e",
"name":"3-(3-hydroxy-phenyl)propionate exchange",
"metabolites":{
"3hpppn_e":-1.0
},
"lower_bound":0.0,
"upper_bound":1000.0,
"gene_reaction_rule":"",
"subsystem":"Extracellular exchange",
"notes":{
"original_bigg_ids":[
"EX_3hpppn_LPAREN_e_RPAREN_"
]
},
"annotation":{
"SBO":"SBO:0000627"
}
},
{
"id":"EX_3ump_e",
"name":"3'-UMP exchange",
"metabolites":{
"3ump_e":-1.0
},
"lower_bound":0.0,
"upper_bound":1000.0,
"gene_reaction_rule":"",
"subsystem":"Extracellular exchange",
"notes":{
"original_bigg_ids":[
"EX_3ump_LPAREN_e_RPAREN_"
]
},
"annotation":{
"SBO":"SBO:0000627"
}
},
{
"id":"EX_4abut_e",
"name":"4-Aminobutanoate exchange",
"metabolites":{
"4abut_e":-1.0
},
"lower_bound":0.0,
"upper_bound":1000.0,
"gene_reaction_rule":"",
"subsystem":"Extracellular exchange",
"notes":{
"original_bigg_ids":[
"EX_4abut_LPAREN_e_RPAREN_"
]
},
"annotation":{
"SBO":"SBO:0000627"
}
},
{
"id":"EX_4hoxpacd_e",
"name":"4-Hydroxyphenylacetaldehyde exchange",
"metabolites":{
"4hoxpacd_e":-1.0
},
"lower_bound":0.0,
"upper_bound":1000.0,
"gene_reaction_rule":"",
"subsystem":"Extracellular exchange",
"notes":{
"original_bigg_ids":[
"EX_4hoxpacd_LPAREN_e_RPAREN_"
]
},
"annotation":{
"SBO":"SBO:0000627"
}
},
{
"id":"EX_5dglcn_e",
"name":"5-Dehydro-D-gluconate exchange",
"metabolites":{
"5dglcn_e":-1.0
},
"lower_bound":0.0,
"upper_bound":1000.0,
"gene_reaction_rule":"",
"subsystem":"Extracellular exchange",
"notes":{
"original_bigg_ids":[
"EX_5dglcn_LPAREN_e_RPAREN_"
]
},
"annotation":{
"SBO":"SBO:0000627"
}
},
{
"id":"EX_5mtr_e",
"name":"5-Methylthio-D-ribose exchange",
"metabolites":{
"5mtr_e":-1.0
},
"lower_bound":0.0,
"upper_bound":1000.0,
"gene_reaction_rule":"",
"subsystem":"Extracellular exchange",
"notes":{
"original_bigg_ids":[
"EX_5mtr_LPAREN_e_RPAREN_"
]
},
"annotation":{
"SBO":"SBO:0000627"
}
},
{
"id":"EX_LalaDglu_e",
"name":"L-alanine-D-glutamate exchange",
"metabolites":{
"LalaDglu_e":-1.0
},
"lower_bound":0.0,
"upper_bound":1000.0,
"gene_reaction_rule":"",
"subsystem":"Extracellular exchange",
"notes":{
"original_bigg_ids":[
"EX_LalaDglu_LPAREN_e_RPAREN_"
]
},
"annotation":{
"SBO":"SBO:0000627"
}
},
{
"id":"EX_LalaDgluMdap_e",
"name":"L-alanine-D-glutamate-meso-2,6-diaminoheptanedioate exchange",
"metabolites":{
"LalaDgluMdap_e":-1.0
},
"lower_bound":0.0,
"upper_bound":1000.0,
"gene_reaction_rule":"",
"subsystem":"Extracellular exchange",
"notes":{
"original_bigg_ids":[
"EX_LalaDgluMdap_LPAREN_e_RPAREN_"
]
},
"annotation":{
"SBO":"SBO:0000627"
}
},
{
"id":"EX_LalaDgluMdapDala_e",
"name":"L-alanine-D-glutamate-meso-2,6-diaminoheptanedioate-D-alanine exchange",
"metabolites":{
"LalaDgluMdapDala_e":-1.0
},
"lower_bound":0.0,
"upper_bound":1000.0,
"gene_reaction_rule":"",
"subsystem":"Extracellular exchange",
"notes":{
"original_bigg_ids":[
"EX_LalaDgluMdapDala_LPAREN_e_RPAREN_"
]
},
"annotation":{
"SBO":"SBO:0000627"
}
},
{
"id":"EX_LalaLglu_e",
"name":"L-alanine-L-glutamate exchange",
"metabolites":{
"LalaLglu_e":-1.0
},
"lower_bound":0.0,
"upper_bound":1000.0,
"gene_reaction_rule":"",
"subsystem":"Extracellular exchange",
"notes":{
"original_bigg_ids":[
"EX_LalaLglu_LPAREN_e_RPAREN_"
]
},
"annotation":{
"SBO":"SBO:0000627"
}
},
{
"id":"EX_ac_e",
"name":"Acetate exchange",
"metabolites":{
"ac_e":-1.0
},
"lower_bound":0.0,
"upper_bound":1000.0,
"gene_reaction_rule":"",
"subsystem":"Extracellular exchange",
"notes":{
"original_bigg_ids":[
"EX_ac_LPAREN_e_RPAREN_"
]
},
"annotation":{
"SBO":"SBO:0000627"
}
},
{
"id":"EX_acac_e",
"name":"Acetoacetate exchange",
"metabolites":{
"acac_e":-1.0
},
"lower_bound":0.0,
"upper_bound":1000.0,
"gene_reaction_rule":"",
"subsystem":"Extracellular exchange",
"notes":{
"original_bigg_ids":[
"EX_acac_LPAREN_e_RPAREN_"
]
},
"annotation":{
"SBO":"SBO:0000627"
}
},
{
"id":"EX_acald_e",
"name":"Acetaldehyde exchange",
"metabolites":{
"acald_e":-1.0
},
"lower_bound":0.0,
"upper_bound":1000.0,
"gene_reaction_rule":"",
"subsystem":"Extracellular exchange",
"notes":{
"original_bigg_ids":[
"EX_acald_LPAREN_e_RPAREN_"
]
},
"annotation":{
"SBO":"SBO:0000627"
}
},
{
"id":"EX_acgal_e",
"name":"N-Acetyl-D-galactosamine exchange",
"metabolites":{
"acgal_e":-1.0
},
"lower_bound":0.0,
"upper_bound":1000.0,
"gene_reaction_rule":"",
"subsystem":"Extracellular exchange",
"notes":{
"original_bigg_ids":[
"EX_acgal_LPAREN_e_RPAREN_"
]
},
"annotation":{
"SBO":"SBO:0000627"
}
},
{
"id":"EX_acgal1p_e",
"name":"N-Acetyl-D-galactosamine 1-phosphate exchange",
"metabolites":{
"acgal1p_e":-1.0
},
"lower_bound":0.0,
"upper_bound":1000.0,
"gene_reaction_rule":"",
"subsystem":"Extracellular exchange",
"notes":{
"original_bigg_ids":[
"EX_acgal1p_LPAREN_e_RPAREN_"
]
},
"annotation":{
"SBO":"SBO:0000627"
}
},
{
"id":"EX_acgam_e",
"name":"N-Acetyl-D-glucosamine exchange",
"metabolites":{
"acgam_e":-1.0
},
"lower_bound":0.0,
"upper_bound":1000.0,
"gene_reaction_rule":"",
"subsystem":"Extracellular exchange",
"notes":{
"original_bigg_ids":[
"EX_acgam_LPAREN_e_RPAREN_"
]
},
"annotation":{
"SBO":"SBO:0000627"
}
},
{
"id":"EX_acgam1p_e",
"name":"N-Acetyl-D-glucosamine 1-phosphate exchange",
"metabolites":{
"acgam1p_e":-1.0
},
"lower_bound":0.0,
"upper_bound":1000.0,
"gene_reaction_rule":"",
"subsystem":"Extracellular exchange",
"notes":{
"original_bigg_ids":[
"EX_acgam1p_LPAREN_e_RPAREN_"
]
},
"annotation":{
"SBO":"SBO:0000627"
}
},
{
"id":"EX_acmana_e",
"name":"N-Acetyl-D-mannosamine exchange",
"metabolites":{
"acmana_e":-1.0
},
"lower_bound":0.0,
"upper_bound":1000.0,
"gene_reaction_rule":"",
"subsystem":"Extracellular exchange",
"notes":{
"original_bigg_ids":[
"EX_acmana_LPAREN_e_RPAREN_"
]
},
"annotation":{
"SBO":"SBO:0000627"
}
},
{
"id":"EX_acmum_e",
"name":"N-Acetylmuramate exchange",
"metabolites":{
"acmum_e":-1.0
},
"lower_bound":0.0,
"upper_bound":1000.0,
"gene_reaction_rule":"",
"subsystem":"Extracellular exchange",
"notes":{
"original_bigg_ids":[
"EX_acmum_LPAREN_e_RPAREN_"
]
},
"annotation":{
"SBO":"SBO:0000627"
}
},
{
"id":"EX_acnam_e",
"name":"N-Acetylneuraminate exchange",
"metabolites":{
"acnam_e":-1.0
},
"lower_bound":0.0,
"upper_bound":1000.0,
"gene_reaction_rule":"",
"subsystem":"Extracellular exchange",
"notes":{
"original_bigg_ids":[
"EX_acnam_LPAREN_e_RPAREN_"
]
},
"annotation":{
"SBO":"SBO:0000627"
}
},
{
"id":"EX_acolipa_e",
"name":"4-Amino-4-deoxy-L-arabinose modified core oligosaccharide lipid A exchange",
"metabolites":{
"acolipa_e":-1.0
},
"lower_bound":0.0,
"upper_bound":1000.0,
"gene_reaction_rule":"",
"subsystem":"Extracellular exchange",
"notes":{
"original_bigg_ids":[
"EX_acolipa_LPAREN_e_RPAREN_"
]
},
"annotation":{
"SBO":"SBO:0000627"
}
},
{
"id":"EX_acser_e",
"name":"O-Acetyl-L-serine exchange",
"metabolites":{
"acser_e":-1.0
},
"lower_bound":0.0,
"upper_bound":1000.0,
"gene_reaction_rule":"",
"subsystem":"Extracellular exchange",
"notes":{
"original_bigg_ids":[
"EX_acser_LPAREN_e_RPAREN_"
]
},
"annotation":{
"SBO":"SBO:0000627"
}
},
{
"id":"EX_ade_e",
"name":"Adenine exchange",
"metabolites":{
"ade_e":-1.0
},
"lower_bound":0.0,
"upper_bound":1000.0,
"gene_reaction_rule":"",
"subsystem":"Extracellular exchange",
"notes":{
"original_bigg_ids":[
"EX_ade_LPAREN_e_RPAREN_"
]
},
"annotation":{
"SBO":"SBO:0000627"
}
},
{
"id":"EX_adn_e",
"name":"Adenosine exchange",
"metabolites":{
"adn_e":-1.0
},
"lower_bound":0.0,
"upper_bound":1000.0,
"gene_reaction_rule":"",
"subsystem":"Extracellular exchange",
"notes":{
"original_bigg_ids":[
"EX_adn_LPAREN_e_RPAREN_"
]
},
"annotation":{
"SBO":"SBO:0000627"
}
},
{
"id":"EX_adocbl_e",
"name":"Adenosylcobalamin exchange",
"metabolites":{
"adocbl_e":-1.0
},
"lower_bound":0.0,
"upper_bound":1000.0,
"gene_reaction_rule":"",
"subsystem":"Extracellular exchange",
"notes":{
"original_bigg_ids":[
"EX_adocbl_LPAREN_e_RPAREN_"
]
},
"annotation":{
"SBO":"SBO:0000627"
}
},
{
"id":"EX_ag_e",
"name":"Silver exchange",
"metabolites":{
"ag_e":-1.0
},
"lower_bound":0.0,
"upper_bound":1000.0,
"gene_reaction_rule":"",
"subsystem":"Extracellular exchange",
"notes":{
"original_bigg_ids":[
"EX_ag_LPAREN_e_RPAREN_"
]
},
"annotation":{
"SBO":"SBO:0000627"
}
},
{
"id":"EX_agm_e",
"name":"Agmatine exchange",
"metabolites":{
"agm_e":-1.0
},
"lower_bound":0.0,
"upper_bound":1000.0,
"gene_reaction_rule":"",
"subsystem":"Extracellular exchange",
"notes":{
"original_bigg_ids":[
"EX_agm_LPAREN_e_RPAREN_"
]
},
"annotation":{
"SBO":"SBO:0000627"
}
},
{
"id":"EX_akg_e",
"name":"2-Oxoglutarate exchange",
"metabolites":{
"akg_e":-1.0
},
"lower_bound":0.0,
"upper_bound":1000.0,
"gene_reaction_rule":"",
"subsystem":"Extracellular exchange",
"notes":{
"original_bigg_ids":[
"EX_akg_LPAREN_e_RPAREN_"
]
},
"annotation":{
"SBO":"SBO:0000627"
}
},
{
"id":"EX_ala_B_e",
"name":"Beta-Alanine exchange",
"metabolites":{
"ala_B_e":-1.0
},
"lower_bound":0.0,
"upper_bound":1000.0,
"gene_reaction_rule":"",
"subsystem":"Extracellular exchange",
"notes":{
"original_bigg_ids":[
"EX_ala_DASH_B_LPAREN_e_RPAREN_"
]
},
"annotation":{
"SBO":"SBO:0000627"
}
},
{
"id":"EX_ala__D_e",
"name":"D-Alanine exchange",
"metabolites":{
"ala__D_e":-1.0
},
"lower_bound":0.0,
"upper_bound":1000.0,
"gene_reaction_rule":"",
"subsystem":"Extracellular exchange",
"notes":{
"original_bigg_ids":[
"EX_ala_DASH_D_LPAREN_e_RPAREN_"
]
},
"annotation":{
"SBO":"SBO:0000627"
}
},
{
"id":"EX_ala__L_e",
"name":"L-Alanine exchange",
"metabolites":{
"ala__L_e":-1.0
},
"lower_bound":0.0,
"upper_bound":1000.0,
"gene_reaction_rule":"",
"subsystem":"Extracellular exchange",
"notes":{
"original_bigg_ids":[
"EX_ala_DASH_L_LPAREN_e_RPAREN_"
]
},
"annotation":{
"SBO":"SBO:0000627"
}
},
{
"id":"EX_alaala_e",
"name":"D-Alanyl-D-alanine exchange",
"metabolites":{
"alaala_e":-1.0
},
"lower_bound":0.0,
"upper_bound":1000.0,
"gene_reaction_rule":"",
"subsystem":"Extracellular exchange",
"notes":{
"original_bigg_ids":[
"EX_alaala_LPAREN_e_RPAREN_"
]
},
"annotation":{
"SBO":"SBO:0000627"
}
},
{
"id":"EX_all__D_e",
"name":"D-Allose exchange",
"metabolites":{
"all__D_e":-1.0
},
"lower_bound":0.0,
"upper_bound":1000.0,
"gene_reaction_rule":"",
"subsystem":"Extracellular exchange",
"notes":{
"original_bigg_ids":[
"EX_all_DASH_D_LPAREN_e_RPAREN_"
]
},
"annotation":{
"SBO":"SBO:0000627"
}
},
{
"id":"EX_alltn_e",
"name":"Allantoin exchange",
"metabolites":{
"alltn_e":-1.0
},
"lower_bound":0.0,
"upper_bound":1000.0,
"gene_reaction_rule":"",
"subsystem":"Extracellular exchange",
"notes":{
"original_bigg_ids":[
"EX_alltn_LPAREN_e_RPAREN_"
]
},
"annotation":{
"SBO":"SBO:0000627"
}
},
{
"id":"EX_amp_e",
"name":"AMP exchange",
"metabolites":{
"amp_e":-1.0
},
"lower_bound":0.0,
"upper_bound":1000.0,
"gene_reaction_rule":"",
"subsystem":"Extracellular exchange",
"notes":{
"original_bigg_ids":[
"EX_amp_LPAREN_e_RPAREN_"
]
},
"annotation":{
"SBO":"SBO:0000627"
}
},
{
"id":"EX_anhgm_e",
"name":"N-Acetyl-D-glucosamine(anhydrous)N-Acetylmuramic acid exchange",
"metabolites":{
"anhgm_e":-1.0
},
"lower_bound":0.0,
"upper_bound":1000.0,
"gene_reaction_rule":"",
"subsystem":"Extracellular exchange",
"notes":{
"original_bigg_ids":[
"EX_anhgm_LPAREN_e_RPAREN_"
]
},
"annotation":{
"SBO":"SBO:0000627"
}
},
{
"id":"EX_arab__L_e",
"name":"L-Arabinose exchange",
"metabolites":{
"arab__L_e":-1.0
},
"lower_bound":0.0,
"upper_bound":1000.0,
"gene_reaction_rule":"",
"subsystem":"Extracellular exchange",
"notes":{
"original_bigg_ids":[
"EX_arab_DASH_L_LPAREN_e_RPAREN_"
]
},
"annotation":{
"SBO":"SBO:0000627"
}
},
{
"id":"EX_arbt_e",
"name":"Arbutin exchange",
"metabolites":{
"arbt_e":-1.0
},
"lower_bound":0.0,
"upper_bound":1000.0,
"gene_reaction_rule":"",
"subsystem":"Extracellular exchange",
"notes":{
"original_bigg_ids":[
"EX_arbt_LPAREN_e_RPAREN_"
]
},
"annotation":{
"SBO":"SBO:0000627"
}
},
{
"id":"EX_arbtn_e",
"name":"Aerobactin minus Fe3 exchange",
"metabolites":{
"arbtn_e":-1.0
},
"lower_bound":0.0,
"upper_bound":1000.0,
"gene_reaction_rule":"",
"subsystem":"Extracellular exchange",
"notes":{
"original_bigg_ids":[
"EX_arbtn_LPAREN_e_RPAREN_"
]
},
"annotation":{
"SBO":"SBO:0000627"
}
},
{
"id":"EX_arbtn_fe3_e",
"name":"Aerobactin exchange",
"metabolites":{
"arbtn_fe3_e":-1.0
},
"lower_bound":0.0,
"upper_bound":1000.0,
"gene_reaction_rule":"",
"subsystem":"Extracellular exchange",
"notes":{
"original_bigg_ids":[
"EX_arbtn_DASH_fe3_LPAREN_e_RPAREN_"
]
},
"annotation":{
"SBO":"SBO:0000627"
}
},
{
"id":"EX_arg__L_e",
"name":"L-Arginine exchange",
"metabolites":{
"arg__L_e":-1.0
},
"lower_bound":0.0,
"upper_bound":1000.0,
"gene_reaction_rule":"",
"subsystem":"Extracellular exchange",
"notes":{
"original_bigg_ids":[
"EX_arg_DASH_L_LPAREN_e_RPAREN_"
]
},
"annotation":{
"SBO":"SBO:0000627"
}
},
{
"id":"EX_ascb__L_e",
"name":"L-Ascorbate exchange",
"metabolites":{
"ascb__L_e":-1.0
},
"lower_bound":0.0,
"upper_bound":1000.0,
"gene_reaction_rule":"",
"subsystem":"Extracellular exchange",
"notes":{
"original_bigg_ids":[
"EX_ascb_DASH_L_LPAREN_e_RPAREN_"
]
},
"annotation":{
"SBO":"SBO:0000627"
}
},
{
"id":"EX_asn__L_e",
"name":"L-Asparagine exchange",
"metabolites":{
"asn__L_e":-1.0
},
"lower_bound":0.0,
"upper_bound":1000.0,
"gene_reaction_rule":"",
"subsystem":"Extracellular exchange",
"notes":{
"original_bigg_ids":[
"EX_asn_DASH_L_LPAREN_e_RPAREN_"
]
},
"annotation":{
"SBO":"SBO:0000627"
}
},
{
"id":"EX_aso3_e",
"name":"Arsenite exchange",
"metabolites":{
"aso3_e":-1.0
},
"lower_bound":0.0,
"upper_bound":1000.0,
"gene_reaction_rule":"",
"subsystem":"Extracellular exchange",
"notes":{
"original_bigg_ids":[
"EX_aso3_LPAREN_e_RPAREN_"
]
},
"annotation":{
"SBO":"SBO:0000627"
}
},
{
"id":"EX_asp__L_e",
"name":"L-Aspartate exchange",
"metabolites":{
"asp__L_e":-1.0
},
"lower_bound":0.0,
"upper_bound":1000.0,
"gene_reaction_rule":"",
"subsystem":"Extracellular exchange",
"notes":{
"original_bigg_ids":[
"EX_asp_DASH_L_LPAREN_e_RPAREN_"
]
},
"annotation":{
"SBO":"SBO:0000627"
}
},
{
"id":"EX_btn_e",
"name":"Biotin exchange",
"metabolites":{
"btn_e":-1.0
},
"lower_bound":0.0,
"upper_bound":1000.0,
"gene_reaction_rule":"",
"subsystem":"Extracellular exchange",
"notes":{
"original_bigg_ids":[
"EX_btn_LPAREN_e_RPAREN_"
]
},
"annotation":{
"SBO":"SBO:0000627"
}
},
{
"id":"EX_but_e",
"name":"Butyrate (n-C4:0) exchange",
"metabolites":{
"but_e":-1.0
},
"lower_bound":0.0,
"upper_bound":1000.0,
"gene_reaction_rule":"",
"subsystem":"Extracellular exchange",
"notes":{
"original_bigg_ids":[
"EX_but_LPAREN_e_RPAREN_"
]
},
"annotation":{
"SBO":"SBO:0000627"
}
},
{
"id":"EX_butso3_e",
"name":"Butanesulfonate exchange",
"metabolites":{
"butso3_e":-1.0
},
"lower_bound":0.0,
"upper_bound":1000.0,
"gene_reaction_rule":"",
"subsystem":"Extracellular exchange",
"notes":{
"original_bigg_ids":[
"EX_butso3_LPAREN_e_RPAREN_"
]
},
"annotation":{
"SBO":"SBO:0000627"
}
},
{
"id":"EX_ca2_e",
"name":"Calcium exchange",
"metabolites":{
"ca2_e":-1.0
},
"lower_bound":-1000.0,
"upper_bound":1000.0,
"gene_reaction_rule":"",
"subsystem":"Extracellular exchange",
"notes":{
"original_bigg_ids":[
"EX_ca2_LPAREN_e_RPAREN_"
]
},
"annotation":{
"SBO":"SBO:0000627"
}
},
{
"id":"EX_cbi_e",
"name":"Cobinamide exchange",
"metabolites":{
"cbi_e":-1.0
},
"lower_bound":0.0,
"upper_bound":1000.0,
"gene_reaction_rule":"",
"subsystem":"Extracellular exchange",
"notes":{
"original_bigg_ids":[
"EX_cbi_LPAREN_e_RPAREN_"
]
},
"annotation":{
"SBO":"SBO:0000627"
}
},
{
"id":"EX_cbl1_e",
"name":"Cob(I)alamin exchange",
"metabolites":{
"cbl1_e":-1.0
},
"lower_bound":-0.01,
"upper_bound":1000.0,
"gene_reaction_rule":"",
"subsystem":"Extracellular exchange",
"notes":{
"original_bigg_ids":[
"EX_cbl1_LPAREN_e_RPAREN_"
]
},
"annotation":{
"SBO":"SBO:0000627"
}
},
{
"id":"EX_cd2_e",
"name":"Cadmium exchange",
"metabolites":{
"cd2_e":-1.0
},
"lower_bound":0.0,
"upper_bound":1000.0,
"gene_reaction_rule":"",
"subsystem":"Extracellular exchange",
"notes":{
"original_bigg_ids":[
"EX_cd2_LPAREN_e_RPAREN_"
]
},
"annotation":{
"SBO":"SBO:0000627"
}
},
{
"id":"EX_cgly_e",
"name":"Cys-Gly exchange",
"metabolites":{
"cgly_e":-1.0
},
"lower_bound":0.0,
"upper_bound":1000.0,
"gene_reaction_rule":"",
"subsystem":"Extracellular exchange",
"notes":{
"original_bigg_ids":[
"EX_cgly_LPAREN_e_RPAREN_"
]
},
"annotation":{
"SBO":"SBO:0000627"
}
},
{
"id":"EX_chol_e",
"name":"Choline exchange",
"metabolites":{
"chol_e":-1.0
},
"lower_bound":0.0,
"upper_bound":1000.0,
"gene_reaction_rule":"",
"subsystem":"Extracellular exchange",
"notes":{
"original_bigg_ids":[
"EX_chol_LPAREN_e_RPAREN_"
]
},
"annotation":{
"SBO":"SBO:0000627"
}
},
{
"id":"EX_chtbs_e",
"name":"Chitobiose exchange",
"metabolites":{
"chtbs_e":-1.0
},
"lower_bound":0.0,
"upper_bound":1000.0,
"gene_reaction_rule":"",
"subsystem":"Extracellular exchange",
"notes":{
"original_bigg_ids":[
"EX_chtbs_LPAREN_e_RPAREN_"
]
},
"annotation":{
"SBO":"SBO:0000627"
}
},
{
"id":"EX_cit_e",
"name":"Citrate exchange",
"metabolites":{
"cit_e":-1.0
},
"lower_bound":0.0,
"upper_bound":1000.0,
"gene_reaction_rule":"",
"subsystem":"Extracellular exchange",
"notes":{
"original_bigg_ids":[
"EX_cit_LPAREN_e_RPAREN_"
]
},
"annotation":{
"SBO":"SBO:0000627"
}
},
{
"id":"EX_cl_e",
"name":"Chloride exchange",
"metabolites":{
"cl_e":-1.0
},
"lower_bound":-1000.0,
"upper_bound":1000.0,
"gene_reaction_rule":"",
"subsystem":"Extracellular exchange",
"notes":{
"original_bigg_ids":[
"EX_cl_LPAREN_e_RPAREN_"
]
},
"annotation":{
"SBO":"SBO:0000627"
}
},
{
"id":"EX_cm_e",
"name":"Chloramphenicol exchange",
"metabolites":{
"cm_e":-1.0
},
"lower_bound":0.0,
"upper_bound":1000.0,
"gene_reaction_rule":"",
"subsystem":"Extracellular exchange",
"notes":{
"original_bigg_ids":[
"EX_cm_LPAREN_e_RPAREN_"
]
},
"annotation":{
"SBO":"SBO:0000627"
}
},
{
"id":"EX_cmp_e",
"name":"CMP exchange",
"metabolites":{
"cmp_e":-1.0
},
"lower_bound":0.0,
"upper_bound":1000.0,
"gene_reaction_rule":"",
"subsystem":"Extracellular exchange",
"notes":{
"original_bigg_ids":[
"EX_cmp_LPAREN_e_RPAREN_"
]
},
"annotation":{
"SBO":"SBO:0000627"
}
},
{
"id":"EX_co2_e",
"name":"CO2 exchange",
"metabolites":{
"co2_e":-1.0
},
"lower_bound":0,
"upper_bound":1000.0,
"gene_reaction_rule":"",
"subsystem":"Extracellular exchange",
"notes":{
"original_bigg_ids":[
"EX_co2_LPAREN_e_RPAREN_"
]
},
"annotation":{
"SBO":"SBO:0000627"
}
},
{
"id":"EX_cobalt2_e",
"name":"Co2+ exchange",
"metabolites":{
"cobalt2_e":-1.0
},
"lower_bound":-1000.0,
"upper_bound":1000.0,
"gene_reaction_rule":"",
"subsystem":"Extracellular exchange",
"notes":{
"original_bigg_ids":[
"EX_cobalt2_LPAREN_e_RPAREN_"
]
},
"annotation":{
"SBO":"SBO:0000627"
}
},
{
"id":"EX_colipa_e",
"name":"Core oligosaccharide lipid A exchange",
"metabolites":{
"colipa_e":-1.0
},
"lower_bound":0.0,
"upper_bound":1000.0,
"gene_reaction_rule":"",
"subsystem":"Extracellular exchange",
"notes":{
"original_bigg_ids":[
"EX_colipa_LPAREN_e_RPAREN_"
]
},
"annotation":{
"SBO":"SBO:0000627"
}
},
{
"id":"EX_colipap_e",
"name":"Core oligosaccharide lipid A diphosphate exchange",
"metabolites":{
"colipap_e":-1.0
},
"lower_bound":0.0,
"upper_bound":1000.0,
"gene_reaction_rule":"",
"subsystem":"Extracellular exchange",
"notes":{
"original_bigg_ids":[
"EX_colipap_LPAREN_e_RPAREN_"
]
},
"annotation":{
"SBO":"SBO:0000627"
}
},
{
"id":"EX_cpgn_e",
"name":"Coprogen exchange",
"metabolites":{
"cpgn_e":-1.0
},
"lower_bound":0.0,
"upper_bound":1000.0,
"gene_reaction_rule":"",
"subsystem":"Extracellular exchange",
"notes":{
"original_bigg_ids":[
"EX_cpgn_LPAREN_e_RPAREN_"
]
},
"annotation":{
"SBO":"SBO:0000627"
}
},
{
"id":"EX_cpgn_un_e",
"name":"Coprogen unloaded (no Fe(III)) exchange",
"metabolites":{
"cpgn_un_e":-1.0
},
"lower_bound":0.0,
"upper_bound":1000.0,
"gene_reaction_rule":"",
"subsystem":"Extracellular exchange",
"notes":{
"original_bigg_ids":[
"EX_cpgn_DASH_un_LPAREN_e_RPAREN_"
]
},
"annotation":{
"SBO":"SBO:0000627"
}
},
{
"id":"EX_crn_e",
"name":"L-Carnitine exchange",
"metabolites":{
"crn_e":-1.0
},
"lower_bound":0.0,
"upper_bound":1000.0,
"gene_reaction_rule":"",
"subsystem":"Extracellular exchange",
"notes":{
"original_bigg_ids":[
"EX_crn_LPAREN_e_RPAREN_"
]
},
"annotation":{
"SBO":"SBO:0000627"
}
},
{
"id":"EX_crn__D_e",
"name":"D-carnitine exchange",
"metabolites":{
"crn__D_e":-1.0
},
"lower_bound":0.0,
"upper_bound":1000.0,
"gene_reaction_rule":"",
"subsystem":"Extracellular exchange",
"notes":{
"original_bigg_ids":[
"EX_crn_DASH_D_LPAREN_e_RPAREN_"
]
},
"annotation":{
"SBO":"SBO:0000627"
}
},
{
"id":"EX_csn_e",
"name":"Cytosine exchange",
"metabolites":{
"csn_e":-1.0
},
"lower_bound":0.0,
"upper_bound":1000.0,
"gene_reaction_rule":"",
"subsystem":"Extracellular exchange",
"notes":{
"original_bigg_ids":[
"EX_csn_LPAREN_e_RPAREN_"
]
},
"annotation":{
"SBO":"SBO:0000627"
}
},
{
"id":"EX_cu_e",
"name":"Cu+ exchange",
"metabolites":{
"cu_e":-1.0
},
"lower_bound":0.0,
"upper_bound":1000.0,
"gene_reaction_rule":"",
"subsystem":"Extracellular exchange",
"notes":{
"original_bigg_ids":[
"EX_cu_LPAREN_e_RPAREN_"
]
},
"annotation":{
"SBO":"SBO:0000627"
}
},
{
"id":"EX_cu2_e",
"name":"Cu2+ exchange",
"metabolites":{
"cu2_e":-1.0
},
"lower_bound":-1000.0,
"upper_bound":1000.0,
"gene_reaction_rule":"",
"subsystem":"Extracellular exchange",
"notes":{
"original_bigg_ids":[
"EX_cu2_LPAREN_e_RPAREN_"
]
},
"annotation":{
"SBO":"SBO:0000627"
}
},
{
"id":"EX_cyan_e",
"name":"Hydrogen cyanide exchange",
"metabolites":{
"cyan_e":-1.0
},
"lower_bound":0.0,
"upper_bound":1000.0,
"gene_reaction_rule":"",
"subsystem":"Extracellular exchange",
"notes":{
"original_bigg_ids":[
"EX_cyan_LPAREN_e_RPAREN_"
]
},
"annotation":{
"SBO":"SBO:0000627"
}
},
{
"id":"EX_cynt_e",
"name":"Cyanate exchange",
"metabolites":{
"cynt_e":-1.0
},
"lower_bound":0.0,
"upper_bound":1000.0,
"gene_reaction_rule":"",
"subsystem":"Extracellular exchange",
"notes":{
"original_bigg_ids":[
"EX_cynt_LPAREN_e_RPAREN_"
]
},
"annotation":{
"SBO":"SBO:0000627"
}
},
{
"id":"EX_cys__D_e",
"name":"D-Cysteine exchange",
"metabolites":{
"cys__D_e":-1.0
},
"lower_bound":0.0,
"upper_bound":1000.0,
"gene_reaction_rule":"",
"subsystem":"Extracellular exchange",
"notes":{
"original_bigg_ids":[
"EX_cys_DASH_D_LPAREN_e_RPAREN_"
]
},
"annotation":{
"SBO":"SBO:0000627"
}
},
{
"id":"EX_cys__L_e",
"name":"L-Cysteine exchange",
"metabolites":{
"cys__L_e":-1.0
},
"lower_bound":0.0,
"upper_bound":1000.0,
"gene_reaction_rule":"",
"subsystem":"Extracellular exchange",
"notes":{
"original_bigg_ids":[
"EX_cys_DASH_L_LPAREN_e_RPAREN_"
]
},
"annotation":{
"SBO":"SBO:0000627"
}
},
{
"id":"EX_cytd_e",
"name":"Cytidine exchange",
"metabolites":{
"cytd_e":-1.0
},
"lower_bound":0.0,
"upper_bound":1000.0,
"gene_reaction_rule":"",
"subsystem":"Extracellular exchange",
"notes":{
"original_bigg_ids":[
"EX_cytd_LPAREN_e_RPAREN_"
]
},
"annotation":{
"SBO":"SBO:0000627"
}
},
{
"id":"EX_dad_2_e",
"name":"Deoxyadenosine exchange",
"metabolites":{
"dad_2_e":-1.0
},
"lower_bound":0.0,
"upper_bound":1000.0,
"gene_reaction_rule":"",
"subsystem":"Extracellular exchange",
"notes":{
"original_bigg_ids":[
"EX_dad_DASH_2_LPAREN_e_RPAREN_"
]
},
"annotation":{
"SBO":"SBO:0000627"
}
},
{
"id":"EX_damp_e",
"name":"DAMP exchange",
"metabolites":{
"damp_e":-1.0
},
"lower_bound":0.0,
"upper_bound":1000.0,
"gene_reaction_rule":"",
"subsystem":"Extracellular exchange",
"notes":{
"original_bigg_ids":[
"EX_damp_LPAREN_e_RPAREN_"
]
},
"annotation":{
"SBO":"SBO:0000627"
}
},
{
"id":"EX_dca_e",
"name":"Decanoate (n-C10:0) exchange",
"metabolites":{
"dca_e":-1.0
},
"lower_bound":0.0,
"upper_bound":1000.0,
"gene_reaction_rule":"",
"subsystem":"Extracellular exchange",
"notes":{
"original_bigg_ids":[
"EX_dca_LPAREN_e_RPAREN_"
]
},
"annotation":{
"SBO":"SBO:0000627"
}
},
{
"id":"EX_dcmp_e",
"name":"DCMP exchange",
"metabolites":{
"dcmp_e":-1.0
},
"lower_bound":0.0,
"upper_bound":1000.0,
"gene_reaction_rule":"",
"subsystem":"Extracellular exchange",
"notes":{
"original_bigg_ids":[
"EX_dcmp_LPAREN_e_RPAREN_"
]
},
"annotation":{
"SBO":"SBO:0000627"
}
},
{
"id":"EX_dcyt_e",
"name":"Deoxycytidine exchange",
"metabolites":{
"dcyt_e":-1.0
},
"lower_bound":0.0,
"upper_bound":1000.0,
"gene_reaction_rule":"",
"subsystem":"Extracellular exchange",
"notes":{
"original_bigg_ids":[
"EX_dcyt_LPAREN_e_RPAREN_"
]
},
"annotation":{
"SBO":"SBO:0000627"
}
},
{
"id":"EX_ddca_e",
"name":"Dodecanoate (n-C12:0) exchange",
"metabolites":{
"ddca_e":-1.0
},
"lower_bound":0.0,
"upper_bound":1000.0,
"gene_reaction_rule":"",
"subsystem":"Extracellular exchange",
"notes":{
"original_bigg_ids":[
"EX_ddca_LPAREN_e_RPAREN_"
]
},
"annotation":{
"SBO":"SBO:0000627"
}
},
{
"id":"EX_dgmp_e",
"name":"DGMP exchange",
"metabolites":{
"dgmp_e":-1.0
},
"lower_bound":0.0,
"upper_bound":1000.0,
"gene_reaction_rule":"",
"subsystem":"Extracellular exchange",
"notes":{
"original_bigg_ids":[
"EX_dgmp_LPAREN_e_RPAREN_"
]
},
"annotation":{
"SBO":"SBO:0000627"
}
},
{
"id":"EX_dgsn_e",
"name":"Deoxyguanosine exchange",
"metabolites":{
"dgsn_e":-1.0
},
"lower_bound":0.0,
"upper_bound":1000.0,
"gene_reaction_rule":"",
"subsystem":"Extracellular exchange",
"notes":{
"original_bigg_ids":[
"EX_dgsn_LPAREN_e_RPAREN_"
]
},
"annotation":{
"SBO":"SBO:0000627"
}
},
{
"id":"EX_dha_e",
"name":"Dihydroxyacetone exchange",
"metabolites":{
"dha_e":-1.0
},
"lower_bound":0.0,
"upper_bound":1000.0,
"gene_reaction_rule":"",
"subsystem":"Extracellular exchange",
"notes":{
"original_bigg_ids":[
"EX_dha_LPAREN_e_RPAREN_"
]
},
"annotation":{
"SBO":"SBO:0000627"
}
},
{
"id":"EX_dimp_e",
"name":"DIMP exchange",
"metabolites":{
"dimp_e":-1.0
},
"lower_bound":0.0,
"upper_bound":1000.0,
"gene_reaction_rule":"",
"subsystem":"Extracellular exchange",
"notes":{
"original_bigg_ids":[
"EX_dimp_LPAREN_e_RPAREN_"
]
},
"annotation":{
"SBO":"SBO:0000627"
}
},
{
"id":"EX_din_e",
"name":"Deoxyinosine exchange",
"metabolites":{
"din_e":-1.0
},
"lower_bound":0.0,
"upper_bound":1000.0,
"gene_reaction_rule":"",
"subsystem":"Extracellular exchange",
"notes":{
"original_bigg_ids":[
"EX_din_LPAREN_e_RPAREN_"
]
},
"annotation":{
"SBO":"SBO:0000627"
}
},
{
"id":"EX_dms_e",
"name":"Dimethyl sulfide exchange",
"metabolites":{
"dms_e":-1.0
},
"lower_bound":0.0,
"upper_bound":1000.0,
"gene_reaction_rule":"",
"subsystem":"Extracellular exchange",
"notes":{
"original_bigg_ids":[
"EX_dms_LPAREN_e_RPAREN_"
]
},
"annotation":{
"SBO":"SBO:0000627"
}
},
{
"id":"EX_dmso_e",
"name":"Dimethyl sulfoxide exchange",
"metabolites":{
"dmso_e":-1.0
},
"lower_bound":0.0,
"upper_bound":1000.0,
"gene_reaction_rule":"",
"subsystem":"Extracellular exchange",
"notes":{
"original_bigg_ids":[
"EX_dmso_LPAREN_e_RPAREN_"
]
},
"annotation":{
"SBO":"SBO:0000627"
}
},
{
"id":"EX_dopa_e",
"name":"Dopamine exchange",
"metabolites":{
"dopa_e":-1.0
},
"lower_bound":0.0,
"upper_bound":1000.0,
"gene_reaction_rule":"",
"subsystem":"Extracellular exchange",
"notes":{
"original_bigg_ids":[
"EX_dopa_LPAREN_e_RPAREN_"
]
},
"annotation":{
"SBO":"SBO:0000627"
}
},
{
"id":"EX_doxrbcn_e",
"name":"Doxorubicin exchange",
"metabolites":{
"doxrbcn_e":-1.0
},
"lower_bound":0.0,
"upper_bound":1000.0,
"gene_reaction_rule":"",
"subsystem":"Extracellular exchange",
"notes":{
"original_bigg_ids":[
"EX_doxrbcn_LPAREN_e_RPAREN_"
]
},
"annotation":{
"SBO":"SBO:0000627"
}
},
{
"id":"EX_dtmp_e",
"name":"DTMP exchange",
"metabolites":{
"dtmp_e":-1.0
},
"lower_bound":0.0,
"upper_bound":1000.0,
"gene_reaction_rule":"",
"subsystem":"Extracellular exchange",
"notes":{
"original_bigg_ids":[
"EX_dtmp_LPAREN_e_RPAREN_"
]
},
"annotation":{
"SBO":"SBO:0000627"
}
},
{
"id":"EX_dump_e",
"name":"DUMP exchange",
"metabolites":{
"dump_e":-1.0
},
"lower_bound":0.0,
"upper_bound":1000.0,
"gene_reaction_rule":"",
"subsystem":"Extracellular exchange",
"notes":{
"original_bigg_ids":[
"EX_dump_LPAREN_e_RPAREN_"
]
},
"annotation":{
"SBO":"SBO:0000627"
}
},
{
"id":"EX_duri_e",
"name":"Deoxyuridine exchange",
"metabolites":{
"duri_e":-1.0
},
"lower_bound":0.0,
"upper_bound":1000.0,
"gene_reaction_rule":"",
"subsystem":"Extracellular exchange",
"notes":{
"original_bigg_ids":[
"EX_duri_LPAREN_e_RPAREN_"
]
},
"annotation":{
"SBO":"SBO:0000627"
}
},
{
"id":"EX_eca4colipa_e",
"name":"(enterobacterial common antigen)x4 core oligosaccharide lipid A exchange",
"metabolites":{
"eca4colipa_e":-1.0
},
"lower_bound":0.0,
"upper_bound":1000.0,
"gene_reaction_rule":"",
"subsystem":"Extracellular exchange",
"notes":{
"original_bigg_ids":[
"EX_eca4colipa_LPAREN_e_RPAREN_"
]
},
"annotation":{
"SBO":"SBO:0000627"
}
},
{
"id":"EX_enlipa_e",
"name":"Phosphoethanolamine KDO(2)-lipid (A) exchange",
"metabolites":{
"enlipa_e":-1.0
},
"lower_bound":0.0,
"upper_bound":1000.0,
"gene_reaction_rule":"",
"subsystem":"Extracellular exchange",
"notes":{
"original_bigg_ids":[
"EX_enlipa_LPAREN_e_RPAREN_"
]
},
"annotation":{
"SBO":"SBO:0000627"
}
},
{
"id":"EX_enter_e",
"name":"Enterochelin exchange",
"metabolites":{
"enter_e":-1.0
},
"lower_bound":0.0,
"upper_bound":1000.0,
"gene_reaction_rule":"",
"subsystem":"Extracellular exchange",
"notes":{
"original_bigg_ids":[
"EX_enter_LPAREN_e_RPAREN_"
]
},
"annotation":{
"SBO":"SBO:0000627"
}
},
{
"id":"EX_etha_e",
"name":"Ethanolamine exchange",
"metabolites":{
"etha_e":-1.0
},
"lower_bound":0.0,
"upper_bound":1000.0,
"gene_reaction_rule":"",
"subsystem":"Extracellular exchange",
"notes":{
"original_bigg_ids":[
"EX_etha_LPAREN_e_RPAREN_"
]
},
"annotation":{
"SBO":"SBO:0000627"
}
},
{
"id":"EX_ethso3_e",
"name":"Ethanesulfonate exchange",
"metabolites":{
"ethso3_e":-1.0
},
"lower_bound":0.0,
"upper_bound":1000.0,
"gene_reaction_rule":"",
"subsystem":"Extracellular exchange",
"notes":{
"original_bigg_ids":[
"EX_ethso3_LPAREN_e_RPAREN_"
]
},
"annotation":{
"SBO":"SBO:0000627"
}
},
{
"id":"EX_etoh_e",
"name":"Ethanol exchange",
"metabolites":{
"etoh_e":-1.0
},
"lower_bound":0.0,
"upper_bound":1000.0,
"gene_reaction_rule":"",
"subsystem":"Extracellular exchange",
"notes":{
"original_bigg_ids":[
"EX_etoh_LPAREN_e_RPAREN_"
]
},
"annotation":{
"SBO":"SBO:0000627"
}
},
{
"id":"EX_f6p_e",
"name":"D-fructose 6-phosphate exchange",
"metabolites":{
"f6p_e":-1.0
},
"lower_bound":0.0,
"upper_bound":1000.0,
"gene_reaction_rule":"",
"subsystem":"Extracellular exchange",
"notes":{
"original_bigg_ids":[
"EX_f6p_LPAREN_e_RPAREN_"
]
},
"annotation":{
"SBO":"SBO:0000627"
}
},
{
"id":"EX_fald_e",
"name":"Formaldehyde exchange",
"metabolites":{
"fald_e":-1.0
},
"lower_bound":0.0,
"upper_bound":1000.0,
"gene_reaction_rule":"",
"subsystem":"Extracellular exchange",
"notes":{
"original_bigg_ids":[
"EX_fald_LPAREN_e_RPAREN_"
]
},
"annotation":{
"SBO":"SBO:0000627"
}
},
{
"id":"EX_fe2_e",
"name":"Fe2+ exchange",
"metabolites":{
"fe2_e":-1.0
},
"lower_bound":-1000.0,
"upper_bound":1000.0,
"gene_reaction_rule":"",
"subsystem":"Extracellular exchange",
"notes":{
"original_bigg_ids":[
"EX_fe2_LPAREN_e_RPAREN_"
]
},
"annotation":{
"SBO":"SBO:0000627"
}
},
{
"id":"EX_fe3_e",
"name":"Fe3+ exchange",
"metabolites":{
"fe3_e":-1.0
},
"lower_bound":-1000.0,
"upper_bound":1000.0,
"gene_reaction_rule":"",
"subsystem":"Extracellular exchange",
"notes":{
"original_bigg_ids":[
"EX_fe3_LPAREN_e_RPAREN_"
]
},
"annotation":{
"SBO":"SBO:0000627"
}
},
{
"id":"EX_fe3dcit_e",
"name":"Fe(III)dicitrate exchange",
"metabolites":{
"fe3dcit_e":-1.0
},
"lower_bound":0.0,
"upper_bound":1000.0,
"gene_reaction_rule":"",
"subsystem":"Extracellular exchange",
"notes":{
"original_bigg_ids":[
"EX_fe3dcit_LPAREN_e_RPAREN_"
]
},
"annotation":{
"SBO":"SBO:0000627"
}
},
{
"id":"EX_fe3dhbzs_e",
"name":"Ferric 2,3-dihydroxybenzoylserine exchange",
"metabolites":{
"fe3dhbzs_e":-1.0
},
"lower_bound":0.0,
"upper_bound":1000.0,
"gene_reaction_rule":"",
"subsystem":"Extracellular exchange",
"notes":{
"original_bigg_ids":[
"EX_fe3dhbzs_LPAREN_e_RPAREN_"
]
},
"annotation":{
"SBO":"SBO:0000627"
}
},
{
"id":"EX_fe3hox_e",
"name":"Fe(III)hydroxamate exchange",
"metabolites":{
"fe3hox_e":-1.0
},
"lower_bound":0.0,
"upper_bound":1000.0,
"gene_reaction_rule":"",
"subsystem":"Extracellular exchange",
"notes":{
"original_bigg_ids":[
"EX_fe3hox_LPAREN_e_RPAREN_"
]
},
"annotation":{
"SBO":"SBO:0000627"
}
},
{
"id":"EX_fe3hox_un_e",
"name":"Fe(III)hydoxamate, unloaded exchange",
"metabolites":{
"fe3hox_un_e":-1.0
},
"lower_bound":0.0,
"upper_bound":1000.0,
"gene_reaction_rule":"",
"subsystem":"Extracellular exchange",
"notes":{
"original_bigg_ids":[
"EX_fe3hox_DASH_un_LPAREN_e_RPAREN_"
]
},
"annotation":{
"SBO":"SBO:0000627"
}
},
{
"id":"EX_fecrm_e",
"name":"Ferrichrome exchange",
"metabolites":{
"fecrm_e":-1.0
},
"lower_bound":0.0,
"upper_bound":1000.0,
"gene_reaction_rule":"",
"subsystem":"Extracellular exchange",
"notes":{
"original_bigg_ids":[
"EX_fecrm_LPAREN_e_RPAREN_"
]
},
"annotation":{
"SBO":"SBO:0000627"
}
},
{
"id":"EX_fecrm_un_e",
"name":"Ferrichrome minus Fe(III) exchange",
"metabolites":{
"fecrm_un_e":-1.0
},
"lower_bound":0.0,
"upper_bound":1000.0,
"gene_reaction_rule":"",
"subsystem":"Extracellular exchange",
"notes":{
"original_bigg_ids":[
"EX_fecrm_DASH_un_LPAREN_e_RPAREN_"
]
},
"annotation":{
"SBO":"SBO:0000627"
}
},
{
"id":"EX_feenter_e",
"name":"Fe-enterobactin exchange",
"metabolites":{
"feenter_e":-1.0
},
"lower_bound":0.0,
"upper_bound":1000.0,
"gene_reaction_rule":"",
"subsystem":"Extracellular exchange",
"notes":{
"original_bigg_ids":[
"EX_feenter_LPAREN_e_RPAREN_"
]
},
"annotation":{
"SBO":"SBO:0000627"
}
},
{
"id":"EX_feoxam_e",
"name":"Ferroxamine exchange",
"metabolites":{
"feoxam_e":-1.0
},
"lower_bound":0.0,
"upper_bound":1000.0,
"gene_reaction_rule":"",
"subsystem":"Extracellular exchange",
"notes":{
"original_bigg_ids":[
"EX_feoxam_LPAREN_e_RPAREN_"
]
},
"annotation":{
"SBO":"SBO:0000627"
}
},
{
"id":"EX_feoxam_un_e",
"name":"Ferroxamine minus Fe(3) exchange",
"metabolites":{
"feoxam_un_e":-1.0
},
"lower_bound":0.0,
"upper_bound":1000.0,
"gene_reaction_rule":"",
"subsystem":"Extracellular exchange",
"notes":{
"original_bigg_ids":[
"EX_feoxam_DASH_un_LPAREN_e_RPAREN_"
]
},
"annotation":{
"SBO":"SBO:0000627"
}
},
{
"id":"EX_for_e",
"name":"Formate exchange",
"metabolites":{
"for_e":-1.0
},
"lower_bound":0.0,
"upper_bound":1000.0,
"gene_reaction_rule":"",
"subsystem":"Extracellular exchange",
"notes":{
"original_bigg_ids":[
"EX_for_LPAREN_e_RPAREN_"
]
},
"annotation":{
"SBO":"SBO:0000627"
}
},
{
"id":"EX_fru_e",
"name":"D-Fructose exchange",
"metabolites":{
"fru_e":-1.0
},
"lower_bound":0.0,
"upper_bound":1000.0,
"gene_reaction_rule":"",
"subsystem":"Extracellular exchange",
"notes":{
"original_bigg_ids":[
"EX_fru_LPAREN_e_RPAREN_"
]
},
"annotation":{
"SBO":"SBO:0000627"
}
},
{
"id":"EX_frulys_e",
"name":"Fructoselysine exchange",
"metabolites":{
"frulys_e":-1.0
},
"lower_bound":0.0,
"upper_bound":1000.0,
"gene_reaction_rule":"",
"subsystem":"Extracellular exchange",
"notes":{
"original_bigg_ids":[
"EX_frulys_LPAREN_e_RPAREN_"
]
},
"annotation":{
"SBO":"SBO:0000627"
}
},
{
"id":"EX_fruur_e",
"name":"D-Fructuronate exchange",
"metabolites":{
"fruur_e":-1.0
},
"lower_bound":0.0,
"upper_bound":1000.0,
"gene_reaction_rule":"",
"subsystem":"Extracellular exchange",
"notes":{
"original_bigg_ids":[
"EX_fruur_LPAREN_e_RPAREN_"
]
},
"annotation":{
"SBO":"SBO:0000627"
}
},
{
"id":"EX_fuc__L_e",
"name":"L-Fucose exchange",
"metabolites":{
"fuc__L_e":-1.0
},
"lower_bound":0.0,
"upper_bound":1000.0,
"gene_reaction_rule":"",
"subsystem":"Extracellular exchange",
"notes":{
"original_bigg_ids":[
"EX_fuc_DASH_L_LPAREN_e_RPAREN_"
]
},
"annotation":{
"SBO":"SBO:0000627"
}
},
{
"id":"EX_fum_e",
"name":"Fumarate exchange",
"metabolites":{
"fum_e":-1.0
},
"lower_bound":0.0,
"upper_bound":1000.0,
"gene_reaction_rule":"",
"subsystem":"Extracellular exchange",
"notes":{
"original_bigg_ids":[
"EX_fum_LPAREN_e_RPAREN_"
]
},
"annotation":{
"SBO":"SBO:0000627"
}
},
{
"id":"EX_fusa_e",
"name":"Fusidic acid exchange",
"metabolites":{
"fusa_e":-1.0
},
"lower_bound":0.0,
"upper_bound":1000.0,
"gene_reaction_rule":"",
"subsystem":"Extracellular exchange",
"notes":{
"original_bigg_ids":[
"EX_fusa_LPAREN_e_RPAREN_"
]
},
"annotation":{
"SBO":"SBO:0000627"
}
},
{
"id":"EX_g1p_e",
"name":"D-Glucose 1-phosphate exchange",
"metabolites":{
"g1p_e":-1.0
},
"lower_bound":0.0,
"upper_bound":1000.0,
"gene_reaction_rule":"",
"subsystem":"Extracellular exchange",
"notes":{
"original_bigg_ids":[
"EX_g1p_LPAREN_e_RPAREN_"
]
},
"annotation":{
"SBO":"SBO:0000627"
}
},
{
"id":"EX_g3pc_e",
"name":"Sn-Glycero-3-phosphocholine exchange",
"metabolites":{
"g3pc_e":-1.0
},
"lower_bound":0.0,
"upper_bound":1000.0,
"gene_reaction_rule":"",
"subsystem":"Extracellular exchange",
"notes":{
"original_bigg_ids":[
"EX_g3pc_LPAREN_e_RPAREN_"
]
},
"annotation":{
"SBO":"SBO:0000627"
}
},
{
"id":"EX_g3pe_e",
"name":"Sn-Glycero-3-phosphoethanolamine exchange",
"metabolites":{
"g3pe_e":-1.0
},
"lower_bound":0.0,
"upper_bound":1000.0,
"gene_reaction_rule":"",
"subsystem":"Extracellular exchange",
"notes":{
"original_bigg_ids":[
"EX_g3pe_LPAREN_e_RPAREN_"
]
},
"annotation":{
"SBO":"SBO:0000627"
}
},
{
"id":"EX_g3pg_e",
"name":"Glycerophosphoglycerol exchange",
"metabolites":{
"g3pg_e":-1.0
},
"lower_bound":0.0,
"upper_bound":1000.0,
"gene_reaction_rule":"",
"subsystem":"Extracellular exchange",
"notes":{
"original_bigg_ids":[
"EX_g3pg_LPAREN_e_RPAREN_"
]
},
"annotation":{
"SBO":"SBO:0000627"
}
},
{
"id":"EX_g3pi_e",
"name":"Sn-Glycero-3-phospho-1-inositol exchange",
"metabolites":{
"g3pi_e":-1.0
},
"lower_bound":0.0,
"upper_bound":1000.0,
"gene_reaction_rule":"",
"subsystem":"Extracellular exchange",
"notes":{
"original_bigg_ids":[
"EX_g3pi_LPAREN_e_RPAREN_"
]
},
"annotation":{
"SBO":"SBO:0000627"
}
},
{
"id":"EX_g3ps_e",
"name":"Glycerophosphoserine exchange",
"metabolites":{
"g3ps_e":-1.0
},
"lower_bound":0.0,
"upper_bound":1000.0,
"gene_reaction_rule":"",
"subsystem":"Extracellular exchange",
"notes":{
"original_bigg_ids":[
"EX_g3ps_LPAREN_e_RPAREN_"
]
},
"annotation":{
"SBO":"SBO:0000627"
}
},
{
"id":"EX_g6p_e",
"name":"D-Glucose 6-phosphate exchange",
"metabolites":{
"g6p_e":-1.0
},
"lower_bound":0.0,
"upper_bound":1000.0,
"gene_reaction_rule":"",
"subsystem":"Extracellular exchange",
"notes":{
"original_bigg_ids":[
"EX_g6p_LPAREN_e_RPAREN_"
]
},
"annotation":{
"SBO":"SBO:0000627"
}
},
{
"id":"EX_gal_e",
"name":"D-Galactose exchange",
"metabolites":{
"gal_e":-1.0
},
"lower_bound":0.0,
"upper_bound":1000.0,
"gene_reaction_rule":"",
"subsystem":"Extracellular exchange",
"notes":{
"original_bigg_ids":[
"EX_gal_LPAREN_e_RPAREN_"
]
},
"annotation":{
"SBO":"SBO:0000627"
}
},
{
"id":"EX_gal_bD_e",
"name":"Beta D-Galactose exchange",
"metabolites":{
"gal_bD_e":-1.0
},
"lower_bound":0.0,
"upper_bound":1000.0,
"gene_reaction_rule":"",
"subsystem":"Extracellular exchange",
"notes":{
"original_bigg_ids":[
"EX_gal_DASH_bD_LPAREN_e_RPAREN_"
]
},
"annotation":{
"SBO":"SBO:0000627"
}
},
{
"id":"EX_gal1p_e",
"name":"Alpha-D-Galactose 1-phosphate exchange",
"metabolites":{
"gal1p_e":-1.0
},
"lower_bound":0.0,
"upper_bound":1000.0,
"gene_reaction_rule":"",
"subsystem":"Extracellular exchange",
"notes":{
"original_bigg_ids":[
"EX_gal1p_LPAREN_e_RPAREN_"
]
},
"annotation":{
"SBO":"SBO:0000627"
}
},
{
"id":"EX_galct__D_e",
"name":"D-Galactarate exchange",
"metabolites":{
"galct__D_e":-1.0
},
"lower_bound":0.0,
"upper_bound":1000.0,
"gene_reaction_rule":"",
"subsystem":"Extracellular exchange",
"notes":{
"original_bigg_ids":[
"EX_galct_DASH_D_LPAREN_e_RPAREN_"
]
},
"annotation":{
"SBO":"SBO:0000627"
}
},
{
"id":"EX_galctn__D_e",
"name":"D-Galactonate exchange",
"metabolites":{
"galctn__D_e":-1.0
},
"lower_bound":0.0,
"upper_bound":1000.0,
"gene_reaction_rule":"",
"subsystem":"Extracellular exchange",
"notes":{
"original_bigg_ids":[
"EX_galctn_DASH_D_LPAREN_e_RPAREN_"
]
},
"annotation":{
"SBO":"SBO:0000627"
}
},
{
"id":"EX_galctn__L_e",
"name":"L-Galactonate exchange",
"metabolites":{
"galctn__L_e":-1.0
},
"lower_bound":0.0,
"upper_bound":1000.0,
"gene_reaction_rule":"",
"subsystem":"Extracellular exchange",
"notes":{
"original_bigg_ids":[
"EX_galctn_DASH_L_LPAREN_e_RPAREN_"
]
},
"annotation":{
"SBO":"SBO:0000627"
}
},
{
"id":"EX_galt_e",
"name":"Galactitol exchange",
"metabolites":{
"galt_e":-1.0
},
"lower_bound":0.0,
"upper_bound":1000.0,
"gene_reaction_rule":"",
"subsystem":"Extracellular exchange",
"notes":{
"original_bigg_ids":[
"EX_galt_LPAREN_e_RPAREN_"
]
},
"annotation":{
"SBO":"SBO:0000627"
}
},
{
"id":"EX_galur_e",
"name":"D-Galacturonate exchange",
"metabolites":{
"galur_e":-1.0
},
"lower_bound":0.0,
"upper_bound":1000.0,
"gene_reaction_rule":"",
"subsystem":"Extracellular exchange",
"notes":{
"original_bigg_ids":[
"EX_galur_LPAREN_e_RPAREN_"
]
},
"annotation":{
"SBO":"SBO:0000627"
}
},
{
"id":"EX_gam_e",
"name":"D-Glucosamine exchange",
"metabolites":{
"gam_e":-1.0
},
"lower_bound":0.0,
"upper_bound":1000.0,
"gene_reaction_rule":"",
"subsystem":"Extracellular exchange",
"notes":{
"original_bigg_ids":[
"EX_gam_LPAREN_e_RPAREN_"
]
},
"annotation":{
"SBO":"SBO:0000627"
}
},
{
"id":"EX_gam6p_e",
"name":"D-Glucosamine 6-phosphate exchange",
"metabolites":{
"gam6p_e":-1.0
},
"lower_bound":0.0,
"upper_bound":1000.0,
"gene_reaction_rule":"",
"subsystem":"Extracellular exchange",
"notes":{
"original_bigg_ids":[
"EX_gam6p_LPAREN_e_RPAREN_"
]
},
"annotation":{
"SBO":"SBO:0000627"
}
},
{
"id":"EX_gbbtn_e",
"name":"Gamma-butyrobetaine exchange",
"metabolites":{
"gbbtn_e":-1.0
},
"lower_bound":0.0,
"upper_bound":1000.0,
"gene_reaction_rule":"",
"subsystem":"Extracellular exchange",
"notes":{
"original_bigg_ids":[
"EX_gbbtn_LPAREN_e_RPAREN_"
]
},
"annotation":{
"SBO":"SBO:0000627"
}
},
{
"id":"EX_gdp_e",
"name":"GDP exchange",
"metabolites":{
"gdp_e":-1.0
},
"lower_bound":0.0,
"upper_bound":1000.0,
"gene_reaction_rule":"",
"subsystem":"Extracellular exchange",
"notes":{
"original_bigg_ids":[
"EX_gdp_LPAREN_e_RPAREN_"
]
},
"annotation":{
"SBO":"SBO:0000627"
}
},
{
"id":"EX_glc__D_e",
"name":"D-Glucose exchange",
"metabolites":{
"glc__D_e":-1.0
},
"lower_bound":-10.0,
"upper_bound":1000.0,
"gene_reaction_rule":"",
"subsystem":"Extracellular exchange",
"notes":{
"original_bigg_ids":[
"EX_glc_LPAREN_e_RPAREN_"
]
},
"annotation":{
"SBO":"SBO:0000627"
}
},
{
"id":"EX_glcn_e",
"name":"D-Gluconate exchange",
"metabolites":{
"glcn_e":-1.0
},
"lower_bound":0.0,
"upper_bound":1000.0,
"gene_reaction_rule":"",
"subsystem":"Extracellular exchange",
"notes":{
"original_bigg_ids":[
"EX_glcn_LPAREN_e_RPAREN_"
]
},
"annotation":{
"SBO":"SBO:0000627"
}
},
{
"id":"EX_glcr_e",
"name":"D-Glucarate exchange",
"metabolites":{
"glcr_e":-1.0
},
"lower_bound":0.0,
"upper_bound":1000.0,
"gene_reaction_rule":"",
"subsystem":"Extracellular exchange",
"notes":{
"original_bigg_ids":[
"EX_glcr_LPAREN_e_RPAREN_"
]
},
"annotation":{
"SBO":"SBO:0000627"
}
},
{
"id":"EX_glcur_e",
"name":"D-Glucuronate exchange",
"metabolites":{
"glcur_e":-1.0
},
"lower_bound":0.0,
"upper_bound":1000.0,
"gene_reaction_rule":"",
"subsystem":"Extracellular exchange",
"notes":{
"original_bigg_ids":[
"EX_glcur_LPAREN_e_RPAREN_"
]
},
"annotation":{
"SBO":"SBO:0000627"
}
},
{
"id":"EX_glcur1p_e",
"name":"D-Glucuronate 1-phosphate exchange",
"metabolites":{
"glcur1p_e":-1.0
},
"lower_bound":0.0,
"upper_bound":1000.0,
"gene_reaction_rule":"",
"subsystem":"Extracellular exchange",
"notes":{
"original_bigg_ids":[
"EX_glcur1p_LPAREN_e_RPAREN_"
]
},
"annotation":{
"SBO":"SBO:0000627"
}
},
{
"id":"EX_gln__L_e",
"name":"L-Glutamine exchange",
"metabolites":{
"gln__L_e":-1.0
},
"lower_bound":0.0,
"upper_bound":1000.0,
"gene_reaction_rule":"",
"subsystem":"Extracellular exchange",
"notes":{
"original_bigg_ids":[
"EX_gln_DASH_L_LPAREN_e_RPAREN_"
]
},
"annotation":{
"SBO":"SBO:0000627"
}
},
{
"id":"EX_glu__L_e",
"name":"L-Glutamate exchange",
"metabolites":{
"glu__L_e":-1.0
},
"lower_bound":0.0,
"upper_bound":1000.0,
"gene_reaction_rule":"",
"subsystem":"Extracellular exchange",
"notes":{
"original_bigg_ids":[
"EX_glu_DASH_L_LPAREN_e_RPAREN_"
]
},
"annotation":{
"SBO":"SBO:0000627"
}
},
{
"id":"EX_gly_e",
"name":"Glycine exchange",
"metabolites":{
"gly_e":-1.0
},
"lower_bound":0.0,
"upper_bound":1000.0,
"gene_reaction_rule":"",
"subsystem":"Extracellular exchange",
"notes":{
"original_bigg_ids":[
"EX_gly_LPAREN_e_RPAREN_"
]
},
"annotation":{
"SBO":"SBO:0000627"
}
},
{
"id":"EX_glyald_e",
"name":"D-Glyceraldehyde exchange",
"metabolites":{
"glyald_e":-1.0
},
"lower_bound":0.0,
"upper_bound":1000.0,
"gene_reaction_rule":"",
"subsystem":"Extracellular exchange",
"notes":{
"original_bigg_ids":[
"EX_glyald_LPAREN_e_RPAREN_"
]
},
"annotation":{
"SBO":"SBO:0000627"
}
},
{
"id":"EX_glyb_e",
"name":"Glycine betaine exchange",
"metabolites":{
"glyb_e":-1.0
},
"lower_bound":0.0,
"upper_bound":1000.0,
"gene_reaction_rule":"",
"subsystem":"Extracellular exchange",
"notes":{
"original_bigg_ids":[
"EX_glyb_LPAREN_e_RPAREN_"
]
},
"annotation":{
"SBO":"SBO:0000627"
}
},
{
"id":"EX_glyc_e",
"name":"Glycerol exchange",
"metabolites":{
"glyc_e":-1.0
},
"lower_bound":0.0,
"upper_bound":1000.0,
"gene_reaction_rule":"",
"subsystem":"Extracellular exchange",
"notes":{
"original_bigg_ids":[
"EX_glyc_LPAREN_e_RPAREN_"
]
},
"annotation":{
"SBO":"SBO:0000627"
}
},
{
"id":"EX_glyc__R_e",
"name":"(R)-Glycerate exchange",
"metabolites":{
"glyc__R_e":-1.0
},
"lower_bound":0.0,
"upper_bound":1000.0,
"gene_reaction_rule":"",
"subsystem":"Extracellular exchange",
"notes":{
"original_bigg_ids":[
"EX_glyc_DASH_R_LPAREN_e_RPAREN_"
]
},
"annotation":{
"SBO":"SBO:0000627"
}
},
{
"id":"EX_glyc2p_e",
"name":"Glycerol 2-phosphate exchange",
"metabolites":{
"glyc2p_e":-1.0
},
"lower_bound":0.0,
"upper_bound":1000.0,
"gene_reaction_rule":"",
"subsystem":"Extracellular exchange",
"notes":{
"original_bigg_ids":[
"EX_glyc2p_LPAREN_e_RPAREN_"
]
},
"annotation":{
"SBO":"SBO:0000627"
}
},
{
"id":"EX_glyc3p_e",
"name":"Glycerol 3-phosphate exchange",
"metabolites":{
"glyc3p_e":-1.0
},
"lower_bound":0.0,
"upper_bound":1000.0,
"gene_reaction_rule":"",
"subsystem":"Extracellular exchange",
"notes":{
"original_bigg_ids":[
"EX_glyc3p_LPAREN_e_RPAREN_"
]
},
"annotation":{
"SBO":"SBO:0000627"
}
},
{
"id":"EX_glyclt_e",
"name":"Glycolate exchange",
"metabolites":{
"glyclt_e":-1.0
},
"lower_bound":0.0,
"upper_bound":1000.0,
"gene_reaction_rule":"",
"subsystem":"Extracellular exchange",
"notes":{
"original_bigg_ids":[
"EX_glyclt_LPAREN_e_RPAREN_"
]
},
"annotation":{
"SBO":"SBO:0000627"
}
},
{
"id":"EX_gmp_e",
"name":"GMP exchange",
"metabolites":{
"gmp_e":-1.0
},
"lower_bound":0.0,
"upper_bound":1000.0,
"gene_reaction_rule":"",
"subsystem":"Extracellular exchange",
"notes":{
"original_bigg_ids":[
"EX_gmp_LPAREN_e_RPAREN_"
]
},
"annotation":{
"SBO":"SBO:0000627"
}
},
{
"id":"EX_gsn_e",
"name":"Guanosine exchange",
"metabolites":{
"gsn_e":-1.0
},
"lower_bound":0.0,
"upper_bound":1000.0,
"gene_reaction_rule":"",
"subsystem":"Extracellular exchange",
"notes":{
"original_bigg_ids":[
"EX_gsn_LPAREN_e_RPAREN_"
]
},
"annotation":{
"SBO":"SBO:0000627"
}
},
{
"id":"EX_gthox_e",
"name":"Oxidized glutathione exchange",
"metabolites":{
"gthox_e":-1.0
},
"lower_bound":0.0,
"upper_bound":1000.0,
"gene_reaction_rule":"",
"subsystem":"Extracellular exchange",
"notes":{
"original_bigg_ids":[
"EX_gthox_LPAREN_e_RPAREN_"
]
},
"annotation":{
"SBO":"SBO:0000627"
}
},
{
"id":"EX_gthrd_e",
"name":"Reduced glutathione exchange",
"metabolites":{
"gthrd_e":-1.0
},
"lower_bound":0.0,
"upper_bound":1000.0,
"gene_reaction_rule":"",
"subsystem":"Extracellular exchange",
"notes":{
"original_bigg_ids":[
"EX_gthrd_LPAREN_e_RPAREN_"
]
},
"annotation":{
"SBO":"SBO:0000627"
}
},
{
"id":"EX_gtp_e",
"name":"GTP exchange",
"metabolites":{
"gtp_e":-1.0
},
"lower_bound":0.0,
"upper_bound":1000.0,
"gene_reaction_rule":"",
"subsystem":"Extracellular exchange",
"notes":{
"original_bigg_ids":[
"EX_gtp_LPAREN_e_RPAREN_"
]
},
"annotation":{
"SBO":"SBO:0000627"
}
},
{
"id":"EX_gua_e",
"name":"Guanine exchange",
"metabolites":{
"gua_e":-1.0
},
"lower_bound":0.0,
"upper_bound":1000.0,
"gene_reaction_rule":"",
"subsystem":"Extracellular exchange",
"notes":{
"original_bigg_ids":[
"EX_gua_LPAREN_e_RPAREN_"
]
},
"annotation":{
"SBO":"SBO:0000627"
}
},
{
"id":"EX_h_e",
"name":"H+ exchange",
"metabolites":{
"h_e":-1.0
},
"lower_bound":-1000.0,
"upper_bound":1000.0,
"gene_reaction_rule":"",
"subsystem":"Extracellular exchange",
"notes":{
"original_bigg_ids":[
"EX_h_LPAREN_e_RPAREN_"
]
},
"annotation":{
"SBO":"SBO:0000627"
}
},
{
"id":"EX_h2_e",
"name":"H2 exchange",
"metabolites":{
"h2_e":-1.0
},
"lower_bound":0.0,
"upper_bound":1000.0,
"gene_reaction_rule":"",
"subsystem":"Extracellular exchange",
"notes":{
"original_bigg_ids":[
"EX_h2_LPAREN_e_RPAREN_"
]
},
"annotation":{
"SBO":"SBO:0000627"
}
},
{
"id":"EX_h2o_e",
"name":"H2O exchange",
"metabolites":{
"h2o_e":-1.0
},
"lower_bound":-1000.0,
"upper_bound":1000.0,
"gene_reaction_rule":"",
"subsystem":"Extracellular exchange",
"notes":{
"original_bigg_ids":[
"EX_h2o_LPAREN_e_RPAREN_"
]
},
"annotation":{
"SBO":"SBO:0000627"
}
},
{
"id":"EX_h2o2_e",
"name":"Hydrogen peroxide exchange",
"metabolites":{
"h2o2_e":-1.0
},
"lower_bound":0.0,
"upper_bound":1000.0,
"gene_reaction_rule":"",
"subsystem":"Extracellular exchange",
"notes":{
"original_bigg_ids":[
"EX_h2o2_LPAREN_e_RPAREN_"
]
},
"annotation":{
"SBO":"SBO:0000627"
}
},
{
"id":"EX_h2s_e",
"name":"Hydrogen sulfide exchange",
"metabolites":{
"h2s_e":-1.0
},
"lower_bound":0.0,
"upper_bound":1000.0,
"gene_reaction_rule":"",
"subsystem":"Extracellular exchange",
"notes":{
"original_bigg_ids":[
"EX_h2s_LPAREN_e_RPAREN_"
]
},
"annotation":{
"SBO":"SBO:0000627"
}
},
{
"id":"EX_hacolipa_e",
"name":"Hepta-acylated core oligosaccharide lipid A (E. coli) exchange",
"metabolites":{
"hacolipa_e":-1.0
},
"lower_bound":0.0,
"upper_bound":1000.0,
"gene_reaction_rule":"",
"subsystem":"Extracellular exchange",
"notes":{
"original_bigg_ids":[
"EX_hacolipa_LPAREN_e_RPAREN_"
]
},
"annotation":{
"SBO":"SBO:0000627"
}
},
{
"id":"EX_halipa_e",
"name":"Hepta-acylated KDO(2)-lipid (A) exchange",
"metabolites":{
"halipa_e":-1.0
},
"lower_bound":0.0,
"upper_bound":1000.0,
"gene_reaction_rule":"",
"subsystem":"Extracellular exchange",
"notes":{
"original_bigg_ids":[
"EX_halipa_LPAREN_e_RPAREN_"
]
},
"annotation":{
"SBO":"SBO:0000627"
}
},
{
"id":"EX_hdca_e",
"name":"Hexadecanoate (n-C16:0) exchange",
"metabolites":{
"hdca_e":-1.0
},
"lower_bound":0.0,
"upper_bound":1000.0,
"gene_reaction_rule":"",
"subsystem":"Extracellular exchange",
"notes":{
"original_bigg_ids":[
"EX_hdca_LPAREN_e_RPAREN_"
]
},
"annotation":{
"SBO":"SBO:0000627"
}
},
{
"id":"EX_hdcea_e",
"name":"Hexadecenoate (n-C16:1) exchange",
"metabolites":{
"hdcea_e":-1.0
},
"lower_bound":0.0,
"upper_bound":1000.0,
"gene_reaction_rule":"",
"subsystem":"Extracellular exchange",
"notes":{
"original_bigg_ids":[
"EX_hdcea_LPAREN_e_RPAREN_"
]
},
"annotation":{
"SBO":"SBO:0000627"
}
},
{
"id":"EX_hg2_e",
"name":"Hg2+ exchange",
"metabolites":{
"hg2_e":-1.0
},
"lower_bound":0.0,
"upper_bound":1000.0,
"gene_reaction_rule":"",
"subsystem":"Extracellular exchange",
"notes":{
"original_bigg_ids":[
"EX_hg2_LPAREN_e_RPAREN_"
]
},
"annotation":{
"SBO":"SBO:0000627"
}
},
{
"id":"EX_his__L_e",
"name":"L-Histidine exchange",
"metabolites":{
"his__L_e":-1.0
},
"lower_bound":0.0,
"upper_bound":1000.0,
"gene_reaction_rule":"",
"subsystem":"Extracellular exchange",
"notes":{
"original_bigg_ids":[
"EX_his_DASH_L_LPAREN_e_RPAREN_"
]
},
"annotation":{
"SBO":"SBO:0000627"
}
},
{
"id":"EX_hom__L_e",
"name":"L-Homoserine exchange",
"metabolites":{
"hom__L_e":-1.0
},
"lower_bound":0.0,
"upper_bound":1000.0,
"gene_reaction_rule":"",
"subsystem":"Extracellular exchange",
"notes":{
"original_bigg_ids":[
"EX_hom_DASH_L_LPAREN_e_RPAREN_"
]
},
"annotation":{
"SBO":"SBO:0000627"
}
},
{
"id":"EX_hxa_e",
"name":"Hexanoate (n-C6:0) exchange",
"metabolites":{
"hxa_e":-1.0
},
"lower_bound":0.0,
"upper_bound":1000.0,
"gene_reaction_rule":"",
"subsystem":"Extracellular exchange",
"notes":{
"original_bigg_ids":[
"EX_hxa_LPAREN_e_RPAREN_"
]
},
"annotation":{
"SBO":"SBO:0000627"
}
},
{
"id":"EX_hxan_e",
"name":"Hypoxanthine exchange",
"metabolites":{
"hxan_e":-1.0
},
"lower_bound":0.0,
"upper_bound":1000.0,
"gene_reaction_rule":"",
"subsystem":"Extracellular exchange",
"notes":{
"original_bigg_ids":[
"EX_hxan_LPAREN_e_RPAREN_"
]
},
"annotation":{
"SBO":"SBO:0000627"
}
},
{
"id":"EX_idon__L_e",
"name":"L-Idonate exchange",
"metabolites":{
"idon__L_e":-1.0
},
"lower_bound":0.0,
"upper_bound":1000.0,
"gene_reaction_rule":"",
"subsystem":"Extracellular exchange",
"notes":{
"original_bigg_ids":[
"EX_idon_DASH_L_LPAREN_e_RPAREN_"
]
},
"annotation":{
"SBO":"SBO:0000627"
}
},
{
"id":"EX_ile__L_e",
"name":"L-Isoleucine exchange",
"metabolites":{
"ile__L_e":-1.0
},
"lower_bound":0.0,
"upper_bound":1000.0,
"gene_reaction_rule":"",
"subsystem":"Extracellular exchange",
"notes":{
"original_bigg_ids":[
"EX_ile_DASH_L_LPAREN_e_RPAREN_"
]
},
"annotation":{
"SBO":"SBO:0000627"
}
},
{
"id":"EX_imp_e",
"name":"IMP exchange",
"metabolites":{
"imp_e":-1.0
},
"lower_bound":0.0,
"upper_bound":1000.0,
"gene_reaction_rule":"",
"subsystem":"Extracellular exchange",
"notes":{
"original_bigg_ids":[
"EX_imp_LPAREN_e_RPAREN_"
]
},
"annotation":{
"SBO":"SBO:0000627"
}
},
{
"id":"EX_indole_e",
"name":"Indole exchange",
"metabolites":{
"indole_e":-1.0
},
"lower_bound":0.0,
"upper_bound":1000.0,
"gene_reaction_rule":"",
"subsystem":"Extracellular exchange",
"notes":{
"original_bigg_ids":[
"EX_indole_LPAREN_e_RPAREN_"
]
},
"annotation":{
"SBO":"SBO:0000627"
}
},
{
"id":"EX_inost_e",
"name":"Myo-Inositol exchange",
"metabolites":{
"inost_e":-1.0
},
"lower_bound":0.0,
"upper_bound":1000.0,
"gene_reaction_rule":"",
"subsystem":"Extracellular exchange",
"notes":{
"original_bigg_ids":[
"EX_inost_LPAREN_e_RPAREN_"
]
},
"annotation":{
"SBO":"SBO:0000627"
}
},
{
"id":"EX_ins_e",
"name":"Inosine exchange",
"metabolites":{
"ins_e":-1.0
},
"lower_bound":0.0,
"upper_bound":1000.0,
"gene_reaction_rule":"",
"subsystem":"Extracellular exchange",
"notes":{
"original_bigg_ids":[
"EX_ins_LPAREN_e_RPAREN_"
]
},
"annotation":{
"SBO":"SBO:0000627"
}
},
{
"id":"EX_isetac_e",
"name":"Isethionic acid exchange",
"metabolites":{
"isetac_e":-1.0
},
"lower_bound":0.0,
"upper_bound":1000.0,
"gene_reaction_rule":"",
"subsystem":"Extracellular exchange",
"notes":{
"original_bigg_ids":[
"EX_isetac_LPAREN_e_RPAREN_"
]
},
"annotation":{
"SBO":"SBO:0000627"
}
},
{
"id":"EX_k_e",
"name":"K+ exchange",
"metabolites":{
"k_e":-1.0
},
"lower_bound":-1000.0,
"upper_bound":1000.0,
"gene_reaction_rule":"",
"subsystem":"Extracellular exchange",
"notes":{
"original_bigg_ids":[
"EX_k_LPAREN_e_RPAREN_"
]
},
"annotation":{
"SBO":"SBO:0000627"
}
},
{
"id":"EX_kdo2lipid4_e",
"name":"KDO(2)-lipid IV(A) exchange",
"metabolites":{
"kdo2lipid4_e":-1.0
},
"lower_bound":0.0,
"upper_bound":1000.0,
"gene_reaction_rule":"",
"subsystem":"Extracellular exchange",
"notes":{
"original_bigg_ids":[
"EX_kdo2lipid4_LPAREN_e_RPAREN_"
]
},
"annotation":{
"SBO":"SBO:0000627"
}
},
{
"id":"EX_lac__D_e",
"name":"D-lactate exchange",
"metabolites":{
"lac__D_e":-1.0
},
"lower_bound":0.0,
"upper_bound":1000.0,
"gene_reaction_rule":"",
"subsystem":"Extracellular exchange",
"notes":{
"original_bigg_ids":[
"EX_lac_DASH_D_LPAREN_e_RPAREN_"
]
},
"annotation":{
"SBO":"SBO:0000627"
}
},
{
"id":"EX_lac__L_e",
"name":"L-Lactate exchange",
"metabolites":{
"lac__L_e":-1.0
},
"lower_bound":0.0,
"upper_bound":1000.0,
"gene_reaction_rule":"",
"subsystem":"Extracellular exchange",
"notes":{
"original_bigg_ids":[
"EX_lac_DASH_L_LPAREN_e_RPAREN_"
]
},
"annotation":{
"SBO":"SBO:0000627"
}
},
{
"id":"EX_lcts_e",
"name":"Lactose exchange",
"metabolites":{
"lcts_e":-1.0
},
"lower_bound":0.0,
"upper_bound":1000.0,
"gene_reaction_rule":"",
"subsystem":"Extracellular exchange",
"notes":{
"original_bigg_ids":[
"EX_lcts_LPAREN_e_RPAREN_"
]
},
"annotation":{
"SBO":"SBO:0000627"
}
},
{
"id":"EX_leu__L_e",
"name":"L-Leucine exchange",
"metabolites":{
"leu__L_e":-1.0
},
"lower_bound":0.0,
"upper_bound":1000.0,
"gene_reaction_rule":"",
"subsystem":"Extracellular exchange",
"notes":{
"original_bigg_ids":[
"EX_leu_DASH_L_LPAREN_e_RPAREN_"
]
},
"annotation":{
"SBO":"SBO:0000627"
}
},
{
"id":"EX_lipa_e",
"name":"KDO(2)-lipid (A) exchange",
"metabolites":{
"lipa_e":-1.0
},
"lower_bound":0.0,
"upper_bound":1000.0,
"gene_reaction_rule":"",
"subsystem":"Extracellular exchange",
"notes":{
"original_bigg_ids":[
"EX_lipa_LPAREN_e_RPAREN_"
]
},
"annotation":{
"SBO":"SBO:0000627"
}
},
{
"id":"EX_lipa_cold_e",
"name":"Cold adapted KDO(2)-lipid (A) exchange",
"metabolites":{
"lipa_cold_e":-1.0
},
"lower_bound":0.0,
"upper_bound":1000.0,
"gene_reaction_rule":"",
"subsystem":"Extracellular exchange",
"notes":{
"original_bigg_ids":[
"EX_lipa_cold_LPAREN_e_RPAREN_"
]
},
"annotation":{
"SBO":"SBO:0000627"
}
},
{
"id":"EX_lipoate_e",
"name":"Lipoate exchange",
"metabolites":{
"lipoate_e":-1.0
},
"lower_bound":0.0,
"upper_bound":1000.0,
"gene_reaction_rule":"",
"subsystem":"Extracellular exchange",
"notes":{
"original_bigg_ids":[
"EX_lipoate_LPAREN_e_RPAREN_"
]
},
"annotation":{
"SBO":"SBO:0000627"
}
},
{
"id":"EX_lys__L_e",
"name":"L-Lysine exchange",
"metabolites":{
"lys__L_e":-1.0
},
"lower_bound":0.0,
"upper_bound":1000.0,
"gene_reaction_rule":"",
"subsystem":"Extracellular exchange",
"notes":{
"original_bigg_ids":[
"EX_lys_DASH_L_LPAREN_e_RPAREN_"
]
},
"annotation":{
"SBO":"SBO:0000627"
}
},
{
"id":"EX_lyx__L_e",
"name":"L-Lyxose exchange",
"metabolites":{
"lyx__L_e":-1.0
},
"lower_bound":0.0,
"upper_bound":1000.0,
"gene_reaction_rule":"",
"subsystem":"Extracellular exchange",
"notes":{
"original_bigg_ids":[
"EX_lyx_DASH_L_LPAREN_e_RPAREN_"
]
},
"annotation":{
"SBO":"SBO:0000627"
}
},
{
"id":"EX_mal__D_e",
"name":"D-Malate exchange",
"metabolites":{
"mal__D_e":-1.0
},
"lower_bound":0.0,
"upper_bound":1000.0,
"gene_reaction_rule":"",
"subsystem":"Extracellular exchange",
"notes":{
"original_bigg_ids":[
"EX_mal_DASH_D_LPAREN_e_RPAREN_"
]
},
"annotation":{
"SBO":"SBO:0000627"
}
},
{
"id":"EX_mal__L_e",
"name":"L-Malate exchange",
"metabolites":{
"mal__L_e":-1.0
},
"lower_bound":0.0,
"upper_bound":1000.0,
"gene_reaction_rule":"",
"subsystem":"Extracellular exchange",
"notes":{
"original_bigg_ids":[
"EX_mal_DASH_L_LPAREN_e_RPAREN_"
]
},
"annotation":{
"SBO":"SBO:0000627"
}
},
{
"id":"EX_malt_e",
"name":"Maltose exchange",
"metabolites":{
"malt_e":-1.0
},
"lower_bound":0.0,
"upper_bound":1000.0,
"gene_reaction_rule":"",
"subsystem":"Extracellular exchange",
"notes":{
"original_bigg_ids":[
"EX_malt_LPAREN_e_RPAREN_"
]
},
"annotation":{
"SBO":"SBO:0000627"
}
},
{
"id":"EX_malthx_e",
"name":"Maltohexaose exchange",
"metabolites":{
"malthx_e":-1.0
},
"lower_bound":0.0,
"upper_bound":1000.0,
"gene_reaction_rule":"",
"subsystem":"Extracellular exchange",
"notes":{
"original_bigg_ids":[
"EX_malthx_LPAREN_e_RPAREN_"
]
},
"annotation":{
"SBO":"SBO:0000627"
}
},
{
"id":"EX_maltpt_e",
"name":"Maltopentaose exchange",
"metabolites":{
"maltpt_e":-1.0
},
"lower_bound":0.0,
"upper_bound":1000.0,
"gene_reaction_rule":"",
"subsystem":"Extracellular exchange",
"notes":{
"original_bigg_ids":[
"EX_maltpt_LPAREN_e_RPAREN_"
]
},
"annotation":{
"SBO":"SBO:0000627"
}
},
{
"id":"EX_malttr_e",
"name":"Maltotriose exchange",
"metabolites":{
"malttr_e":-1.0
},
"lower_bound":0.0,
"upper_bound":1000.0,
"gene_reaction_rule":"",
"subsystem":"Extracellular exchange",
"notes":{
"original_bigg_ids":[
"EX_malttr_LPAREN_e_RPAREN_"
]
},
"annotation":{
"SBO":"SBO:0000627"
}
},
{
"id":"EX_maltttr_e",
"name":"Maltotetraose exchange",
"metabolites":{
"maltttr_e":-1.0
},
"lower_bound":0.0,
"upper_bound":1000.0,
"gene_reaction_rule":"",
"subsystem":"Extracellular exchange",
"notes":{
"original_bigg_ids":[
"EX_maltttr_LPAREN_e_RPAREN_"
]
},
"annotation":{
"SBO":"SBO:0000627"
}
},
{
"id":"EX_man_e",
"name":"D-Mannose exchange",
"metabolites":{
"man_e":-1.0
},
"lower_bound":0.0,
"upper_bound":1000.0,
"gene_reaction_rule":"",
"subsystem":"Extracellular exchange",
"notes":{
"original_bigg_ids":[
"EX_man_LPAREN_e_RPAREN_"
]
},
"annotation":{
"SBO":"SBO:0000627"
}
},
{
"id":"EX_man6p_e",
"name":"D-Mannose 6-phosphate exchange",
"metabolites":{
"man6p_e":-1.0
},
"lower_bound":0.0,
"upper_bound":1000.0,
"gene_reaction_rule":"",
"subsystem":"Extracellular exchange",
"notes":{
"original_bigg_ids":[
"EX_man6p_LPAREN_e_RPAREN_"
]
},
"annotation":{
"SBO":"SBO:0000627"
}
},
{
"id":"EX_manglyc_e",
"name":"2(alpha-D-Mannosyl)-D-glycerate exchange",
"metabolites":{
"manglyc_e":-1.0
},
"lower_bound":0.0,
"upper_bound":1000.0,
"gene_reaction_rule":"",
"subsystem":"Extracellular exchange",
"notes":{
"original_bigg_ids":[
"EX_manglyc_LPAREN_e_RPAREN_"
]
},
"annotation":{
"SBO":"SBO:0000627"
}
},
{
"id":"EX_melib_e",
"name":"Melibiose exchange",
"metabolites":{
"melib_e":-1.0
},
"lower_bound":0.0,
"upper_bound":1000.0,
"gene_reaction_rule":"",
"subsystem":"Extracellular exchange",
"notes":{
"original_bigg_ids":[
"EX_melib_LPAREN_e_RPAREN_"
]
},
"annotation":{
"SBO":"SBO:0000627"
}
},
{
"id":"EX_meoh_e",
"name":"Methanol exchange",
"metabolites":{
"meoh_e":-1.0
},
"lower_bound":0.0,
"upper_bound":1000.0,
"gene_reaction_rule":"",
"subsystem":"Extracellular exchange",
"notes":{
"original_bigg_ids":[
"EX_meoh_LPAREN_e_RPAREN_"
]
},
"annotation":{
"SBO":"SBO:0000627"
}
},
{
"id":"EX_met__D_e",
"name":"D-Methionine exchange",
"metabolites":{
"met__D_e":-1.0
},
"lower_bound":0.0,
"upper_bound":1000.0,
"gene_reaction_rule":"",
"subsystem":"Extracellular exchange",
"notes":{
"original_bigg_ids":[
"EX_met_DASH_D_LPAREN_e_RPAREN_"
]
},
"annotation":{
"SBO":"SBO:0000627"
}
},
{
"id":"EX_met__L_e",
"name":"L-Methionine exchange",
"metabolites":{
"met__L_e":-1.0
},
"lower_bound":0.0,
"upper_bound":1000.0,
"gene_reaction_rule":"",
"subsystem":"Extracellular exchange",
"notes":{
"original_bigg_ids":[
"EX_met_DASH_L_LPAREN_e_RPAREN_"
]
},
"annotation":{
"SBO":"SBO:0000627"
}
},
{
"id":"EX_metsox_R__L_e",
"name":"L-methionine-R-sulfoxide exchange",
"metabolites":{
"metsox_R__L_e":-1.0
},
"lower_bound":0.0,
"upper_bound":1000.0,
"gene_reaction_rule":"",
"subsystem":"Extracellular exchange",
"notes":{
"original_bigg_ids":[
"EX_metsox_DASH_R_DASH_L_LPAREN_e_RPAREN_"
]
},
"annotation":{
"SBO":"SBO:0000627"
}
},
{
"id":"EX_metsox_S__L_e",
"name":"L-Methionine S-oxide exchange",
"metabolites":{
"metsox_S__L_e":-1.0
},
"lower_bound":0.0,
"upper_bound":1000.0,
"gene_reaction_rule":"",
"subsystem":"Extracellular exchange",
"notes":{
"original_bigg_ids":[
"EX_metsox_DASH_S_DASH_L_LPAREN_e_RPAREN_"
]
},
"annotation":{
"SBO":"SBO:0000627"
}
},
{
"id":"EX_mg2_e",
"name":"Mg exchange",
"metabolites":{
"mg2_e":-1.0
},
"lower_bound":-1000.0,
"upper_bound":1000.0,
"gene_reaction_rule":"",
"subsystem":"Extracellular exchange",
"notes":{
"original_bigg_ids":[
"EX_mg2_LPAREN_e_RPAREN_"
]
},
"annotation":{
"SBO":"SBO:0000627"
}
},
{
"id":"EX_mincyc_e",
"name":"Minocycline exchange",
"metabolites":{
"mincyc_e":-1.0
},
"lower_bound":0.0,
"upper_bound":1000.0,
"gene_reaction_rule":"",
"subsystem":"Extracellular exchange",
"notes":{
"original_bigg_ids":[
"EX_mincyc_LPAREN_e_RPAREN_"
]
},
"annotation":{
"SBO":"SBO:0000627"
}
},
{
"id":"EX_minohp_e",
"name":"Myo-Inositol hexakisphosphate exchange",
"metabolites":{
"minohp_e":-1.0
},
"lower_bound":0.0,
"upper_bound":1000.0,
"gene_reaction_rule":"",
"subsystem":"Extracellular exchange",
"notes":{
"original_bigg_ids":[
"EX_minohp_LPAREN_e_RPAREN_"
]
},
"annotation":{
"SBO":"SBO:0000627"
}
},
{
"id":"EX_mmet_e",
"name":"S-Methyl-L-methionine exchange",
"metabolites":{
"mmet_e":-1.0
},
"lower_bound":0.0,
"upper_bound":1000.0,
"gene_reaction_rule":"",
"subsystem":"Extracellular exchange",
"notes":{
"original_bigg_ids":[
"EX_mmet_LPAREN_e_RPAREN_"
]
},
"annotation":{
"SBO":"SBO:0000627"
}
},
{
"id":"EX_mn2_e",
"name":"Mn2+ exchange",
"metabolites":{
"mn2_e":-1.0
},
"lower_bound":-1000.0,
"upper_bound":1000.0,
"gene_reaction_rule":"",
"subsystem":"Extracellular exchange",
"notes":{
"original_bigg_ids":[
"EX_mn2_LPAREN_e_RPAREN_"
]
},
"annotation":{
"SBO":"SBO:0000627"
}
},
{
"id":"EX_mnl_e",
"name":"D-Mannitol exchange",
"metabolites":{
"mnl_e":-1.0
},
"lower_bound":0.0,
"upper_bound":1000.0,
"gene_reaction_rule":"",
"subsystem":"Extracellular exchange",
"notes":{
"original_bigg_ids":[
"EX_mnl_LPAREN_e_RPAREN_"
]
},
"annotation":{
"SBO":"SBO:0000627"
}
},
{
"id":"EX_mobd_e",
"name":"Molybdate exchange",
"metabolites":{
"mobd_e":-1.0
},
"lower_bound":-1000.0,
"upper_bound":1000.0,
"gene_reaction_rule":"",
"subsystem":"Extracellular exchange",
"notes":{
"original_bigg_ids":[
"EX_mobd_LPAREN_e_RPAREN_"
]
},
"annotation":{
"SBO":"SBO:0000627"
}
},
{
"id":"EX_mso3_e",
"name":"Methanesulfonate exchange",
"metabolites":{
"mso3_e":-1.0
},
"lower_bound":0.0,
"upper_bound":1000.0,
"gene_reaction_rule":"",
"subsystem":"Extracellular exchange",
"notes":{
"original_bigg_ids":[
"EX_mso3_LPAREN_e_RPAREN_"
]
},
"annotation":{
"SBO":"SBO:0000627"
}
},
{
"id":"EX_n2o_e",
"name":"Nitrous oxide exchange",
"metabolites":{
"n2o_e":-1.0
},
"lower_bound":0.0,
"upper_bound":1000.0,
"gene_reaction_rule":"",
"subsystem":"Extracellular exchange",
"notes":{
"original_bigg_ids":[
"EX_n2o_LPAREN_e_RPAREN_"
]
},
"annotation":{
"SBO":"SBO:0000627"
}
},
{
"id":"EX_na1_e",
"name":"Sodium exchange",
"metabolites":{
"na1_e":-1.0
},
"lower_bound":-1000.0,
"upper_bound":1000.0,
"gene_reaction_rule":"",
"subsystem":"Extracellular exchange",
"notes":{
"original_bigg_ids":[
"EX_na1_LPAREN_e_RPAREN_"
]
},
"annotation":{
"SBO":"SBO:0000627"
}
},
{
"id":"EX_nac_e",
"name":"Nicotinate exchange",
"metabolites":{
"nac_e":-1.0
},
"lower_bound":0.0,
"upper_bound":1000.0,
"gene_reaction_rule":"",
"subsystem":"Extracellular exchange",
"notes":{
"original_bigg_ids":[
"EX_nac_LPAREN_e_RPAREN_"
]
},
"annotation":{
"SBO":"SBO:0000627"
}
},
{
"id":"EX_nh4_e",
"name":"Ammonia exchange",
"metabolites":{
"nh4_e":-1.0
},
"lower_bound":-1000.0,
"upper_bound":1000.0,
"gene_reaction_rule":"",
"subsystem":"Extracellular exchange",
"notes":{
"original_bigg_ids":[
"EX_nh4_LPAREN_e_RPAREN_"
]
},
"annotation":{
"SBO":"SBO:0000627"
}
},
{
"id":"EX_ni2_e",
"name":"Ni2+ exchange",
"metabolites":{
"ni2_e":-1.0
},
"lower_bound":-1000.0,
"upper_bound":1000.0,
"gene_reaction_rule":"",
"subsystem":"Extracellular exchange",
"notes":{
"original_bigg_ids":[
"EX_ni2_LPAREN_e_RPAREN_"
]
},
"annotation":{
"SBO":"SBO:0000627"
}
},
{
"id":"EX_nmn_e",
"name":"NMN exchange",
"metabolites":{
"nmn_e":-1.0
},
"lower_bound":0.0,
"upper_bound":1000.0,
"gene_reaction_rule":"",
"subsystem":"Extracellular exchange",
"notes":{
"original_bigg_ids":[
"EX_nmn_LPAREN_e_RPAREN_"
]
},
"annotation":{
"SBO":"SBO:0000627"
}
},
{
"id":"EX_no_e",
"name":"Nitric oxide exchange",
"metabolites":{
"no_e":-1.0
},
"lower_bound":0.0,
"upper_bound":1000.0,
"gene_reaction_rule":"",
"subsystem":"Extracellular exchange",
"notes":{
"original_bigg_ids":[
"EX_no_LPAREN_e_RPAREN_"
]
},
"annotation":{
"SBO":"SBO:0000627"
}
},
{
"id":"EX_no2_e",
"name":"Nitrite exchange",
"metabolites":{
"no2_e":-1.0
},
"lower_bound":0.0,
"upper_bound":1000.0,
"gene_reaction_rule":"",
"subsystem":"Extracellular exchange",
"notes":{
"original_bigg_ids":[
"EX_no2_LPAREN_e_RPAREN_"
]
},
"annotation":{
"SBO":"SBO:0000627"
}
},
{
"id":"EX_no3_e",
"name":"Nitrate exchange",
"metabolites":{
"no3_e":-1.0
},
"lower_bound":0.0,
"upper_bound":1000.0,
"gene_reaction_rule":"",
"subsystem":"Extracellular exchange",
"notes":{
"original_bigg_ids":[
"EX_no3_LPAREN_e_RPAREN_"
]
},
"annotation":{
"SBO":"SBO:0000627"
}
},
{
"id":"EX_novbcn_e",
"name":"Novobiocin exchange",
"metabolites":{
"novbcn_e":-1.0
},
"lower_bound":0.0,
"upper_bound":1000.0,
"gene_reaction_rule":"",
"subsystem":"Extracellular exchange",
"notes":{
"original_bigg_ids":[
"EX_novbcn_LPAREN_e_RPAREN_"
]
},
"annotation":{
"SBO":"SBO:0000627"
}
},
{
"id":"EX_o16a4colipa_e",
"name":"(O16 antigen)x4 core oligosaccharide lipid A exchange",
"metabolites":{
"o16a4colipa_e":-1.0
},
"lower_bound":0.0,
"upper_bound":1000.0,
"gene_reaction_rule":"",
"subsystem":"Extracellular exchange",
"notes":{
"original_bigg_ids":[
"EX_o16a4colipa_LPAREN_e_RPAREN_"
]
},
"annotation":{
"SBO":"SBO:0000627"
}
},
{
"id":"EX_o2_e",
"name":"O2 exchange",
"metabolites":{
"o2_e":-1.0
},
"lower_bound":-1000.0,
"upper_bound":1000.0,
"gene_reaction_rule":"",
"subsystem":"Extracellular exchange",
"notes":{
"original_bigg_ids":[
"EX_o2_LPAREN_e_RPAREN_"
]
},
"annotation":{
"SBO":"SBO:0000627"
}
},
{
"id":"EX_o2s_e",
"name":"Superoxide anion exchange",
"metabolites":{
"o2s_e":-1.0
},
"lower_bound":0.0,
"upper_bound":1000.0,
"gene_reaction_rule":"",
"subsystem":"Extracellular exchange",
"notes":{
"original_bigg_ids":[
"EX_o2s_LPAREN_e_RPAREN_"
]
},
"annotation":{
"SBO":"SBO:0000627"
}
},
{
"id":"EX_ocdca_e",
"name":"Octadecanoate (n-C18:0) exchange",
"metabolites":{
"ocdca_e":-1.0
},
"lower_bound":0.0,
"upper_bound":1000.0,
"gene_reaction_rule":"",
"subsystem":"Extracellular exchange",
"notes":{
"original_bigg_ids":[
"EX_ocdca_LPAREN_e_RPAREN_"
]
},
"annotation":{
"SBO":"SBO:0000627"
}
},
{
"id":"EX_ocdcea_e",
"name":"Octadecenoate (n-C18:1) exchange",
"metabolites":{
"ocdcea_e":-1.0
},
"lower_bound":0.0,
"upper_bound":1000.0,
"gene_reaction_rule":"",
"subsystem":"Extracellular exchange",
"notes":{
"original_bigg_ids":[
"EX_ocdcea_LPAREN_e_RPAREN_"
]
},
"annotation":{
"SBO":"SBO:0000627"
}
},
{
"id":"EX_octa_e",
"name":"Octanoate (n-C8:0) exchange",
"metabolites":{
"octa_e":-1.0
},
"lower_bound":0.0,
"upper_bound":1000.0,
"gene_reaction_rule":"",
"subsystem":"Extracellular exchange",
"notes":{
"original_bigg_ids":[
"EX_octa_LPAREN_e_RPAREN_"
]
},
"annotation":{
"SBO":"SBO:0000627"
}
},
{
"id":"EX_orn_e",
"name":"Ornithine exchange",
"metabolites":{
"orn_e":-1.0
},
"lower_bound":0.0,
"upper_bound":1000.0,
"gene_reaction_rule":"",
"subsystem":"Extracellular exchange",
"notes":{
"original_bigg_ids":[
"EX_orn_LPAREN_e_RPAREN_"
]
},
"annotation":{
"SBO":"SBO:0000627"
}
},
{
"id":"EX_orot_e",
"name":"Orotate exchange",
"metabolites":{
"orot_e":-1.0
},
"lower_bound":0.0,
"upper_bound":1000.0,
"gene_reaction_rule":"",
"subsystem":"Extracellular exchange",
"notes":{
"original_bigg_ids":[
"EX_orot_LPAREN_e_RPAREN_"
]
},
"annotation":{
"SBO":"SBO:0000627"
}
},
{
"id":"EX_pacald_e",
"name":"Phenylacetaldehyde exchange",
"metabolites":{
"pacald_e":-1.0
},
"lower_bound":0.0,
"upper_bound":1000.0,
"gene_reaction_rule":"",
"subsystem":"Extracellular exchange",
"notes":{
"original_bigg_ids":[
"EX_pacald_LPAREN_e_RPAREN_"
]
},
"annotation":{
"SBO":"SBO:0000627"
}
},
{
"id":"EX_peamn_e",
"name":"Phenethylamine exchange",
"metabolites":{
"peamn_e":-1.0
},
"lower_bound":0.0,
"upper_bound":1000.0,
"gene_reaction_rule":"",
"subsystem":"Extracellular exchange",
"notes":{
"original_bigg_ids":[
"EX_peamn_LPAREN_e_RPAREN_"
]
},
"annotation":{
"SBO":"SBO:0000627"
}
},
{
"id":"EX_phe__L_e",
"name":"L-Phenylalanine exchange",
"metabolites":{
"phe__L_e":-1.0
},
"lower_bound":0.0,
"upper_bound":1000.0,
"gene_reaction_rule":"",
"subsystem":"Extracellular exchange",
"notes":{
"original_bigg_ids":[
"EX_phe_DASH_L_LPAREN_e_RPAREN_"
]
},
"annotation":{
"SBO":"SBO:0000627"
}
},
{
"id":"EX_pheme_e",
"name":"Protoheme exchange",
"metabolites":{
"pheme_e":-1.0
},
"lower_bound":0.0,
"upper_bound":1000.0,
"gene_reaction_rule":"",
"subsystem":"Extracellular exchange",
"notes":{
"original_bigg_ids":[
"EX_pheme_LPAREN_e_RPAREN_"
]
},
"annotation":{
"SBO":"SBO:0000627"
}
},
{
"id":"EX_pi_e",
"name":"Phosphate exchange",
"metabolites":{
"pi_e":-1.0
},
"lower_bound":-1000.0,
"upper_bound":1000.0,
"gene_reaction_rule":"",
"subsystem":"Extracellular exchange",
"notes":{
"original_bigg_ids":[
"EX_pi_LPAREN_e_RPAREN_"
]
},
"annotation":{
"SBO":"SBO:0000627"
}
},
{
"id":"EX_pnto__R_e",
"name":"(R)-Pantothenate exchange",
"metabolites":{
"pnto__R_e":-1.0
},
"lower_bound":0.0,
"upper_bound":1000.0,
"gene_reaction_rule":"",
"subsystem":"Extracellular exchange",
"notes":{
"original_bigg_ids":[
"EX_pnto_DASH_R_LPAREN_e_RPAREN_"
]
},
"annotation":{
"SBO":"SBO:0000627"
}
},
{
"id":"EX_ppa_e",
"name":"Propionate exchange",
"metabolites":{
"ppa_e":-1.0
},
"lower_bound":0.0,
"upper_bound":1000.0,
"gene_reaction_rule":"",
"subsystem":"Extracellular exchange",
"notes":{
"original_bigg_ids":[
"EX_ppa_LPAREN_e_RPAREN_"
]
},
"annotation":{
"SBO":"SBO:0000627"
}
},
{
"id":"EX_ppal_e",
"name":"Propanal exchange",
"metabolites":{
"ppal_e":-1.0
},
"lower_bound":0.0,
"upper_bound":1000.0,
"gene_reaction_rule":"",
"subsystem":"Extracellular exchange",
"notes":{
"original_bigg_ids":[
"EX_ppal_LPAREN_e_RPAREN_"
]
},
"annotation":{
"SBO":"SBO:0000627"
}
},
{
"id":"EX_pppn_e",
"name":"Phenylpropanoate exchange",
"metabolites":{
"pppn_e":-1.0
},
"lower_bound":0.0,
"upper_bound":1000.0,
"gene_reaction_rule":"",
"subsystem":"Extracellular exchange",
"notes":{
"original_bigg_ids":[
"EX_pppn_LPAREN_e_RPAREN_"
]
},
"annotation":{
"SBO":"SBO:0000627"
}
},
{
"id":"EX_ppt_e",
"name":"Phosphonate exchange",
"metabolites":{
"ppt_e":-1.0
},
"lower_bound":0.0,
"upper_bound":1000.0,
"gene_reaction_rule":"",
"subsystem":"Extracellular exchange",
"notes":{
"original_bigg_ids":[
"EX_ppt_LPAREN_e_RPAREN_"
]
},
"annotation":{
"SBO":"SBO:0000627"
}
},
{
"id":"EX_pro__L_e",
"name":"L-Proline exchange",
"metabolites":{
"pro__L_e":-1.0
},
"lower_bound":0.0,
"upper_bound":1000.0,
"gene_reaction_rule":"",
"subsystem":"Extracellular exchange",
"notes":{
"original_bigg_ids":[
"EX_pro_DASH_L_LPAREN_e_RPAREN_"
]
},
"annotation":{
"SBO":"SBO:0000627"
}
},
{
"id":"EX_progly_e",
"name":"L-Prolinylglycine exchange",
"metabolites":{
"progly_e":-1.0
},
"lower_bound":0.0,
"upper_bound":1000.0,
"gene_reaction_rule":"",
"subsystem":"Extracellular exchange",
"notes":{
"original_bigg_ids":[
"EX_progly_LPAREN_e_RPAREN_"
]
},
"annotation":{
"SBO":"SBO:0000627"
}
},
{
"id":"EX_psclys_e",
"name":"Psicoselysine exchange",
"metabolites":{
"psclys_e":-1.0
},
"lower_bound":0.0,
"upper_bound":1000.0,
"gene_reaction_rule":"",
"subsystem":"Extracellular exchange",
"notes":{
"original_bigg_ids":[
"EX_psclys_LPAREN_e_RPAREN_"
]
},
"annotation":{
"SBO":"SBO:0000627"
}
},
{
"id":"EX_pser__L_e",
"name":"O-Phospho-L-serine exchange",
"metabolites":{
"pser__L_e":-1.0
},
"lower_bound":0.0,
"upper_bound":1000.0,
"gene_reaction_rule":"",
"subsystem":"Extracellular exchange",
"notes":{
"original_bigg_ids":[
"EX_pser_DASH_L_LPAREN_e_RPAREN_"
]
},
"annotation":{
"SBO":"SBO:0000627"
}
},
{
"id":"EX_ptrc_e",
"name":"Putrescine exchange",
"metabolites":{
"ptrc_e":-1.0
},
"lower_bound":0.0,
"upper_bound":1000.0,
"gene_reaction_rule":"",
"subsystem":"Extracellular exchange",
"notes":{
"original_bigg_ids":[
"EX_ptrc_LPAREN_e_RPAREN_"
]
},
"annotation":{
"SBO":"SBO:0000627"
}
},
{
"id":"EX_pydam_e",
"name":"Pyridoxamine exchange",
"metabolites":{
"pydam_e":-1.0
},
"lower_bound":0.0,
"upper_bound":1000.0,
"gene_reaction_rule":"",
"subsystem":"Extracellular exchange",
"notes":{
"original_bigg_ids":[
"EX_pydam_LPAREN_e_RPAREN_"
]
},
"annotation":{
"SBO":"SBO:0000627"
}
},
{
"id":"EX_pydx_e",
"name":"Pyridoxal exchange",
"metabolites":{
"pydx_e":-1.0
},
"lower_bound":0.0,
"upper_bound":1000.0,
"gene_reaction_rule":"",
"subsystem":"Extracellular exchange",
"notes":{
"original_bigg_ids":[
"EX_pydx_LPAREN_e_RPAREN_"
]
},
"annotation":{
"SBO":"SBO:0000627"
}
},
{
"id":"EX_pydxn_e",
"name":"Pyridoxine exchange",
"metabolites":{
"pydxn_e":-1.0
},
"lower_bound":0.0,
"upper_bound":1000.0,
"gene_reaction_rule":"",
"subsystem":"Extracellular exchange",
"notes":{
"original_bigg_ids":[
"EX_pydxn_LPAREN_e_RPAREN_"
]
},
"annotation":{
"SBO":"SBO:0000627"
}
},
{
"id":"EX_pyr_e",
"name":"Pyruvate exchange",
"metabolites":{
"pyr_e":-1.0
},
"lower_bound":0.0,
"upper_bound":1000.0,
"gene_reaction_rule":"",
"subsystem":"Extracellular exchange",
"notes":{
"original_bigg_ids":[
"EX_pyr_LPAREN_e_RPAREN_"
]
},
"annotation":{
"SBO":"SBO:0000627"
}
},
{
"id":"EX_quin_e",
"name":"Quinate exchange",
"metabolites":{
"quin_e":-1.0
},
"lower_bound":0.0,
"upper_bound":1000.0,
"gene_reaction_rule":"",
"subsystem":"Extracellular exchange",
"notes":{
"original_bigg_ids":[
"EX_quin_LPAREN_e_RPAREN_"
]
},
"annotation":{
"SBO":"SBO:0000627"
}
},
{
"id":"EX_r5p_e",
"name":"Alpha-D-Ribose 5-phosphate exchange",
"metabolites":{
"r5p_e":-1.0
},
"lower_bound":0.0,
"upper_bound":1000.0,
"gene_reaction_rule":"",
"subsystem":"Extracellular exchange",
"notes":{
"original_bigg_ids":[
"EX_r5p_LPAREN_e_RPAREN_"
]
},
"annotation":{
"SBO":"SBO:0000627"
}
},
{
"id":"EX_rfamp_e",
"name":"Rifampin exchange",
"metabolites":{
"rfamp_e":-1.0
},
"lower_bound":0.0,
"upper_bound":1000.0,
"gene_reaction_rule":"",
"subsystem":"Extracellular exchange",
"notes":{
"original_bigg_ids":[
"EX_rfamp_LPAREN_e_RPAREN_"
]
},
"annotation":{
"SBO":"SBO:0000627"
}
},
{
"id":"EX_rib__D_e",
"name":"D-Ribose exchange",
"metabolites":{
"rib__D_e":-1.0
},
"lower_bound":0.0,
"upper_bound":1000.0,
"gene_reaction_rule":"",
"subsystem":"Extracellular exchange",
"notes":{
"original_bigg_ids":[
"EX_rib_DASH_D_LPAREN_e_RPAREN_"
]
},
"annotation":{
"SBO":"SBO:0000627"
}
},
{
"id":"EX_rmn_e",
"name":"L-Rhamnose exchange",
"metabolites":{
"rmn_e":-1.0
},
"lower_bound":0.0,
"upper_bound":1000.0,
"gene_reaction_rule":"",
"subsystem":"Extracellular exchange",
"notes":{
"original_bigg_ids":[
"EX_rmn_LPAREN_e_RPAREN_"
]
},
"annotation":{
"SBO":"SBO:0000627"
}
},
{
"id":"EX_sbt__D_e",
"name":"D-Sorbitol exchange",
"metabolites":{
"sbt__D_e":-1.0
},
"lower_bound":0.0,
"upper_bound":1000.0,
"gene_reaction_rule":"",
"subsystem":"Extracellular exchange",
"notes":{
"original_bigg_ids":[
"EX_sbt_DASH_D_LPAREN_e_RPAREN_"
]
},
"annotation":{
"SBO":"SBO:0000627"
}
},
{
"id":"EX_sel_e",
"name":"Selenate exchange",
"metabolites":{
"sel_e":-1.0
},
"lower_bound":-1000.0,
"upper_bound":1000.0,
"gene_reaction_rule":"",
"subsystem":"Extracellular exchange",
"notes":{
"original_bigg_ids":[
"EX_sel_LPAREN_e_RPAREN_"
]
},
"annotation":{
"SBO":"SBO:0000627"
}
},
{
"id":"EX_ser__D_e",
"name":"D-Serine exchange",
"metabolites":{
"ser__D_e":-1.0
},
"lower_bound":0.0,
"upper_bound":1000.0,
"gene_reaction_rule":"",
"subsystem":"Extracellular exchange",
"notes":{
"original_bigg_ids":[
"EX_ser_DASH_D_LPAREN_e_RPAREN_"
]
},
"annotation":{
"SBO":"SBO:0000627"
}
},
{
"id":"EX_ser__L_e",
"name":"L-Serine exchange",
"metabolites":{
"ser__L_e":-1.0
},
"lower_bound":0.0,
"upper_bound":1000.0,
"gene_reaction_rule":"",
"subsystem":"Extracellular exchange",
"notes":{
"original_bigg_ids":[
"EX_ser_DASH_L_LPAREN_e_RPAREN_"
]
},
"annotation":{
"SBO":"SBO:0000627"
}
},
{
"id":"EX_skm_e",
"name":"Shikimate exchange",
"metabolites":{
"skm_e":-1.0
},
"lower_bound":0.0,
"upper_bound":1000.0,
"gene_reaction_rule":"",
"subsystem":"Extracellular exchange",
"notes":{
"original_bigg_ids":[
"EX_skm_LPAREN_e_RPAREN_"
]
},
"annotation":{
"SBO":"SBO:0000627"
}
},
{
"id":"EX_slnt_e",
"name":"Selenite exchange",
"metabolites":{
"slnt_e":-1.0
},
"lower_bound":-1000.0,
"upper_bound":1000.0,
"gene_reaction_rule":"",
"subsystem":"Extracellular exchange",
"notes":{
"original_bigg_ids":[
"EX_slnt_LPAREN_e_RPAREN_"
]
},
"annotation":{
"SBO":"SBO:0000627"
}
},
{
"id":"EX_so2_e",
"name":"Sulfur dioxide exchange",
"metabolites":{
"so2_e":-1.0
},
"lower_bound":0.0,
"upper_bound":1000.0,
"gene_reaction_rule":"",
"subsystem":"Extracellular exchange",
"notes":{
"original_bigg_ids":[
"EX_so2_LPAREN_e_RPAREN_"
]
},
"annotation":{
"SBO":"SBO:0000627"
}
},
{
"id":"EX_so3_e",
"name":"Sulfite exchange",
"metabolites":{
"so3_e":-1.0
},
"lower_bound":0.0,
"upper_bound":1000.0,
"gene_reaction_rule":"",
"subsystem":"Extracellular exchange",
"notes":{
"original_bigg_ids":[
"EX_so3_LPAREN_e_RPAREN_"
]
},
"annotation":{
"SBO":"SBO:0000627"
}
},
{
"id":"EX_so4_e",
"name":"Sulfate exchange",
"metabolites":{
"so4_e":-1.0
},
"lower_bound":-1000.0,
"upper_bound":1000.0,
"gene_reaction_rule":"",
"subsystem":"Extracellular exchange",
"notes":{
"original_bigg_ids":[
"EX_so4_LPAREN_e_RPAREN_"
]
},
"annotation":{
"SBO":"SBO:0000627"
}
},
{
"id":"EX_spmd_e",
"name":"Spermidine exchange",
"metabolites":{
"spmd_e":-1.0
},
"lower_bound":0.0,
"upper_bound":1000.0,
"gene_reaction_rule":"",
"subsystem":"Extracellular exchange",
"notes":{
"original_bigg_ids":[
"EX_spmd_LPAREN_e_RPAREN_"
]
},
"annotation":{
"SBO":"SBO:0000627"
}
},
{
"id":"EX_succ_e",
"name":"Succinate exchange",
"metabolites":{
"succ_e":-1.0
},
"lower_bound":0.0,
"upper_bound":1000.0,
"gene_reaction_rule":"",
"subsystem":"Extracellular exchange",
"notes":{
"original_bigg_ids":[
"EX_succ_LPAREN_e_RPAREN_"
]
},
"annotation":{
"SBO":"SBO:0000627"
}
},
{
"id":"EX_sucr_e",
"name":"Sucrose exchange",
"metabolites":{
"sucr_e":-1.0
},
"lower_bound":0.0,
"upper_bound":1000.0,
"gene_reaction_rule":"",
"subsystem":"Extracellular exchange",
"notes":{
"original_bigg_ids":[
"EX_sucr_LPAREN_e_RPAREN_"
]
},
"annotation":{
"SBO":"SBO:0000627"
}
},
{
"id":"EX_sulfac_e",
"name":"Sulfoacetate exchange",
"metabolites":{
"sulfac_e":-1.0
},
"lower_bound":0.0,
"upper_bound":1000.0,
"gene_reaction_rule":"",
"subsystem":"Extracellular exchange",
"notes":{
"original_bigg_ids":[
"EX_sulfac_LPAREN_e_RPAREN_"
]
},
"annotation":{
"SBO":"SBO:0000627"
}
},
{
"id":"EX_tartr__D_e",
"name":"D-tartrate exchange",
"metabolites":{
"tartr__D_e":-1.0
},
"lower_bound":0.0,
"upper_bound":1000.0,
"gene_reaction_rule":"",
"subsystem":"Extracellular exchange",
"notes":{
"original_bigg_ids":[
"EX_tartr_DASH_D_LPAREN_e_RPAREN_"
]
},
"annotation":{
"SBO":"SBO:0000627"
}
},
{
"id":"EX_tartr__L_e",
"name":"L-tartrate exchange",
"metabolites":{
"tartr__L_e":-1.0
},
"lower_bound":0.0,
"upper_bound":1000.0,
"gene_reaction_rule":"",
"subsystem":"Extracellular exchange",
"notes":{
"original_bigg_ids":[
"EX_tartr_DASH_L_LPAREN_e_RPAREN_"
]
},
"annotation":{
"SBO":"SBO:0000627"
}
},
{
"id":"EX_taur_e",
"name":"Taurine exchange",
"metabolites":{
"taur_e":-1.0
},
"lower_bound":0.0,
"upper_bound":1000.0,
"gene_reaction_rule":"",
"subsystem":"Extracellular exchange",
"notes":{
"original_bigg_ids":[
"EX_taur_LPAREN_e_RPAREN_"
]
},
"annotation":{
"SBO":"SBO:0000627"
}
},
{
"id":"EX_tcynt_e",
"name":"Thiocyanate exchange",
"metabolites":{
"tcynt_e":-1.0
},
"lower_bound":0.0,
"upper_bound":1000.0,
"gene_reaction_rule":"",
"subsystem":"Extracellular exchange",
"notes":{
"original_bigg_ids":[
"EX_tcynt_LPAREN_e_RPAREN_"
]
},
"annotation":{
"SBO":"SBO:0000627"
}
},
{
"id":"EX_thm_e",
"name":"Thiamin exchange",
"metabolites":{
"thm_e":-1.0
},
"lower_bound":0.0,
"upper_bound":1000.0,
"gene_reaction_rule":"",
"subsystem":"Extracellular exchange",
"notes":{
"original_bigg_ids":[
"EX_thm_LPAREN_e_RPAREN_"
]
},
"annotation":{
"SBO":"SBO:0000627"
}
},
{
"id":"EX_thr__L_e",
"name":"L-Threonine exchange",
"metabolites":{
"thr__L_e":-1.0
},
"lower_bound":0.0,
"upper_bound":1000.0,
"gene_reaction_rule":"",
"subsystem":"Extracellular exchange",
"notes":{
"original_bigg_ids":[
"EX_thr_DASH_L_LPAREN_e_RPAREN_"
]
},
"annotation":{
"SBO":"SBO:0000627"
}
},
{
"id":"EX_thrp_e",
"name":"L-Threonine O-3-phosphate exchange",
"metabolites":{
"thrp_e":-1.0
},
"lower_bound":0.0,
"upper_bound":1000.0,
"gene_reaction_rule":"",
"subsystem":"Extracellular exchange",
"notes":{
"original_bigg_ids":[
"EX_thrp_LPAREN_e_RPAREN_"
]
},
"annotation":{
"SBO":"SBO:0000627"
}
},
{
"id":"EX_thym_e",
"name":"Thymine exchange",
"metabolites":{
"thym_e":-1.0
},
"lower_bound":0.0,
"upper_bound":1000.0,
"gene_reaction_rule":"",
"subsystem":"Extracellular exchange",
"notes":{
"original_bigg_ids":[
"EX_thym_LPAREN_e_RPAREN_"
]
},
"annotation":{
"SBO":"SBO:0000627"
}
},
{
"id":"EX_thymd_e",
"name":"Thymidine exchange",
"metabolites":{
"thymd_e":-1.0
},
"lower_bound":0.0,
"upper_bound":1000.0,
"gene_reaction_rule":"",
"subsystem":"Extracellular exchange",
"notes":{
"original_bigg_ids":[
"EX_thymd_LPAREN_e_RPAREN_"
]
},
"annotation":{
"SBO":"SBO:0000627"
}
},
{
"id":"EX_tma_e",
"name":"Trimethylamine exchange",
"metabolites":{
"tma_e":-1.0
},
"lower_bound":0.0,
"upper_bound":1000.0,
"gene_reaction_rule":"",
"subsystem":"Extracellular exchange",
"notes":{
"original_bigg_ids":[
"EX_tma_LPAREN_e_RPAREN_"
]
},
"annotation":{
"SBO":"SBO:0000627"
}
},
{
"id":"EX_tmao_e",
"name":"Trimethylamine N-oxide exchange",
"metabolites":{
"tmao_e":-1.0
},
"lower_bound":0.0,
"upper_bound":1000.0,
"gene_reaction_rule":"",
"subsystem":"Extracellular exchange",
"notes":{
"original_bigg_ids":[
"EX_tmao_LPAREN_e_RPAREN_"
]
},
"annotation":{
"SBO":"SBO:0000627"
}
},
{
"id":"EX_tre_e",
"name":"Trehalose exchange",
"metabolites":{
"tre_e":-1.0
},
"lower_bound":0.0,
"upper_bound":1000.0,
"gene_reaction_rule":"",
"subsystem":"Extracellular exchange",
"notes":{
"original_bigg_ids":[
"EX_tre_LPAREN_e_RPAREN_"
]
},
"annotation":{
"SBO":"SBO:0000627"
}
},
{
"id":"EX_trp__L_e",
"name":"L-Tryptophan exchange",
"metabolites":{
"trp__L_e":-1.0
},
"lower_bound":0.0,
"upper_bound":1000.0,
"gene_reaction_rule":"",
"subsystem":"Extracellular exchange",
"notes":{
"original_bigg_ids":[
"EX_trp_DASH_L_LPAREN_e_RPAREN_"
]
},
"annotation":{
"SBO":"SBO:0000627"
}
},
{
"id":"EX_tsul_e",
"name":"Thiosulfate exchange",
"metabolites":{
"tsul_e":-1.0
},
"lower_bound":0.0,
"upper_bound":1000.0,
"gene_reaction_rule":"",
"subsystem":"Extracellular exchange",
"notes":{
"original_bigg_ids":[
"EX_tsul_LPAREN_e_RPAREN_"
]
},
"annotation":{
"SBO":"SBO:0000627"
}
},
{
"id":"EX_ttdca_e",
"name":"Tetradecanoate (n-C14:0) exchange",
"metabolites":{
"ttdca_e":-1.0
},
"lower_bound":0.0,
"upper_bound":1000.0,
"gene_reaction_rule":"",
"subsystem":"Extracellular exchange",
"notes":{
"original_bigg_ids":[
"EX_ttdca_LPAREN_e_RPAREN_"
]
},
"annotation":{
"SBO":"SBO:0000627"
}
},
{
"id":"EX_ttdcea_e",
"name":"Tetradecenoate (n-C14:1) exchange",
"metabolites":{
"ttdcea_e":-1.0
},
"lower_bound":0.0,
"upper_bound":1000.0,
"gene_reaction_rule":"",
"subsystem":"Extracellular exchange",
"notes":{
"original_bigg_ids":[
"EX_ttdcea_LPAREN_e_RPAREN_"
]
},
"annotation":{
"SBO":"SBO:0000627"
}
},
{
"id":"EX_ttrcyc_e",
"name":"Tetracycline exchange",
"metabolites":{
"ttrcyc_e":-1.0
},
"lower_bound":0.0,
"upper_bound":1000.0,
"gene_reaction_rule":"",
"subsystem":"Extracellular exchange",
"notes":{
"original_bigg_ids":[
"EX_ttrcyc_LPAREN_e_RPAREN_"
]
},
"annotation":{
"SBO":"SBO:0000627"
}
},
{
"id":"EX_tungs_e",
"name":"Tungstate exchange",
"metabolites":{
"tungs_e":-1.0
},
"lower_bound":-1000.0,
"upper_bound":1000.0,
"gene_reaction_rule":"",
"subsystem":"Extracellular exchange",
"notes":{
"original_bigg_ids":[
"EX_tungs_LPAREN_e_RPAREN_"
]
},
"annotation":{
"SBO":"SBO:0000627"
}
},
{
"id":"EX_tym_e",
"name":"Tyramine exchange",
"metabolites":{
"tym_e":-1.0
},
"lower_bound":0.0,
"upper_bound":1000.0,
"gene_reaction_rule":"",
"subsystem":"Extracellular exchange",
"notes":{
"original_bigg_ids":[
"EX_tym_LPAREN_e_RPAREN_"
]
},
"annotation":{
"SBO":"SBO:0000627"
}
},
{
"id":"EX_tyr__L_e",
"name":"L-Tyrosine exchange",
"metabolites":{
"tyr__L_e":-1.0
},
"lower_bound":0.0,
"upper_bound":1000.0,
"gene_reaction_rule":"",
"subsystem":"Extracellular exchange",
"notes":{
"original_bigg_ids":[
"EX_tyr_DASH_L_LPAREN_e_RPAREN_"
]
},
"annotation":{
"SBO":"SBO:0000627"
}
},
{
"id":"EX_tyrp_e",
"name":"Phosphotyrosine exchange",
"metabolites":{
"tyrp_e":-1.0
},
"lower_bound":0.0,
"upper_bound":1000.0,
"gene_reaction_rule":"",
"subsystem":"Extracellular exchange",
"notes":{
"original_bigg_ids":[
"EX_tyrp_LPAREN_e_RPAREN_"
]
},
"annotation":{
"SBO":"SBO:0000627"
}
},
{
"id":"EX_uacgam_e",
"name":"UDP-N-acetyl-D-glucosamine exchange",
"metabolites":{
"uacgam_e":-1.0
},
"lower_bound":0.0,
"upper_bound":1000.0,
"gene_reaction_rule":"",
"subsystem":"Extracellular exchange",
"notes":{
"original_bigg_ids":[
"EX_uacgam_LPAREN_e_RPAREN_"
]
},
"annotation":{
"SBO":"SBO:0000627"
}
},
{
"id":"EX_udpacgal_e",
"name":"UDP-N-acetyl-D-galactosamine exchange",
"metabolites":{
"udpacgal_e":-1.0
},
"lower_bound":0.0,
"upper_bound":1000.0,
"gene_reaction_rule":"",
"subsystem":"Extracellular exchange",
"notes":{
"original_bigg_ids":[
"EX_udpacgal_LPAREN_e_RPAREN_"
]
},
"annotation":{
"SBO":"SBO:0000627"
}
},
{
"id":"EX_udpg_e",
"name":"UDPglucose exchange",
"metabolites":{
"udpg_e":-1.0
},
"lower_bound":0.0,
"upper_bound":1000.0,
"gene_reaction_rule":"",
"subsystem":"Extracellular exchange",
"notes":{
"original_bigg_ids":[
"EX_udpg_LPAREN_e_RPAREN_"
]
},
"annotation":{
"SBO":"SBO:0000627"
}
},
{
"id":"EX_udpgal_e",
"name":"UDPgalactose exchange",
"metabolites":{
"udpgal_e":-1.0
},
"lower_bound":0.0,
"upper_bound":1000.0,
"gene_reaction_rule":"",
"subsystem":"Extracellular exchange",
"notes":{
"original_bigg_ids":[
"EX_udpgal_LPAREN_e_RPAREN_"
]
},
"annotation":{
"SBO":"SBO:0000627"
}
},
{
"id":"EX_udpglcur_e",
"name":"UDP-D-glucuronate exchange",
"metabolites":{
"udpglcur_e":-1.0
},
"lower_bound":0.0,
"upper_bound":1000.0,
"gene_reaction_rule":"",
"subsystem":"Extracellular exchange",
"notes":{
"original_bigg_ids":[
"EX_udpglcur_LPAREN_e_RPAREN_"
]
},
"annotation":{
"SBO":"SBO:0000627"
}
},
{
"id":"EX_ump_e",
"name":"UMP exchange",
"metabolites":{
"ump_e":-1.0
},
"lower_bound":0.0,
"upper_bound":1000.0,
"gene_reaction_rule":"",
"subsystem":"Extracellular exchange",
"notes":{
"original_bigg_ids":[
"EX_ump_LPAREN_e_RPAREN_"
]
},
"annotation":{
"SBO":"SBO:0000627"
}
},
{
"id":"EX_ura_e",
"name":"Uracil exchange",
"metabolites":{
"ura_e":-1.0
},
"lower_bound":0.0,
"upper_bound":1000.0,
"gene_reaction_rule":"",
"subsystem":"Extracellular exchange",
"notes":{
"original_bigg_ids":[
"EX_ura_LPAREN_e_RPAREN_"
]
},
"annotation":{
"SBO":"SBO:0000627"
}
},
{
"id":"EX_urea_e",
"name":"Urea exchange",
"metabolites":{
"urea_e":-1.0
},
"lower_bound":0.0,
"upper_bound":1000.0,
"gene_reaction_rule":"",
"subsystem":"Extracellular exchange",
"notes":{
"original_bigg_ids":[
"EX_urea_LPAREN_e_RPAREN_"
]
},
"annotation":{
"SBO":"SBO:0000627"
}
},
{
"id":"EX_uri_e",
"name":"Uridine exchange",
"metabolites":{
"uri_e":-1.0
},
"lower_bound":0.0,
"upper_bound":1000.0,
"gene_reaction_rule":"",
"subsystem":"Extracellular exchange",
"notes":{
"original_bigg_ids":[
"EX_uri_LPAREN_e_RPAREN_"
]
},
"annotation":{
"SBO":"SBO:0000627"
}
},
{
"id":"EX_val__L_e",
"name":"L-Valine exchange",
"metabolites":{
"val__L_e":-1.0
},
"lower_bound":0.0,
"upper_bound":1000.0,
"gene_reaction_rule":"",
"subsystem":"Extracellular exchange",
"notes":{
"original_bigg_ids":[
"EX_val_DASH_L_LPAREN_e_RPAREN_"
]
},
"annotation":{
"SBO":"SBO:0000627"
}
},
{
"id":"EX_xan_e",
"name":"Xanthine exchange",
"metabolites":{
"xan_e":-1.0
},
"lower_bound":0.0,
"upper_bound":1000.0,
"gene_reaction_rule":"",
"subsystem":"Extracellular exchange",
"notes":{
"original_bigg_ids":[
"EX_xan_LPAREN_e_RPAREN_"
]
},
"annotation":{
"SBO":"SBO:0000627"
}
},
{
"id":"EX_xmp_e",
"name":"Xanthosine 5'-phosphate exchange",
"metabolites":{
"xmp_e":-1.0
},
"lower_bound":0.0,
"upper_bound":1000.0,
"gene_reaction_rule":"",
"subsystem":"Extracellular exchange",
"notes":{
"original_bigg_ids":[
"EX_xmp_LPAREN_e_RPAREN_"
]
},
"annotation":{
"SBO":"SBO:0000627"
}
},
{
"id":"EX_xtsn_e",
"name":"Xanthosine exchange",
"metabolites":{
"xtsn_e":-1.0
},
"lower_bound":0.0,
"upper_bound":1000.0,
"gene_reaction_rule":"",
"subsystem":"Extracellular exchange",
"notes":{
"original_bigg_ids":[
"EX_xtsn_LPAREN_e_RPAREN_"
]
},
"annotation":{
"SBO":"SBO:0000627"
}
},
{
"id":"EX_xyl__D_e",
"name":"D-Xylose exchange",
"metabolites":{
"xyl__D_e":-1.0
},
"lower_bound":0.0,
"upper_bound":1000.0,
"gene_reaction_rule":"",
"subsystem":"Extracellular exchange",
"notes":{
"original_bigg_ids":[
"EX_xyl_DASH_D_LPAREN_e_RPAREN_"
]
},
"annotation":{
"SBO":"SBO:0000627"
}
},
{
"id":"EX_xylu__L_e",
"name":"L-Xylulose exchange",
"metabolites":{
"xylu__L_e":-1.0
},
"lower_bound":0.0,
"upper_bound":1000.0,
"gene_reaction_rule":"",
"subsystem":"Extracellular exchange",
"notes":{
"original_bigg_ids":[
"EX_xylu_DASH_L_LPAREN_e_RPAREN_"
]
},
"annotation":{
"SBO":"SBO:0000627"
}
},
{
"id":"EX_zn2_e",
"name":"Zinc exchange",
"metabolites":{
"zn2_e":-1.0
},
"lower_bound":-1000.0,
"upper_bound":1000.0,
"gene_reaction_rule":"",
"subsystem":"Extracellular exchange",
"notes":{
"original_bigg_ids":[
"EX_zn2_LPAREN_e_RPAREN_"
]
},
"annotation":{
"SBO":"SBO:0000627"
}
},
{
"id":"12DGR120tipp",
"name":"1,2 diacylglycerol transport via flipping (periplasm to cytoplasm, n-C12:0)",
"metabolites":{
"12dgr120_c":1.0,
"12dgr120_p":-1.0
},
"lower_bound":0.0,
"upper_bound":1000.0,
"gene_reaction_rule":"",
"subsystem":"Transport, Inner Membrane",
"notes":{
"original_bigg_ids":[
"12DGR120tipp"
]
}
},
{
"id":"12DGR140tipp",
"name":"1,2 diacylglycerol transport via flipping (periplasm to cytoplasm, n-C14:0)",
"metabolites":{
"12dgr140_c":1.0,
"12dgr140_p":-1.0
},
"lower_bound":0.0,
"upper_bound":1000.0,
"gene_reaction_rule":"",
"subsystem":"Transport, Inner Membrane",
"notes":{
"original_bigg_ids":[
"12DGR140tipp"
]
}
},
{
"id":"12DGR141tipp",
"name":"1,2 diacylglycerol transport via flipping (periplasm to cytoplasm, n-C14:1)",
"metabolites":{
"12dgr141_c":1.0,
"12dgr141_p":-1.0
},
"lower_bound":0.0,
"upper_bound":1000.0,
"gene_reaction_rule":"",
"subsystem":"Transport, Inner Membrane",
"notes":{
"original_bigg_ids":[
"12DGR141tipp"
]
}
},
{
"id":"12DGR160tipp",
"name":"1,2 diacylglycerol transport via flipping (periplasm to cytoplasm, n-C16:0)",
"metabolites":{
"12dgr160_c":1.0,
"12dgr160_p":-1.0
},
"lower_bound":0.0,
"upper_bound":1000.0,
"gene_reaction_rule":"",
"subsystem":"Transport, Inner Membrane",
"notes":{
"original_bigg_ids":[
"12DGR160tipp"
]
}
},
{
"id":"12DGR161tipp",
"name":"1,2 diacylglycerol transport via flipping (periplasm to cytoplasm, n-C16:1)",
"metabolites":{
"12dgr161_c":1.0,
"12dgr161_p":-1.0
},
"lower_bound":0.0,
"upper_bound":1000.0,
"gene_reaction_rule":"",
"subsystem":"Transport, Inner Membrane",
"notes":{
"original_bigg_ids":[
"12DGR161tipp"
]
}
},
{
"id":"12DGR180tipp",
"name":"1,2 diacylglycerol transport via flipping (periplasm to cytoplasm, n-C18:0)",
"metabolites":{
"12dgr180_c":1.0,
"12dgr180_p":-1.0
},
"lower_bound":0.0,
"upper_bound":1000.0,
"gene_reaction_rule":"",
"subsystem":"Transport, Inner Membrane",
"notes":{
"original_bigg_ids":[
"12DGR180tipp"
]
}
},
{
"id":"12DGR181tipp",
"name":"1,2 diacylglycerol transport via flipping (periplasm to cytoplasm, n-C18:1)",
"metabolites":{
"12dgr181_c":1.0,
"12dgr181_p":-1.0
},
"lower_bound":0.0,
"upper_bound":1000.0,
"gene_reaction_rule":"",
"subsystem":"Transport, Inner Membrane",
"notes":{
"original_bigg_ids":[
"12DGR181tipp"
]
}
},
{
"id":"12PPDRtex",
"name":"(R)-Propane-1,2-diol transport via diffusion (extracellular to periplasm)",
"metabolites":{
"12ppd__R_e":-1.0,
"12ppd__R_p":1.0
},
"lower_bound":-1000.0,
"upper_bound":1000.0,
"gene_reaction_rule":"b0241 or b0929 or b1377 or b2215",
"subsystem":"Transport, Outer Membrane Porin",
"notes":{
"original_bigg_ids":[
"12PPDRtex"
]
}
},
{
"id":"12PPDRtpp",
"name":"(R)-Propane-1,2-diol facilitated transport (periplasm)",
"metabolites":{
"12ppd__R_c":1.0,
"12ppd__R_p":-1.0
},
"lower_bound":-1000.0,
"upper_bound":1000.0,
"gene_reaction_rule":"",
"subsystem":"Transport, Inner Membrane",
"notes":{
"original_bigg_ids":[
"12PPDRtpp"
]
}
},
{
"id":"12PPDStex",
"name":"(S)-Propane-1,2-diol transport via diffusion (extracellular to periplasm)",
"metabolites":{
"12ppd__S_e":-1.0,
"12ppd__S_p":1.0
},
"lower_bound":-1000.0,
"upper_bound":1000.0,
"gene_reaction_rule":"b0241 or b0929 or b1377 or b2215",
"subsystem":"Transport, Outer Membrane Porin",
"notes":{
"original_bigg_ids":[
"12PPDStex"
]
}
},
{
"id":"12PPDStpp",
"name":"(S)-Propane-1,2-diol facilitated transport (periplasm)",
"metabolites":{
"12ppd__S_c":1.0,
"12ppd__S_p":-1.0
},
"lower_bound":-1000.0,
"upper_bound":1000.0,
"gene_reaction_rule":"",
"subsystem":"Transport, Inner Membrane",
"notes":{
"original_bigg_ids":[
"12PPDStpp"
]
}
},
{
"id":"14GLUCANabcpp",
"name":"1,4-alpha-D-glucan transport via ABC system (periplasm)",
"metabolites":{
"14glucan_c":1.0,
"14glucan_p":-1.0,
"adp_c":1.0,
"atp_c":-1.0,
"h2o_c":-1.0,
"h_c":1.0,
"pi_c":1.0
},
"lower_bound":0.0,
"upper_bound":1000.0,
"gene_reaction_rule":"b4034 and b4033 and b4032 and b4035",
"subsystem":"Transport, Inner Membrane",
"notes":{
"original_bigg_ids":[
"14GLUCANabcpp"
]
}
},
{
"id":"14GLUCANtexi",
"name":"1,4-alpha-D-glucan transport via diffusion (extracellular to periplasm) irreversible",
"metabolites":{
"14glucan_e":-1.0,
"14glucan_p":1.0
},
"lower_bound":0.0,
"upper_bound":1000.0,
"gene_reaction_rule":"b4036",
"subsystem":"Transport, Outer Membrane",
"notes":{
"original_bigg_ids":[
"14GLUCANtexi"
]
}
},
{
"id":"23CAMPtex",
"name":"23cAMP transport via diffusion (extracellular to periplasm)",
"metabolites":{
"23camp_e":-1.0,
"23camp_p":1.0
},
"lower_bound":-1000.0,
"upper_bound":1000.0,
"gene_reaction_rule":"b0241 or b0929 or b1377 or b2215",
"subsystem":"Transport, Outer Membrane Porin",
"notes":{
"original_bigg_ids":[
"23CAMPtex"
]
}
},
{
"id":"23CCMPtex",
"name":"23cCMP transport via diffusion (extracellular to periplasm)",
"metabolites":{
"23ccmp_e":-1.0,
"23ccmp_p":1.0
},
"lower_bound":-1000.0,
"upper_bound":1000.0,
"gene_reaction_rule":"b0241 or b0929 or b1377 or b2215",
"subsystem":"Transport, Outer Membrane Porin",
"notes":{
"original_bigg_ids":[
"23CCMPtex"
]
}
},
{
"id":"23CGMPtex",
"name":"23cGMP transport via diffusion (extracellular to periplasm)",
"metabolites":{
"23cgmp_e":-1.0,
"23cgmp_p":1.0
},
"lower_bound":-1000.0,
"upper_bound":1000.0,
"gene_reaction_rule":"b0241 or b0929 or b1377 or b2215",
"subsystem":"Transport, Outer Membrane Porin",
"notes":{
"original_bigg_ids":[
"23CGMPtex"
]
}
},
{
"id":"23CUMPtex",
"name":"23cUMP transport via diffusion (extracellular to periplasm)",
"metabolites":{
"23cump_e":-1.0,
"23cump_p":1.0
},
"lower_bound":-1000.0,
"upper_bound":1000.0,
"gene_reaction_rule":"b0241 or b0929 or b1377 or b2215",
"subsystem":"Transport, Outer Membrane Porin",
"notes":{
"original_bigg_ids":[
"23CUMPtex"
]
}
},
{
"id":"23DAPPAt2pp",
"name":"2,3-diaminopropionate transport in via proton symport",
"metabolites":{
"23dappa_c":1.0,
"23dappa_p":-1.0,
"h_c":1.0,
"h_p":-1.0
},
"lower_bound":0.0,
"upper_bound":1000.0,
"gene_reaction_rule":"",
"subsystem":"Transport, Inner Membrane",
"notes":{
"original_bigg_ids":[
"23DAPPAt2pp"
]
}
},
{
"id":"23DAPPAtex",
"name":"2,3-diaminopropionate transport via diffusion",
"metabolites":{
"23dappa_e":-1.0,
"23dappa_p":1.0
},
"lower_bound":-1000.0,
"upper_bound":1000.0,
"gene_reaction_rule":"b0241 or b0929 or b1377 or b2215",
"subsystem":"Transport, Outer Membrane Porin",
"notes":{
"original_bigg_ids":[
"23DAPPAtex"
]
}
},
{
"id":"23PDE2pp",
"name":"2',3'-cyclic-nucleotide phosphodiesterase (UMP) (periplasm)",
"metabolites":{
"23cump_p":-1.0,
"3ump_p":1.0,
"h2o_p":-1.0,
"h_p":1.0
},
"lower_bound":0.0,
"upper_bound":1000.0,
"gene_reaction_rule":"b4213",
"subsystem":"Nucleotide Salvage Pathway",
"notes":{
"original_bigg_ids":[
"23PDE2pp"
]
}
},
{
"id":"23PDE4pp",
"name":"2',3'-cyclic-nucleotide phosphodiesterase (CMP) (periplasm)",
"metabolites":{
"23ccmp_p":-1.0,
"3cmp_p":1.0,
"h2o_p":-1.0,
"h_p":1.0
},
"lower_bound":0.0,
"upper_bound":1000.0,
"gene_reaction_rule":"b4213",
"subsystem":"Nucleotide Salvage Pathway",
"notes":{
"original_bigg_ids":[
"23PDE4pp"
]
}
},
{
"id":"23PDE7pp",
"name":"2',3'-cyclic-nucleotide phosphodiesterase (AMP) (periplasm)",
"metabolites":{
"23camp_p":-1.0,
"3amp_p":1.0,
"h2o_p":-1.0,
"h_p":1.0
},
"lower_bound":0.0,
"upper_bound":1000.0,
"gene_reaction_rule":"b4213",
"subsystem":"Nucleotide Salvage Pathway",
"notes":{
"original_bigg_ids":[
"23PDE7pp"
]
}
},
{
"id":"23PDE9pp",
"name":"2',3'-cyclic-nucleotide phosphodiesterase (GMP) (periplasm)",
"metabolites":{
"23cgmp_p":-1.0,
"3gmp_p":1.0,
"h2o_p":-1.0,
"h_p":1.0
},
"lower_bound":0.0,
"upper_bound":1000.0,
"gene_reaction_rule":"b4213",
"subsystem":"Nucleotide Salvage Pathway",
"notes":{
"original_bigg_ids":[
"23PDE9pp"
]
}
},
{
"id":"26DAHtex",
"name":"Meso-2,6-Diaminoheptanedioate transport via diffusion (extracellular to periplasm)",
"metabolites":{
"26dap__M_e":-1.0,
"26dap__M_p":1.0
},
"lower_bound":-1000.0,
"upper_bound":1000.0,
"gene_reaction_rule":"b0241 or b0929 or b1377 or b2215",
"subsystem":"Transport, Outer Membrane Porin",
"notes":{
"original_bigg_ids":[
"26DAHtex"
]
}
},
{
"id":"2AGPA120tipp",
"name":"2-Acyl-sn-glycero-3-phosphatidate (n-C12:0) transporter via facilitated diffusion (periplasm)",
"metabolites":{
"2ddecg3p_c":1.0,
"2ddecg3p_p":-1.0
},
"lower_bound":0.0,
"upper_bound":1000.0,
"gene_reaction_rule":"b2835",
"subsystem":"Transport, Inner Membrane",
"notes":{
"original_bigg_ids":[
"2AGPA120tipp"
]
}
},
{
"id":"2AGPA140tipp",
"name":"2-Acyl-sn-glycero-3-phosphatidate (n-C14:0) transporter via facilitated diffusion (periplasm)",
"metabolites":{
"2tdecg3p_c":1.0,
"2tdecg3p_p":-1.0
},
"lower_bound":0.0,
"upper_bound":1000.0,
"gene_reaction_rule":"b2835",
"subsystem":"Transport, Inner Membrane",
"notes":{
"original_bigg_ids":[
"2AGPA140tipp"
]
}
},
{
"id":"2AGPA141tipp",
"name":"2-Acyl-sn-glycero-3-phosphatidate (n-C14:1) transporter via facilitated diffusion (periplasm)",
"metabolites":{
"2tdec7eg3p_c":1.0,
"2tdec7eg3p_p":-1.0
},
"lower_bound":0.0,
"upper_bound":1000.0,
"gene_reaction_rule":"b2835",
"subsystem":"Transport, Inner Membrane",
"notes":{
"original_bigg_ids":[
"2AGPA141tipp"
]
}
},
{
"id":"2AGPA160tipp",
"name":"2-Acyl-sn-glycero-3-phosphatidate (n-C16:0) transporter via facilitated diffusion (periplasm)",
"metabolites":{
"2hdecg3p_c":1.0,
"2hdecg3p_p":-1.0
},
"lower_bound":0.0,
"upper_bound":1000.0,
"gene_reaction_rule":"b2835",
"subsystem":"Transport, Inner Membrane",
"notes":{
"original_bigg_ids":[
"2AGPA160tipp"
]
}
},
{
"id":"2AGPA161tipp",
"name":"2-Acyl-sn-glycero-3-phosphatidate (n-C16:1) transporter via facilitated diffusion (periplasm)",
"metabolites":{
"2hdec9eg3p_c":1.0,
"2hdec9eg3p_p":-1.0
},
"lower_bound":0.0,
"upper_bound":1000.0,
"gene_reaction_rule":"b2835",
"subsystem":"Transport, Inner Membrane",
"notes":{
"original_bigg_ids":[
"2AGPA161tipp"
]
}
},
{
"id":"2AGPA180tipp",
"name":"2-Acyl-sn-glycero-3-phosphatidate (n-C18:0) transporter via facilitated diffusion (periplasm)",
"metabolites":{
"2odecg3p_c":1.0,
"2odecg3p_p":-1.0
},
"lower_bound":0.0,
"upper_bound":1000.0,
"gene_reaction_rule":"b2835",
"subsystem":"Transport, Inner Membrane",
"notes":{
"original_bigg_ids":[
"2AGPA180tipp"
]
}
},
{
"id":"2AGPA181tipp",
"name":"2-Acyl-sn-glycero-3-phosphatidate (n-C18:1) transporter via facilitated diffusion (periplasm)",
"metabolites":{
"2odec11eg3p_c":1.0,
"2odec11eg3p_p":-1.0
},
"lower_bound":0.0,
"upper_bound":1000.0,
"gene_reaction_rule":"b2835",
"subsystem":"Transport, Inner Membrane",
"notes":{
"original_bigg_ids":[
"2AGPA181tipp"
]
}
},
{
"id":"2AGPE120tipp",
"name":"2-Acyl-sn-glycero-3-phosphoethanolamine (n-C12:0) transporter via facilitated diffusion (periplasm)",
"metabolites":{
"2agpe120_c":1.0,
"2agpe120_p":-1.0
},
"lower_bound":0.0,
"upper_bound":1000.0,
"gene_reaction_rule":"b2835",
"subsystem":"Transport, Inner Membrane",
"notes":{
"original_bigg_ids":[
"2AGPE120tipp"
]
}
},
{
"id":"2AGPE140tipp",
"name":"2-Acyl-sn-glycero-3-phosphoethanolamine (n-C14:0) transporter via facilitated diffusion (periplasm)",
"metabolites":{
"2agpe140_c":1.0,
"2agpe140_p":-1.0
},
"lower_bound":0.0,
"upper_bound":1000.0,
"gene_reaction_rule":"b2835",
"subsystem":"Transport, Inner Membrane",
"notes":{
"original_bigg_ids":[
"2AGPE140tipp"
]
}
},
{
"id":"2AGPE141tipp",
[truncated: 840,664 more chars]
