# Supplementary material for: OptCouple: Joint simulation of gene knockouts, insertions and medium modifications for prediction of growth-coupled strain designs
Source: Metab Eng Commun. 2019 Mar 16;8:e00087. doi: 10.1016/j.mec.2019.e00087 (PMC6431744; doi:10.1016/j.mec.2019.e00087)
Supplement: Multimedia component 1 [file mmc1.zip › Revised Supplementary/20180518_1345__iJO1366__MT_ADDED__details.txt]

Run details for 20180518_1345__iJO1366__MT_ADDED:
Date: 2018-05-18 13:45
Model: iJO1366
Target: MT_ADDED
Knockouts allowed: 1
Knockins allowed: 2
Medium additions allowed: 1
Number of solutions found: 12

Solver settings: 
	gurobi.Model MIP instance
	17889 constrs, 20076 vars
Optimization time: 86403 s, 1440.1 m, 24.00 h
Solver status: time_limit
Parameter changes:
	TimeLimit=86400.0
	FeasibilityTol=1e-09
	IntFeasTol=1e-09
	MIPGap=1e-09
	MIPGapAbs=1e-09
	OptimalityTol=0.001
	Method=0
	NodeMethod=1
	LogFile=gurobi.log
	PoolSolutions=20000000
	PoolSearchMode=2
	PoolGap=0.99
	OutputFlag=0

Reactions excluded from modification:
N2Otex, FEOXAMUtpp, EX_mal__L_e, NMNN, EX_indole_e, 12PPDStex, EX_ala__L_e, EX_trp__L_e, EX_acgal_e, EX_cpgn_un_e, EX_metsox_R__L_e, 5MTRtex, EX_o2_e, DGSNtex, GLCtex_copy1, GLYCtex, 2AGPE180tipp, ETOHtrpp, GLCNtex, EX_acnam_e, LIPOtex, 3AMPtex, FE3HOXR3, BTNt2ipp, EX_pydam_e, FECRMUtex, EX_udpg_e, FESD2s, EX_gsn_e, TTRCYCtex, EX_15dap_e, EX_ade_e, EX_thrp_e, GALBDtex, O2Stex, INStex, G3PEtex, MALTPTtexi, EX_akg_e, EX_maltpt_e, FEENTERexs, MALTTRtexi, ASPt2pp_copy2, EX_g3ps_e, FEENTERR3, INDOLEtex, ALAtex, EX_lac__D_e, EX_novbcn_e, PYDXtex, EX_kdo2lipid4_e, DM_oxam_c, EX_feoxam_un_e, ACGAL1Ptex, UREAtex, GSNtex, EX_g6p_e, EX_h2s_e, FALDtex, EX_uri_e, DAPtex, DHBSH, EX_arbtn_e, URItex, SUCCt3pp, GUR1PPpp, GLYC2Ptex, R5Ptex, FALDtpp, 12DGR140tipp, EX_26dap__M_e, CGLYtex, EX_adn_e, EX_gbbtn_e, EX_udpgal_e, UDCPPtppi, EX_acmana_e, TUNGStex, EX_3hpp_e, 2AGPA180tipp, EX_fe3hox_un_e, EX_chol_e, EX_glcur1p_e, MELIBtex, CDGS, GTHOXtex, EX_mg2_e, EX_23ccmp_e, EX_cit_e, CMtex, SO4tex, EX_anhgm_e, NADPPPS, ASO3tex, EX_acac_e, PPALtex, EX_val__L_e, PPALtpp, EX_fe3dcit_e, CLPNH180pp, GTHRDtex, GALCTNLtex, EX_skm_e, EX_ppt_e, XANtpp, FUCtex, O2tpp, DMStex, EX_adocbl_e, FEENTERR1, EX_ins_e, URAtex, GLYOX3, ACGAL1PPpp, GLYC3Ptex, PROtex, NH4tpp, PHEMEtiex, METSOX2tex, SERtex, SELGTHR3, FECRMR2, PYDAMtex, EX_manglyc_e, FECRMexs, SUCRtex, EX_sbt__D_e, HCINNMtex, EX_colipa_e, 5DGLCNtex, 23DAPPAt2pp, GLCRtex, H2Otpp, Htex, EX_octa_e, CMPN, G5SADs, EX_fecrm_e, ASNtex, EX_fe2_e, EX_glyc_e, EX_udpacgal_e, BUTtex, CPGNR2, EX_cynt_e, GLCURtex, CU2tex, EX_tsul_e, 3CMPtex, L_LACtex, G3PCtex, FE3HOXR1, EX_progly_e, D_LACtex, PNTOtex, R1PK, XYLtex, 3HPPtpp, METOX1s, EX_LalaDgluMdapDala_e, EX_5mtr_e, ALDD4, EX_mincyc_e, MEOHtrpp, GLYALDtpp, MG2t3_2pp, FRUtex, EX_psclys_e, EX_ni2_e, SULFACtex, EX_frulys_e, EX_glyc2p_e, EX_lipa_cold_e, EX_fuc__L_e, CPGNR3, ACGALtex, EX_gtp_e, EX_pydxn_e, G3PItex, EX_23cump_e, EX_alaala_e, 12DGR141tipp, GLYt2pp_copy2, TSULtex, EX_tre_e, ACACtex, 23CCMPtex, EX_arg__L_e, EX_glc__D_e, ISETACtex, EX_3ump_e, EX_4abut_e, GAMtex, EX_lcts_e, EX_ttdcea_e, ACMUMtex, EX_sulfac_e, DADNtex, PDX5PO2, EX_uacgam_e, EX_ump_e, CMPtex, EX_malt_e, IMPtex, EX_mal__D_e, 23CGMPtex, CHTBStex, EX_12ppd__R_e, CYTDtex, EX_phe__L_e, COBALT2tex, DM_5drib_c, EX_o16a4colipa_e, EX_ddca_e, EX_tyrp_e, 2AGPG120tipp, 4PCPpp, EX_slnt_e, PMDPHT, AGMtex, UREAtpp, 12DGR181tipp, ARBTNR3, GBBTNtex, TMAtex, DOXRBCNtex, MINOHPtexi, BIOMASS_Ec_iJO1366_WT_53p95M, EX_feoxam_e, EX_sucr_e, EX_pydx_e, EX_gmp_e, Ktex, EX_fusa_e, EX_tmao_e, PSCLYStex, TYRPtex, EX_feenter_e, ALLTNtex, EX_g3pe_e, ACt2rpp, EX_pser__L_e, EX_dad_2_e, ACGAtex, EX_galur_e, EX_gua_e, EX_h2_e, THRtex, EX_dgsn_e, DMSOtpp, GLYtex, EX_pppn_e, EX_cm_e, EX_so4_e, EX_34dhpac_e, EX_malttr_e, 23DAPPAtex, FRULYStex, FORtex, MG2tex, PPAtex, DAMPtex, EX_mnl_e, EX_rib__D_e, FE3HOXUtpp, EX_mso3_e, FECRMR3, MLDCP2App, EX_arbtn_fe3_e, CA2tex, EX_tungs_e, HYXNtex, FE3HOXR2, EX_3cmp_e, DATPHs, LALDO3, QUIN2tpp, EX_hacolipa_e, DCAtex, ARBTNtonex, LYXtex, Zn2tex, BIOMASS_Ec_iJO1366_core_53p95M, SO2tpp, CLtex, GLYALDtex, EX_ile__L_e, EX_cu_e, NMNDA, EX_g3pc_e, METSOX2abcpp, EX_4hoxpacd_e, EX_cgly_e, URIC, BUTSO3tex, GTPtex, TCYNTtex, ETOHtex, CD2tex, EX_g3pi_e, EX_gthrd_e, NO2tex, SLNTtex, TYRtex, EX_cobalt2_e, DALAtex, EX_eca4colipa_e, EX_dca_e, EX_lys__L_e, NOtpp, ACALDtpp, FALGTHLs, CLPNH161pp, AACTOOR, GALCTNtex, EX_fe3hox_e, EX_but_e, EX_3gmp_e, FECRMUtpp, CYStex, EX_ascb__L_e, EX_fald_e, CO2tex, DM_amob_c, EX_etoh_e, EX_ocdca_e, NAtex, FUSAtex, EX_his__L_e, OCDCEAtexi, HG2tex, EX_h_e, EX_cyan_e, EX_no3_e, CLPNH120pp, MEOHtex, EX_cu2_e, EX_ser__L_e, EX_xmp_e, HDCEAtexi, PYDXtpp, CHLtex, ACMANAtex, EX_pyr_e, EX_ethso3_e, EX_thymd_e, HXAtex, MTHTHFSs, MLDEP1pp, NACtpp, TMAOtex, EX_galt_e, EX_gam6p_e, MALDtex, PYRt2rpp, EX_gal1p_e, SELGTHR2, EX_dump_e, EX_man_e, EX_maltttr_e, EX_mn2_e, EX_3hpppn_e, EX_arbt_e, EX_hxan_e, O16GLCT2, 2AGPA140tipp, FESD1s, DM_aacald_c, 12PPDRtpp, PYDAMtpp, TAURtex, LALALGLUtex, EX_5dglcn_e, EX_fruur_e, DIMPtex, H2tpp, EX_ala_B_e, ARBtex, CYSDtex, HPPPNtex, EX_hom__L_e, EX_g3pg_e, 2AGPE161tipp, EX_hg2_e, EX_met__D_e, EX_acmum_e, EX_udpglcur_e, AKGtex, EX_dms_e, EX_galctn__L_e, EX_minohp_e, EX_zn2_e, GTPHs, EX_quin_e, MLDCP1Bpp, EX_spmd_e, EX_for_e, EX_ppa_e, 2AGPE120tipp, H2Stex, EX_sel_e, EX_gam_e, EX_no2_e, EX_acolipa_e, EX_fru_e, DURItex, EX_ttrcyc_e, ACALDtex, PSERtex, ASNabcpp, EX_enter_e, EX_gdp_e, EX_ca2_e, 23CAMPtex, NMNt7pp, TARTRDtex, EX_cd2_e, SBTtex, 2AGPE140tipp, EX_thm_e, EX_inost_e, EX_pro__L_e, SPMDtex, XYLUtex, EX_nh4_e, RIBtex, EX_nac_e, HEX4, PACALDt2rpp, MINCYCtex, EX_ttdca_e, 12DGR120tipp, VALtex, DDCAtexi, EX_tartr__D_e, ILEtex, EX_acgal1p_e, FFSD, EX_meoh_e, CSNtex, CRNDtex, FE3DHBZR, EX_gthox_e, EX_ser__D_e, GLCUR1Ptex, GLCtex_copy2, PTRCtex, 2AGPG180tipp, THYMtex, H2St1pp, DINStex, MOBDtex, 2AGPE181tipp, EX_so3_e, GLYCtpp, EX_doxrbcn_e, AMPtex, HIStex, EX_acgam_e, PACALDtex, XMPtex, 3UMPtex, ABUTtex, DCYTtex, MOX, EX_thr__L_e, CYANtex, EX_all__D_e, TRPtex, LCARR, DDGLCNtex, MALt3pp, EX_xylu__L_e, EX_fe3dhbzs_e, FTHFLi, PHEtex, 12DGR180tipp, H2SO, GALtex, EX_gal_e, EX_metsox_S__L_e, FE3HOXUtex, GUACYC, TARTRtex, MG2tpp, GUAtex, CPGNexs, THMDtex, EX_nmn_e, METtex, EX_cytd_e, FRUURtex, GAL1Ptex, EX_galctn__D_e, OPHHX3, MLDCP3App, UDPGLCURtex, FE2tex, MLDCP2Bpp, EX_alltn_e, GALCTtex, OMPHHX3, FE3abcpp, ATPHs, CITtex, EX_acser_e, DAPabcpp, MMETtex, EX_imp_e, EX_xyl__D_e, ETHSO3tex, 2AGPG161tipp, PEAMNtex, EX_tym_e, LCTStex, OXAMTC, EX_dopa_e, EX_idon__L_e, EX_taur_e, 12PPDStpp, CYSDabcpp, EX_hdca_e, METOX2s, DCMPtex, ARGtex, MAN6Ptex, BTNtex, EX_mmet_e, PYDXNtex, EX_3amp_e, MALtex, CRNtex, ARBTNexs, CPGNUtpp, SELtex, EX_met__L_e, EX_ptrc_e, EX_23camp_e, EX_colipap_e, EX_dcmp_e, EX_urea_e, EX_ppal_e, GALURtex, 2AGPE141tipp, EX_thym_e, EX_orot_e, EX_dimp_e, EX_duri_e, DHAtex, LEUtex, EX_agm_e, NOtex, TREtex, H2tex, HYXNtpp, EX_cys__D_e, EX_damp_e, UDPGtex, EX_crn_e, MNLtex, EX_METH_ADDED, EX_asp__L_e, EX_fe3_e, EX_acgam1p_e, AGM4PCPpp, F6Ptex, 2AGPA181tipp, GLYCAtex, G1Ptex, EX_tma_e, CUtex, GAMAN6Ptex, SO2tex, THMtex, EX_dmso_e, MLDEP2pp, ARBTNtex, G3PGtex, EX_malthx_e, GUAtpp, EX_co2_e, EX_no_e, 2AGPG140tipp, EX_lipa_e, H2Otex, EX_peamn_e, FECRMR1, OMCDC, EX_tartr__L_e, HDCAtexi, ORNtex, ETHAt2pp, EX_23dappa_e, EX_cbi_e, ACGAM1PPpp, 2AGPG141tipp, PPTtex, EX_h2o_e, SELGTHR, UACGAMtex, EX_enlipa_e, HYPOE, TYMtex, 23CUMPtex, 12DGR161tipp, 2AGPE160tipp, PPPNtex, CITt3pp, DM_mththf_c, EX_gal_bD_e, RFAMPtex, THRPtex, EX_ura_e, EX_amp_e, DM_4crsol_c, EX_rfamp_e, 4HOXPACDtex, EX_xan_e, ACNAMtex, NMNtex, 3PEPTtex, EX_tcynt_e, OCDCAtexi, SKMtex, EX_3hcinnm_e, EX_ag_e, NO3tex, EX_mobd_e, EX_ocdcea_e, HOMtex, NADN, FE3HOXexs, EX_fecrm_un_e, EX_tyr__L_e, 5MTRtpp, 2AGPG181tipp, EX_glyald_e, FEOXAMexs, EX_cbl1_e, DNMPPA, GDPtex, EX_ala__D_e, EX_glu__L_e, EX_isetac_e, EX_man6p_e, XANtex, PROGLYtex, DHORDfum, EX_xtsn_e, EX_glyclt_e, NH4tex, EX_rmn_e, CPGNR1, EX_cpgn_e, GMPtex, MANtex, EX_cl_e, CO2tpp, EX_arab__L_e, MALTtexi, ASPtex, EX_leu__L_e, EX_dcyt_e, ALAALAtex, XTSNtex, 3HPPtex, EX_aso3_e, FE3tex, EX_fum_e, METSOX1abcpp, OROTtex, EX_dha_e, ACGAM1Ptex, CLPNH141pp, GLUtex, EX_butso3_e, ARBTNR1, PYDXNtpp, SUCCtex, CYSabcpp, EX_acald_e, EX_g1p_e, 26DAHtex, ALAt2pp_copy2, EX_12ppd__S_e, DUMPtex, LYStex, ANHGMtex, EX_pheme_e, EX_glyc3p_e, 12DGR160tipp, EX_din_e, EX_lipoate_e, UDPGALtex, OMMBLHX3, EX_lac__L_e, EX_hxa_e, BALAtex, FEENTERR2, MALTHXtexi, FORtppi, THYMt3pp, METSOX1tex, EX_melib_e, N2Otpp, EX_glcur_e, EX_succ_e, EX_14glucan_e, EX_orn_e, EX_gly_e, 34dhpactex, CLPNH160pp, MSO3tex, UDPACGALtex, EX_cmp_e, FEOXAMUtex, DHAtpp, EX_chtbs_e, 3GMPtex, CLPNH181pp, CPGNUtex, EX_gln__L_e, CYNTtex, EX_btn_e, EX_halipa_e, EX_galct__D_e, RMNtex, EX_2ddglcn_e, MLDCP1App, O2tex, ARBTNR2, PYRtex, EX_LalaDglu_e, ThDPAT, EX_r5p_e, MANGLYCtex, SO3tex, 2AGPA141tipp, DOPAtex, EX_cys__L_e, EX_lyx__L_e, 12PPDRtex, ADEtex, EX_etha_e, ARBTNtpp, GLYBtex, EX_crn__D_e, EX_n2o_e, IDONtex, EX_dtmp_e, EX_so2_e, 14GLUCANtexi, FUMtex, OCTAtex, PItex, EX_23cgmp_e, ALLtex, GLYCLTtex, H2O2tex, TTDCAtexi, ACONIs, G3PStex, EX_h2o2_e, LIPOt2pp, DMSOtex, EX_glyb_e, DHPTDCs2, EX_LalaLglu_e, GALTtex, ARBTtex, CLPNH140pp, NOVBCNtex, MNtex, ACtex, NI2tex, 4PEPTtex, EX_ac_e, DTMPtex, 2AGPG160tipp, G6Ptex, EX_pnto__R_e, MALTTTRtexi, GLNtex, UMPtex, ETHAtex, METDtex, EX_LalaDgluMdap_e, QUIN2tex, 2AGPA120tipp, CBMD, EX_glcr_e, LALADGLUtex, 2AGPA161tipp, DGMPtex, ASCBtex, EX_asn__L_e, ACSERtex, ADNtex, EX_pacald_e, EX_pi_e, EX_k_e, TTDCEAtexi, EX_na1_e, EX_glcn_e, DSERtex, EX_f6p_e, INSTtex, EX_csn_e, EX_hdcea_e, EX_o2s_e, 2AGPA160tipp, EX_glyc__R_e, EX_dgmp_e, AOBUTDs, NACtex
