# Supplementary material for: OptCouple: Joint simulation of gene knockouts, insertions and medium modifications for prediction of growth-coupled strain designs
Source: Metab Eng Commun. 2019 Mar 16;8:e00087. doi: 10.1016/j.mec.2019.e00087 (PMC6431744; doi:10.1016/j.mec.2019.e00087)
Supplement: Multimedia component 1 [file mmc1.zip › Revised Supplementary/Universal_BiGG_model.json]

{
"metabolites":[
{
"id":"dhap_c",
"name":"glycerone phosphate",
"compartment":"",
"charge":-2,
"formula":"C3H5O6P",
"annotation":{
"InChI":"InChI=1S/C3H7O6P/c4-1-3(5)2-9-10(6,7)8/h4H,1-2H2,(H2,6,7,8)/p-2",
"mass":"168.042",
"source":"chebi:57642"
}
},
{
"id":"lald__L_c",
"name":"(S)-lactaldehyde",
"compartment":"",
"charge":0,
"formula":"C3H6O2",
"annotation":{
"InChI":"InChI=1S/C3H6O2/c1-3(5)2-4/h2-3,5H,1H3/t3-/m0/s1",
"mass":"74.0785",
"source":"chebi:18041"
}
},
{
"id":"fc1p_c",
"name":"L-fuculose 1-phosphate",
"compartment":"",
"charge":-2,
"formula":"C6H11O8P",
"annotation":{
"InChI":"InChI=1S/C6H13O8P/c1-3(7)5(9)6(10)4(8)2-14-15(11,12)13/h3,5-7,9-10H,2H2,1H3,(H2,11,12,13)/p-2/t3-,5+,6-/m0/s1",
"mass":"242.1205",
"source":"chebi:57846"
}
},
{
"id":"atp_c",
"name":"ATP",
"compartment":"",
"charge":-4,
"formula":"C10H12N5O13P3",
"annotation":{
"InChI":"InChI=1S/C10H16N5O13P3/c11-8-5-9(13-2-12-8)15(3-14-5)10-7(17)6(16)4(26-10)1-25-30(21,22)28-31(23,24)27-29(18,19)20/h2-4,6-7,10,16-17H,1H2,(H,21,22)(H,23,24)(H2,11,12,13)(H2,18,19,20)/p-4/t4-,6-,7-,10-/m1/s1",
"mass":"503.1493",
"source":"chebi:30616"
}
},
{
"id":"2dh3dgal6p_c",
"name":"2-dehydro-3-deoxy-6-phospho-D-galactonate",
"compartment":"",
"charge":-3,
"formula":"C6H8O9P",
"annotation":{
"InChI":"InChI=1S/C6H11O9P/c7-3(1-4(8)6(10)11)5(9)2-15-16(12,13)14/h3,5,7,9H,1-2H2,(H,10,11)(H2,12,13,14)/p-3/t3-,5-/m1/s1",
"mass":255.0961,
"source":"chebi:58298"
}
},
{
"id":"adp_c",
"name":"ADP",
"compartment":"",
"charge":-3,
"formula":"C10H12N5O10P2",
"annotation":{
"InChI":"InChI=1S/C10H15N5O10P2/c11-8-5-9(13-2-12-8)15(3-14-5)10-7(17)6(16)4(24-10)1-23-27(21,22)25-26(18,19)20/h2-4,6-7,10,16-17H,1H2,(H,21,22)(H2,11,12,13)(H2,18,19,20)/p-3/t4-,6-,7-,10-/m1/s1",
"mass":"424.1773",
"source":"chebi:456216"
}
},
{
"id":"h_c",
"name":"H(+)",
"compartment":"",
"charge":1,
"formula":"H",
"annotation":{
"InChI":"InChI=1S/p+1",
"mass":"1.0079",
"source":"chebi:15378"
}
},
{
"id":"2dh3dgal_c",
"name":"2-dehydro-3-deoxy-D-galactonate",
"compartment":"",
"charge":-1,
"formula":"C6H9O6",
"annotation":{
"InChI":"InChI=1S/C6H10O6/c7-2-5(10)3(8)1-4(9)6(11)12/h3,5,7-8,10H,1-2H2,(H,11,12)/p-1/t3-,5-/m1/s1",
"mass":"177.1321",
"source":"chebi:57989"
}
},
{
"id":"ichor_c",
"name":"isochorismate",
"compartment":"",
"charge":-2,
"formula":"C10H8O6",
"annotation":{
"InChI":"InChI=1S/C10H10O6/c1-5(9(12)13)16-7-4-2-3-6(8(7)11)10(14)15/h2-4,7-8,11H,1H2,(H,12,13)(H,14,15)/p-2/t7-,8-/m0/s1",
"mass":"224.1669",
"source":"chebi:29780"
}
},
{
"id":"akg_c",
"name":"2-oxoglutarate",
"compartment":"",
"charge":-2,
"formula":"C5H4O5",
"annotation":{
"InChI":"InChI=1S/C5H6O5/c6-3(5(9)10)1-2-4(7)8/h1-2H2,(H,7,8)(H,9,10)/p-2",
"mass":"144.0823",
"source":"chebi:16810"
}
},
{
"id":"2sephchc_c",
"name":"5-enolpyruvoyl-6-hydroxy-2-succinyl-cyclohex-3-ene-1-carboxylate",
"compartment":"",
"charge":-3,
"formula":"C14H13O9",
"annotation":{
"InChI":"InChI=1S/C14H16O9/c1-6(13(19)20)23-9-4-2-7(8(15)3-5-10(16)17)11(12(9)18)14(21)22/h2,4,7,9,11-12,18H,1,3,5H2,(H,16,17)(H,19,20)(H,21,22)/p-3/t7-,9+,11-,12-/m1/s1",
"mass":"325.2476",
"source":"chebi:58818"
}
},
{
"id":"co2_c",
"name":"CO2",
"compartment":"",
"charge":0,
"formula":"CO2",
"annotation":{
"InChI":"InChI=1S/CO2/c2-1-3",
"mass":"44.0095",
"source":"chebi:16526"
}
},
{
"id":"h2o_c",
"name":"H2O",
"compartment":"",
"charge":0,
"formula":"H2O",
"annotation":{
"InChI":"InChI=1S/H2O/h1H2",
"mass":"18.0153",
"source":"chebi:15377"
}
},
{
"id":"fad_c",
"name":"FAD",
"compartment":"",
"charge":-3,
"formula":"C27H30N9O15P2",
"annotation":{
"InChI":"InChI=1S/C27H33N9O15P2/c1-10-3-12-13(4-11(10)2)35(24-18(32-12)25(42)34-27(43)33-24)5-14(37)19(39)15(38)6-48-52(44,45)51-53(46,47)49-7-16-20(40)21(41)26(50-16)36-9-31-17-22(28)29-8-30-23(17)36/h3-4,8-9,14-16,19-21,26,37-41H,5-7H2,1-2H3,(H5,28,29,30,34,42,43,44,45,46,47)/p-3/t14-,15+,16+,19-,20+,21+,26+/m0/s1",
"mass":"782.5259",
"source":"chebi:57692"
}
},
{
"id":"ppi_c",
"name":"diphosphate",
"compartment":"",
"charge":-3,
"formula":"HO7P2",
"annotation":{
"InChI":"InChI=1S/H4O7P2/c1-8(2,3)7-9(4,5)6/h(H2,1,2,3)(H2,4,5,6)/p-3",
"mass":"174.9513",
"source":"chebi:33019"
}
},
{
"id":"coa_c",
"name":"CoA",
"compartment":"",
"charge":-4,
"formula":"C21H32N7O16P3S",
"annotation":{
"InChI":"InChI=1S/C21H36N7O16P3S/c1-21(2,16(31)19(32)24-4-3-12(29)23-5-6-48)8-41-47(38,39)44-46(36,37)40-7-11-15(43-45(33,34)35)14(30)20(42-11)28-10-27-13-17(22)25-9-26-18(13)28/h9-11,14-16,20,30-31,48H,3-8H2,1-2H3,(H,23,29)(H,24,32)(H,36,37)(H,38,39)(H2,22,25,26)(H2,33,34,35)/p-4/t11-,14-,15-,16+,20-/m1/s1",
"mass":"763.5024",
"source":"chebi:57287"
}
},
{
"id":"nadh_c",
"name":"NADH",
"compartment":"",
"charge":-2,
"formula":"C21H27N7O14P2",
"annotation":{
"InChI":"InChI=1S/C21H29N7O14P2/c22-17-12-19(25-7-24-17)28(8-26-12)21-16(32)14(30)11(41-21)6-39-44(36,37)42-43(34,35)38-5-10-13(29)15(31)20(40-10)27-3-1-2-9(4-27)18(23)33/h1,3-4,7-8,10-11,13-16,20-21,29-32H,2,5-6H2,(H2,23,33)(H,34,35)(H,36,37)(H2,22,24,25)/p-2/t10-,11-,13-,14-,15-,16-,20-,21-/m1/s1",
"mass":"663.4251",
"source":"chebi:57945"
}
},
{
"id":"fadh2_c",
"name":"FADH2",
"compartment":"",
"charge":-2,
"formula":"C27H33N9O15P2",
"annotation":{
"InChI":"InChI=1S/C27H35N9O15P2/c1-10-3-12-13(4-11(10)2)35(24-18(32-12)25(42)34-27(43)33-24)5-14(37)19(39)15(38)6-48-52(44,45)51-53(46,47)49-7-16-20(40)21(41)26(50-16)36-9-31-17-22(28)29-8-30-23(17)36/h3-4,8-9,14-16,19-21,26,32,37-41H,5-7H2,1-2H3,(H,44,45)(H,46,47)(H2,28,29,30)(H2,33,34,42,43)/p-2/t14-,15+,16+,19-,20+,21+,26+/m0/s1",
"mass":"785.5497",
"source":"chebi:58307"
}
},
{
"id":"amp_c",
"name":"AMP",
"compartment":"",
"charge":-2,
"formula":"C10H12N5O7P",
"annotation":{
"InChI":"InChI=1S/C10H14N5O7P/c11-8-5-9(13-2-12-8)15(3-14-5)10-7(17)6(16)4(22-10)1-21-23(18,19)20/h2-4,6-7,10,16-17H,1H2,(H2,11,12,13)(H2,18,19,20)/p-2/t4-,6-,7-,10-/m1/s1",
"mass":"345.2053",
"source":"chebi:456215"
}
},
{
"id":"nad_c",
"name":"NAD(+)",
"compartment":"",
"charge":-1,
"formula":"C21H26N7O14P2",
"annotation":{
"InChI":"InChI=1S/C21H27N7O14P2/c22-17-12-19(25-7-24-17)28(8-26-12)21-16(32)14(30)11(41-21)6-39-44(36,37)42-43(34,35)38-5-10-13(29)15(31)20(40-10)27-3-1-2-9(4-27)18(23)33/h1-4,7-8,10-11,13-16,20-21,29-32H,5-6H2,(H5-,22,23,24,25,33,34,35,36,37)/p-1/t10-,11-,13-,14-,15-,16-,20-,21-/m1/s1",
"mass":"662.4172",
"source":"chebi:57540"
}
},
{
"id":"hdca_c",
"name":"hexadecanoate",
"compartment":"",
"charge":-1,
"formula":"C16H31O2",
"annotation":{
"InChI":"InChI=1S/C16H32O2/c1-2-3-4-5-6-7-8-9-10-11-12-13-14-15-16(17)18/h2-15H2,1H3,(H,17,18)/p-1",
"mass":"255.4161",
"source":"chebi:7896"
}
},
{
"id":"accoa_c",
"name":"acetyl-CoA",
"compartment":"",
"charge":-4,
"formula":"C23H34N7O17P3S",
"annotation":{
"InChI":"InChI=1S/C23H38N7O17P3S/c1-12(31)51-7-6-25-14(32)4-5-26-21(35)18(34)23(2,3)9-44-50(41,42)47-49(39,40)43-8-13-17(46-48(36,37)38)16(33)22(45-13)30-11-29-15-19(24)27-10-28-20(15)30/h10-11,13,16-18,22,33-34H,4-9H2,1-3H3,(H,25,32)(H,26,35)(H,39,40)(H,41,42)(H2,24,27,28)(H2,36,37,38)/p-4/t13-,16-,17-,18+,22-/m1/s1",
"mass":"805.539",
"source":"chebi:57288"
}
},
{
"id":"Dara14lac_c",
"name":"D Arabinono 1 4 lactone",
"compartment":"",
"formula":"C5H8O5",
"annotation":{
"InChI":"",
"mass":148.114,
"source":"bigg:Dara14lac"
}
},
{
"id":"ertascb__D_c",
"name":"D-erythro-Ascorbate",
"compartment":"",
"charge":-1,
"formula":"C5H5O5",
"annotation":{
"InChI":"",
"mass":"145.0902",
"source":"seed:cpd03757"
}
},
{
"id":"h2o2_c",
"name":"H2O2",
"compartment":"",
"charge":0,
"formula":"H2O2",
"annotation":{
"InChI":"InChI=1S/H2O2/c1-2/h1-2H",
"mass":"34.0147",
"source":"chebi:16240"
}
},
{
"id":"o2_c",
"name":"O2",
"compartment":"",
"charge":0,
"formula":"O2",
"annotation":{
"InChI":"InChI=1S/O2/c1-2",
"mass":"31.9988",
"source":"chebi:15379"
}
},
{
"id":"acgam_c",
"name":"N-acetyl-D-glucosamine",
"compartment":"",
"charge":0,
"formula":"C8H15NO6",
"annotation":{
"InChI":"InChI=1S/C8H15NO6/c1-3(11)9-5-7(13)6(12)4(2-10)15-8(5)14/h4-8,10,12-14H,2H2,1H3,(H,9,11)/t4-,5-,6-,7-,8?/m1/s1",
"mass":"221.2078",
"source":"chebi:506227"
}
},
{
"id":"chtbs6p_c",
"name":"diacetylchitobiose-6'-phosphate",
"compartment":"",
"charge":-2,
"formula":"C16H27N2O14P",
"annotation":{
"InChI":"InChI=1S/C16H29N2O14P/c1-5(20)17-9-13(24)14(7(3-19)30-15(9)25)32-16-10(18-6(2)21)12(23)11(22)8(31-16)4-29-33(26,27)28/h7-16,19,22-25H,3-4H2,1-2H3,(H,17,20)(H,18,21)(H2,26,27,28)/p-2/t7-,8-,9-,10-,11-,12-,13-,14-,15?,16+/m1/s1",
"mass":"502.3643",
"source":"chebi:64883"
}
},
{
"id":"acgam6p_c",
"name":"N-acetyl-D-glucosamine 6-phosphate",
"compartment":"",
"charge":-2,
"formula":"C8H14NO9P",
"annotation":{
"InChI":"InChI=1S/C8H16NO9P/c1-3(10)9-5-7(12)6(11)4(18-8(5)13)2-17-19(14,15)16/h4-8,11-13H,2H2,1H3,(H,9,10)(H2,14,15,16)/p-2/t4-,5-,6-,7-,8?/m1/s1",
"mass":"299.1718",
"source":"chebi:57513"
}
},
{
"id":"g3p_c",
"name":"glyceraldehyde 3-phosphate",
"compartment":"",
"charge":-2,
"formula":"C3H5O6P",
"annotation":{
"InChI":"InChI=1S/C3H7O6P/c4-1-3(5)2-9-10(6,7)8/h1,3,5H,2H2,(H2,6,7,8)/p-2",
"mass":"168.042",
"source":"chebi:58027"
}
},
{
"id":"glyald_c",
"name":"D-glyceraldehyde",
"compartment":"",
"charge":0,
"formula":"C3H6O3",
"annotation":{
"InChI":"InChI=1S/C3H6O3/c4-1-3(6)2-5/h1,3,5-6H,2H2/t3-/m0/s1",
"mass":"90.0779",
"source":"chebi:17378"
}
},
{
"id":"tres_c",
"name":"2-O-sulfo-alpha,alpha-trehalose",
"compartment":"",
"charge":-1,
"formula":"C12H21O14S",
"annotation":{
"InChI":"InChI=1S/C12H22O14S/c13-1-3-5(15)7(17)9(19)11(23-3)25-12-10(26-27(20,21)22)8(18)6(16)4(2-14)24-12/h3-19H,1-2H2,(H,20,21,22)/p-1/t3-,4-,5-,6-,7+,8+,9-,10-,11-,12-/m1/s1",
"mass":"421.3517",
"source":"chebi:60091"
}
},
{
"id":"tre_c",
"name":"alpha,alpha-trehalose",
"compartment":"",
"charge":0,
"formula":"C12H22O11",
"annotation":{
"InChI":"InChI=1S/C12H22O11/c13-1-3-5(15)7(17)9(19)11(21-3)23-12-10(20)8(18)6(16)4(2-14)22-12/h3-20H,1-2H2/t3-,4-,5-,6-,7+,8+,9-,10-,11-,12-/m1/s1",
"mass":"342.2965",
"source":"chebi:16551"
}
},
{
"id":"paps_c",
"name":"3'-phosphoadenylyl sulfate",
"compartment":"",
"charge":-4,
"formula":"C10H11N5O13P2S",
"annotation":{
"InChI":"InChI=1S/C10H15N5O13P2S/c11-8-5-9(13-2-12-8)15(3-14-5)10-6(16)7(27-29(17,18)19)4(26-10)1-25-30(20,21)28-31(22,23)24/h2-4,6-7,10,16H,1H2,(H,20,21)(H2,11,12,13)(H2,17,18,19)(H,22,23,24)/p-4/t4-,6-,7-,10-/m1/s1",
"mass":"503.2326",
"source":"chebi:58339"
}
},
{
"id":"pap_c",
"name":"adenosine 3',5'-bisphosphate",
"compartment":"",
"charge":-4,
"formula":"C10H11N5O10P2",
"annotation":{
"InChI":"InChI=1S/C10H15N5O10P2/c11-8-5-9(13-2-12-8)15(3-14-5)10-6(16)7(25-27(20,21)22)4(24-10)1-23-26(17,18)19/h2-4,6-7,10,16H,1H2,(H2,11,12,13)(H2,17,18,19)(H2,20,21,22)/p-4/t4-,6-,7-,10-/m1/s1",
"mass":"423.1694",
"source":"chebi:58343"
}
},
{
"id":"r5p_c",
"name":"alpha-D-ribose 5-phosphate",
"compartment":"",
"charge":-2,
"formula":"C5H9O8P",
"annotation":{
"InChI":"InChI=1S/C5H11O8P/c6-3-2(1-12-14(9,10)11)13-5(8)4(3)7/h2-8H,1H2,(H2,9,10,11)/p-2/t2-,3-,4-,5+/m1/s1",
"mass":"228.0939",
"source":"metacyc:CPD-15318"
}
},
{
"id":"ru5p__D_c",
"name":"D-ribulose 5-phosphate",
"compartment":"",
"charge":-2,
"formula":"C5H9O8P",
"annotation":{
"InChI":"InChI=1S/C5H11O8P/c6-1-3(7)5(9)4(8)2-13-14(10,11)12/h4-6,8-9H,1-2H2,(H2,10,11,12)/p-2/t4-,5+/m1/s1",
"mass":"228.0939",
"source":"chebi:58121"
}
},
{
"id":"glu5p_c",
"name":"L-glutamyl 5-phosphate",
"compartment":"",
"charge":-2,
"formula":"C5H8NO7P",
"annotation":{
"InChI":"InChI=1S/C5H10NO7P/c6-3(5(8)9)1-2-4(7)13-14(10,11)12/h3H,1-2,6H2,(H,8,9)(H2,10,11,12)/p-2/t3-/m0/s1",
"mass":"225.0933",
"source":"chebi:58274"
}
},
{
"id":"glu__L_c",
"name":"L-glutamate",
"compartment":"",
"charge":-1,
"formula":"C5H8NO4",
"annotation":{
"InChI":"InChI=1S/C5H9NO4/c6-3(5(9)10)1-2-4(7)8/h3H,1-2,6H2,(H,7,8)(H,9,10)/p-1/t3-/m0/s1",
"mass":146.1213,
"source":"chebi:29985"
}
},
{
"id":"udp_c",
"name":"UDP",
"compartment":"",
"charge":-3,
"formula":"C9H11N2O12P2",
"annotation":{
"InChI":"InChI=1S/C9H14N2O12P2/c12-5-1-2-11(9(15)10-5)8-7(14)6(13)4(22-8)3-21-25(19,20)23-24(16,17)18/h1-2,4,6-8,13-14H,3H2,(H,19,20)(H,10,12,15)(H2,16,17,18)/p-3/t4-,6-,7-,8-/m1/s1",
"mass":"401.1374",
"source":"chebi:58223"
}
},
{
"id":"dudp_c",
"name":"dUDP",
"compartment":"",
"charge":-3,
"formula":"C9H11N2O11P2",
"annotation":{
"InChI":"InChI=1S/C9H14N2O11P2/c12-5-3-8(11-2-1-7(13)10-9(11)14)21-6(5)4-20-24(18,19)22-23(15,16)17/h1-2,5-6,8,12H,3-4H2,(H,18,19)(H,10,13,14)(H2,15,16,17)/p-3/t5-,6+,8+/m0/s1",
"mass":"385.138",
"source":"chebi:60471"
}
},
{
"id":"trdox_c",
"name":"thioredoxin disulfide",
"compartment":"",
"charge":0,
"formula":"C6H8N2O2S2R4",
"annotation":{
"InChI":"",
"mass":"",
"source":"chebi:18191"
}
},
{
"id":"trdrd_c",
"name":"thioredoxin",
"compartment":"",
"formula":"C6H10N2O2S2R4",
"annotation":{
"InChI":"",
"mass":"",
"source":"chebi:15033"
}
},
{
"id":"nadph_c",
"name":"NADPH",
"compartment":"",
"charge":-4,
"formula":"C21H26N7O17P3",
"annotation":{
"InChI":"InChI=1S/C21H30N7O17P3/c22-17-12-19(25-7-24-17)28(8-26-12)21-16(44-46(33,34)35)14(30)11(43-21)6-41-48(38,39)45-47(36,37)40-5-10-13(29)15(31)20(42-10)27-3-1-2-9(4-27)18(23)32/h1,3-4,7-8,10-11,13-16,20-21,29-31H,2,5-6H2,(H2,23,32)(H,36,37)(H,38,39)(H2,22,24,25)(H2,33,34,35)/p-4/t10-,11-,13-,14-,15-,16-,20-,21-/m1/s1",
"mass":"741.3891",
"source":"chebi:57783"
}
},
{
"id":"nadp_c",
"name":"NADP(+)",
"compartment":"",
"charge":-3,
"formula":"C21H25N7O17P3",
"annotation":{
"InChI":"InChI=1S/C21H28N7O17P3/c22-17-12-19(25-7-24-17)28(8-26-12)21-16(44-46(33,34)35)14(30)11(43-21)6-41-48(38,39)45-47(36,37)40-5-10-13(29)15(31)20(42-10)27-3-1-2-9(4-27)18(23)32/h1-4,7-8,10-11,13-16,20-21,29-31H,5-6H2,(H7-,22,23,24,25,32,33,34,35,36,37,38,39)/p-3/t10-,11-,13-,14-,15-,16-,20-,21-/m1/s1",
"mass":"740.3812",
"source":"chebi:58349"
}
},
{
"id":"sql_c",
"name":"squalene",
"compartment":"",
"charge":0,
"formula":"C30H50",
"annotation":{
"InChI":"InChI=1S/C30H50/c1-25(2)15-11-19-29(7)23-13-21-27(5)17-9-10-18-28(6)22-14-24-30(8)20-12-16-26(3)4/h15-18,23-24H,9-14,19-22H2,1-8H3/b27-17+,28-18+,29-23+,30-24+",
"mass":"410.718",
"source":"chebi:15440"
}
},
{
"id":"Ssq23epx_c",
"name":"S  Squalene 2 3 epoxide",
"compartment":"",
"formula":"C30H50O",
"annotation":{
"InChI":"",
"mass":426.7174,
"source":"bigg:Ssq23epx"
}
},
{
"id":"acac_c",
"name":"acetoacetate",
"compartment":"",
"charge":-1,
"formula":"C4H5O3",
"annotation":{
"InChI":"InChI=1S/C4H6O3/c1-3(5)2-4(6)7/h2H2,1H3,(H,6,7)/p-1",
"mass":"101.0807",
"source":"chebi:13705"
}
},
{
"id":"succ_c",
"name":"succinate",
"compartment":"",
"charge":-2,
"formula":"C4H4O4",
"annotation":{
"InChI":"InChI=1S/C4H6O4/c5-3(6)1-2-4(7)8/h1-2H2,(H,5,6)(H,7,8)/p-2",
"mass":"116.0722",
"source":"chebi:30031"
}
},
{
"id":"aacoa_c",
"name":"acetoacetyl-CoA",
"compartment":"",
"charge":-4,
"formula":"C25H36N7O18P3S",
"annotation":{
"InChI":"InChI=1S/C25H40N7O18P3S/c1-13(33)8-16(35)54-7-6-27-15(34)4-5-28-23(38)20(37)25(2,3)10-47-53(44,45)50-52(42,43)46-9-14-19(49-51(39,40)41)18(36)24(48-14)32-12-31-17-21(26)29-11-30-22(17)32/h11-12,14,18-20,24,36-37H,4-10H2,1-3H3,(H,27,34)(H,28,38)(H,42,43)(H,44,45)(H2,26,29,30)(H2,39,40,41)/p-4/t14-,18-,19-,20+,24-/m1/s1",
"mass":"847.5757",
"source":"chebi:57286"
}
},
{
"id":"succoa_c",
"name":"succinyl-CoA",
"compartment":"",
"charge":-5,
"formula":"C25H35N7O19P3S",
"annotation":{
"InChI":"InChI=1S/C25H40N7O19P3S/c1-25(2,20(38)23(39)28-6-5-14(33)27-7-8-55-16(36)4-3-15(34)35)10-48-54(45,46)51-53(43,44)47-9-13-19(50-52(40,41)42)18(37)24(49-13)32-12-31-17-21(26)29-11-30-22(17)32/h11-13,18-20,24,37-38H,3-10H2,1-2H3,(H,27,33)(H,28,39)(H,34,35)(H,43,44)(H,45,46)(H2,26,29,30)(H2,40,41,42)/p-5/t13-,18-,19-,20+,24-/m1/s1",
"mass":"862.5672",
"source":"chebi:57292"
}
},
{
"id":"dgggp_c",
"name":"digeranylgeranylglyceryl phosphate",
"compartment":"",
"charge":-2,
"formula":"C43H71O6P",
"annotation":{
"InChI":"",
"mass":714.9939999999999,
"source":"seed:cpd15840"
}
},
{
"id":"ggdp_c",
"name":"geranylgeranyl diphosphate",
"compartment":"",
"charge":-3,
"formula":"C20H33O7P2",
"annotation":{
"InChI":"InChI=1S/C20H36O7P2/c1-17(2)9-6-10-18(3)11-7-12-19(4)13-8-14-20(5)15-16-26-29(24,25)27-28(21,22)23/h9,11,13,15H,6-8,10,12,14,16H2,1-5H3,(H,24,25)(H2,21,22,23)/p-3/b18-11+,19-13+,20-15+",
"mass":"447.4193",
"source":"chebi:57533"
}
},
{
"id":"gggp_c",
"name":"(S)-3-O-geranylgeranylglyceryl phosphate",
"compartment":"",
"charge":-2,
"formula":"C23H39O6P",
"annotation":{
"InChI":"",
"mass":442.5259,
"source":"seed:cpd15881"
}
},
{
"id":"acmana_c",
"name":"N-acetyl-D-mannosamine",
"compartment":"",
"charge":0,
"formula":"C8H15NO6",
"annotation":{
"InChI":"InChI=1S/C8H15NO6/c1-4(12)9-5(2-10)7(14)8(15)6(13)3-11/h2,5-8,11,13-15H,3H2,1H3,(H,9,12)/t5-,6-,7-,8-/m0/s1",
"mass":"221.2078",
"source":"chebi:17122"
}
},
{
"id":"uacgam_c",
"name":"UDP-N-acetyl-alpha-D-glucosamine",
"compartment":"",
"charge":-2,
"formula":"C17H25N3O17P2",
"annotation":{
"InChI":"InChI=1S/C17H27N3O17P2/c1-6(22)18-10-13(26)11(24)7(4-21)35-16(10)36-39(31,32)37-38(29,30)33-5-8-12(25)14(27)15(34-8)20-3-2-9(23)19-17(20)28/h2-3,7-8,10-16,21,24-27H,4-5H2,1H3,(H,18,22)(H,29,30)(H,31,32)(H,19,23,28)/p-2/t7-,8-,10-,11-,12-,13-,14-,15-,16-/m1/s1",
"mass":"605.3378",
"source":"chebi:57705"
}
},
{
"id":"hLkynr_c",
"name":"3-hydroxy-L-kynurenine",
"compartment":"",
"charge":0,
"formula":"C10H12N2O4",
"annotation":{
"InChI":"InChI=1S/C10H12N2O4/c11-6(10(15)16)4-8(14)5-2-1-3-7(13)9(5)12/h1-3,6,13H,4,11-12H2,(H,15,16)/t6-/m0/s1",
"mass":"224.2133",
"source":"chebi:58125"
}
},
{
"id":"3hxkynam_c",
"name":"3-hydroxykynurenamine",
"compartment":"",
"charge":1,
"formula":"C9H13N2O2",
"annotation":{
"InChI":"InChI=1S/C9H12N2O2/c10-5-4-7(12)6-2-1-3-8(13)9(6)11/h1-3,13H,4-5,10-11H2/p+1",
"mass":"181.2117",
"source":"chebi:27421"
}
},
{
"id":"g6p_c",
"name":"D-glucopyranose 6-phosphate",
"compartment":"",
"charge":-2,
"formula":"C6H11O9P",
"annotation":{
"InChI":"InChI=1S/C6H13O9P/c7-3-2(1-14-16(11,12)13)15-6(10)5(9)4(3)8/h2-10H,1H2,(H2,11,12,13)/p-2/t2-,3-,4+,5-,6?/m1/s1",
"mass":"258.1199",
"source":"chebi:61548"
}
},
{
"id":"glc__D_c",
"name":"D-glucose",
"compartment":"",
"charge":0,
"formula":"C6H12O6",
"annotation":{
"InChI":"InChI=1S/C6H12O6/c7-1-2-3(8)4(9)5(10)6(11)12-2/h2-11H,1H2/t2-,3-,4+,5-,6?/m1/s1",
"mass":"180.1559",
"source":"chebi:4167"
}
},
{
"id":"selhcys_c",
"name":"L-selenohomocysteine",
"compartment":"",
"charge":0,
"formula":"C4H9NO2Se",
"annotation":{
"InChI":"InChI=1S/C4H9NO2Se/c5-3(1-2-8)4(6)7/h3,8H,1-2,5H2,(H,6,7)/t3-/m0/s1",
"mass":"182.0798",
"source":"chebi:84850"
}
},
{
"id":"adn_c",
"name":"adenosine",
"compartment":"",
"charge":0,
"formula":"C10H13N5O4",
"annotation":{
"InChI":"InChI=1S/C10H13N5O4/c11-8-5-9(13-2-12-8)15(3-14-5)10-7(18)6(17)4(1-16)19-10/h2-4,6-7,10,16-18H,1H2,(H2,11,12,13)/t4-,6-,7-,10-/m1/s1",
"mass":"267.2413",
"source":"chebi:16335"
}
},
{
"id":"seahcys_c",
"name":"L-adenosylselenohomocysteine",
"compartment":"",
"charge":0,
"formula":"C14H20N6O5Se",
"annotation":{
"InChI":"InChI=1S/C14H20N6O5Se/c15-6(14(23)24)1-2-26-3-7-9(21)10(22)13(25-7)20-5-19-8-11(16)17-4-18-12(8)20/h4-7,9-10,13,21-22H,1-3,15H2,(H,23,24)(H2,16,17,18)/t6-,7+,9+,10+,13+/m0/s1",
"mass":"431.3058",
"source":"chebi:77028"
}
},
{
"id":"so4_c",
"name":"sulfate",
"compartment":"",
"charge":-2,
"formula":"O4S",
"annotation":{
"InChI":"InChI=1S/H2O4S/c1-5(2,3)4/h(H2,1,2,3,4)/p-2",
"mass":"96.0626",
"source":"chebi:16189"
}
},
{
"id":"chols_c",
"name":"choline sulfate",
"compartment":"",
"charge":0,
"formula":"C5H13NO4S",
"annotation":{
"InChI":"InChI=1S/C5H13NO4S/c1-6(2,3)4-5-10-11(7,8)9/h4-5H2,1-3H3",
"mass":"183.226",
"source":"chebi:16822"
}
},
{
"id":"chol_c",
"name":"choline",
"compartment":"",
"charge":1,
"formula":"C5H14NO",
"annotation":{
"InChI":"InChI=1S/C5H14NO/c1-6(2,3)4-5-7/h7H,4-5H2,1-3H3/q+1",
"mass":"104.1708",
"source":"chebi:15354"
}
},
{
"id":"aps_c",
"name":"adenosine 5'-phosphosulfate",
"compartment":"",
"charge":-2,
"formula":"C10H12N5O10PS",
"annotation":{
"InChI":"InChI=1S/C10H14N5O10PS/c11-8-5-9(13-2-12-8)15(3-14-5)10-7(17)6(16)4(24-10)1-23-26(18,19)25-27(20,21)22/h2-4,6-7,10,16-17H,1H2,(H,18,19)(H2,11,12,13)(H,20,21,22)/p-2/t4-,6-,7-,10-/m1/s1",
"mass":"425.2685",
"source":"chebi:58243"
}
},
{
"id":"pi_c",
"name":"phosphate",
"compartment":"",
"charge":-2,
"formula":"HO4P",
"annotation":{
"InChI":"InChI=1S/H3O4P/c1-5(2,3)4/h(H3,1,2,3,4)/p-2",
"mass":"95.9793",
"source":"chebi:43474"
}
},
{
"id":"pg161_c",
"name":"phosphatidylglycerol (dihexadec-9-enoyl, n-C16:1)",
"compartment":"",
"charge":-1,
"formula":"C38H70O10P",
"annotation":{
"InChI":"InChI=1S/C38H71O10P/c1-3-5-7-9-11-13-15-17-19-21-23-25-27-29-37(41)45-33-36(34-47-49(43,44)46-32-35(40)31-39)48-38(42)30-28-26-24-22-20-18-16-14-12-10-8-6-4-2/h13-16,35-36,39-40H,3-12,17-34H2,1-2H3,(H,43,44)/p-1/b15-13+,16-14+/t35-,36+/m0/s1",
"mass":"717.9302",
"source":"metacyc:CPD0-2330"
}
},
{
"id":"pgp161_c",
"name":"phosphatidylglycerophosphate (dihexadec-9-enoyl, n-C16:1)",
"compartment":"",
"charge":-3,
"formula":"C38H69O13P2",
"annotation":{
"InChI":"InChI=1S/C38H72O13P2/c1-3-5-7-9-11-13-15-17-19-21-23-25-27-29-37(40)47-33-36(34-50-53(45,46)49-32-35(39)31-48-52(42,43)44)51-38(41)30-28-26-24-22-20-18-16-14-12-10-8-6-4-2/h13-16,35-36,39H,3-12,17-34H2,1-2H3,(H,45,46)(H2,42,43,44)/p-3/b15-13+,16-14+/t35-,36+/m0/s1",
"mass":"795.8942",
"source":"metacyc:CPD0-2230"
}
},
{
"id":"lnlncgcoa_c",
"name":"(6Z,9Z,12Z)-octadecatrienoyl-CoA",
"compartment":"",
"charge":-4,
"formula":"C39H60N7O17P3S",
"annotation":{
"InChI":"InChI=1S/C39H64N7O17P3S/c1-4-5-6-7-8-9-10-11-12-13-14-15-16-17-18-19-30(48)67-23-22-41-29(47)20-21-42-37(51)34(50)39(2,3)25-60-66(57,58)63-65(55,56)59-24-28-33(62-64(52,53)54)32(49)38(61-28)46-27-45-31-35(40)43-26-44-36(31)46/h8-9,11-12,14-15,26-28,32-34,38,49-50H,4-7,10,13,16-25H2,1-3H3,(H,41,47)(H,42,51)(H,55,56)(H,57,58)(H2,40,43,44)(H2,52,53,54)/p-4/b9-8-,12-11-,15-14-/t28-,32-,33-,34+,38-/m1/s1",
"mass":"1023.9167",
"source":"chebi:57363"
}
},
{
"id":"lnlncg_c",
"name":"(6Z,9Z,12Z)-octadecatrienoate",
"compartment":"",
"charge":-1,
"formula":"C18H29O2",
"annotation":{
"InChI":"InChI=1S/C18H30O2/c1-2-3-4-5-6-7-8-9-10-11-12-13-14-15-16-17-18(19)20/h6-7,9-10,12-13H,2-5,8,11,14-17H2,1H3,(H,19,20)/p-1/b7-6-,10-9-,13-12-",
"mass":"277.4217",
"source":"chebi:32391"
}
},
{
"id":"gal_c",
"name":"D-galactose",
"compartment":"",
"charge":0,
"formula":"C6H12O6",
"annotation":{
"InChI":"InChI=1S/C6H12O6/c7-1-2-3(8)4(9)5(10)6(11)12-2/h2-11H,1H2/t2-,3+,4+,5-,6?/m1/s1",
"mass":180.1559,
"source":"chebi:4139"
}
},
{
"id":"f1a_c",
"name":"F1alpha",
"compartment":"",
"formula":"C22H37N2O15R",
"annotation":{
"InChI":"",
"mass":"",
"source":"bigg:f1a"
}
},
{
"id":"core6_c",
"name":"N-acetyl-beta-D-glucosaminyl-(1->6)-N-acetyl-alpha-D-galactosaminyl-[glycoprotein]",
"compartment":"",
"formula":"C16H27N2O10R",
"annotation":{
"InChI":"",
"mass":"",
"source":"metacyc:Core6"
}
},
{
"id":"2mcit_c",
"name":"(2S,3S)-2-methylcitrate",
"compartment":"",
"charge":-3,
"formula":"C7H7O7",
"annotation":{
"InChI":"InChI=1S/C7H10O7/c1-3(5(10)11)7(14,6(12)13)2-4(8)9/h3,14H,2H2,1H3,(H,8,9)(H,10,11)(H,12,13)/p-3/t3-,7+/m1/s1",
"mass":203.1263,
"source":"chebi:58853"
}
},
{
"id":"ppcoa_c",
"name":"propanoyl-CoA",
"compartment":"",
"charge":-4,
"formula":"C24H36N7O17P3S",
"annotation":{
"InChI":"InChI=1S/C24H40N7O17P3S/c1-4-15(33)52-8-7-26-14(32)5-6-27-22(36)19(35)24(2,3)10-45-51(42,43)48-50(40,41)44-9-13-18(47-49(37,38)39)17(34)23(46-13)31-12-30-16-20(25)28-11-29-21(16)31/h11-13,17-19,23,34-35H,4-10H2,1-3H3,(H,26,32)(H,27,36)(H,40,41)(H,42,43)(H2,25,28,29)(H2,37,38,39)/p-4/t13-,17-,18-,19+,23-/m1/s1",
"mass":"819.5656",
"source":"chebi:57392"
}
},
{
"id":"oaa_c",
"name":"oxaloacetate",
"compartment":"",
"charge":-2,
"formula":"C4H2O5",
"annotation":{
"InChI":"InChI=1S/C4H4O5/c5-2(4(8)9)1-3(6)7/h1H2,(H,6,7)(H,8,9)/p-2",
"mass":"130.0557",
"source":"chebi:16452"
}
},
{
"id":"man6p_c",
"name":"D-mannose 6-phosphate",
"compartment":"",
"charge":-2,
"formula":"C6H11O9P",
"annotation":{
"InChI":"InChI=1S/C6H13O9P/c7-3-2(1-14-16(11,12)13)15-6(10)5(9)4(3)8/h2-10H,1H2,(H2,11,12,13)/p-2/t2-,3-,4+,5+,6?/m1/s1",
"mass":"258.1199",
"source":"chebi:58735"
}
},
{
"id":"man_c",
"name":"D-mannose",
"compartment":"",
"charge":0,
"formula":"C6H12O6",
"annotation":{
"InChI":"InChI=1S/C6H12O6/c7-1-2-3(8)4(9)5(10)6(11)12-2/h2-11H,1H2/t2-,3-,4+,5+,6?/m1/s1",
"mass":"180.1559",
"source":"chebi:4208"
}
},
{
"id":"4abut_c",
"name":"4-aminobutanoate",
"compartment":"",
"charge":0,
"formula":"C4H9NO2",
"annotation":{
"InChI":"InChI=1S/C4H9NO2/c5-3-1-2-4(6)7/h1-3,5H2,(H,6,7)",
"mass":"103.1198",
"source":"chebi:59888"
}
},
{
"id":"gg4abut_c",
"name":"4-(gamma-L-glutamylamino)butanoate",
"compartment":"",
"charge":-1,
"formula":"C9H15N2O5",
"annotation":{
"InChI":"InChI=1S/C9H16N2O5/c10-6(9(15)16)3-4-7(12)11-5-1-2-8(13)14/h6H,1-5,10H2,(H,11,12)(H,13,14)(H,15,16)/p-1/t6-/m0/s1",
"mass":"231.2258",
"source":"chebi:58800"
}
},
{
"id":"dhlpro_c",
"name":"dihydrolipoylprotein",
"compartment":"",
"formula":"C8H16NOS2R",
"annotation":{
"InChI":"",
"mass":"",
"source":"chebi:16194"
}
},
{
"id":"lpro_c",
"name":"lipoylprotein",
"compartment":"",
"formula":"C8H14NOS2R",
"annotation":{
"InChI":"",
"mass":"",
"source":"chebi:15804"
}
},
{
"id":"maltpt_c",
"name":"alpha-maltopentaose",
"compartment":"",
"charge":0,
"formula":"C30H52O26",
"annotation":{
"InChI":"InChI=1S/C30H52O26/c31-1-6-11(36)12(37)18(43)27(49-6)54-23-8(3-33)51-29(20(45)14(23)39)56-25-10(5-35)52-30(21(46)16(25)41)55-24-9(4-34)50-28(19(44)15(24)40)53-22-7(2-32)48-26(47)17(42)13(22)38/h6-47H,1-5H2/t6-,7-,8-,9-,10-,11-,12+,13-,14-,15-,16-,17-,18-,19-,20-,21-,22-,23-,24-,25-,26+,27-,28-,29-,30-/m1/s1",
"mass":"828.7183",
"source":"chebi:61952"
}
},
{
"id":"maltttr_c",
"name":"alpha-maltotetraose",
"compartment":"",
"charge":0,
"formula":"C24H42O21",
"annotation":{
"InChI":"InChI=1S/C24H42O21/c25-1-5-9(29)10(30)15(35)22(40-5)44-19-7(3-27)42-24(17(37)12(19)32)45-20-8(4-28)41-23(16(36)13(20)33)43-18-6(2-26)39-21(38)14(34)11(18)31/h5-38H,1-4H2/t5-,6-,7-,8-,9-,10+,11-,12-,13-,14-,15-,16-,17-,18-,19-,20-,21+,22-,23-,24-/m1/s1",
"mass":"666.5777",
"source":"chebi:61988"
}
},
{
"id":"3htdcoa_c",
"name":"(3S)-hydroxytetradecanoyl-CoA",
"compartment":"",
"charge":-4,
"formula":"C35H58N7O18P3S",
"annotation":{
"InChI":"InChI=1S/C35H62N7O18P3S/c1-4-5-6-7-8-9-10-11-12-13-23(43)18-26(45)64-17-16-37-25(44)14-15-38-33(48)30(47)35(2,3)20-57-63(54,55)60-62(52,53)56-19-24-29(59-61(49,50)51)28(46)34(58-24)42-22-41-27-31(36)39-21-40-32(27)42/h21-24,28-30,34,43,46-47H,4-20H2,1-3H3,(H,37,44)(H,38,48)(H,52,53)(H,54,55)(H2,36,39,40)(H2,49,50,51)/p-4/t23-,24+,28+,29+,30-,34+/m0/s1",
"mass":"989.8574",
"source":"chebi:62614"
}
},
{
"id":"td2coa_c",
"name":"(2E)-tetradecenoyl-CoA",
"compartment":"",
"charge":-4,
"formula":"C35H56N7O17P3S",
"annotation":{
"InChI":"InChI=1S/C35H60N7O17P3S/c1-4-5-6-7-8-9-10-11-12-13-14-15-26(44)63-19-18-37-25(43)16-17-38-33(47)30(46)35(2,3)21-56-62(53,54)59-61(51,52)55-20-24-29(58-60(48,49)50)28(45)34(57-24)42-23-41-27-31(36)39-22-40-32(27)42/h14-15,22-24,28-30,34,45-46H,4-13,16-21H2,1-3H3,(H,37,43)(H,38,47)(H,51,52)(H,53,54)(H2,36,39,40)(H2,48,49,50)/p-4/b15-14+/t24-,28-,29-,30+,34-/m1/s1",
"mass":"971.8421",
"source":"chebi:61405"
}
},
{
"id":"malcoa_c",
"name":"malonyl-CoA",
"compartment":"",
"charge":-5,
"formula":"C24H33N7O19P3S",
"annotation":{
"InChI":"InChI=1S/C24H38N7O19P3S/c1-24(2,19(37)22(38)27-4-3-13(32)26-5-6-54-15(35)7-14(33)34)9-47-53(44,45)50-52(42,43)46-8-12-18(49-51(39,40)41)17(36)23(48-12)31-11-30-16-20(25)28-10-29-21(16)31/h10-12,17-19,23,36-37H,3-9H2,1-2H3,(H,26,32)(H,27,38)(H,33,34)(H,42,43)(H,44,45)(H2,25,28,29)(H2,39,40,41)/p-5/t12-,17-,18-,19+,23-/m1/s1",
"mass":"848.5406",
"source":"chebi:57384"
}
},
{
"id":"fa9_c",
"name":"Fatty acid (Iso-C17:1)",
"compartment":"",
"charge":-1,
"formula":"C17H31O2",
"annotation":{
"InChI":"",
"mass":"267.4268",
"source":"seed:cpd15601"
}
},
{
"id":"ivcoa_c",
"name":"3-methylbutanoyl-CoA",
"compartment":"",
"charge":-4,
"formula":"C26H40N7O17P3S",
"annotation":{
"InChI":"InChI=1S/C26H44N7O17P3S/c1-14(2)9-17(35)54-8-7-28-16(34)5-6-29-24(38)21(37)26(3,4)11-47-53(44,45)50-52(42,43)46-10-15-20(49-51(39,40)41)19(36)25(48-15)33-13-32-18-22(27)30-12-31-23(18)33/h12-15,19-21,25,36-37H,5-11H2,1-4H3,(H,28,34)(H,29,38)(H,42,43)(H,44,45)(H2,27,30,31)(H2,39,40,41)/p-4/t15-,19-,20-,21+,25-/m1/s1",
"mass":"847.6188",
"source":"chebi:57345"
}
},
{
"id":"g1p_c",
"name":"D-glucopyranose 1-phosphate",
"compartment":"",
"charge":-2,
"formula":"C6H11O9P",
"annotation":{
"InChI":"InChI=1S/C6H13O9P/c7-1-2-3(8)4(9)5(10)6(14-2)15-16(11,12)13/h2-10H,1H2,(H2,11,12,13)/p-2/t2-,3-,4+,5-,6?/m1/s1",
"mass":258.1199,
"source":"chebi:57629"
}
},
{
"id":"g6p_A_c",
"name":"alpha-D-glucose 6-phosphate",
"compartment":"",
"charge":-2,
"formula":"C6H11O9P",
"annotation":{
"InChI":"InChI=1S/C6H13O9P/c7-3-2(1-14-16(11,12)13)15-6(10)5(9)4(3)8/h2-10H,1H2,(H2,11,12,13)/p-2/t2-,3-,4+,5-,6+/m1/s1",
"mass":"258.1199",
"source":"chebi:58225"
}
},
{
"id":"prpp_c",
"name":"5-phospho-alpha-D-ribose 1-diphosphate",
"compartment":"",
"charge":-5,
"formula":"C5H8O14P3",
"annotation":{
"InChI":"InChI=1S/C5H13O14P3/c6-3-2(1-16-20(8,9)10)17-5(4(3)7)18-22(14,15)19-21(11,12)13/h2-7H,1H2,(H,14,15)(H2,8,9,10)(H2,11,12,13)/p-5/t2-,3-,4-,5-/m1/s1",
"mass":"385.0299",
"source":"chebi:58017"
}
},
{
"id":"ncam_c",
"name":"nicotinamide",
"compartment":"",
"charge":0,
"formula":"C6H6N2O",
"annotation":{
"InChI":"InChI=1S/C6H6N2O/c7-6(9)5-2-1-3-8-4-5/h1-4H,(H2,7,9)",
"mass":"122.1246",
"source":"chebi:17154"
}
},
{
"id":"nmn_c",
"name":"beta-nicotinamide D-ribonucleotide",
"compartment":"",
"charge":-1,
"formula":"C11H14N2O8P",
"annotation":{
"InChI":"InChI=1S/C11H15N2O8P/c12-10(16)6-2-1-3-13(4-6)11-9(15)8(14)7(21-11)5-20-22(17,18)19/h1-4,7-9,11,14-15H,5H2,(H3-,12,16,17,18,19)/p-1/t7-,8-,9-,11-/m1/s1",
"mass":"333.2112",
"source":"chebi:14649"
}
},
{
"id":"selmeth_c",
"name":"L-selenomethionine",
"compartment":"",
"charge":0,
"formula":"C5H11NO2Se",
"annotation":{
"InChI":"InChI=1S/C5H11NO2Se/c1-9-3-2-4(6)5(7)8/h4H,2-3,6H2,1H3,(H,7,8)/t4-/m0/s1",
"mass":"196.1063",
"source":"chebi:62621"
}
},
{
"id":"seasmet_c",
"name":"L-adenosylselenomethionine",
"compartment":"",
"charge":1,
"formula":"C15H23N6O5Se",
"annotation":{
"InChI":"InChI=1S/C15H22N6O5Se/c1-27(3-2-7(16)15(24)25)4-8-10(22)11(23)14(26-8)21-6-20-9-12(17)18-5-19-13(9)21/h5-8,10-11,14,22-23H,2-4,16H2,1H3,(H2-,17,18,19,24,25)/p+1/t7-,8+,10+,11+,14+,27?/m0/s1",
"mass":"446.3403",
"source":"chebi:62227"
}
},
{
"id":"didp_c",
"name":"dIDP",
"compartment":"",
"charge":-3,
"formula":"C10H11N4O10P2",
"annotation":{
"InChI":"InChI=1S/C10H14N4O10P2/c15-5-1-7(14-4-13-8-9(14)11-3-12-10(8)16)23-6(5)2-22-26(20,21)24-25(17,18)19/h3-7,15H,1-2H2,(H,20,21)(H,11,12,16)(H2,17,18,19)/p-3/t5-,6+,7+/m0/s1",
"mass":"409.1627",
"source":"chebi:62286"
}
},
{
"id":"ditp_c",
"name":"dITP",
"compartment":"",
"charge":-4,
"formula":"C10H11N4O13P3",
"annotation":{
"InChI":"InChI=1S/C10H15N4O13P3/c15-5-1-7(14-4-13-8-9(14)11-3-12-10(8)16)25-6(5)2-24-29(20,21)27-30(22,23)26-28(17,18)19/h3-7,15H,1-2H2,(H,20,21)(H,22,23)(H,11,12,16)(H2,17,18,19)/p-4/t5-,6+,7+/m0/s1",
"mass":"488.1346",
"source":"chebi:61382"
}
},
{
"id":"ibcoa_c",
"name":"2-methylpropanoyl-CoA",
"compartment":"",
"charge":-4,
"formula":"C25H38N7O17P3S",
"annotation":{
"InChI":"InChI=1S/C25H42N7O17P3S/c1-13(2)24(37)53-8-7-27-15(33)5-6-28-22(36)19(35)25(3,4)10-46-52(43,44)49-51(41,42)45-9-14-18(48-50(38,39)40)17(34)23(47-14)32-12-31-16-20(26)29-11-30-21(16)32/h11-14,17-19,23,34-35H,5-10H2,1-4H3,(H,27,33)(H,28,36)(H,41,42)(H,43,44)(H2,26,29,30)(H2,38,39,40)/p-4/t14-,17-,18-,19+,23-/m1/s1",
"mass":"833.5922",
"source":"chebi:57338"
}
},
{
"id":"fa1_c",
"name":"fa1",
"compartment":"",
"charge":-1,
"formula":"C14H27O2",
"annotation":{
"InChI":"",
"mass":"227.363",
"source":"seed:cpd11430"
}
},
{
"id":"dctp_c",
"name":"dCTP",
"compartment":"",
"charge":-4,
"formula":"C9H12N3O13P3",
"annotation":{
"InChI":"InChI=1S/C9H16N3O13P3/c10-7-1-2-12(9(14)11-7)8-3-5(13)6(23-8)4-22-27(18,19)25-28(20,21)24-26(15,16)17/h1-2,5-6,8,13H,3-4H2,(H,18,19)(H,20,21)(H2,10,11,14)(H2,15,16,17)/p-4/t5-,6+,8+/m0/s1",
"mass":"463.1252",
"source":"chebi:61481"
}
},
{
"id":"dcdp_c",
"name":"dCDP",
"compartment":"",
"charge":-3,
"formula":"C9H12N3O10P2",
"annotation":{
"InChI":"InChI=1S/C9H15N3O10P2/c10-7-1-2-12(9(14)11-7)8-3-5(13)6(21-8)4-20-24(18,19)22-23(15,16)17/h1-2,5-6,8,13H,3-4H2,(H,18,19)(H2,10,11,14)(H2,15,16,17)/p-3/t5-,6+,8+/m0/s1",
"mass":"384.1532",
"source":"chebi:58593"
}
},
{
"id":"hs_pre10_c",
"name":"heparan sulfate, precursor 10",
"compartment":"",
"formula":"C79H121N5O77S4R",
"annotation":{
"InChI":"",
"mass":"",
"source":"bigg:hs_pre10"
}
},
{
"id":"hs_pre11_c",
"name":"heparan sulfate, precursor 11",
"compartment":"",
"formula":"C79H121N5O77S4R",
"annotation":{
"InChI":"",
"mass":"",
"source":"bigg:hs_pre11"
}
},
{
"id":"fmn_c",
"name":"FMN",
"compartment":"",
"charge":-3,
"formula":"C17H18N4O9P",
"annotation":{
"InChI":"InChI=1S/C17H21N4O9P/c1-7-3-9-10(4-8(7)2)21(15-13(18-9)16(25)20-17(26)19-15)5-11(22)14(24)12(23)6-30-31(27,28)29/h3-4,11-12,14,22-24H,5-6H2,1-2H3,(H3,20,25,26,27,28,29)/p-3/t11-,12+,14-/m0/s1",
"mass":"453.32",
"source":"chebi:58210"
}
},
{
"id":"ribflv_c",
"name":"riboflavin",
"compartment":"",
"charge":-1,
"formula":"C17H19N4O6",
"annotation":{
"InChI":"InChI=1S/C17H20N4O6/c1-7-3-9-10(4-8(7)2)21(5-11(23)14(25)12(24)6-22)15-13(18-9)16(26)20-17(27)19-15/h3-4,11-12,14,22-25H,5-6H2,1-2H3,(H,20,26,27)/p-1/t11-,12+,14-/m0/s1",
"mass":"375.356",
"source":"chebi:57986"
}
},
{
"id":"hxcoa_c",
"name":"hexanoyl-CoA",
"compartment":"",
"charge":-4,
"formula":"C27H42N7O17P3S",
"annotation":{
"InChI":"InChI=1S/C27H46N7O17P3S/c1-4-5-6-7-18(36)55-11-10-29-17(35)8-9-30-25(39)22(38)27(2,3)13-48-54(45,46)51-53(43,44)47-12-16-21(50-52(40,41)42)20(37)26(49-16)34-15-33-19-23(28)31-14-32-24(19)34/h14-16,20-22,26,37-38H,4-13H2,1-3H3,(H,29,35)(H,30,39)(H,43,44)(H,45,46)(H2,28,31,32)(H2,40,41,42)/p-4/t16-,20-,21-,22+,26-/m1/s1",
"mass":"861.6454",
"source":"chebi:62620"
}
},
{
"id":"3oocoa_c",
"name":"3-oxooctanoyl-CoA",
"compartment":"",
"charge":-4,
"formula":"C29H44N7O18P3S",
"annotation":{
"InChI":"InChI=1S/C29H48N7O18P3S/c1-4-5-6-7-17(37)12-20(39)58-11-10-31-19(38)8-9-32-27(42)24(41)29(2,3)14-51-57(48,49)54-56(46,47)50-13-18-23(53-55(43,44)45)22(40)28(52-18)36-16-35-21-25(30)33-15-34-26(21)36/h15-16,18,22-24,28,40-41H,4-14H2,1-3H3,(H,31,38)(H,32,42)(H,46,47)(H,48,49)(H2,30,33,34)(H2,43,44,45)/p-4/t18-,22-,23-,24+,28-/m1/s1",
"mass":"903.682",
"source":"chebi:62619"
}
},
{
"id":"ugmd_c",
"name":"UDP-N-acetyl-alpha-D-muramoyl-L-alanyl-gamma-D-glutamyl-meso-diaminopimelate",
"compartment":"",
"charge":-4,
"formula":"C35H51N7O26P2",
"annotation":{
"InChI":"InChI=1S/C35H55N7O26P2/c1-13(28(50)40-18(33(56)57)7-8-21(45)39-17(32(54)55)6-4-5-16(36)31(52)53)37-29(51)14(2)64-27-23(38-15(3)44)34(66-19(11-43)25(27)48)67-70(61,62)68-69(59,60)63-12-20-24(47)26(49)30(65-20)42-10-9-22(46)41-35(42)58/h9-10,13-14,16-20,23-27,30,34,43,47-49H,4-8,11-12,36H2,1-3H3,(H,37,51)(H,38,44)(H,39,45)(H,40,50)(H,52,53)(H,54,55)(H,56,57)(H,59,60)(H,61,62)(H,41,46,58)/p-4/t13-,14+,16+,17-,18+,19+,20+,23+,24+,25+,26+,27+,30+,34+/m0/s1",
"mass":"1047.7583",
"source":"chebi:83905"
}
},
{
"id":"ala__D_c",
"name":"D-alanine",
"compartment":"",
"charge":0,
"formula":"C3H7NO2",
"annotation":{
"InChI":"InChI=1S/C3H7NO2/c1-2(4)3(5)6/h2H,4H2,1H3,(H,5,6)/t2-/m1/s1",
"mass":"89.0932",
"source":"chebi:57416"
}
},
{
"id":"um4p_c",
"name":"UDP-N-acetylmuramoyl-L-alanyl-D-gamma-glutamyl-meso-2,6-diaminopimelate-D-alanine",
"compartment":"",
"charge":-4,
"formula":"C38H56N8O27P2",
"annotation":{
"InChI":"",
"mass":1118.8362,
"source":"seed:cpd15579"
}
},
{
"id":"fald_c",
"name":"formaldehyde",
"compartment":"",
"charge":0,
"formula":"CH2O",
"annotation":{
"InChI":"InChI=1S/CH2O/c1-2/h1H2",
"mass":"30.026",
"source":"chebi:16842"
}
},
{
"id":"fmnh2_c",
"name":"FMNH2",
"compartment":"",
"charge":-2,
"formula":"C17H21N4O9P",
"annotation":{
"InChI":"InChI=1S/C17H23N4O9P/c1-7-3-9-10(4-8(7)2)21(15-13(18-9)16(25)20-17(26)19-15)5-11(22)14(24)12(23)6-30-31(27,28)29/h3-4,11-12,14,18,22-24H,5-6H2,1-2H3,(H2,27,28,29)(H2,19,20,25,26)/p-2/t11-,12+,14-/m0/s1",
"mass":"456.3438",
"source":"chebi:57618"
}
},
{
"id":"so3_c",
"name":"sulfite",
"compartment":"",
"charge":-2,
"formula":"O3S",
"annotation":{
"InChI":"InChI=1S/H2O3S/c1-4(2)3/h(H2,1,2,3)/p-2",
"mass":80.0632,
"source":"chebi:17359"
}
},
{
"id":"mso3_c",
"name":"methanesulfonate",
"compartment":"",
"charge":-1,
"formula":"CH3O3S",
"annotation":{
"InChI":"InChI=1S/CH4O3S/c1-5(2,3)4/h1H3,(H,2,3,4)/p-1",
"mass":"95.0977",
"source":"chebi:25224"
}
},
{
"id":"3mob_c",
"name":"3-methyl-2-oxobutanoate",
"compartment":"",
"charge":-1,
"formula":"C5H7O3",
"annotation":{
"InChI":"InChI=1S/C5H8O3/c1-3(2)4(6)5(7)8/h3H,1-2H3,(H,7,8)/p-1",
"mass":"115.1073",
"source":"chebi:11851"
}
},
{
"id":"adrncoa_c",
"name":"(7Z,10Z,13Z,16Z)-docosatetraenoyl-CoA",
"compartment":"",
"charge":-4,
"formula":"C43H66N7O17P3S",
"annotation":{
"InChI":"InChI=1S/C43H70N7O17P3S/c1-4-5-6-7-8-9-10-11-12-13-14-15-16-17-18-19-20-21-22-23-34(52)71-27-26-45-33(51)24-25-46-41(55)38(54)43(2,3)29-64-70(61,62)67-69(59,60)63-28-32-37(66-68(56,57)58)36(53)42(65-32)50-31-49-35-39(44)47-30-48-40(35)50/h8-9,11-12,14-15,17-18,30-32,36-38,42,53-54H,4-7,10,13,16,19-29H2,1-3H3,(H,45,51)(H,46,55)(H,59,60)(H,61,62)(H2,44,47,48)(H2,56,57,58)/p-4/b9-8-,12-11-,15-14-,18-17-/t32-,36-,37-,38+,42-/m1/s1",
"mass":"1078.0071",
"source":"chebi:73856"
}
},
{
"id":"arachdcoa_c",
"name":"(5Z,8Z,11Z,14Z)-eicosatetraenoyl-CoA",
"compartment":"",
"charge":-4,
"formula":"C41H62N7O17P3S",
"annotation":{
"InChI":"InChI=1S/C41H66N7O17P3S/c1-4-5-6-7-8-9-10-11-12-13-14-15-16-17-18-19-20-21-32(50)69-25-24-43-31(49)22-23-44-39(53)36(52)41(2,3)27-62-68(59,60)65-67(57,58)61-26-30-35(64-66(54,55)56)34(51)40(63-30)48-29-47-33-37(42)45-28-46-38(33)48/h8-9,11-12,14-15,17-18,28-30,34-36,40,51-52H,4-7,10,13,16,19-27H2,1-3H3,(H,43,49)(H,44,53)(H,57,58)(H,59,60)(H2,42,45,46)(H2,54,55,56)/p-4/b9-8-,12-11-,15-14-,18-17-/t30-,34-,35-,36+,40-/m1/s1",
"mass":"1049.954",
"source":"chebi:57368"
}
},
{
"id":"arso4_c",
"name":"Aryl sulfate",
"compartment":"",
"formula":"C6H6O4S",
"annotation":{
"InChI":"",
"mass":174.1744,
"source":"bigg:arso4"
}
},
{
"id":"phenol_c",
"name":"phenol",
"compartment":"",
"charge":0,
"formula":"C6H6O",
"annotation":{
"InChI":"InChI=1S/C6H6O/c7-6-4-2-1-3-5-6/h1-5,7H",
"mass":"94.1112",
"source":"chebi:15882"
}
},
{
"id":"Lcyst_c",
"name":"L-cysteate",
"compartment":"",
"charge":-1,
"formula":"C3H6NO5S",
"annotation":{
"InChI":"InChI=1S/C3H7NO5S/c4-2(3(5)6)1-10(7,8)9/h2H,1,4H2,(H,5,6)(H,7,8,9)/p-1/t2-/m0/s1",
"mass":"168.1484",
"source":"chebi:58090"
}
},
{
"id":"3sala_c",
"name":"3-sulfino-L-alanine",
"compartment":"",
"charge":-1,
"formula":"C3H6NO4S",
"annotation":{
"InChI":"InChI=1S/C3H7NO4S/c4-2(3(5)6)1-9(7)8/h2H,1,4H2,(H,5,6)(H,7,8)/p-1/t2-/m0/s1",
"mass":"152.149",
"source":"chebi:61085"
}
},
{
"id":"dohdu_c",
"name":"3,7-dideoxy-D-threo-hepto-2,6-diulosonate",
"compartment":"",
"charge":-1,
"formula":"C7H9O6",
"annotation":{
"InChI":"",
"mass":"189.1428",
"source":"seed:cpd15857"
}
},
{
"id":"dohau_c",
"name":"3,7-dideoxy-D-threo-hepto-2-amino-6-ulosonate",
"compartment":"",
"formula":"C7H13NO5",
"annotation":{
"InChI":"",
"mass":"191.1818",
"source":"seed:cpd15856"
}
},
{
"id":"nh4_c",
"name":"NH3",
"compartment":"",
"charge":1,
"formula":"H4N",
"annotation":{
"InChI":"",
"mass":"18.0385",
"source":"seed:cpd00013"
}
},
{
"id":"dxtrn_c",
"name":"phosphorylase-limit dextrin (glycogenin-1,6{4[1,4-Glc], 4[1,4-Glc]})",
"compartment":"",
"formula":"C48H81O41R",
"annotation":{
"InChI":"",
"mass":"",
"source":"bigg:dxtrn"
}
},
{
"id":"glygn3_c",
"name":"glycogen, structure 3 (glycogenin-7[1,4-Glc])",
"compartment":"",
"formula":"C42H71O36R",
"annotation":{
"InChI":"",
"mass":"",
"source":"bigg:glygn3"
}
},
{
"id":"gcarote_c",
"name":"gamma-carotene",
"compartment":"",
"charge":0,
"formula":"C40H56",
"annotation":{
"InChI":"InChI=1S/C40H56/c1-32(2)18-13-21-35(5)24-15-26-36(6)25-14-22-33(3)19-11-12-20-34(4)23-16-27-37(7)29-30-39-38(8)28-17-31-40(39,9)10/h11-12,14-16,18-20,22-27,29-30H,13,17,21,28,31H2,1-10H3/b12-11+,22-14+,23-16+,26-15+,30-29+,33-19+,34-20+,35-24+,36-25+,37-27+",
"mass":"536.8726",
"source":"chebi:27740"
}
},
{
"id":"caro_c",
"name":"all-trans-beta-carotene",
"compartment":"",
"charge":0,
"formula":"C40H56",
"annotation":{
"InChI":"InChI=1S/C40H56/c1-31(19-13-21-33(3)25-27-37-35(5)23-15-29-39(37,7)8)17-11-12-18-32(2)20-14-22-34(4)26-28-38-36(6)24-16-30-40(38,9)10/h11-14,17-22,25-28H,15-16,23-24,29-30H2,1-10H3/b12-11+,19-13+,20-14+,27-25+,28-26+,31-17+,32-18+,33-21+,34-22+",
"mass":"536.8726",
"source":"chebi:17579"
}
},
{
"id":"f6p_c",
"name":"D-fructose 6-phosphate",
"compartment":"",
"charge":-2,
"formula":"C6H11O9P",
"annotation":{
"InChI":"InChI=1S/C6H13O9P/c7-1-3(8)5(10)6(11)4(9)2-15-16(12,13)14/h4-7,9-11H,1-2H2,(H2,12,13,14)/p-2/t4-,5-,6-/m1/s1",
"mass":258.1199,
"source":"chebi:57579"
}
},
{
"id":"sbt6p_c",
"name":"D-sorbitol 6-phosphate",
"compartment":"",
"charge":-2,
"formula":"C6H13O9P",
"annotation":{
"InChI":"InChI=1S/C6H15O9P/c7-1-3(8)5(10)6(11)4(9)2-15-16(12,13)14/h3-11H,1-2H2,(H2,12,13,14)/p-2/t3-,4+,5+,6+/m0/s1",
"mass":"260.1358",
"source":"chebi:60084"
}
},
{
"id":"ddcacoa_c",
"name":"dodecanoyl-CoA",
"compartment":"",
"charge":-4,
"formula":"C33H54N7O17P3S",
"annotation":{
"InChI":"InChI=1S/C33H58N7O17P3S/c1-4-5-6-7-8-9-10-11-12-13-24(42)61-17-16-35-23(41)14-15-36-31(45)28(44)33(2,3)19-54-60(51,52)57-59(49,50)53-18-22-27(56-58(46,47)48)26(43)32(55-22)40-21-39-25-29(34)37-20-38-30(25)40/h20-22,26-28,32,43-44H,4-19H2,1-3H3,(H,35,41)(H,36,45)(H,49,50)(H,51,52)(H2,34,37,38)(H2,46,47,48)/p-4/t22-,26-,27-,28+,32-/m1/s1",
"mass":"945.8048",
"source":"chebi:57375"
}
},
{
"id":"dd2coa_c",
"name":"(2E)-dodecenoyl-CoA",
"compartment":"",
"charge":-4,
"formula":"C33H52N7O17P3S",
"annotation":{
"InChI":"InChI=1S/C33H56N7O17P3S/c1-4-5-6-7-8-9-10-11-12-13-24(42)61-17-16-35-23(41)14-15-36-31(45)28(44)33(2,3)19-54-60(51,52)57-59(49,50)53-18-22-27(56-58(46,47)48)26(43)32(55-22)40-21-39-25-29(34)37-20-38-30(25)40/h12-13,20-22,26-28,32,43-44H,4-11,14-19H2,1-3H3,(H,35,41)(H,36,45)(H,49,50)(H,51,52)(H2,34,37,38)(H2,46,47,48)/p-4/b13-12+/t22-,26-,27-,28+,32-/m1/s1",
"mass":"943.789",
"source":"chebi:57330"
}
},
{
"id":"melt_c",
"name":"melibiitol",
"compartment":"",
"charge":0,
"formula":"C12H24O11",
"annotation":{
"InChI":"InChI=1S/C12H24O11/c13-1-4(14)7(16)8(17)5(15)2-22-3-6-9(18)10(19)11(20)12(21)23-6/h4-21H,1-3H2/t4-,5+,6-,7-,8-,9+,10+,11-,12+/m1/s1",
"mass":"344.3124",
"source":"chebi:27527"
}
},
{
"id":"sbt__D_c",
"name":"D-sorbitol",
"compartment":"",
"charge":0,
"formula":"C6H14O6",
"annotation":{
"InChI":"InChI=1S/C6H14O6/c7-1-3(9)5(11)6(12)4(10)2-8/h3-12H,1-2H2/t3-,4+,5-,6-/m1/s1",
"mass":"182.1718",
"source":"chebi:17924"
}
},
{
"id":"thcholst_c",
"name":"(25R)-3alpha,7alpha,12alpha-trihydroxy-5beta-cholestan-26-al",
"compartment":"",
"charge":0,
"formula":"C27H46O4",
"annotation":{
"InChI":"InChI=1S/C27H46O4/c1-16(15-28)6-5-7-17(2)20-8-9-21-25-22(14-24(31)27(20,21)4)26(3)11-10-19(29)12-18(26)13-23(25)30/h15-25,29-31H,5-14H2,1-4H3/t16-,17-,18+,19-,20-,21+,22+,23-,24+,25+,26+,27-/m1/s1",
"mass":"434.6517",
"source":"chebi:48940"
}
},
{
"id":"thcholstoic_c",
"name":"(25R)-3alpha,7alpha,12alpha-trihydroxy-5beta-cholestan-26-oate",
"compartment":"",
"charge":-1,
"formula":"C27H45O5",
"annotation":{
"InChI":"InChI=1S/C27H46O5/c1-15(6-5-7-16(2)25(31)32)19-8-9-20-24-21(14-23(30)27(19,20)4)26(3)11-10-18(28)12-17(26)13-22(24)29/h15-24,28-30H,5-14H2,1-4H3,(H,31,32)/p-1/t15-,16-,17+,18-,19-,20+,21+,22-,23+,24+,26+,27-/m1/s1",
"mass":"449.6432",
"source":"chebi:58734"
}
},
{
"id":"vitd2_c",
"name":"vitamin D2",
"compartment":"",
"charge":0,
"formula":"C28H44O",
"annotation":{
"InChI":"InChI=1S/C28H44O/c1-19(2)20(3)9-10-22(5)26-15-16-27-23(8-7-17-28(26,27)6)12-13-24-18-25(29)14-11-21(24)4/h9-10,12-13,19-20,22,25-27,29H,4,7-8,11,14-18H2,1-3,5-6H3/b10-9+,23-12+,24-13-/t20-,22+,25-,26+,27-,28+/m0/s1",
"mass":"396.6484",
"source":"chebi:28934"
}
},
{
"id":"25hvitd2_c",
"name":"25-hydroxyvitamin D2",
"compartment":"",
"charge":0,
"formula":"C28H44O2",
"annotation":{
"InChI":"InChI=1S/C28H44O2/c1-19-10-14-24(29)18-23(19)13-12-22-8-7-17-28(6)25(15-16-26(22)28)20(2)9-11-21(3)27(4,5)30/h9,11-13,20-21,24-26,29-30H,1,7-8,10,14-18H2,2-6H3/b11-9+,22-12+,23-13-/t20-,21+,24+,25-,26+,28-/m1/s1",
"mass":"412.6478",
"source":"chebi:86319"
}
},
{
"id":"tag1601819Z180_c",
"name":"Triacylglycerol (16:0/18:1(9Z)/18:0)",
"compartment":"",
"formula":"C55H104O6",
"annotation":{
"InChI":"",
"mass":861.4107,
"source":"bigg:tag1601819Z180"
}
},
{
"id":"ocdca_c",
"name":"octadecanoate",
"compartment":"",
"charge":-1,
"formula":"C18H35O2",
"annotation":{
"InChI":"InChI=1S/C18H36O2/c1-2-3-4-5-6-7-8-9-10-11-12-13-14-15-16-17-18(19)20/h2-17H2,1H3,(H,19,20)/p-1",
"mass":"283.4693",
"source":"chebi:25629"
}
},
{
"id":"12dgr1601819Z_c",
"name":"1,2-Diacyl-sn-glycerol (1-hexadecanoyl,2-(9Z)-octadecenoyl, 16:0/18:1(9Z))",
"compartment":"",
"formula":"C37H70O5",
"annotation":{
"InChI":"",
"mass":594.9487,
"source":"bigg:12dgr1601819Z"
}
},
{
"id":"dptne_c",
"name":"hop-22(29)-ene",
"compartment":"",
"charge":0,
"formula":"C30H50",
"annotation":{
"InChI":"InChI=1S/C30H50/c1-20(2)21-12-17-27(5)22(21)13-18-29(7)24(27)10-11-25-28(6)16-9-15-26(3,4)23(28)14-19-30(25,29)8/h21-25H,1,9-19H2,2-8H3/t21-,22+,23+,24-,25-,27+,28+,29-,30-/m1/s1",
"mass":"410.718",
"source":"chebi:4648"
}
},
{
"id":"ksi_deg34_c",
"name":"keratan sulfate I, degradation product 34",
"compartment":"",
"formula":"C76H126N5O59S1",
"annotation":{
"InChI":"",
"mass":"2085.8767",
"source":"bigg:ksi_deg34"
}
},
{
"id":"ksi_deg35_c",
"name":"keratan sulfate I, degradation product 35",
"compartment":"",
"formula":"C68H113N4O54S1",
"annotation":{
"InChI":"",
"mass":"1882.6842",
"source":"bigg:ksi_deg35"
}
},
{
"id":"udpxyl_c",
"name":"UDP-alpha-D-xylose",
"compartment":"",
"charge":-2,
"formula":"C14H20N2O16P2",
"annotation":{
"InChI":"InChI=1S/C14H22N2O16P2/c17-5-3-28-13(11(22)8(5)19)31-34(26,27)32-33(24,25)29-4-6-9(20)10(21)12(30-6)16-2-1-7(18)15-14(16)23/h1-2,5-6,8-13,17,19-22H,3-4H2,(H,24,25)(H,26,27)(H,15,18,23)/p-2/t5-,6-,8+,9-,10-,11-,12-,13-/m1/s1",
"mass":"534.2599",
"source":"chebi:57632"
}
},
{
"id":"udparab_c",
"name":"UDP-beta-L-arabinopyranose",
"compartment":"",
"charge":-2,
"formula":"C14H20N2O16P2",
"annotation":{
"InChI":"InChI=1S/C14H22N2O16P2/c17-5-3-28-13(11(22)8(5)19)31-34(26,27)32-33(24,25)29-4-6-9(20)10(21)12(30-6)16-2-1-7(18)15-14(16)23/h1-2,5-6,8-13,17,19-22H,3-4H2,(H,24,25)(H,26,27)(H,15,18,23)/p-2/t5-,6+,8-,9+,10+,11+,12+,13+/m0/s1",
"mass":"534.2599",
"source":"chebi:61457"
}
},
{
"id":"ac_c",
"name":"acetate",
"compartment":"",
"charge":-1,
"formula":"C2H3O2",
"annotation":{
"InChI":"InChI=1S/C2H4O2/c1-2(3)4/h1H3,(H,3,4)/p-1",
"mass":"59.044",
"source":"chebi:30089"
}
},
{
"id":"retinol_c",
"name":"all-trans-retinol",
"compartment":"",
"charge":0,
"formula":"C20H30O",
"annotation":{
"InChI":"InChI=1S/C20H30O/c1-16(8-6-9-17(2)13-15-21)11-12-19-18(3)10-7-14-20(19,4)5/h6,8-9,11-13,21H,7,10,14-15H2,1-5H3/b9-6+,12-11+,16-8+,17-13+",
"mass":"286.4516",
"source":"chebi:17336"
}
},
{
"id":"pmtcoa_c",
"name":"hexadecanoyl-CoA",
"compartment":"",
"charge":-4,
"formula":"C37H62N7O17P3S",
"annotation":{
"InChI":"InChI=1S/C37H66N7O17P3S/c1-4-5-6-7-8-9-10-11-12-13-14-15-16-17-28(46)65-21-20-39-27(45)18-19-40-35(49)32(48)37(2,3)23-58-64(55,56)61-63(53,54)57-22-26-31(60-62(50,51)52)30(47)36(59-26)44-25-43-29-33(38)41-24-42-34(29)44/h24-26,30-32,36,47-48H,4-23H2,1-3H3,(H,39,45)(H,40,49)(H,53,54)(H,55,56)(H2,38,41,42)(H2,50,51,52)/p-4/t26-,30-,31-,32+,36-/m1/s1",
"mass":"1001.9112",
"source":"chebi:57379"
}
},
{
"id":"retpalm_c",
"name":"Retinyl palminate",
"compartment":"",
"formula":"C36H60O2",
"annotation":{
"InChI":"",
"mass":524.8604,
"source":"bigg:retpalm"
}
},
{
"id":"amet_c",
"name":"S-adenosyl-L-methionine",
"compartment":"",
"charge":1,
"formula":"C15H23N6O5S",
"annotation":{
"InChI":"InChI=1S/C15H22N6O5S/c1-27(3-2-7(16)15(24)25)4-8-10(22)11(23)14(26-8)21-6-20-9-12(17)18-5-19-13(9)21/h5-8,10-11,14,22-23H,2-4,16H2,1H3,(H2-,17,18,19,24,25)/p+1/t7-,8+,10+,11+,14+,27?/m0/s1",
"mass":"399.4453",
"source":"chebi:59789"
}
},
{
"id":"ahcys_c",
"name":"S-adenosyl-L-homocysteine",
"compartment":"",
"charge":0,
"formula":"C14H20N6O5S",
"annotation":{
"InChI":"InChI=1S/C14H20N6O5S/c15-6(14(23)24)1-2-26-3-7-9(21)10(22)13(25-7)20-5-19-8-11(16)17-4-18-12(8)20/h4-7,9-10,13,21-22H,1-3,15H2,(H,23,24)(H2,16,17,18)/t6-,7+,9+,10+,13+/m0/s1",
"mass":"384.4108",
"source":"chebi:57856"
}
},
{
"id":"caphis_c",
"name":"2-(3-amino-3-carboxypropyl)-L-histidine",
"compartment":"",
"charge":0,
"formula":"C10H16N4O4",
"annotation":{
"InChI":"InChI=1S/C10H16N4O4/c11-6(9(15)16)1-2-8-13-4-5(14-8)3-7(12)10(17)18/h4,6-7H,1-3,11-12H2,(H,13,14)(H,15,16)(H,17,18)/t6?,7-/m0/s1",
"mass":"256.2584",
"source":"chebi:58031"
}
},
{
"id":"cmaphis_c",
"name":"2-[3-carboxy-3-(methylammonio)propyl]-L-histidine",
"compartment":"",
"charge":0,
"formula":"C11H18N4O4",
"annotation":{
"InChI":"InChI=1S/C11H18N4O4/c1-13-8(11(18)19)2-3-9-14-5-6(15-9)4-7(12)10(16)17/h5,7-8,13H,2-4,12H2,1H3,(H,14,15)(H,16,17)(H,18,19)/t7-,8?/m0/s1",
"mass":"270.285",
"source":"chebi:57784"
}
},
{
"id":"enter_c",
"name":"enterobactin",
"compartment":"",
"charge":-1,
"formula":"C30H26N3O15",
"annotation":{
"InChI":"InChI=1S/C30H27N3O15/c34-19-7-1-4-13(22(19)37)25(40)31-16-10-46-29(44)18(33-27(42)15-6-3-9-21(36)24(15)39)12-48-30(45)17(11-47-28(16)43)32-26(41)14-5-2-8-20(35)23(14)38/h1-9,16-18,34-39H,10-12H2,(H,31,40)(H,32,41)(H,33,42)/p-1/t16-,17-,18-/m0/s1",
"mass":"668.5385",
"source":"chebi:77805"
}
},
{
"id":"fe3_c",
"name":"Fe(3+)",
"compartment":"",
"charge":3,
"formula":"Fe",
"annotation":{
"InChI":"InChI=1S/Fe/q+3",
"mass":"55.845",
"source":"chebi:29034"
}
},
{
"id":"feenter_c",
"name":"ferric enterobactin complex",
"compartment":"",
"charge":-3,
"formula":"C30H21N3O15Fe",
"annotation":{
"InChI":"InChI=1S/C30H27N3O15.Fe/c34-19-7-1-4-13(22(19)37)25(40)31-16-10-46-29(44)18(33-27(42)15-6-3-9-21(36)24(15)39)12-48-30(45)17(11-47-28(16)43)32-26(41)14-5-2-8-20(35)23(14)38;/h1-9,16-18,34-39H,10-12H2,(H,31,40)(H,32,41)(H,33,42);/q;+3/p-6",
"mass":"719.3438",
"source":"metacyc:FERRIC-ENTEROBACTIN-COMPLEX"
}
},
{
"id":"2mcacn_c",
"name":"cis-2-methylaconitate",
"compartment":"",
"charge":-3,
"formula":"C7H5O6",
"annotation":{
"InChI":"InChI=1S/C7H8O6/c1-3(6(10)11)4(7(12)13)2-5(8)9/h2H2,1H3,(H,8,9)(H,10,11)(H,12,13)/p-3/b4-3-",
"mass":"185.111",
"source":"chebi:57872"
}
},
{
"id":"tag1819Z1819Z160_c",
"name":"Triacylglycerol (18:1(9Z)/18:1(9Z)/16:0)",
"compartment":"",
"formula":"C55H102O6",
"annotation":{
"InChI":"",
"mass":859.3948,
"source":"bigg:tag1819Z1819Z160"
}
},
{
"id":"12dgr1819Z1819Z_c",
"name":"1,2-Diacyl-sn-glycerol (1,2-di-(9Z)-octadecenoyl, 18:1(9Z)/18:1(9Z))",
"compartment":"",
"formula":"C39H72O5",
"annotation":{
"InChI":"",
"mass":620.986,
"source":"bigg:12dgr1819Z1819Z"
}
},
{
"id":"3gmp_c",
"name":"3'-GMP",
"compartment":"",
"charge":-2,
"formula":"C10H12N5O8P",
"annotation":{
"InChI":"InChI=1S/C10H14N5O8P/c11-10-13-7-4(8(18)14-10)12-2-15(7)9-5(17)6(3(1-16)22-9)23-24(19,20)21/h2-3,5-6,9,16-17H,1H2,(H2,19,20,21)(H3,11,13,14,18)/p-2/t3-,5-,6-,9-/m1/s1",
"mass":"361.2047",
"source":"chebi:60732"
}
},
{
"id":"23cgmp_c",
"name":"2',3'-cyclic GMP",
"compartment":"",
"charge":-1,
"formula":"C10H11N5O7P",
"annotation":{
"InChI":"InChI=1S/C10H12N5O7P/c11-10-13-7-4(8(17)14-10)12-2-15(7)9-6-5(3(1-16)20-9)21-23(18,19)22-6/h2-3,5-6,9,16H,1H2,(H,18,19)(H3,11,13,14,17)/p-1/t3-,5-,6-,9-/m1/s1",
"mass":"344.1974",
"source":"chebi:60837"
}
},
{
"id":"kynate_c",
"name":"kynurenate",
"compartment":"",
"charge":-1,
"formula":"C10H6NO3",
"annotation":{
"InChI":"InChI=1S/C10H7NO3/c12-9-5-8(10(13)14)11-7-4-2-1-3-6(7)9/h1-5H,(H,11,12)(H,13,14)/p-1",
"mass":"188.1595",
"source":"chebi:58454"
}
},
{
"id":"4aphdob_c",
"name":"4-(2-aminophenyl)-2,4-dioxobutanoate",
"compartment":"",
"charge":-1,
"formula":"C10H8NO4",
"annotation":{
"InChI":"InChI=1S/C10H9NO4/c11-7-4-2-1-3-6(7)8(12)5-9(13)10(14)15/h1-4H,5,11H2,(H,14,15)/p-1",
"mass":"206.1748",
"source":"chebi:58147"
}
},
{
"id":"13dpg_c",
"name":"3-phospho-D-glyceroyl phosphate",
"compartment":"",
"charge":-4,
"formula":"C3H4O10P2",
"annotation":{
"InChI":"InChI=1S/C3H8O10P2/c4-2(1-12-14(6,7)8)3(5)13-15(9,10)11/h2,4H,1H2,(H2,6,7,8)(H2,9,10,11)/p-4/t2-/m1/s1",
"mass":"262.0054",
"source":"chebi:57604"
}
},
{
"id":"maltpttre_c",
"name":"maltopentaosyltrehalose",
"compartment":"",
"formula":"C42H72O36",
"annotation":{
"InChI":"",
"mass":1152.9995,
"source":"bigg:maltpttre"
}
},
{
"id":"pa1819Z160_c",
"name":"1-(9Z)-octadecenoyl,2-hexadecanoyl-sn-glycerol 3-phosphate",
"compartment":"",
"formula":"C37H69O8P",
"annotation":{
"InChI":"",
"mass":672.9127,
"source":"bigg:pa1819Z160"
}
},
{
"id":"1odec9eg3p_c",
"name":"1-octadec-9-enoyl-sn-glycerol 3-phosphate",
"compartment":"",
"formula":"C21H39O7P1",
"annotation":{
"InChI":"",
"mass":434.5039,
"source":"bigg:1odec9eg3p"
}
},
{
"id":"op4en_c",
"name":"2-oxopent-4-enoate",
"compartment":"",
"charge":-1,
"formula":"C5H5O3",
"annotation":{
"InChI":"InChI=1S/C5H6O3/c1-2-3-4(6)5(7)8/h2-3H,1H3,(H,7,8)/p-1/b3-2+",
"mass":"113.0914",
"source":"chebi:11641"
}
},
{
"id":"4h2oxov_c",
"name":"4-hydroxy-2-oxopentanoate",
"compartment":"",
"charge":-1,
"formula":"C5H7O4",
"annotation":{
"InChI":"InChI=1S/C5H8O4/c1-3(6)2-4(7)5(8)9/h3,6H,2H2,1H3,(H,8,9)/p-1",
"mass":"131.1067",
"source":"chebi:58222"
}
},
{
"id":"xu5p__D_c",
"name":"D-xylulose 5-phosphate",
"compartment":"",
"charge":-2,
"formula":"C5H9O8P",
"annotation":{
"InChI":"InChI=1S/C5H11O8P/c6-1-3(7)5(9)4(8)2-13-14(10,11)12/h4-6,8-9H,1-2H2,(H2,10,11,12)/p-2/t4-,5-/m1/s1",
"mass":"228.0939",
"source":"chebi:57737"
}
},
{
"id":"pan4p_c",
"name":"D-pantetheine 4'-phosphate",
"compartment":"",
"charge":-2,
"formula":"C11H21N2O7PS",
"annotation":{
"InChI":"InChI=1S/C11H23N2O7PS/c1-11(2,7-20-21(17,18)19)9(15)10(16)13-4-3-8(14)12-5-6-22/h9,15,22H,3-7H2,1-2H3,(H,12,14)(H,13,16)(H2,17,18,19)/p-2/t9-/m0/s1",
"mass":"356.3324",
"source":"chebi:61723"
}
},
{
"id":"dpcoa_c",
"name":"3'-dephospho-CoA",
"compartment":"",
"charge":-2,
"formula":"C21H33N7O13P2S",
"annotation":{
"InChI":"InChI=1S/C21H35N7O13P2S/c1-21(2,16(32)19(33)24-4-3-12(29)23-5-6-44)8-39-43(36,37)41-42(34,35)38-7-11-14(30)15(31)20(40-11)28-10-27-13-17(22)25-9-26-18(13)28/h9-11,14-16,20,30-32,44H,3-8H2,1-2H3,(H,23,29)(H,24,33)(H,34,35)(H,36,37)(H2,22,25,26)/p-2/t11-,14-,15-,16+,20-/m1/s1",
"mass":"685.5383",
"source":"chebi:57328"
}
},
{
"id":"glyc_c",
"name":"glycerol",
"compartment":"",
"charge":0,
"formula":"C3H8O3",
"annotation":{
"InChI":"InChI=1S/C3H8O3/c4-1-3(6)2-5/h3-6H,1-2H2",
"mass":92.0938,
"source":"chebi:17754"
}
},
{
"id":"dha_c",
"name":"glycerone",
"compartment":"",
"charge":0,
"formula":"C3H6O3",
"annotation":{
"InChI":"InChI=1S/C3H6O3/c4-1-3(6)2-5/h4-5H,1-2H2",
"mass":"90.0779",
"source":"chebi:16016"
}
},
{
"id":"g1m8masn_c",
"name":"(alpha-D-Glucosyl)-(alpha-D-mannosyl)8-beta-D-mannosyl-diacetylchitobiosyl-L-asparagine (protein)",
"compartment":"",
"formula":"C76H127N2O60R",
"annotation":{
"InChI":"",
"mass":"",
"source":"bigg:g1m8masn"
}
},
{
"id":"g1m7masnB_c",
"name":"glucosyl-(alpha-D-mannosyl)7-beta-D-mannosyl-diacetylchitobiosyl-L-asparagine, isoform B (protein)",
"compartment":"",
"formula":"C70H117N2O55R",
"annotation":{
"InChI":"",
"mass":"",
"source":"bigg:g1m7masnB"
}
},
{
"id":"co2dam_c",
"name":"cob(II)yrinate a,c-diamide",
"compartment":"",
"charge":-4,
"formula":"C45H56N6O12Co",
"annotation":{
"InChI":"InChI=1S/C45H62N6O12.Co/c1-21-36-24(10-13-32(56)57)41(3,4)28(49-36)18-27-23(9-12-31(54)55)43(6,19-29(46)52)39(48-27)22(2)37-25(11-14-33(58)59)44(7,20-30(47)53)45(8,51-37)40-26(17-35(62)63)42(5,38(21)50-40)16-15-34(60)61;/h18,23-26,40H,9-17,19-20H2,1-8H3,(H10,46,47,48,49,50,51,52,53,54,55,56,57,58,59,60,61,62,63);/q;+2/p-6/t23-,24-,25-,26+,40-,42-,43+,44+,45+;/m1./s1",
"mass":931.8923,
"source":"metacyc:CPD-689"
}
},
{
"id":"co1dam_c",
"name":"cob(I)yrinate a,c-diamide",
"compartment":"",
"charge":-5,
"formula":"C45H56N6O12Co",
"annotation":{
"InChI":"InChI=1S/C45H62N6O12.Co/c1-21-36-24(10-13-32(56)57)41(3,4)28(49-36)18-27-23(9-12-31(54)55)43(6,19-29(46)52)39(48-27)22(2)37-25(11-14-33(58)59)44(7,20-30(47)53)45(8,51-37)40-26(17-35(62)63)42(5,38(21)50-40)16-15-34(60)61;/h18,23-26,40H,9-17,19-20H2,1-8H3,(H10,46,47,48,49,50,51,52,53,54,55,56,57,58,59,60,61,62,63);/q;+1/p-6/t23-,24-,25-,26+,40-,42-,43+,44+,45+;/m1./s1",
"mass":931.8923,
"source":"metacyc:CPD-694"
}
},
{
"id":"3c4mop_c",
"name":"(2S)-2-isopropyl-3-oxosuccinate",
"compartment":"",
"charge":-2,
"formula":"C7H8O5",
"annotation":{
"InChI":"InChI=1S/C7H10O5/c1-3(2)4(6(9)10)5(8)7(11)12/h3-4H,1-2H3,(H,9,10)(H,11,12)/p-2/t4-/m0/s1",
"mass":"172.1354",
"source":"chebi:17214"
}
},
{
"id":"3c2hmp_c",
"name":"(2R,3S)-3-isopropylmalate",
"compartment":"",
"charge":-2,
"formula":"C7H10O5",
"annotation":{
"InChI":"InChI=1S/C7H12O5/c1-3(2)4(6(9)10)5(8)7(11)12/h3-5,8H,1-2H3,(H,9,10)(H,11,12)/p-2/t4-,5+/m0/s1",
"mass":"174.1513",
"source":"chebi:35121"
}
},
{
"id":"ksi_pre27_c",
"name":"keratan sulfate I biosynthesis, precursor 27",
"compartment":"",
"formula":"C205H328N14O171S8R",
"annotation":{
"InChI":"",
"mass":"",
"source":"bigg:ksi_pre27"
}
},
{
"id":"ksi_pre28_c",
"name":"keratan sulfate I biosynthesis, precursor 28",
"compartment":"",
"formula":"C213H341N15O176S8R",
"annotation":{
"InChI":"",
"mass":"",
"source":"bigg:ksi_pre28"
}
},
{
"id":"Pald_c",
"name":"phosphonoacetaldehyde",
"compartment":"",
"charge":-1,
"formula":"C2H4O4P",
"annotation":{
"InChI":"InChI=1S/C2H5O4P/c3-1-2-7(4,5)6/h1H,2H2,(H2,4,5,6)/p-1",
"mass":"123.0245",
"source":"chebi:58383"
}
},
{
"id":"acald_c",
"name":"acetaldehyde",
"compartment":"",
"charge":0,
"formula":"C2H4O",
"annotation":{
"InChI":"InChI=1S/C2H4O/c1-2-3/h2H,1H3",
"mass":"44.0526",
"source":"chebi:15343"
}
},
{
"id":"3dhsk_c",
"name":"3-dehydroshikimate",
"compartment":"",
"charge":-1,
"formula":"C7H7O5",
"annotation":{
"InChI":"InChI=1S/C7H8O5/c8-4-1-3(7(11)12)2-5(9)6(4)10/h3,6,10H,1-2H2,(H,11,12)/p-1/t3?,6-",
"mass":"171.1275",
"source":"chebi:16630"
}
},
{
"id":"skm_c",
"name":"shikimate",
"compartment":"",
"charge":-1,
"formula":"C7H9O5",
"annotation":{
"InChI":"InChI=1S/C7H10O5/c8-4-1-3(7(11)12)2-5(9)6(4)10/h1,4-6,8-10H,2H2,(H,11,12)/p-1/t4-,5-,6-/m1/s1",
"mass":"173.1434",
"source":"chebi:36208"
}
},
{
"id":"5odhf2a_c",
"name":"5-oxo-4,5-dihydro-2-furylacetate",
"compartment":"",
"charge":-1,
"formula":"C6H5O4",
"annotation":{
"InChI":"InChI=1S/C6H6O4/c7-5(8)3-4-1-2-6(9)10-4/h1H,2-3H2,(H,7,8)/p-1",
"mass":"141.1015",
"source":"chebi:58425"
}
},
{
"id":"3oxoadp_c",
"name":"3-oxoadipate",
"compartment":"",
"charge":-2,
"formula":"C6H6O5",
"annotation":{
"InChI":"InChI=1S/C6H8O5/c7-4(3-6(10)11)1-2-5(8)9/h1-3H2,(H,8,9)(H,10,11)/p-2",
"mass":"158.1088",
"source":"chebi:15775"
}
},
{
"id":"pgp160190_c",
"name":"Phosphatidylglycerophosphate (hexadecanoyl, tuberculostearoyl, C16:0, C19:0)",
"compartment":"",
"charge":-2,
"formula":"C41H80O13P2",
"annotation":{
"InChI":"",
"mass":843.0136,
"source":"seed:cpd16011"
}
},
{
"id":"pg160190_c",
"name":"Phosphatidylglycerol (hexadecanoyl, methylstearoyl)",
"compartment":"",
"charge":-1,
"formula":"C41H80O10P",
"annotation":{
"InChI":"",
"mass":"764.0417",
"source":"seed:cpd16009"
}
},
{
"id":"dcsptn1coa_c",
"name":"(4Z,7Z,10Z,13Z,16Z)-docosapentaenoyl-CoA",
"compartment":"",
"charge":-4,
"formula":"C43H64N7O17P3S",
"annotation":{
"InChI":"InChI=1S/C43H68N7O17P3S/c1-4-5-6-7-8-9-10-11-12-13-14-15-16-17-18-19-20-21-22-23-34(52)71-27-26-45-33(51)24-25-46-41(55)38(54)43(2,3)29-64-70(61,62)67-69(59,60)63-28-32-37(66-68(56,57)58)36(53)42(65-32)50-31-49-35-39(44)47-30-48-40(35)50/h8-9,11-12,14-15,17-18,20-21,30-32,36-38,42,53-54H,4-7,10,13,16,19,22-29H2,1-3H3,(H,45,51)(H,46,55)(H,59,60)(H,61,62)(H2,44,47,48)(H2,56,57,58)/p-4/b9-8-,12-11-,15-14-,18-17-,21-20-/t32-,36-,37-,38+,42-/m1/s1",
"mass":"1075.9912",
"source":"chebi:76368"
}
},
{
"id":"gam1p_c",
"name":"alpha-D-glucosamine 1-phosphate",
"compartment":"",
"charge":-1,
"formula":"C6H13NO8P",
"annotation":{
"InChI":"InChI=1S/C6H14NO8P/c7-3-5(10)4(9)2(1-8)14-6(3)15-16(11,12)13/h2-6,8-10H,1,7H2,(H2,11,12,13)/p-1/t2-,3-,4-,5-,6-/m1/s1",
"mass":"258.1431",
"source":"chebi:58516"
}
},
{
"id":"acgam1p_c",
"name":"N-acetyl-alpha-D-glucosamine 1-phosphate",
"compartment":"",
"charge":-2,
"formula":"C8H14NO9P",
"annotation":{
"InChI":"InChI=1S/C8H16NO9P/c1-3(11)9-5-7(13)6(12)4(2-10)17-8(5)18-19(14,15)16/h4-8,10,12-13H,2H2,1H3,(H,9,11)(H2,14,15,16)/p-2/t4-,5-,6-,7-,8-/m1/s1",
"mass":"299.1718",
"source":"chebi:57776"
}
},
{
"id":"pe160_c",
"name":"1,2-dihexadecanoyl-sn-glycero-3-phosphoethanolamine",
"compartment":"",
"charge":0,
"formula":"C37H74NO8P",
"annotation":{
"InChI":"InChI=1S/C37H74NO8P/c1-3-5-7-9-11-13-15-17-19-21-23-25-27-29-36(39)43-33-35(34-45-47(41,42)44-32-31-38)46-37(40)30-28-26-24-22-20-18-16-14-12-10-8-6-4-2/h35H,3-34,38H2,1-2H3,(H,41,42)/t35-/m1/s1",
"mass":"691.9591",
"source":"chebi:73005"
}
},
{
"id":"1agpe160_c",
"name":"1-hexadecanoyl-sn-glycero-3-phosphoethanolamine",
"compartment":"",
"charge":0,
"formula":"C21H44NO7P",
"annotation":{
"InChI":"InChI=1S/C21H44NO7P/c1-2-3-4-5-6-7-8-9-10-11-12-13-14-15-21(24)27-18-20(23)19-29-30(25,26)28-17-16-22/h20,23H,2-19,22H2,1H3,(H,25,26)/t20-/m1/s1",
"mass":"453.5503",
"source":"chebi:73004"
}
},
{
"id":"dgdp_c",
"name":"dGDP",
"compartment":"",
"charge":-3,
"formula":"C10H12N5O10P2",
"annotation":{
"InChI":"InChI=1S/C10H15N5O10P2/c11-10-13-8-7(9(17)14-10)12-3-15(8)6-1-4(16)5(24-6)2-23-27(21,22)25-26(18,19)20/h3-6,16H,1-2H2,(H,21,22)(H2,18,19,20)(H3,11,13,14,17)/p-3/t4-,5+,6+/m0/s1",
"mass":"424.1773",
"source":"chebi:58595"
}
},
{
"id":"dgmp_c",
"name":"dGMP",
"compartment":"",
"charge":-2,
"formula":"C10H12N5O7P",
"annotation":{
"InChI":"InChI=1S/C10H14N5O7P/c11-10-13-8-7(9(17)14-10)12-3-15(8)6-1-4(16)5(22-6)2-21-23(18,19)20/h3-6,16H,1-2H2,(H2,18,19,20)(H3,11,13,14,17)/p-2/t4-,5+,6+/m0/s1",
"mass":"345.2053",
"source":"chebi:57673"
}
},
{
"id":"tmndnccoa_c",
"name":"(5Z,8Z,11Z,14Z,17Z)-eicosapentaenoyl-CoA",
"compartment":"",
"charge":-4,
"formula":"C41H60N7O17P3S",
"annotation":{
"InChI":"InChI=1S/C41H64N7O17P3S/c1-4-5-6-7-8-9-10-11-12-13-14-15-16-17-18-19-20-21-32(50)69-25-24-43-31(49)22-23-44-39(53)36(52)41(2,3)27-62-68(59,60)65-67(57,58)61-26-30-35(64-66(54,55)56)34(51)40(63-30)48-29-47-33-37(42)45-28-46-38(33)48/h5-6,8-9,11-12,14-15,17-18,28-30,34-36,40,51-52H,4,7,10,13,16,19-27H2,1-3H3,(H,43,49)(H,44,53)(H,57,58)(H,59,60)(H2,42,45,46)(H2,54,55,56)/p-4/b6-5-,9-8-,12-11-,15-14-,18-17-/t30-,34-,35-,36+,40-/m1/s1",
"mass":"1047.9381",
"source":"chebi:73862"
}
},
{
"id":"clpndcoa_c",
"name":"(7Z,10Z,13Z,16Z,19Z)-docosapentaenoyl-CoA",
"compartment":"",
"charge":-4,
"formula":"C43H64N7O17P3S",
"annotation":{
"InChI":"InChI=1S/C43H68N7O17P3S/c1-4-5-6-7-8-9-10-11-12-13-14-15-16-17-18-19-20-21-22-23-34(52)71-27-26-45-33(51)24-25-46-41(55)38(54)43(2,3)29-64-70(61,62)67-69(59,60)63-28-32-37(66-68(56,57)58)36(53)42(65-32)50-31-49-35-39(44)47-30-48-40(35)50/h5-6,8-9,11-12,14-15,17-18,30-32,36-38,42,53-54H,4,7,10,13,16,19-29H2,1-3H3,(H,45,51)(H,46,55)(H,59,60)(H,61,62)(H2,44,47,48)(H2,56,57,58)/p-4/b6-5-,9-8-,12-11-,15-14-,18-17-/t32-,36-,37-,38+,42-/m1/s1",
"mass":1075.9912,
"source":"chebi:73870"
}
},
{
"id":"3mhtpp_c",
"name":"[(1R)-1-hydroxy-3-methylbutyl]thiamine diphosphate",
"compartment":"",
"charge":-2,
"formula":"C17H26N4O8P2S",
"annotation":{
"InChI":"InChI=1S/C17H28N4O8P2S/c1-10(2)7-14(22)17-21(9-13-8-19-12(4)20-16(13)18)11(3)15(32-17)5-6-28-31(26,27)29-30(23,24)25/h8,10,14,22H,5-7,9H2,1-4H3,(H4-,18,19,20,23,24,25,26,27)/p-2/t14-/m1/s1",
"mass":"508.4229",
"source":"chebi:46359"
}
},
{
"id":"thmpp_c",
"name":"thiamine diphosphate",
"compartment":"",
"charge":-2,
"formula":"C12H16N4O7P2S",
"annotation":{
"InChI":"InChI=1S/C12H18N4O7P2S/c1-8-11(3-4-22-25(20,21)23-24(17,18)19)26-7-16(8)6-10-5-14-9(2)15-12(10)13/h5,7H,3-4,6H2,1-2H3,(H4-,13,14,15,17,18,19,20,21)/p-2",
"mass":"422.2906",
"source":"chebi:58937"
}
},
{
"id":"4mop_c",
"name":"4-methyl-2-oxopentanoate",
"compartment":"",
"charge":-1,
"formula":"C6H9O3",
"annotation":{
"InChI":"InChI=1S/C6H10O3/c1-4(2)3-5(7)6(8)9/h4H,3H2,1-2H3,(H,8,9)/p-1",
"mass":"129.1339",
"source":"chebi:17865"
}
},
{
"id":"estradiol_c",
"name":"17beta-estradiol",
"compartment":"",
"charge":0,
"formula":"C18H24O2",
"annotation":{
"InChI":"InChI=1S/C18H24O2/c1-18-9-8-14-13-5-3-12(19)10-11(13)2-4-15(14)16(18)6-7-17(18)20/h3,5,10,14-17,19-20H,2,4,6-9H2,1H3/t14-,15-,16+,17+,18+/m1/s1",
"mass":"272.382",
"source":"chebi:16469"
}
},
{
"id":"estrone_c",
"name":"estrone",
"compartment":"",
"charge":0,
"formula":"C18H22O2",
"annotation":{
"InChI":"InChI=1S/C18H22O2/c1-18-9-8-14-13-5-3-12(19)10-11(13)2-4-15(14)16(18)6-7-17(18)20/h3,5,10,14-16,19H,2,4,6-9H2,1H3/t14-,15-,16+,18+/m1/s1",
"mass":"270.3661",
"source":"chebi:17263"
}
},
{
"id":"od2coa_c",
"name":"(2E)-octadecenoyl-CoA",
"compartment":"",
"charge":-4,
"formula":"C39H64N7O17P3S",
"annotation":{
"InChI":"InChI=1S/C39H68N7O17P3S/c1-4-5-6-7-8-9-10-11-12-13-14-15-16-17-18-19-30(48)67-23-22-41-29(47)20-21-42-37(51)34(50)39(2,3)25-60-66(57,58)63-65(55,56)59-24-28-33(62-64(52,53)54)32(49)38(61-28)46-27-45-31-35(40)43-26-44-36(31)46/h18-19,26-28,32-34,38,49-50H,4-17,20-25H2,1-3H3,(H,41,47)(H,42,51)(H,55,56)(H,57,58)(H2,40,43,44)(H2,52,53,54)/p-4/b19-18+/t28-,32-,33-,34+,38-/m1/s1",
"mass":"1027.9484",
"source":"chebi:71412"
}
},
{
"id":"stcoa_c",
"name":"octadecanoyl-CoA",
"compartment":"",
"charge":-4,
"formula":"C39H66N7O17P3S",
"annotation":{
"InChI":"InChI=1S/C39H70N7O17P3S/c1-4-5-6-7-8-9-10-11-12-13-14-15-16-17-18-19-30(48)67-23-22-41-29(47)20-21-42-37(51)34(50)39(2,3)25-60-66(57,58)63-65(55,56)59-24-28-33(62-64(52,53)54)32(49)38(61-28)46-27-45-31-35(40)43-26-44-36(31)46/h26-28,32-34,38,49-50H,4-25H2,1-3H3,(H,41,47)(H,42,51)(H,55,56)(H,57,58)(H2,40,43,44)(H2,52,53,54)/p-4/t28-,32-,33-,34+,38-/m1/s1",
"mass":"1029.9643",
"source":"chebi:57394"
}
},
{
"id":"56dura_c",
"name":"5,6-dihydrouracil",
"compartment":"",
"charge":0,
"formula":"C4H6N2O2",
"annotation":{
"InChI":"InChI=1S/C4H6N2O2/c7-3-1-2-5-4(8)6-3/h1-2H2,(H2,5,6,7,8)",
"mass":"114.1026",
"source":"chebi:15901"
}
},
{
"id":"ura_c",
"name":"uracil",
"compartment":"",
"charge":0,
"formula":"C4H4N2O2",
"annotation":{
"InChI":"InChI=1S/C4H4N2O2/c7-3-1-2-5-4(8)6-3/h1-2H,(H2,5,6,7,8)",
"mass":"112.0868",
"source":"chebi:17568"
}
},
{
"id":"sucglu_c",
"name":"N-succinyl-L-glutamate",
"compartment":"",
"charge":-3,
"formula":"C9H10NO7",
"annotation":{
"InChI":"InChI=1S/C9H13NO7/c11-6(2-4-8(14)15)10-5(9(16)17)1-3-7(12)13/h5H,1-4H2,(H,10,11)(H,12,13)(H,14,15)(H,16,17)/p-3/t5-/m0/s1",
"mass":"244.1782",
"source":"chebi:58763"
}
},
{
"id":"drib_c",
"name":"2-deoxy-D-ribose",
"compartment":"",
"charge":0,
"formula":"C5H10O4",
"annotation":{
"InChI":"InChI=1S/C5H10O4/c6-2-1-4(8)5(9)3-7/h2,4-5,7-9H,1,3H2/t4-,5+/m0/s1",
"mass":"134.1305",
"source":"chebi:28816"
}
},
{
"id":"2dr5p_c",
"name":"2-deoxy-D-ribose 5-phosphate",
"compartment":"",
"charge":-2,
"formula":"C5H9O7P",
"annotation":{
"InChI":"InChI=1S/C5H11O7P/c6-2-1-4(7)5(8)3-12-13(9,10)11/h2,4-5,7-8H,1,3H2,(H2,9,10,11)/p-2/t4-,5+/m0/s1",
"mass":"212.0945",
"source":"chebi:57651"
}
},
{
"id":"hco3_c",
"name":"bicarbonate",
"compartment":"",
"charge":-1,
"formula":"CHO3",
"annotation":{
"InChI":"InChI=1S/CH2O3/c2-1(3)4/h(H2,2,3,4)/p-1",
"mass":"61.0168",
"source":"chebi:17544"
}
},
{
"id":"cynt_c",
"name":"isocyanate",
"compartment":"",
"charge":0,
"formula":"CHNO",
"annotation":{
"InChI":"InChI=1S/CHNO/c2-1-3/h2H",
"mass":"43.0247",
"source":"chebi:29202"
}
},
{
"id":"hista_c",
"name":"histamine",
"compartment":"",
"charge":1,
"formula":"C5H10N3",
"annotation":{
"InChI":"InChI=1S/C5H9N3/c6-2-1-5-3-7-4-8-5/h3-4H,1-2,6H2,(H,7,8)/p+1",
"mass":"112.153",
"source":"chebi:58432"
}
},
{
"id":"mhista_c",
"name":"N(tau)-methylhistamine",
"compartment":"",
"charge":1,
"formula":"C6H12N3",
"annotation":{
"InChI":"InChI=1S/C6H11N3/c1-9-4-6(2-3-7)8-5-9/h4-5H,2-3,7H2,1H3/p+1",
"mass":"126.1796",
"source":"chebi:58600"
}
},
{
"id":"d5kg_c",
"name":"5-dehydro-2-deoxy-D-gluconate",
"compartment":"",
"charge":-1,
"formula":"C6H9O6",
"annotation":{
"InChI":"InChI=1S/C6H10O6/c7-2-4(9)6(12)3(8)1-5(10)11/h3,6-8,12H,1-2H2,(H,10,11)/p-1/t3-,6+/m1/s1",
"mass":"177.1321",
"source":"chebi:16669"
}
},
{
"id":"d5kgp_c",
"name":"6-phospho-5-dehydro-2-deoxy-D-gluconate",
"compartment":"",
"charge":-3,
"formula":"C6H8O9P",
"annotation":{
"InChI":"InChI=1S/C6H11O9P/c7-3(1-5(9)10)6(11)4(8)2-15-16(12,13)14/h3,6-7,11H,1-2H2,(H,9,10)(H2,12,13,14)/p-3/t3-,6+/m1/s1",
"mass":"255.0961",
"source":"chebi:57949"
}
},
{
"id":"uaaGgla_c",
"name":"GlcNAc-(1->4)-Mur2Ac(oyl-L-Ala-gamma-D-Glu-L-Lys-D-Ala-D-Ala)-diphospho-di-trans,octa-cis-undecaprenol",
"compartment":"",
"charge":-3,
"formula":"C94H153N8O26P2",
"annotation":{
"InChI":"InChI=1S/C94H156N8O26P2/c1-59(2)31-21-32-60(3)33-22-34-61(4)35-23-36-62(5)37-24-38-63(6)39-25-40-64(7)41-26-42-65(8)43-27-44-66(9)45-28-46-67(10)47-29-48-68(11)49-30-50-69(12)54-56-122-129(118,119)128-130(120,121)127-94-82(100-75(18)106)86(85(79(58-104)125-94)126-93-81(99-74(17)105)84(109)83(108)78(57-103)124-93)123-73(16)89(112)96-71(14)88(111)102-77(92(116)117)52-53-80(107)101-76(51-19-20-55-95)90(113)97-70(13)87(110)98-72(15)91(114)115/h31,33,35,37,39,41,43,45,47,49,54,70-73,76-79,81-86,93-94,103-104,108-109H,19-30,32,34,36,38,40,42,44,46,48,50-53,55-58,95H2,1-18H3,(H,96,112)(H,97,113)(H,98,110)(H,99,105)(H,100,106)(H,101,107)(H,102,111)(H,114,115)(H,116,117)(H,118,119)(H,120,121)/p-3/b60-33+,61-35+,62-37-,63-39-,64-41-,65-43-,66-45-,67-47-,68-49-,69-54-/t70-,71+,72-,73-,76+,77-,78-,79-,81-,82-,83-,84-,85-,86-,93+,94-/m1/s1",
"mass":"1873.2061",
"source":"chebi:60033"
}
},
{
"id":"uaaGgtla_c",
"name":"MurNAc-L-Ala-D-isoglutaminyl-L-Lys-D-Ala-D-Ala-diphospho-di-trans,octa-cis-undecaprenyl-GlcNAc",
"compartment":"",
"charge":-2,
"formula":"C94H155N9O25P2",
"annotation":{
"InChI":"InChI=1S/C94H157N9O25P2/c1-59(2)31-21-32-60(3)33-22-34-61(4)35-23-36-62(5)37-24-38-63(6)39-25-40-64(7)41-26-42-65(8)43-27-44-66(9)45-28-46-67(10)47-29-48-68(11)49-30-50-69(12)54-56-122-129(118,119)128-130(120,121)127-94-82(101-75(18)107)86(85(79(58-105)125-94)126-93-81(100-74(17)106)84(110)83(109)78(57-104)124-93)123-73(16)90(114)97-71(14)89(113)103-76(87(96)111)52-53-80(108)102-77(51-19-20-55-95)91(115)98-70(13)88(112)99-72(15)92(116)117/h31,33,35,37,39,41,43,45,47,49,54,70-73,76-79,81-86,93-94,104-105,109-110H,19-30,32,34,36,38,40,42,44,46,48,50-53,55-58,95H2,1-18H3,(H2,96,111)(H,97,114)(H,98,115)(H,99,112)(H,100,106)(H,101,107)(H,102,108)(H,103,113)(H,116,117)(H,118,119)(H,120,121)/p-2/b60-33+,61-35+,62-37-,63-39-,64-41-,65-43-,66-45-,67-47-,68-49-,69-54-/t70-,71+,72-,73-,76-,77+,78-,79-,81-,82-,83-,84-,85-,86-,93+,94-/m1/s1",
"mass":"1873.2293",
"source":"chebi:62233"
}
},
{
"id":"pg190_c",
"name":"Phosphatidylglycerol (dimethylstearoyl, C19:0)",
"compartment":"",
"charge":-1,
"formula":"C44H86O10P",
"annotation":{
"InChI":"",
"mass":"806.1214",
"source":"seed:cpd16010"
}
},
{
"id":"pgp190_c",
"name":"Phosphatidylglycerophosphate (dituberculostearoyl, C19:0)",
"compartment":"",
"charge":-2,
"formula":"C44H86O13P2",
"annotation":{
"InChI":"",
"mass":885.0934,
"source":"seed:cpd16012"
}
},
{
"id":"ksi_pre14_c",
"name":"keratan sulfate I biosynthesis, precursor 14",
"compartment":"",
"formula":"C143H230N10O114S4R",
"annotation":{
"InChI":"",
"mass":"",
"source":"bigg:ksi_pre14"
}
},
{
"id":"udpgal_c",
"name":"UDP-alpha-D-galactose",
"compartment":"",
"charge":-2,
"formula":"C15H22N2O17P2",
"annotation":{
"InChI":"InChI=1S/C15H24N2O17P2/c18-3-5-8(20)10(22)12(24)14(32-5)33-36(28,29)34-35(26,27)30-4-6-9(21)11(23)13(31-6)17-2-1-7(19)16-15(17)25/h1-2,5-6,8-14,18,20-24H,3-4H2,(H,26,27)(H,28,29)(H,16,19,25)/p-2/t5-,6-,8+,9-,10+,11-,12-,13-,14-/m1/s1",
"mass":564.2859,
"source":"chebi:66914"
}
},
{
"id":"ksi_pre15_c",
"name":"keratan sulfate I biosynthesis, precursor 15",
"compartment":"",
"formula":"C149H240N10O119S4R",
"annotation":{
"InChI":"",
"mass":"",
"source":"bigg:ksi_pre15"
}
},
{
"id":"fru_B_c",
"name":"beta-D-fructofuranose",
"compartment":"",
"charge":0,
"formula":"C6H12O6",
"annotation":{
"InChI":"InChI=1S/C6H12O6/c7-1-3-4(9)5(10)6(11,2-8)12-3/h3-5,7-11H,1-2H2/t3-,4-,5+,6-/m1/s1",
"mass":"180.1559",
"source":"chebi:28645"
}
},
{
"id":"f6p_B_c",
"name":"beta-D-fructose 6-phosphate",
"compartment":"",
"charge":-2,
"formula":"C6H11O9P",
"annotation":{
"InChI":"InChI=1S/C6H13O9P/c7-2-6(10)5(9)4(8)3(15-6)1-14-16(11,12)13/h3-5,7-10H,1-2H2,(H2,11,12,13)/p-2/t3-,4-,5+,6-/m1/s1",
"mass":258.1199,
"source":"chebi:57634"
}
},
{
"id":"cs_hs_linkage_c",
"name":"chondroitin sulfate/heparan sulfate linkage region (GlcA-(Gal)2-Xyl-L-Ser (protein))",
"compartment":"",
"formula":"C23H36O20R",
"annotation":{
"InChI":"",
"mass":"",
"source":"bigg:cs_hs_linkage"
}
},
{
"id":"hs_pre1_c",
"name":"heparan sulfate, precursor 1",
"compartment":"",
"formula":"C31H49NO25R",
"annotation":{
"InChI":"",
"mass":"",
"source":"bigg:hs_pre1"
}
},
{
"id":"pep_c",
"name":"phosphoenolpyruvate",
"compartment":"",
"charge":-3,
"formula":"C3H2O6P",
"annotation":{
"InChI":"InChI=1S/C3H5O6P/c1-2(3(4)5)9-10(6,7)8/h1H2,(H,4,5)(H2,6,7,8)/p-3",
"mass":"165.0181",
"source":"chebi:58702"
}
},
{
"id":"pyr_c",
"name":"pyruvate",
"compartment":"",
"charge":-1,
"formula":"C3H3O3",
"annotation":{
"InChI":"InChI=1S/C3H4O3/c1-2(4)3(5)6/h1H3,(H,5,6)/p-1",
"mass":"87.0541",
"source":"chebi:15361"
}
},
{
"id":"pe_hs_c",
"name":"phosphatidylethanolamine (homo sapiens)",
"compartment":"",
"formula":"C5H12NO4PRCO2R2CO2",
"annotation":{
"InChI":"",
"mass":"",
"source":"bigg:pe_hs"
}
},
{
"id":"pchol_hs_c",
"name":"Phosphatidylcholine (homo sapiens)",
"compartment":"",
"formula":"C8H18NO4PRCO2R2CO2",
"annotation":{
"InChI":"",
"mass":"",
"source":"bigg:pchol_hs"
}
},
{
"id":"glucan6_c",
"name":"beta-1,3/1,4-glucan (Barley, n=6, Glc beta1->3,4 Glc)",
"compartment":"",
"formula":"C36H62O31",
"annotation":{
"InChI":"",
"mass":990.8589,
"source":"bigg:glucan6"
}
},
{
"id":"glucan1500_c",
"name":"beta-1,3/1,4-glucan (Barley, n=1500, Glc beta1->3,4 Glc)",
"compartment":"",
"formula":"C9000H15002O7501",
"annotation":{
"InChI":"",
"mass":243228.9153,
"source":"bigg:glucan1500"
}
},
{
"id":"glucan4_c",
"name":"beta-1,3/1,4-glucan (Barley, n=4, Glc beta1->3,4 Glc)",
"compartment":"",
"formula":"C24H42O21",
"annotation":{
"InChI":"",
"mass":666.5777,
"source":"bigg:glucan4"
}
},
{
"id":"pg181_c",
"name":"Phosphatidylglycerol dioctadec-11-enoyl",
"compartment":"",
"charge":-1,
"formula":"C42H78O10P",
"annotation":{
"InChI":"",
"mass":"774.0365",
"source":"seed:cpd15541"
}
},
{
"id":"pgp181_c",
"name":"Phosphatidylglycerophosphate dioctadec-11-enoyl",
"compartment":"",
"charge":-2,
"formula":"C42H78O13P2",
"annotation":{
"InChI":"",
"mass":853.0084,
"source":"seed:cpd15548"
}
},
{
"id":"echn_c",
"name":"echinenone",
"compartment":"",
"charge":0,
"formula":"C40H54O",
"annotation":{
"InChI":"InChI=1S/C40H54O/c1-30(18-13-20-32(3)23-25-36-34(5)22-15-28-39(36,7)8)16-11-12-17-31(2)19-14-21-33(4)24-26-37-35(6)38(41)27-29-40(37,9)10/h11-14,16-21,23-26H,15,22,27-29H2,1-10H3/b12-11+,18-13+,19-14+,25-23+,26-24+,30-16+,31-17+,32-20+,33-21+",
"mass":"550.8562",
"source":"chebi:4746"
}
},
{
"id":"gdp_c",
"name":"GDP",
"compartment":"",
"charge":-3,
"formula":"C10H12N5O11P2",
"annotation":{
"InChI":"InChI=1S/C10H15N5O11P2/c11-10-13-7-4(8(18)14-10)12-2-15(7)9-6(17)5(16)3(25-9)1-24-28(22,23)26-27(19,20)21/h2-3,5-6,9,16-17H,1H2,(H,22,23)(H2,19,20,21)(H3,11,13,14,18)/p-3/t3-,5-,6-,9-/m1/s1",
"mass":"440.1767",
"source":"chebi:58189"
}
},
{
"id":"gdpmann_c",
"name":"GDP-alpha-D-mannose",
"compartment":"",
"charge":-2,
"formula":"C16H23N5O16P2",
"annotation":{
"InChI":"InChI=1S/C16H25N5O16P2/c17-16-19-12-6(13(28)20-16)18-3-21(12)14-10(26)8(24)5(34-14)2-33-38(29,30)37-39(31,32)36-15-11(27)9(25)7(23)4(1-22)35-15/h3-5,7-11,14-15,22-27H,1-2H2,(H,29,30)(H,31,32)(H3,17,19,20,28)/p-2/t4-,5-,7-,8-,9+,10-,11+,14-,15-/m1/s1",
"mass":"603.3252",
"source":"chebi:57527"
}
},
{
"id":"m3mpdol__L_c",
"name":"(alpha-D-mannosyl)3-beta-D-mannosyl-diacetylchitodiphosphodolichol, human liver homolog",
"compartment":"",
"formula":"C1480H2428N20O370P20",
"annotation":{
"InChI":"",
"mass":27042.5016,
"source":"bigg:m3mpdol__L"
}
},
{
"id":"m2mpdol__L_c",
"name":"(alpha-D-mannosyl)2-beta-D-mannosyl-diacetylchitobiosyldiphosphodolichol, human liver homolog",
"compartment":"",
"formula":"C1420H2328N20O320P20",
"annotation":{
"InChI":"",
"mass":25421.0956,
"source":"bigg:m2mpdol__L"
}
},
{
"id":"itp_c",
"name":"ITP",
"compartment":"",
"charge":-4,
"formula":"C10H11N4O14P3",
"annotation":{
"InChI":"InChI=1S/C10H15N4O14P3/c15-6-4(1-25-30(21,22)28-31(23,24)27-29(18,19)20)26-10(7(6)16)14-3-13-5-8(14)11-2-12-9(5)17/h2-4,6-7,10,15-16H,1H2,(H,21,22)(H,23,24)(H,11,12,17)(H2,18,19,20)/p-4/t4-,6-,7-,10-/m1/s1",
"mass":"504.134",
"source":"chebi:61402"
}
},
{
"id":"idp_c",
"name":"IDP",
"compartment":"",
"charge":-3,
"formula":"C10H11N4O11P2",
"annotation":{
"InChI":"InChI=1S/C10H14N4O11P2/c15-6-4(1-23-27(21,22)25-26(18,19)20)24-10(7(6)16)14-3-13-5-8(14)11-2-12-9(5)17/h2-4,6-7,10,15-16H,1H2,(H,21,22)(H,11,12,17)(H2,18,19,20)/p-3/t4-,6-,7-,10-/m1/s1",
"mass":"425.1621",
"source":"chebi:58280"
}
},
{
"id":"4mbzald_c",
"name":"p-tolualdehyde",
"compartment":"",
"charge":0,
"formula":"C8H8O",
"annotation":{
"InChI":"InChI=1S/C8H8O/c1-7-2-4-8(6-9)5-3-7/h2-6H,1H3",
"mass":"120.1485",
"source":"chebi:28617"
}
},
{
"id":"4mbzalc_c",
"name":"4-methylbenzyl alcohol",
"compartment":"",
"charge":0,
"formula":"C8H10O",
"annotation":{
"InChI":"InChI=1S/C8H10O/c1-7-2-4-8(6-9)5-3-7/h2-5,9H,6H2,1H3",
"mass":"122.1644",
"source":"chebi:1895"
}
},
{
"id":"asp__D_c",
"name":"D-aspartate",
"compartment":"",
"charge":-1,
"formula":"C4H6NO4",
"annotation":{
"InChI":"InChI=1S/C4H7NO4/c5-2(4(8)9)1-3(6)7/h2H,1,5H2,(H,6,7)(H,8,9)/p-1/t2-/m1/s1",
"mass":"132.0947",
"source":"chebi:29990"
}
},
{
"id":"12dgr1801819Z_c",
"name":"1,2-Diacyl-sn-glycerol (1-octadecanoyl,2-(9Z)-octadecenoyl, 18:0/18:1(9Z))",
"compartment":"",
"formula":"C39H74O5",
"annotation":{
"InChI":"",
"mass":623.0019,
"source":"bigg:12dgr1801819Z"
}
},
{
"id":"tag1801819Z160_c",
"name":"Triacylglycerol (18:0/18:1(9Z)/16:0)",
"compartment":"",
"formula":"C55H104O6",
"annotation":{
"InChI":"",
"mass":861.4107,
"source":"bigg:tag1801819Z160"
}
},
{
"id":"6tins5mp_c",
"name":"9-(5-phosphoribofuranosyl)-6-mercaptopurine",
"compartment":"",
"charge":-2,
"formula":"C10H11N4O7PS",
"annotation":{
"InChI":"InChI=1S/C10H13N4O7PS/c15-6-4(1-20-22(17,18)19)21-10(7(6)16)14-3-13-5-8(14)11-2-12-9(5)23/h2-4,6-7,10,15-16H,1H2,(H,11,12,23)(H2,17,18,19)/p-2/t4-,6-,7-,10-/m1/s1",
"mass":"362.2557",
"source":"chebi:2332"
}
},
{
"id":"6mpur_c",
"name":"purine-6-thiol",
"compartment":"",
"charge":0,
"formula":"C5H4N4S",
"annotation":{
"InChI":"InChI=1S/C5H4N4S/c10-5-3-4(7-1-6-3)8-2-9-5/h1-2H,(H2,6,7,8,9,10)",
"mass":"152.1771",
"source":"chebi:2208"
}
},
{
"id":"nfmalm_c",
"name":"N-formylmaleamate",
"compartment":"",
"charge":-1,
"formula":"C5H4NO4",
"annotation":{
"InChI":"InChI=1S/C5H5NO4/c7-3-6-4(8)1-2-5(9)10/h1-3H,(H,9,10)(H,6,7,8)/p-1/b2-1-",
"mass":"142.0896",
"source":"chebi:59911"
}
},
{
"id":"dhpyr_c",
"name":"2,5-dihydroxypyridine",
"compartment":"",
"charge":0,
"formula":"C5H5NO2",
"annotation":{
"InChI":"InChI=1S/C5H5NO2/c7-4-1-2-5(8)6-3-4/h1-3,7H,(H,6,8)",
"mass":"111.0987",
"source":"chebi:16364"
}
},
{
"id":"pydxn_c",
"name":"pyridoxine",
"compartment":"",
"charge":0,
"formula":"C8H11NO3",
"annotation":{
"InChI":"InChI=1S/C8H11NO3/c1-5-8(12)7(4-11)6(3-10)2-9-5/h2,10-12H,3-4H2,1H3",
"mass":"169.1778",
"source":"chebi:16709"
}
},
{
"id":"pydx_c",
"name":"pyridoxal",
"compartment":"",
"charge":0,
"formula":"C8H9NO3",
"annotation":{
"InChI":"InChI=1S/C8H9NO3/c1-5-8(12)7(4-11)6(3-10)2-9-5/h2,4,10,12H,3H2,1H3",
"mass":"167.162",
"source":"chebi:17310"
}
},
{
"id":"rbl__D_c",
"name":"D-ribulose",
"compartment":"",
"charge":0,
"formula":"C5H10O5",
"annotation":{
"InChI":"InChI=1S/C5H10O5/c6-1-3(8)5(10)4(9)2-7/h3,5-8,10H,1-2H2/t3-,5-/m1/s1",
"mass":"150.1299",
"source":"chebi:17173"
}
},
{
"id":"5fthf_c",
"name":"5-formyltetrahydrofolate",
"compartment":"",
"charge":-2,
"formula":"C20H21N7O7",
"annotation":{
"InChI":"InChI=1S/C20H23N7O7/c21-20-25-16-15(18(32)26-20)27(9-28)12(8-23-16)7-22-11-3-1-10(2-4-11)17(31)24-13(19(33)34)5-6-14(29)30/h1-4,9,12-13,22H,5-8H2,(H,24,31)(H,29,30)(H,33,34)(H4,21,23,25,26,32)/p-2/t12-,13-/m0/s1",
"mass":"471.4234",
"source":"chebi:57457"
}
},
{
"id":"methf_c",
"name":"5,10-methenyltetrahydrofolate",
"compartment":"",
"charge":-1,
"formula":"C20H20N7O6",
"annotation":{
"InChI":"InChI=1S/C20H21N7O6/c21-20-24-16-15(18(31)25-20)27-9-26(8-12(27)7-22-16)11-3-1-10(2-4-11)17(30)23-13(19(32)33)5-6-14(28)29/h1-4,9,12-13H,5-8H2,(H6-,21,22,23,24,25,28,29,30,31,32,33)/p-1/t12-,13+/m1/s1",
"mass":"454.4161",
"source":"chebi:57455"
}
},
{
"id":"sdhlam_c",
"name":"S-succinyl-dihydrolipoamide",
"compartment":"",
"charge":-1,
"formula":"C12H20NO4S2",
"annotation":{
"InChI":"InChI=1S/C12H21NO4S2/c13-10(14)4-2-1-3-9(7-8-18)19-12(17)6-5-11(15)16/h9,18H,1-8H2,(H2,13,14)(H,15,16)/p-1/t9-/m0/s1",
"mass":306.4215,
"source":"metacyc:CPD0-341"
}
},
{
"id":"dhlam_c",
"name":"(R)-dihydrolipoamide",
"compartment":"",
"charge":0,
"formula":"C8H17NOS2",
"annotation":{
"InChI":"InChI=1S/C8H17NOS2/c9-8(10)4-2-1-3-7(12)5-6-11/h7,11-12H,1-6H2,(H2,9,10)/t7-/m1/s1",
"mass":"207.3567",
"source":"chebi:43711"
}
},
{
"id":"glyc__R_c",
"name":"D-glycerate",
"compartment":"",
"charge":-1,
"formula":"C3H5O4",
"annotation":{
"InChI":"InChI=1S/C3H6O4/c4-1-2(5)3(6)7/h2,4-5H,1H2,(H,6,7)/p-1/t2-/m1/s1",
"mass":"105.0694",
"source":"chebi:16659"
}
},
{
"id":"2pg_c",
"name":"2-phospho-D-glycerate",
"compartment":"",
"charge":-3,
"formula":"C3H4O7P",
"annotation":{
"InChI":"InChI=1S/C3H7O7P/c4-1-2(3(5)6)10-11(7,8)9/h2,4H,1H2,(H,5,6)(H2,7,8,9)/p-3/t2-/m1/s1",
"mass":"183.0334",
"source":"chebi:58289"
}
},
{
"id":"glutar_c",
"name":"glutarate",
"compartment":"",
"charge":-2,
"formula":"C5H6O4",
"annotation":{
"InChI":"InChI=1S/C5H8O4/c6-4(7)2-1-3-5(8)9/h1-3H2,(H,6,7)(H,8,9)/p-2",
"mass":"130.0987",
"source":"chebi:30921"
}
},
{
"id":"glutcoa_c",
"name":"glutaryl-CoA",
"compartment":"",
"charge":-5,
"formula":"C26H37N7O19P3S",
"annotation":{
"InChI":"InChI=1S/C26H42N7O19P3S/c1-26(2,21(39)24(40)29-7-6-15(34)28-8-9-56-17(37)5-3-4-16(35)36)11-49-55(46,47)52-54(44,45)48-10-14-20(51-53(41,42)43)19(38)25(50-14)33-13-32-18-22(27)30-12-31-23(18)33/h12-14,19-21,25,38-39H,3-11H2,1-2H3,(H,28,34)(H,29,40)(H,35,36)(H,44,45)(H,46,47)(H2,27,30,31)(H2,41,42,43)/p-5/t14-,19-,20-,21+,25-/m1/s1",
"mass":"876.5938",
"source":"chebi:57378"
}
},
{
"id":"25hvitd3_c",
"name":"calcidiol",
"compartment":"",
"charge":0,
"formula":"C27H44O2",
"annotation":{
"InChI":"InChI=1S/C27H44O2/c1-19-10-13-23(28)18-22(19)12-11-21-9-7-17-27(5)24(14-15-25(21)27)20(2)8-6-16-26(3,4)29/h11-12,20,23-25,28-29H,1,6-10,13-18H2,2-5H3/b21-11+,22-12-/t20-,23+,24-,25+,27-/m1/s1",
"mass":"400.6371",
"source":"chebi:17933"
}
},
{
"id":"vitd3_c",
"name":"calciol",
"compartment":"",
"charge":0,
"formula":"C27H44O",
"annotation":{
"InChI":"InChI=1S/C27H44O/c1-19(2)8-6-9-21(4)25-15-16-26-22(10-7-17-27(25,26)5)12-13-23-18-24(28)14-11-20(23)3/h12-13,19,21,24-26,28H,3,6-11,14-18H2,1-2,4-5H3/b22-12+,23-13-/t21-,24+,25-,26+,27-/m1/s1",
"mass":"384.6377",
"source":"chebi:28940"
}
},
{
"id":"2amsa_c",
"name":"2-aminomalonate semialdehyde",
"compartment":"",
"charge":0,
"formula":"C3H5NO3",
"annotation":{
"InChI":"InChI=1S/C3H5NO3/c4-2(1-5)3(6)7/h1-2H,4H2,(H,6,7)/t2-/m0/s1",
"mass":"103.0767",
"source":"chebi:77662"
}
},
{
"id":"ser__D_c",
"name":"D-serine",
"compartment":"",
"charge":0,
"formula":"C3H7NO3",
"annotation":{
"InChI":"InChI=1S/C3H7NO3/c4-2(1-5)3(6)7/h2,5H,1,4H2,(H,6,7)/t2-/m1/s1",
"mass":"105.0926",
"source":"chebi:35247"
}
},
{
"id":"5hiu_c",
"name":"5-hydroxyisourate",
"compartment":"",
"charge":0,
"formula":"C5H4N4O4",
"annotation":{
"InChI":"InChI=1S/C5H4N4O4/c10-2-5(13)1(6-3(11)8-2)7-4(12)9-5/h13H,(H3,6,7,8,9,10,11,12)",
"mass":"184.1097",
"source":"chebi:18072"
}
},
{
"id":"urate_c",
"name":"urate",
"compartment":"",
"charge":0,
"formula":"C5H4N4O3",
"annotation":{
"InChI":"InChI=1S/C5H4N4O3/c10-3-1-2(7-4(11)6-1)8-5(12)9-3/h(H4,6,7,8,9,10,11,12)",
"mass":"168.1103",
"source":"chebi:17775"
}
},
{
"id":"xtsn_c",
"name":"xanthosine",
"compartment":"",
"charge":0,
"formula":"C10H12N4O6",
"annotation":{
"InChI":"InChI=1S/C10H12N4O6/c15-1-3-5(16)6(17)9(20-3)14-2-11-4-7(14)12-10(19)13-8(4)18/h2-3,5-6,9,15-17H,1H2,(H2,12,13,18,19)/t3-,5-,6-,9-/m1/s1",
"mass":"284.2255",
"source":"chebi:18107"
}
},
{
"id":"xmp_c",
"name":"XMP",
"compartment":"",
"charge":-2,
"formula":"C10H11N4O9P",
"annotation":{
"InChI":"InChI=1S/C10H13N4O9P/c15-5-3(1-22-24(19,20)21)23-9(6(5)16)14-2-11-4-7(14)12-10(18)13-8(4)17/h2-3,5-6,9,15-16H,1H2,(H2,19,20,21)(H2,12,13,17,18)/p-2/t3-,5-,6-,9-/m1/s1",
"mass":"362.1895",
"source":"chebi:57464"
}
},
{
"id":"ctp_c",
"name":"CTP",
"compartment":"",
"charge":-4,
"formula":"C9H12N3O14P3",
"annotation":{
"InChI":"InChI=1S/C9H16N3O14P3/c10-5-1-2-12(9(15)11-5)8-7(14)6(13)4(24-8)3-23-28(19,20)26-29(21,22)25-27(16,17)18/h1-2,4,6-8,13-14H,3H2,(H,19,20)(H,21,22)(H2,10,11,15)(H2,16,17,18)/p-4/t4-,6-,7-,8-/m1/s1",
"mass":"479.1246",
"source":"chebi:37563"
}
},
{
"id":"3hcdgggp_c",
"name":"CDP-2-O-(3'-hydroxy)geranyl-3-O-geranyl-sn-glycerol",
"compartment":"",
"charge":-2,
"formula":"C52H85N3O14P2",
"annotation":{
"InChI":"",
"mass":1038.1905,
"source":"seed:cpd15811"
}
},
{
"id":"3hdgggp_c",
"name":"2-O-(3'-hydroxy)geranyl-3-O-geranyl-sn-glycerol",
"compartment":"",
"charge":-2,
"formula":"C43H73O7P",
"annotation":{
"InChI":"",
"mass":733.0093,
"source":"seed:cpd15812"
}
},
{
"id":"bathorhodopsin_c",
"name":"Bathorhodopsin",
"compartment":"",
"formula":"C20H28R",
"annotation":{
"InChI":"",
"mass":"",
"source":"chebi:2998"
}
},
{
"id":"lumirhodopsin_c",
"name":"Lumirhodopsin",
"compartment":"",
"formula":"C20H28R",
"annotation":{
"InChI":"",
"mass":"",
"source":"chebi:6562"
}
},
{
"id":"arab__L_c",
"name":"L-arabinose",
"compartment":"",
"charge":0,
"formula":"C5H10O5",
"annotation":{
"InChI":"InChI=1S/C5H10O5/c6-2-1-10-5(9)4(8)3(2)7/h2-9H,1H2/t2-,3-,4+,5?/m0/s1",
"mass":"150.1299",
"source":"chebi:17535"
}
},
{
"id":"23dhmp_c",
"name":"(2R,3R)-2,3-dihydroxy-3-methylpentanoate",
"compartment":"",
"charge":-1,
"formula":"C6H11O4",
"annotation":{
"InChI":"InChI=1S/C6H12O4/c1-3-6(2,10)4(7)5(8)9/h4,7,10H,3H2,1-2H3,(H,8,9)/p-1/t4-,6+/m0/s1",
"mass":"147.1491",
"source":"chebi:49258"
}
},
{
"id":"3hmop_c",
"name":"(R)-3-hydroxy-3-methyl-2-oxopentanoate",
"compartment":"",
"charge":-1,
"formula":"C6H9O4",
"annotation":{
"InChI":"InChI=1S/C6H10O4/c1-3-6(2,10)4(7)5(8)9/h10H,3H2,1-2H3,(H,8,9)/p-1/t6-/m1/s1",
"mass":145.1333,
"source":"chebi:49257"
}
},
{
"id":"34dhpac_c",
"name":"3,4-dihydroxyphenylacetaldehyde",
"compartment":"",
"charge":0,
"formula":"C8H8O3",
"annotation":{
"InChI":"InChI=1S/C8H8O3/c9-4-3-6-1-2-7(10)8(11)5-6/h1-2,4-5,10-11H,3H2",
"mass":"152.1473",
"source":"chebi:27978"
}
},
{
"id":"34dhpha_c",
"name":"3,4-dihydroxyphenylacetate",
"compartment":"",
"charge":-1,
"formula":"C8H7O4",
"annotation":{
"InChI":"InChI=1S/C8H8O4/c9-6-2-1-5(3-7(6)10)4-8(11)12/h1-3,9-10H,4H2,(H,11,12)/p-1",
"mass":"167.1388",
"source":"chebi:17612"
}
},
{
"id":"3cmp_c",
"name":"3'-CMP",
"compartment":"",
"charge":-2,
"formula":"C9H12N3O8P",
"annotation":{
"InChI":"InChI=1S/C9H14N3O8P/c10-5-1-2-12(9(15)11-5)8-6(14)7(4(3-13)19-8)20-21(16,17)18/h1-2,4,6-8,13-14H,3H2,(H2,10,11,15)(H2,16,17,18)/p-2/t4-,6-,7-,8-/m1/s1",
"mass":"321.1806",
"source":"chebi:60875"
}
},
{
"id":"23ccmp_c",
"name":"2',3'-cyclic CMP",
"compartment":"",
"charge":-1,
"formula":"C9H11N3O7P",
"annotation":{
"InChI":"InChI=1S/C9H12N3O7P/c10-5-1-2-12(9(14)11-5)8-7-6(4(3-13)17-8)18-20(15,16)19-7/h1-2,4,6-8,13H,3H2,(H,15,16)(H2,10,11,14)/p-1/t4-,6-,7-,8-/m1/s1",
"mass":"304.1733",
"source":"chebi:60877"
}
},
{
"id":"pac_c",
"name":"phenylacetate",
"compartment":"",
"charge":-1,
"formula":"C8H7O2",
"annotation":{
"InChI":"InChI=1S/C8H8O2/c9-8(10)6-7-4-2-1-3-5-7/h1-5H,6H2,(H,9,10)/p-1",
"mass":"135.14",
"source":"chebi:18401"
}
},
{
"id":"pacald_c",
"name":"phenylacetaldehyde",
"compartment":"",
"charge":0,
"formula":"C8H8O",
"annotation":{
"InChI":"InChI=1S/C8H8O/c9-7-6-8-4-2-1-3-5-8/h1-5,7H,6H2",
"mass":"120.1485",
"source":"chebi:16424"
}
},
{
"id":"omppp9me_c",
"name":"131-oxo-magnesium-protoporphyrin IX 13-monomethyl ester",
"compartment":"",
"charge":-1,
"formula":"C35H31N4O5Mg",
"annotation":{
"InChI":"InChI=1S/C35H34N4O5.Mg/c1-8-21-17(3)24-12-25-19(5)23(10-11-33(41)42)30(38-25)15-31-35(32(40)16-34(43)44-7)20(6)27(39-31)14-29-22(9-2)18(4)26(37-29)13-28(21)36-24;/h8-9,12-15H,1-2,10-11,16H2,3-7H3,(H3,36,37,38,39,40,41,42);/q;+2/p-3/b24-12-,25-12-,26-13-,27-14-,28-13-,29-14-,30-15-,31-15-;",
"mass":"611.9494",
"source":"metacyc:131-OXO-MAGNESIUM-PROTOPORPHYRIN-IX-13-M"
}
},
{
"id":"hmppp9me_c",
"name":"131-hydroxy-magnesium-protoporphyrin IX 13-monomethyl ester",
"compartment":"",
"charge":-1,
"formula":"C35H33N4O5Mg",
"annotation":{
"InChI":"InChI=1S/C35H35N4O5.Mg/c1-8-21-17(3)24-12-25-19(5)23(10-11-33(41)42)30(38-25)15-31-35(32(40)16-34(43)44-7)20(6)27(39-31)14-29-22(9-2)18(4)26(37-29)13-28(21)36-24;/h8-9,12-15,32,40H,1-2,10-11,16H2,3-7H3,(H2-,36,37,38,39,41,42);/q-1;+2/p-2/b24-12-,25-12-,26-13-,27-14-,28-13-,29-14-,30-15-,31-15-;",
"mass":"613.9653",
"source":"metacyc:13-HYDROXY-MAGNESIUM-PROTOPORP"
}
},
{
"id":"zym_int1_c",
"name":"zymosterol intermediate 1",
"compartment":"",
"charge":-1,
"formula":"C28H43O3",
"annotation":{
"InChI":"",
"mass":427.6392,
"source":"seed:cpd15299"
}
},
{
"id":"4mzym_c",
"name":"4alpha-methyl-5alpha-cholesta-8,24-dien-3beta-ol",
"compartment":"",
"charge":0,
"formula":"C28H46O",
"annotation":{
"InChI":"InChI=1S/C28H46O/c1-18(2)8-7-9-19(3)22-12-13-24-21-10-11-23-20(4)26(29)15-17-28(23,6)25(21)14-16-27(22,24)5/h8,19-20,22-24,26,29H,7,9-17H2,1-6H3/t19-,20+,22-,23+,24+,26+,27-,28+/m1/s1",
"mass":"398.6642",
"source":"chebi:1949"
}
},
{
"id":"acg5p_c",
"name":"N-acetyl-L-glutamyl 5-phosphate",
"compartment":"",
"charge":-3,
"formula":"C7H9NO8P",
"annotation":{
"InChI":"InChI=1S/C7H12NO8P/c1-4(9)8-5(7(11)12)2-3-6(10)16-17(13,14)15/h5H,2-3H2,1H3,(H,8,9)(H,11,12)(H2,13,14,15)/p-3/t5-/m0/s1",
"mass":"266.122",
"source":"chebi:57936"
}
},
{
"id":"acg5sa_c",
"name":"N-acetyl-L-glutamate 5-semialdehyde",
"compartment":"",
"charge":-1,
"formula":"C7H10NO4",
"annotation":{
"InChI":"InChI=1S/C7H11NO4/c1-5(10)8-6(7(11)12)3-2-4-9/h4,6H,2-3H2,1H3,(H,8,10)(H,11,12)/p-1/t6-/m0/s1",
"mass":"172.1586",
"source":"chebi:29123"
}
},
{
"id":"dgtp_c",
"name":"dGTP",
"compartment":"",
"charge":-4,
"formula":"C10H12N5O13P3",
"annotation":{
"InChI":"InChI=1S/C10H16N5O13P3/c11-10-13-8-7(9(17)14-10)12-3-15(8)6-1-4(16)5(26-6)2-25-30(21,22)28-31(23,24)27-29(18,19)20/h3-6,16H,1-2H2,(H,21,22)(H,23,24)(H2,18,19,20)(H3,11,13,14,17)/p-4/t4-,5+,6+/m0/s1",
"mass":"503.1493",
"source":"chebi:61429"
}
},
{
"id":"hs_deg8_c",
"name":"heparan sulfate, degradation product 8",
"compartment":"",
"formula":"C69H100N4O81S8",
"annotation":{
"InChI":"",
"mass":"2538.0305",
"source":"bigg:hs_deg8"
}
},
{
"id":"hs_deg9_c",
"name":"heparan sulfate, degradation product 9",
"compartment":"",
"formula":"C61H87N3O76S8",
"annotation":{
"InChI":"",
"mass":"2334.838",
"source":"bigg:hs_deg9"
}
},
{
"id":"for_c",
"name":"formate",
"compartment":"",
"charge":-1,
"formula":"CHO2",
"annotation":{
"InChI":"InChI=1S/CH2O2/c2-1-3/h1H,(H,2,3)/p-1",
"mass":"45.0174",
"source":"chebi:15740"
}
},
{
"id":"fgam_c",
"name":"N(2)-formyl-N(1)-(5-phospho-D-ribosyl)glycinamide",
"compartment":"",
"charge":-2,
"formula":"C8H13N2O9P",
"annotation":{
"InChI":"InChI=1S/C8H15N2O9P/c11-3-9-1-5(12)10-8-7(14)6(13)4(19-8)2-18-20(15,16)17/h3-4,6-8,13-14H,1-2H2,(H,9,11)(H,10,12)(H2,15,16,17)/p-2/t4-,6-,7-,8?/m1/s1",
"mass":"312.1706",
"source":"chebi:58426"
}
},
{
"id":"gar_c",
"name":"N(1)-(5-phospho-D-ribosyl)glycinamide",
"compartment":"",
"charge":-1,
"formula":"C7H14N2O8P",
"annotation":{
"InChI":"InChI=1S/C7H15N2O8P/c8-1-4(10)9-7-6(12)5(11)3(17-7)2-16-18(13,14)15/h3,5-7,11-12H,1-2,8H2,(H,9,10)(H2,13,14,15)/p-1/t3-,5-,6-,7?/m1/s1",
"mass":"285.1684",
"source":"chebi:58457"
}
},
{
"id":"26dap_LL_c",
"name":"LL-2,6-diaminopimelate",
"compartment":"",
"charge":0,
"formula":"C7H14N2O4",
"annotation":{
"InChI":"InChI=1S/C7H14N2O4/c8-4(6(10)11)2-1-3-5(9)7(12)13/h4-5H,1-3,8-9H2,(H,10,11)(H,12,13)/t4-,5-/m0/s1",
"mass":"190.1971",
"source":"chebi:57609"
}
},
{
"id":"n6all26d_c",
"name":"N-acetyl-LL-2,6-diaminopimelate",
"compartment":"",
"charge":-1,
"formula":"C9H15N2O5",
"annotation":{
"InChI":"InChI=1S/C9H16N2O5/c1-5(12)11-7(9(15)16)4-2-3-6(10)8(13)14/h6-7H,2-4,10H2,1H3,(H,11,12)(H,13,14)(H,15,16)/p-1/t6-,7-/m0/s1",
"mass":"231.2258",
"source":"chebi:58767"
}
},
{
"id":"ksi_pre17_c",
"name":"keratan sulfate I biosynthesis, precursor 17",
"compartment":"",
"formula":"C157H252N11O127S5R",
"annotation":{
"InChI":"",
"mass":"",
"source":"bigg:ksi_pre17"
}
},
{
"id":"ksi_pre18_c",
"name":"keratan sulfate I biosynthesis, precursor 18",
"compartment":"",
"formula":"C163H262N11O132S5R",
"annotation":{
"InChI":"",
"mass":"",
"source":"bigg:ksi_pre18"
}
},
{
"id":"uacmam_c",
"name":"UDP-N-acetyl-alpha-D-mannosamine",
"compartment":"",
"charge":-2,
"formula":"C17H25N3O17P2",
"annotation":{
"InChI":"InChI=1S/C17H27N3O17P2/c1-6(22)18-10-13(26)11(24)7(4-21)35-16(10)36-39(31,32)37-38(29,30)33-5-8-12(25)14(27)15(34-8)20-3-2-9(23)19-17(20)28/h2-3,7-8,10-16,21,24-27H,4-5H2,1H3,(H,18,22)(H,29,30)(H,31,32)(H,19,23,28)/p-2/t7-,8-,10+,11-,12-,13-,14-,15-,16-/m1/s1",
"mass":"605.3378",
"source":"chebi:68623"
}
},
{
"id":"uacmamu_c",
"name":"UDP-N-acetyl-alpha-D-mannosaminouronate",
"compartment":"",
"charge":-3,
"formula":"C17H22N3O18P2",
"annotation":{
"InChI":"InChI=1S/C17H25N3O18P2/c1-5(21)18-8-10(24)11(25)13(15(27)28)36-16(8)37-40(32,33)38-39(30,31)34-4-6-9(23)12(26)14(35-6)20-3-2-7(22)19-17(20)29/h2-3,6,8-14,16,23-26H,4H2,1H3,(H,18,21)(H,27,28)(H,30,31)(H,32,33)(H,19,22,29)/p-3/t6-,8+,9-,10-,11+,12-,13+,14-,16-/m1/s1",
"mass":618.3134,
"source":"chebi:70731"
}
},
{
"id":"ipc326_SC_c",
"name":"Inositol phosphorylceramide  ceramide 3  26C  (yeast specific)",
"compartment":"",
"formula":"C5000H9900N100O1300P100",
"annotation":{
"InChI":"",
"mass":"95329.3722",
"source":"bigg:ipc326_SC"
}
},
{
"id":"cer3_26_c",
"name":"Ceramide 3  Phytosphingosinen C260OH",
"compartment":"",
"formula":"C44H89NO5",
"annotation":{
"InChI":"",
"mass":"712.1812",
"source":"bigg:cer3_26"
}
},
{
"id":"ptd1ino_SC_c",
"name":"phosphatidyl 1D myo inositol (yeast specific)",
"compartment":"",
"formula":"C4140H7644O1300P100",
"annotation":{
"InChI":"",
"mass":"81325.5876",
"source":"bigg:ptd1ino_SC"
}
},
{
"id":"12dgr_SC_c",
"name":"1 2 Diacylglycerol (yeast specific)",
"compartment":"",
"formula":"C3540H6644O500",
"annotation":{
"InChI":"",
"mass":"57214.3314",
"source":"bigg:12dgr_SC"
}
},
{
"id":"glyb_c",
"name":"betaine",
"compartment":"",
"charge":0,
"formula":"C5H11NO2",
"annotation":{
"InChI":"InChI=1S/C5H11NO2/c1-6(2,3)4-5(7)8/h4H2,1-3H3",
"mass":"117.1463",
"source":"chebi:17750"
}
},
{
"id":"betald_c",
"name":"betaine aldehyde",
"compartment":"",
"charge":1,
"formula":"C5H12NO",
"annotation":{
"InChI":"InChI=1S/C5H12NO/c1-6(2,3)4-5-7/h5H,4H2,1-3H3/q+1",
"mass":"102.1549",
"source":"chebi:15710"
}
},
{
"id":"ala__L_c",
"name":"L-alanine",
"compartment":"",
"charge":0,
"formula":"C3H7NO2",
"annotation":{
"InChI":"InChI=1S/C3H7NO2/c1-2(4)3(5)6/h2H,4H2,1H3,(H,5,6)/t2-/m0/s1",
"mass":"89.0932",
"source":"chebi:57972"
}
},
{
"id":"AEP_c",
"name":"(2-aminoethyl)phosphonate",
"compartment":"",
"charge":0,
"formula":"C2H8NO3P",
"annotation":{
"InChI":"InChI=1S/C2H8NO3P/c3-1-2-7(4,5)6/h1-3H2,(H2,4,5,6)",
"mass":"125.0636",
"source":"chebi:57418"
}
},
{
"id":"mi3p__D_c",
"name":"1D-myo-inositol 3-phosphate",
"compartment":"",
"charge":-2,
"formula":"C6H11O9P",
"annotation":{
"InChI":"InChI=1S/C6H13O9P/c7-1-2(8)4(10)6(5(11)3(1)9)15-16(12,13)14/h1-11H,(H2,12,13,14)/p-2/t1-,2-,3+,4-,5-,6-/m0/s1",
"mass":"258.1199",
"source":"chebi:58401"
}
},
{
"id":"inost_c",
"name":"myo-inositol",
"compartment":"",
"charge":0,
"formula":"C6H12O6",
"annotation":{
"InChI":"InChI=1S/C6H12O6/c7-1-2(8)4(10)6(12)5(11)3(1)9/h1-12H/t1-,2-,3-,4+,5-,6-",
"mass":"180.1559",
"source":"chebi:17268"
}
},
{
"id":"no_c",
"name":"nitric oxide",
"compartment":"",
"charge":0,
"formula":"NO",
"annotation":{
"InChI":"InChI=1S/NO/c1-2",
"mass":"30.0061",
"source":"chebi:16480"
}
},
{
"id":"no3_c",
"name":"nitrate",
"compartment":"",
"charge":-1,
"formula":"NO3",
"annotation":{
"InChI":"InChI=1S/NO3/c2-1(3)4/q-1",
"mass":"62.0049",
"source":"chebi:17632"
}
},
{
"id":"dann_c",
"name":"7,8-diaminononanoate",
"compartment":"",
"charge":1,
"formula":"C9H21N2O2",
"annotation":{
"InChI":"InChI=1S/C9H20N2O2/c1-7(10)8(11)5-3-2-4-6-9(12)13/h7-8H,2-6,10-11H2,1H3,(H,12,13)/p+1",
"mass":"189.2752",
"source":"chebi:58500"
}
},
{
"id":"amob_c",
"name":"S-adenosyl-4-methylthio-2-oxobutanoate",
"compartment":"",
"charge":0,
"formula":"C15H19N5O6S",
"annotation":{
"InChI":"InChI=1S/C15H19N5O6S/c1-27(3-2-7(21)15(24)25)4-8-10(22)11(23)14(26-8)20-6-19-9-12(16)17-5-18-13(9)20/h5-6,8,10-11,14,22-23H,2-4H2,1H3,(H2-,16,17,18,24,25)/t8-,10-,11-,14-,27?/m1/s1",
"mass":"397.4063",
"source":"chebi:16490"
}
},
{
"id":"8aonn_c",
"name":"8-amino-7-oxononanoate",
"compartment":"",
"charge":0,
"formula":"C9H17NO3",
"annotation":{
"InChI":"InChI=1S/C9H17NO3/c1-7(10)8(11)5-3-2-4-6-9(12)13/h7H,2-6,10H2,1H3,(H,12,13)",
"mass":"187.2362",
"source":"chebi:57532"
}
},
{
"id":"23dhmb_c",
"name":"(2R)-2,3-dihydroxy-3-methylbutanoate",
"compartment":"",
"charge":-1,
"formula":"C5H9O4",
"annotation":{
"InChI":"InChI=1S/C5H10O4/c1-5(2,9)3(6)4(7)8/h3,6,9H,1-2H3,(H,7,8)/p-1/t3-/m0/s1",
"mass":133.1226,
"source":"chebi:49072"
}
},
{
"id":"galgalthcrm_hs_c",
"name":"Gal-Gal-Gal-Gal-Glc-Cer (homo sapiens)",
"compartment":"",
"formula":"C48H86NO27RCO",
"annotation":{
"InChI":"",
"mass":"",
"source":"bigg:galgalthcrm_hs"
}
},
{
"id":"galgalgalthcrm_hs_c",
"name":"Gal-Gal-Gal-Gal-Gal-Glc-Cer (homo sapiens)",
"compartment":"",
"formula":"C54H96NO32RCO",
"annotation":{
"InChI":"",
"mass":"",
"source":"bigg:galgalgalthcrm_hs"
}
},
{
"id":"bcryptox_c",
"name":"beta-cryptoxanthin",
"compartment":"",
"charge":0,
"formula":"C40H56O",
"annotation":{
"InChI":"InChI=1S/C40H56O/c1-30(18-13-20-32(3)23-25-37-34(5)22-15-27-39(37,7)8)16-11-12-17-31(2)19-14-21-33(4)24-26-38-35(6)28-36(41)29-40(38,9)10/h11-14,16-21,23-26,36,41H,15,22,27-29H2,1-10H3/b12-11+,18-13+,19-14+,25-23+,26-24+,30-16+,31-17+,32-20+,33-21+/t36-/m1/s1",
"mass":"552.872",
"source":"chebi:10362"
}
},
{
"id":"zeax_c",
"name":"zeaxanthin",
"compartment":"",
"charge":0,
"formula":"C40H56O2",
"annotation":{
"InChI":"InChI=1S/C40H56O2/c1-29(17-13-19-31(3)21-23-37-33(5)25-35(41)27-39(37,7)8)15-11-12-16-30(2)18-14-20-32(4)22-24-38-34(6)26-36(42)28-40(38,9)10/h11-24,35-36,41-42H,25-28H2,1-10H3/b12-11+,17-13+,18-14+,23-21+,24-22+,29-15+,30-16+,31-19+,32-20+/t35-,36-/m1/s1",
"mass":"568.8714",
"source":"chebi:27547"
}
},
{
"id":"sbzcoa_c",
"name":"2-succinylbenzoyl-CoA",
"compartment":"",
"charge":-5,
"formula":"C32H39N7O20P3S",
"annotation":{
"InChI":"InChI=1S/C32H44N7O20P3S/c1-32(2,26(45)29(46)35-10-9-21(41)34-11-12-63-31(47)18-6-4-3-5-17(18)19(40)7-8-22(42)43)14-56-62(53,54)59-61(51,52)55-13-20-25(58-60(48,49)50)24(44)30(57-20)39-16-38-23-27(33)36-15-37-28(23)39/h3-6,15-16,20,24-26,30,44-45H,7-14H2,1-2H3,(H,34,41)(H,35,46)(H,42,43)(H,51,52)(H,53,54)(H2,33,36,37)(H2,48,49,50)/p-5/t20-,24-,25-,26+,30-/m1/s1",
"mass":"966.6732",
"source":"chebi:57364"
}
},
{
"id":"dhna_c",
"name":"1,4-dihydroxy-2-naphthoate",
"compartment":"",
"charge":-1,
"formula":"C11H7O4",
"annotation":{
"InChI":"InChI=1S/C11H8O4/c12-9-5-8(11(14)15)10(13)7-4-2-1-3-6(7)9/h1-5,12-13H,(H,14,15)/p-1",
"mass":"203.1709",
"source":"chebi:11173"
}
},
{
"id":"glycogen1500_c",
"name":"glycogen (n=1500 repeat units) (glc alpha 1,4/6 glc)",
"compartment":"",
"formula":"C9000H15002O7501",
"annotation":{
"InChI":"",
"mass":243228.9153,
"source":"bigg:glycogen1500"
}
},
{
"id":"malt_c",
"name":"maltose",
"compartment":"",
"charge":0,
"formula":"C12H22O11",
"annotation":{
"InChI":"InChI=1S/C12H22O11/c13-1-3-5(15)6(16)9(19)12(22-3)23-10-4(2-14)21-11(20)8(18)7(10)17/h3-20H,1-2H2/t3-,4-,5-,6+,7-,8-,9-,10-,11?,12-/m1/s1",
"mass":"342.2965",
"source":"chebi:17306"
}
},
{
"id":"salc_c",
"name":"salicylate",
"compartment":"",
"charge":-1,
"formula":"C7H5O3",
"annotation":{
"InChI":"InChI=1S/C7H6O3/c8-6-4-2-1-3-5(6)7(9)10/h1-4,8H,(H,9,10)/p-1",
"mass":"137.1128",
"source":"chebi:30762"
}
},
{
"id":"t3c11vaceACP_c",
"name":"trans-3-cis-11-vacceoyl-[acyl-carrier protein]",
"compartment":"",
"charge":-1,
"formula":"C29H51N2O8PRS",
"annotation":{
"InChI":"",
"mass":"",
"source":"seed:cpd15568"
}
},
{
"id":"3hcvac11eACP_c",
"name":"(R)-3-hydroxy-cis-vacc-11-enoyl-[acp]",
"compartment":"",
"charge":-1,
"formula":"C29H53N2O9PRS",
"annotation":{
"InChI":"",
"mass":"",
"source":"metacyc:R-3-hydroxy-cis-vaccenoyl-ACPs"
}
},
{
"id":"6txan5mp_c",
"name":"6-Thioxanthine 5'-monophosphate",
"compartment":"",
"charge":-2,
"formula":"C10H11N4O8PS",
"annotation":{
"InChI":"InChI=1S/C10H13N4O8PS/c15-5-3(1-21-23(18,19)20)22-9(6(5)16)14-2-11-4-7(14)12-10(17)13-8(4)24/h2-3,5-6,9,15-16H,1H2,(H2,18,19,20)(H2,12,13,17,24)/p-2/t3-,5-,6-,9-/m1/s1",
"mass":"378.2551",
"source":"chebi:80612"
}
},
{
"id":"2ahethmpp_c",
"name":"2-(1-hydroxyethyl)thiamine diphosphate",
"compartment":"",
"charge":-2,
"formula":"C14H20N4O8P2S",
"annotation":{
"InChI":"InChI=1S/C14H22N4O8P2S/c1-8-12(4-5-25-28(23,24)26-27(20,21)22)29-14(9(2)19)18(8)7-11-6-16-10(3)17-13(11)15/h6,9,19H,4-5,7H2,1-3H3,(H4-,15,16,17,20,21,22,23,24)/p-2",
"mass":"466.3431",
"source":"chebi:58939"
}
},
{
"id":"lnlccoa_c",
"name":"(9Z,12Z)-octadecadienoyl-CoA",
"compartment":"",
"charge":-4,
"formula":"C39H62N7O17P3S",
"annotation":{
"InChI":"InChI=1S/C39H66N7O17P3S/c1-4-5-6-7-8-9-10-11-12-13-14-15-16-17-18-19-30(48)67-23-22-41-29(47)20-21-42-37(51)34(50)39(2,3)25-60-66(57,58)63-65(55,56)59-24-28-33(62-64(52,53)54)32(49)38(61-28)46-27-45-31-35(40)43-26-44-36(31)46/h8-9,11-12,26-28,32-34,38,49-50H,4-7,10,13-25H2,1-3H3,(H,41,47)(H,42,51)(H,55,56)(H,57,58)(H2,40,43,44)(H2,52,53,54)/p-4/b9-8-,12-11-/t28-,32-,33-,34+,38-/m1/s1",
"mass":"1025.9326",
"source":"chebi:57383"
}
},
{
"id":"crn_c",
"name":"(R)-carnitine",
"compartment":"",
"charge":0,
"formula":"C7H15NO3",
"annotation":{
"InChI":"InChI=1S/C7H15NO3/c1-8(2,3)5-6(9)4-7(10)11/h6,9H,4-5H2,1-3H3/t6-/m1/s1",
"mass":"161.1989",
"source":"chebi:16347"
}
},
{
"id":"lnlccrn_c",
"name":"O-linoleyl-L-carnitine",
"compartment":"",
"charge":0,
"formula":"C25H45NO4",
"annotation":{
"InChI":"InChI=1S/C25H45NO4/c1-5-6-7-8-9-10-11-12-13-14-15-16-17-18-19-20-25(29)30-23(21-24(27)28)22-26(2,3)4/h9-10,12-13,23H,5-8,11,14-22H2,1-4H3/b10-9-,13-12-/t23-/m1/s1",
"mass":"423.6291",
"source":"chebi:84098"
}
},
{
"id":"ksi_deg20_c",
"name":"keratan sulfate I, degradation product 20",
"compartment":"",
"formula":"C138H223N9O119S6",
"annotation":{
"InChI":"",
"mass":"4104.6261",
"source":"bigg:ksi_deg20"
}
},
{
"id":"ksi_deg21_c",
"name":"keratan sulfate I, degradation product 21",
"compartment":"",
"formula":"C132H213N9O114S6",
"annotation":{
"InChI":"",
"mass":"3942.4855",
"source":"bigg:ksi_deg21"
}
},
{
"id":"dutp_c",
"name":"dUTP",
"compartment":"",
"charge":-4,
"formula":"C9H11N2O14P3",
"annotation":{
"InChI":"InChI=1S/C9H15N2O14P3/c12-5-3-8(11-2-1-7(13)10-9(11)14)23-6(5)4-22-27(18,19)25-28(20,21)24-26(15,16)17/h1-2,5-6,8,12H,3-4H2,(H,18,19)(H,20,21)(H,10,13,14)(H2,15,16,17)/p-4/t5-,6+,8+/m0/s1",
"mass":"464.1099",
"source":"chebi:61555"
}
},
{
"id":"cytd_c",
"name":"cytidine",
"compartment":"",
"charge":0,
"formula":"C9H13N3O5",
"annotation":{
"InChI":"InChI=1S/C9H13N3O5/c10-5-1-2-12(9(16)11-5)8-7(15)6(14)4(3-13)17-8/h1-2,4,6-8,13-15H,3H2,(H2,10,11,16)/t4-,6-,7-,8-/m1/s1",
"mass":"243.2166",
"source":"chebi:17562"
}
},
{
"id":"cmp_c",
"name":"CMP",
"compartment":"",
"charge":-2,
"formula":"C9H12N3O8P",
"annotation":{
"InChI":"InChI=1S/C9H14N3O8P/c10-5-1-2-12(9(15)11-5)8-7(14)6(13)4(20-8)3-19-21(16,17)18/h1-2,4,6-8,13-14H,3H2,(H2,10,11,15)(H2,16,17,18)/p-2/t4-,6-,7-,8-/m1/s1",
"mass":"321.1806",
"source":"chebi:60377"
}
},
{
"id":"gdpfuc_c",
"name":"GDP-beta-L-fucose",
"compartment":"",
"charge":-2,
"formula":"C16H23N5O15P2",
"annotation":{
"InChI":"InChI=1S/C16H25N5O15P2/c1-4-7(22)9(24)11(26)15(33-4)35-38(30,31)36-37(28,29)32-2-5-8(23)10(25)14(34-5)21-3-18-6-12(21)19-16(17)20-13(6)27/h3-5,7-11,14-15,22-26H,2H2,1H3,(H,28,29)(H,30,31)(H3,17,19,20,27)/p-2/t4-,5+,7+,8+,9+,10+,11-,14+,15+/m0/s1",
"mass":"587.3258",
"source":"chebi:57273"
}
},
{
"id":"fucgalgbside_hs_c",
"name":"fucosyl galactosylgloboside (homo sapiens)",
"compartment":"",
"formula":"C56H99N2O31RCO",
"annotation":{
"InChI":"",
"mass":"",
"source":"bigg:fucgalgbside_hs"
}
},
{
"id":"galgbside_hs_c",
"name":"galactosylgloboside (homo sapiens)",
"compartment":"",
"formula":"C50H89N2O27RCO",
"annotation":{
"InChI":"",
"mass":"",
"source":"bigg:galgbside_hs"
}
},
{
"id":"gncore2_c",
"name":"GlcNAc-alpha-1,4-Core 2",
"compartment":"",
"formula":"C30H50N3O20R",
"annotation":{
"InChI":"",
"mass":"",
"source":"bigg:gncore2"
}
},
{
"id":"core2_c",
"name":"beta-D-galactosyl-(1->3)-[N-acetyl-beta-D-glucosaminyl-(1->6)]-N-acetyl-alpha-D-galactosaminyl-[glycoprotein]",
"compartment":"",
"formula":"C22H37N2O15R",
"annotation":{
"InChI":"",
"mass":"",
"source":"metacyc:Core2"
}
},
{
"id":"3spyr_c",
"name":"3-sulfopyruvate",
"compartment":"",
"charge":-2,
"formula":"C3H2O6S",
"annotation":{
"InChI":"InChI=1S/C3H4O6S/c4-2(3(5)6)1-10(7,8)9/h1H2,(H,5,6)(H,7,8,9)/p-2",
"mass":"166.1094",
"source":"chebi:57940"
}
},
{
"id":"sl__L_c",
"name":"L-sulfolactate",
"compartment":"",
"charge":-2,
"formula":"C3H4O6S",
"annotation":{
"InChI":"",
"mass":168.1253,
"source":"seed:cpd15906"
}
},
{
"id":"5aprbu_c",
"name":"5-amino-6-(5-phospho-D-ribitylamino)uracil",
"compartment":"",
"charge":-2,
"formula":"C9H15N4O9P",
"annotation":{
"InChI":"InChI=1S/C9H17N4O9P/c10-5-7(12-9(18)13-8(5)17)11-1-3(14)6(16)4(15)2-22-23(19,20)21/h3-4,6,14-16H,1-2,10H2,(H2,19,20,21)(H3,11,12,13,17,18)/p-2/t3-,4+,6-/m0/s1",
"mass":"354.2106",
"source":"chebi:58421"
}
},
{
"id":"4r5au_c",
"name":"5-amino-6-(D-ribitylamino)uracil",
"compartment":"",
"charge":0,
"formula":"C9H16N4O6",
"annotation":{
"InChI":"InChI=1S/C9H16N4O6/c10-5-7(12-9(19)13-8(5)18)11-1-3(15)6(17)4(16)2-14/h3-4,6,14-17H,1-2,10H2,(H3,11,12,13,18,19)/t3-,4+,6-/m0/s1",
"mass":"276.2465",
"source":"chebi:15934"
}
},
{
"id":"anhgm4p_c",
"name":"N-Acetyl-D-glucosamine(anhydrous)N-Acetylmuramyl-tetrapeptide",
"compartment":"",
"charge":-2,
"formula":"C37H57N7O20",
"annotation":{
"InChI":"InChI=1S/C37H59N7O20/c1-13(30(52)43-20(9-10-23(48)49)33(55)44-19(8-6-7-18(38)35(58)59)32(54)40-14(2)34(56)57)39-31(53)15(3)61-29-25(42-17(5)47)36-60-12-22(63-36)28(29)64-37-24(41-16(4)46)27(51)26(50)21(11-45)62-37/h13-15,18-22,24-29,36-37,45,50-51H,6-12,38H2,1-5H3,(H,39,53)(H,40,54)(H,41,46)(H,42,47)(H,43,52)(H,44,55)(H,48,49)(H,56,57)(H,58,59)/p-2/t13?,14?,15?,18?,19?,20?,21-,22?,24-,25-,26-,27-,28?,29-,36?,37+/m1/s1",
"mass":"919.8834",
"source":"metacyc:CPD0-2292"
}
},
{
"id":"anhgm3p_c",
"name":"N-Acetyl-D-glucosamine(anhydrous)N-Acetylmuramyl-tripeptide",
"compartment":"",
"charge":-2,
"formula":"C34H52N6O19",
"annotation":{
"InChI":"InChI=1S/C34H54N6O19/c1-13(29(49)39-18(8-9-23(45)46)31(51)40-19(33(54)55)7-5-6-17(35)32(52)53)36-30(50)14(2)57-27-20(37-15(3)43)12-56-22(11-42)28(27)59-34-24(38-16(4)44)26(48)25(47)21(10-41)58-34/h12-14,17-19,21-22,24-28,34,41-42,47-48H,5-11,35H2,1-4H3,(H,36,50)(H,37,43)(H,38,44)(H,39,49)(H,40,51)(H,45,46)(H,52,53)(H,54,55)/p-2",
"mass":"848.8055",
"source":"metacyc:CPD0-2155"
}
},
{
"id":"gagggicolipaAR1_c",
"name":"R1 galactosyl glucosyl glucosyl glucosyl inner core oligosaccharide lipid A",
"compartment":"",
"formula":"C155H250N2O83P4",
"annotation":{
"InChI":"",
"mass":3593.5021,
"source":"bigg:gagggicolipaAR1"
}
},
{
"id":"gggicolipaAR1_c",
"name":"R1 glucosyl glucosyl glucosyl inner core oligosaccharide lipid A",
"compartment":"",
"formula":"C149H240N2O78P4",
"annotation":{
"InChI":"",
"mass":3431.3615,
"source":"bigg:gggicolipaAR1"
}
},
{
"id":"4mlacac_c",
"name":"4-maleylacetoacetate",
"compartment":"",
"charge":-2,
"formula":"C8H6O6",
"annotation":{
"InChI":"InChI=1S/C8H8O6/c9-5(1-2-7(11)12)3-6(10)4-8(13)14/h1-2H,3-4H2,(H,11,12)(H,13,14)/p-2/b2-1-",
"mass":"198.1296",
"source":"chebi:17105"
}
},
{
"id":"4fumacac_c",
"name":"4-fumarylacetoacetate",
"compartment":"",
"charge":-2,
"formula":"C8H6O6",
"annotation":{
"InChI":"InChI=1S/C8H8O6/c9-5(1-2-7(11)12)3-6(10)4-8(13)14/h1-2H,3-4H2,(H,11,12)(H,13,14)/p-2/b2-1+",
"mass":"198.1296",
"source":"chebi:18034"
}
},
{
"id":"malttr_c",
"name":"alpha-maltotriose",
"compartment":"",
"charge":0,
"formula":"C18H32O16",
"annotation":{
"InChI":"InChI=1S/C18H32O16/c19-1-4-7(22)8(23)12(27)17(31-4)34-15-6(3-21)32-18(13(28)10(15)25)33-14-5(2-20)30-16(29)11(26)9(14)24/h4-29H,1-3H2/t4-,5-,6-,7-,8+,9-,10-,11-,12-,13-,14-,15-,16+,17-,18-/m1/s1",
"mass":"504.4371",
"source":"chebi:27931"
}
},
{
"id":"gm2_hs_c",
"name":"ganglioside GM2 (homo sapiens)",
"compartment":"",
"formula":"C49H85N3O25RCO",
"annotation":{
"InChI":"",
"mass":"",
"source":"bigg:gm2_hs"
}
},
{
"id":"gm1_hs_c",
"name":"ganglioside GM1 (homo sapiens)",
"compartment":"",
"formula":"C55H95N3O30RCO",
"annotation":{
"InChI":"",
"mass":"",
"source":"bigg:gm1_hs"
}
},
{
"id":"mppp9om_c",
"name":"magnesium protoporphyrin 13-monomethyl ester",
"compartment":"",
"charge":0,
"formula":"C35H34MgN4O4",
"annotation":{
"InChI":"InChI=1S/C35H35N4O4.Mg/c1-8-22-18(3)26-14-27-20(5)24(10-12-34(40)41)32(38-27)17-33-25(11-13-35(42)43-7)21(6)29(39-33)16-31-23(9-2)19(4)28(37-31)15-30(22)36-26;/h8-9,14-17H,1-2,10-13H2,3-7H3,(H2-,36,37,38,39,40,41);/q-1;+2/p-1/b26-14-,27-14-,28-15-,29-16-,30-15-,31-16-,32-17-,33-17-;",
"mass":"598.9739",
"source":"chebi:15432"
}
},
{
"id":"hcys__L_c",
"name":"L-homocysteine",
"compartment":"",
"charge":0,
"formula":"C4H9NO2S",
"annotation":{
"InChI":"InChI=1S/C4H9NO2S/c5-3(1-2-8)4(6)7/h3,8H,1-2,5H2,(H,6,7)/t3-/m0/s1",
"mass":135.1848,
"source":"chebi:58199"
}
},
{
"id":"q8h2_c",
"name":"ubiquinol-8",
"compartment":"",
"charge":0,
"formula":"C49H76O4",
"annotation":{
"InChI":"InChI=1S/C49H76O4/c1-36(2)20-13-21-37(3)22-14-23-38(4)24-15-25-39(5)26-16-27-40(6)28-17-29-41(7)30-18-31-42(8)32-19-33-43(9)34-35-45-44(10)46(50)48(52-11)49(53-12)47(45)51/h20,22,24,26,28,30,32,34,50-51H,13-19,21,23,25,27,29,31,33,35H2,1-12H3/b37-22+,38-24+,39-26+,40-28+,41-30+,42-32+,43-34+",
"mass":"729.1253",
"source":"chebi:61682"
}
},
{
"id":"q8_c",
"name":"ubiquinone-8",
"compartment":"",
"charge":0,
"formula":"C49H74O4",
"annotation":{
"InChI":"InChI=1S/C49H74O4/c1-36(2)20-13-21-37(3)22-14-23-38(4)24-15-25-39(5)26-16-27-40(6)28-17-29-41(7)30-18-31-42(8)32-19-33-43(9)34-35-45-44(10)46(50)48(52-11)49(53-12)47(45)51/h20,22,24,26,28,30,32,34-35,44H,13-19,21,23,25,27,29,31,33H2,1-12H3/b37-22+,38-24+,39-26+,40-28+,41-30+,42-32+,43-34+,45-35+",
"mass":"727.1095",
"source":"chebi:61683"
}
},
{
"id":"mal__L_c",
"name":"(S)-malate",
"compartment":"",
"charge":-2,
"formula":"C4H4O5",
"annotation":{
"InChI":"InChI=1S/C4H6O5/c5-2(4(8)9)1-3(6)7/h2,5H,1H2,(H,6,7)(H,8,9)/p-2/t2-/m0/s1",
"mass":"132.0716",
"source":"chebi:15589"
}
},
{
"id":"cala_c",
"name":"3-ureidopropanoate",
"compartment":"",
"charge":-1,
"formula":"C4H7N2O3",
"annotation":{
"InChI":"InChI=1S/C4H8N2O3/c5-4(9)6-2-1-3(7)8/h1-2H2,(H,7,8)(H3,5,6,9)/p-1",
"mass":"131.11",
"source":"chebi:11892"
}
},
{
"id":"ala_B_c",
"name":"beta-alanine",
"compartment":"",
"charge":0,
"formula":"C3H7NO2",
"annotation":{
"InChI":"InChI=1S/C3H7NO2/c4-2-1-3(5)6/h1-2,4H2,(H,5,6)",
"mass":"89.0932",
"source":"chebi:57966"
}
},
{
"id":"cpg160_c",
"name":"cyclopropane phosphatidylglycerol (dihexadec-9,10-cyclo-anoyl, n-C16:0 cyclo)",
"compartment":"",
"charge":-1,
"formula":"C40H74O10P",
"annotation":{
"InChI":"InChI=1S/C40H75O10P/c1-3-5-7-15-21-33-27-35(33)23-17-11-9-13-19-25-39(43)47-31-38(32-49-51(45,46)48-30-37(42)29-41)50-40(44)26-20-14-10-12-18-24-36-28-34(36)22-16-8-6-4-2/h33-38,41-42H,3-32H2,1-2H3,(H,45,46)/p-1/t33?,34?,35?,36?,37-,38+/m0/s1",
"mass":"745.9833",
"source":"metacyc:CPD0-2202"
}
},
{
"id":"ksi_pre23_c",
"name":"keratan sulfate I biosynthesis, precursor 23",
"compartment":"",
"formula":"C185H296N13O153S7R",
"annotation":{
"InChI":"",
"mass":"",
"source":"bigg:ksi_pre23"
}
},
{
"id":"ksi_pre24_c",
"name":"keratan sulfate I biosynthesis, precursor 24",
"compartment":"",
"formula":"C191H306N13O158S7R",
"annotation":{
"InChI":"",
"mass":"",
"source":"bigg:ksi_pre24"
}
},
{
"id":"tre6p_c",
"name":"alpha,alpha-trehalose 6-phosphate",
"compartment":"",
"charge":-2,
"formula":"C12H21O14P",
"annotation":{
"InChI":"InChI=1S/C12H23O14P/c13-1-3-5(14)7(16)9(18)11(24-3)26-12-10(19)8(17)6(15)4(25-12)2-23-27(20,21)22/h3-19H,1-2H2,(H2,20,21,22)/p-2/t3-,4-,5-,6-,7+,8+,9-,10-,11-,12-/m1/s1",
"mass":"420.2605",
"source":"chebi:58429"
}
},
{
"id":"malthx_c",
"name":"alpha-maltohexaose",
"compartment":"",
"charge":0,
"formula":"C36H62O31",
"annotation":{
"InChI":"InChI=1S/C36H62O31/c37-1-7-13(43)14(44)21(51)32(58-7)64-27-9(3-39)60-34(23(53)16(27)46)66-29-11(5-41)62-36(25(55)18(29)48)67-30-12(6-42)61-35(24(54)19(30)49)65-28-10(4-40)59-33(22(52)17(28)47)63-26-8(2-38)57-31(56)20(50)15(26)45/h7-56H,1-6H2/t7-,8-,9-,10-,11-,12-,13-,14+,15-,16-,17-,18-,19-,20-,21-,22-,23-,24-,25-,26-,27-,28-,29-,30-,31+,32-,33-,34-,35-,36-/m1/s1",
"mass":"990.8589",
"source":"chebi:61953"
}
},
{
"id":"sf430a_c",
"name":"15,17-seco-F430-17-acid",
"compartment":"",
"charge":-5,
"formula":"C42H47N6NiO14",
"annotation":{
"InChI":"",
"mass":"918.5478",
"source":"seed:cpd15905"
}
},
{
"id":"f430p3_c",
"name":"coenzyme f430 precursor 3",
"compartment":"",
"charge":-5,
"formula":"C42H47N6NiO14",
"annotation":{
"InChI":"",
"mass":"918.5478",
"source":"seed:cpd15875"
}
},
{
"id":"dpterol_c",
"name":"hopan-22-ol",
"compartment":"",
"charge":0,
"formula":"C30H52O",
"annotation":{
"InChI":"InChI=1S/C30H52O/c1-25(2)15-9-16-28(6)22(25)14-19-30(8)24(28)11-10-23-27(5)17-12-20(26(3,4)31)21(27)13-18-29(23,30)7/h20-24,31H,9-19H2,1-8H3/t20-,21-,22-,23+,24+,27-,28-,29+,30+/m0/s1",
"mass":"428.7333",
"source":"chebi:36484"
}
},
{
"id":"seln_c",
"name":"hydrogenselenide",
"compartment":"",
"charge":-1,
"formula":"HSe",
"annotation":{
"InChI":"InChI=1S/H2Se/h1H2/p-1",
"mass":79.9679,
"source":"chebi:29317"
}
},
{
"id":"gslnt_c",
"name":"Glutathiolselenolate",
"compartment":"",
"formula":"C10H16N3O6SSe",
"annotation":{
"InChI":"",
"mass":385.2755,
"source":"bigg:gslnt"
}
},
{
"id":"gthrd_c",
"name":"Reduced glutathione",
"compartment":"",
"formula":"C10H16N3O6S",
"annotation":{
"InChI":"",
"mass":306.3155,
"source":"bigg:gthrd"
}
},
{
"id":"tststerone_c",
"name":"testosterone",
"compartment":"",
"charge":0,
"formula":"C19H28O2",
"annotation":{
"InChI":"InChI=1S/C19H28O2/c1-18-9-7-13(20)11-12(18)3-4-14-15-5-6-17(21)19(15,2)10-8-16(14)18/h11,14-17,21H,3-10H2,1-2H3/t14-,15-,16-,17-,18-,19-/m0/s1",
"mass":"288.4244",
"source":"chebi:17347"
}
},
{
"id":"whtststerone_c",
"name":"19-hydroxytestosterone",
"compartment":"",
"charge":0,
"formula":"C19H28O3",
"annotation":{
"InChI":"InChI=1S/C19H28O3/c1-18-8-7-16-14(15(18)4-5-17(18)22)3-2-12-10-13(21)6-9-19(12,16)11-20/h10,14-17,20,22H,2-9,11H2,1H3/t14-,15-,16-,17-,18-,19+/m0/s1",
"mass":"304.4238",
"source":"chebi:798"
}
},
{
"id":"btn_c",
"name":"biotin",
"compartment":"",
"charge":-1,
"formula":"C10H15N2O3S",
"annotation":{
"InChI":"InChI=1S/C10H16N2O3S/c13-8(14)4-2-1-3-7-9-6(5-16-7)11-10(15)12-9/h6-7,9H,1-5H2,(H,13,14)(H2,11,12,15)/p-1/t6-,7-,9-/m0/s1",
"mass":"243.3027",
"source":"chebi:57586"
}
},
{
"id":"btnso_c",
"name":"biotinate sulfoxide",
"compartment":"",
"charge":-1,
"formula":"C10H15N2O4S",
"annotation":{
"InChI":"InChI=1S/C10H16N2O4S/c13-8(14)4-2-1-3-7-9-6(5-17(7)16)11-10(15)12-9/h6-7,9H,1-5H2,(H,13,14)(H2,11,12,15)/p-1/t6-,7-,9-,17?/m0/s1",
"mass":"259.3021",
"source":"chebi:62046"
}
},
{
"id":"pqqh2_c",
"name":"pyrroloquinoline quinol",
"compartment":"",
"charge":-4,
"formula":"C14H4N2O8",
"annotation":{
"InChI":"InChI=1S/C14H8N2O8/c17-10-4-2-6(14(23)24)15-8(4)7-3(12(19)20)1-5(13(21)22)16-9(7)11(10)18/h1-2,15,17-18H,(H,19,20)(H,21,22)(H,23,24)/p-4",
"mass":"328.1902",
"source":"chebi:77660"
}
},
{
"id":"pqq_c",
"name":"pyrroloquinoline quinone",
"compartment":"",
"charge":-3,
"formula":"C14H3N2O8",
"annotation":{
"InChI":"InChI=1S/C14H6N2O8/c17-10-4-2-6(14(23)24)15-8(4)7-3(12(19)20)1-5(13(21)22)16-9(7)11(10)18/h1-2,15H,(H,19,20)(H,21,22)(H,23,24)/p-3",
"mass":"327.1822",
"source":"chebi:58442"
}
},
{
"id":"etoh_c",
"name":"ethanol",
"compartment":"",
"charge":0,
"formula":"C2H6O",
"annotation":{
"InChI":"InChI=1S/C2H6O/c1-2-3/h3H,2H2,1H3",
"mass":"46.0684",
"source":"chebi:16236"
}
},
{
"id":"meroacidcyc1ACP_c",
"name":"cyclopropanated alpha meroacid ACP (1 cyclopropane ring)",
"compartment":"",
"charge":-1,
"formula":"C62H117N2O7PRS",
"annotation":{
"InChI":"",
"mass":"",
"source":"seed:cpd15974"
}
},
{
"id":"meroacidcyc2ACP_c",
"name":"cyclopropanated alpha meroacid ACP (2 cyclopropane rings)",
"compartment":"",
"charge":-1,
"formula":"C63H119N2O7PRS",
"annotation":{
"InChI":"",
"mass":"",
"source":"seed:cpd15975"
}
},
{
"id":"hdd2coa_c",
"name":"(2E)-hexadecenoyl-CoA",
"compartment":"",
"charge":-4,
"formula":"C37H60N7O17P3S",
"annotation":{
"InChI":"InChI=1S/C37H64N7O17P3S/c1-4-5-6-7-8-9-10-11-12-13-14-15-16-17-28(46)65-21-20-39-27(45)18-19-40-35(49)32(48)37(2,3)23-58-64(55,56)61-63(53,54)57-22-26-31(60-62(50,51)52)30(47)36(59-26)44-25-43-29-33(38)41-24-42-34(29)44/h16-17,24-26,30-32,36,47-48H,4-15,18-23H2,1-3H3,(H,39,45)(H,40,49)(H,53,54)(H,55,56)(H2,38,41,42)(H2,50,51,52)/p-4/b17-16+/t26-,30-,31-,32+,36-/m1/s1",
"mass":"999.8953",
"source":"chebi:61526"
}
},
{
"id":"acmalt_c",
"name":"1-O-acetylmaltose",
"compartment":"",
"charge":0,
"formula":"C14H24O12",
"annotation":{
"InChI":"InChI=1S/C14H24O12/c1-4(17)23-13-11(22)9(20)12(6(3-16)25-13)26-14-10(21)8(19)7(18)5(2-15)24-14/h5-16,18-22H,2-3H2,1H3/t5-,6-,7-,8+,9-,10-,11-,12-,13?,14-/m1/s1",
"mass":"384.3332",
"source":"chebi:13714"
}
},
{
"id":"mqn8_c",
"name":"menaquinone-8",
"compartment":"",
"charge":0,
"formula":"C51H72O2",
"annotation":{
"InChI":"InChI=1S/C51H72O2/c1-38(2)20-13-21-39(3)22-14-23-40(4)24-15-25-41(5)26-16-27-42(6)28-17-29-43(7)30-18-31-44(8)32-19-33-45(9)36-37-47-46(10)50(52)48-34-11-12-35-49(48)51(47)53/h11-12,20,22,24,26,28,30,32,34-36H,13-19,21,23,25,27,29,31,33,37H2,1-10H3/b39-22+,40-24+,41-26+,42-28+,43-30+,44-32+,45-36+",
"mass":"717.1162",
"source":"chebi:44027"
}
},
{
"id":"lac__L_c",
"name":"(S)-lactate",
"compartment":"",
"charge":-1,
"formula":"C3H5O3",
"annotation":{
"InChI":"InChI=1S/C3H6O3/c1-2(4)3(5)6/h2,4H,1H3,(H,5,6)/p-1/t2-/m0/s1",
"mass":"89.07",
"source":"chebi:16651"
}
},
{
"id":"mql8_c",
"name":"menaquinol-8",
"compartment":"",
"charge":0,
"formula":"C51H74O2",
"annotation":{
"InChI":"InChI=1S/C51H74O2/c1-38(2)20-13-21-39(3)22-14-23-40(4)24-15-25-41(5)26-16-27-42(6)28-17-29-43(7)30-18-31-44(8)32-19-33-45(9)36-37-47-46(10)50(52)48-34-11-12-35-49(48)51(47)53/h11-12,20,22,24,26,28,30,32,34-36,52-53H,13-19,21,23,25,27,29,31,33,37H2,1-10H3/b39-22+,40-24+,41-26+,42-28+,43-30+,44-32+,45-36+",
"mass":"719.1321",
"source":"chebi:61684"
}
},
{
"id":"34dhbald_c",
"name":"3,4-dihydroxybenzaldehyde",
"compartment":"",
"charge":0,
"formula":"C7H6O3",
"annotation":{
"InChI":"InChI=1S/C7H6O3/c8-4-5-1-2-6(9)7(10)3-5/h1-4,9-10H",
"mass":"138.1207",
"source":"chebi:50205"
}
},
{
"id":"34dhbz_c",
"name":"3,4-dihydroxybenzoate",
"compartment":"",
"charge":-1,
"formula":"C7H5O4",
"annotation":{
"InChI":"InChI=1S/C7H6O4/c8-5-2-1-4(7(10)11)3-6(5)9/h1-3,8-9H,(H,10,11)/p-1",
"mass":"153.1122",
"source":"chebi:36241"
}
},
{
"id":"rib__D_c",
"name":"D-ribose",
"compartment":"",
"charge":0,
"formula":"C5H10O5",
"annotation":{
"InChI":"InChI=1S/C5H10O5/c6-1-2-3(7)4(8)5(9)10-2/h2-9H,1H2/t2-,3-,4-,5?/m1/s1",
"mass":"150.1299",
"source":"chebi:47013"
}
},
{
"id":"ade_c",
"name":"adenine",
"compartment":"",
"charge":0,
"formula":"C5H5N5",
"annotation":{
"InChI":"InChI=1S/C5H5N5/c6-4-3-5(9-1-7-3)10-2-8-4/h1-2H,(H3,6,7,8,9,10)",
"mass":"135.1267",
"source":"chebi:16708"
}
},
{
"id":"cyart_c",
"name":"cycloartenol",
"compartment":"",
"charge":0,
"formula":"C30H50O",
"annotation":{
"InChI":"InChI=1S/C30H50O/c1-20(2)9-8-10-21(3)22-13-15-28(7)24-12-11-23-26(4,5)25(31)14-16-29(23)19-30(24,29)18-17-27(22,28)6/h9,21-25,31H,8,10-19H2,1-7H3/t21?,22-,23+,24+,25+,27-,28+,29-,30+/m1/s1",
"mass":"426.7174",
"source":"chebi:17030"
}
},
{
"id":"menecyart_c",
"name":"24-Methylenecycloartanol",
"compartment":"",
"charge":0,
"formula":"C31H52O",
"annotation":{
"InChI":"InChI=1S/C31H52O/c1-20(2)21(3)9-10-22(4)23-13-15-29(8)25-12-11-24-27(5,6)26(32)14-16-30(24)19-31(25,30)18-17-28(23,29)7/h20,22-26,32H,3,9-19H2,1-2,4-8H3/t22-,23-,24+,25+,26+,28-,29+,30-,31+/m1/s1",
"mass":"440.744",
"source":"chebi:1307"
}
},
{
"id":"cys__L_c",
"name":"L-cysteine",
"compartment":"",
"charge":0,
"formula":"C3H7NO2S",
"annotation":{
"InChI":"InChI=1S/C3H7NO2S/c4-2(1-7)3(5)6/h2,7H,1,4H2,(H,5,6)/t2-/m0/s1",
"mass":"121.1582",
"source":"chebi:35235"
}
},
{
"id":"h2s_c",
"name":"hydrogen sulfide",
"compartment":"",
"charge":-1,
"formula":"HS",
"annotation":{
"InChI":"InChI=1S/H2S/h1H2/p-1",
"mass":33.0729,
"source":"chebi:29919"
}
},
{
"id":"psph1p_c",
"name":"phytosphingosine 1-phosphate",
"compartment":"",
"charge":-1,
"formula":"C18H39NO6P",
"annotation":{
"InChI":"InChI=1S/C18H40NO6P/c1-2-3-4-5-6-7-8-9-10-11-12-13-14-17(20)18(21)16(19)15-25-26(22,23)24/h16-18,20-21H,2-15,19H2,1H3,(H2,22,23,24)/p-1/t16-,17+,18-/m0/s1",
"mass":"396.4791",
"source":"chebi:64795"
}
},
{
"id":"psphings_c",
"name":"4-hydroxysphinganine",
"compartment":"",
"charge":1,
"formula":"C18H40NO3",
"annotation":{
"InChI":"InChI=1S/C18H39NO3/c1-2-3-4-5-6-7-8-9-10-11-12-13-14-17(21)18(22)16(19)15-20/h16-18,20-22H,2-15,19H2,1H3/p+1/t16-,17+,18-/m0/s1",
"mass":"318.5151",
"source":"chebi:64124"
}
},
{
"id":"g1m6masnB1_c",
"name":"glucosyl-(alpha-D-mannosyl)6-beta-D-mannosyl-diacetylchitobiosyl-L-asparagine (protein)",
"compartment":"",
"formula":"C64H107N2O50R",
"annotation":{
"InChI":"",
"mass":"",
"source":"bigg:g1m6masnB1"
}
},
{
"id":"g1m7masnC_c",
"name":"glucosyl-(alpha-D-mannosyl)7-beta-D-mannosyl-diacetylchitobiosyl-L-asparagine, isoform C (protein)",
"compartment":"",
"formula":"C70H117N2O55R",
"annotation":{
"InChI":"",
"mass":"",
"source":"bigg:g1m7masnC"
}
},
{
"id":"ghhlipa_c",
"name":"glucosyl-heptosyl-heptosyl-kdo2-lipidA",
"compartment":"",
"formula":"C130H230N2O56P2",
"annotation":{
"InChI":"",
"mass":2779.1445,
"source":"bigg:ghhlipa"
}
},
{
"id":"adphep_LD_c",
"name":"ADP-L-glycero-D-manno-heptose",
"compartment":"",
"charge":-2,
"formula":"C17H25N5O16P2",
"annotation":{
"InChI":"InChI=1S/C17H27N5O16P2/c18-14-7-15(20-3-19-14)22(4-21-7)16-11(28)8(25)6(35-16)2-34-39(30,31)38-40(32,33)37-17-12(29)9(26)10(27)13(36-17)5(24)1-23/h3-6,8-13,16-17,23-29H,1-2H2,(H,30,31)(H,32,33)(H2,18,19,20)/p-2/t5-,6+,8+,9-,10-,11+,12-,13+,16+,17?/m0/s1",
"mass":"617.3518",
"source":"chebi:57564"
}
},
{
"id":"hghhlipa_c",
"name":"heptosyl-glucosyl-heptosyl-heptosyl-kdo2-lipidA",
"compartment":"",
"formula":"C137H242N2O62P2",
"annotation":{
"InChI":"",
"mass":2971.3111,
"source":"bigg:hghhlipa"
}
},
{
"id":"cs_b_deg2_c",
"name":"chondroitin sulfate B / dermatan sulfate (IdoA2S-GalNAc4S), degradation product 2",
"compartment":"",
"formula":"C37H54NO41S3",
"annotation":{
"InChI":"",
"mass":"1265.0018",
"source":"bigg:cs_b_deg2"
}
},
{
"id":"cs_b_deg1_c",
"name":"chondroitin sulfate B / dermatan sulfate (IdoA2S-GalNAc4S), degradation product 1",
"compartment":"",
"formula":"C45H67N2O46S3",
"annotation":{
"InChI":"",
"mass":"1468.1943",
"source":"bigg:cs_b_deg1"
}
},
{
"id":"acgal_c",
"name":"N-acetyl-D-galactosamine",
"compartment":"",
"charge":0,
"formula":"C8H15NO6",
"annotation":{
"InChI":"InChI=1S/C8H15NO6/c1-3(11)9-5-7(13)6(12)4(2-10)15-8(5)14/h4-8,10,12-14H,2H2,1H3,(H,9,11)/t4-,5-,6+,7-,8?/m1/s1",
"mass":"221.2078",
"source":"chebi:28037"
}
},
{
"id":"2mpdhl_c",
"name":"S(8)-(2-methylpropanoyl)dihydrolipoamide",
"compartment":"",
"charge":0,
"formula":"C12H23NO2S2",
"annotation":{
"InChI":"InChI=1S/C12H23NO2S2/c1-9(2)12(15)17-8-7-10(16)5-3-4-6-11(13)14/h9-10,16H,3-8H2,1-2H3,(H2,13,14)",
"mass":"277.4465",
"source":"chebi:17577"
}
},
{
"id":"udpg_c",
"name":"UDP-D-glucose",
"compartment":"",
"charge":-2,
"formula":"C15H22N2O17P2",
"annotation":{
"InChI":"InChI=1S/C15H24N2O17P2/c18-3-5-8(20)10(22)12(24)14(32-5)33-36(28,29)34-35(26,27)30-4-6-9(21)11(23)13(31-6)17-2-1-7(19)16-15(17)25/h1-2,5-6,8-14,18,20-24H,3-4H2,(H,26,27)(H,28,29)(H,16,19,25)/p-2/t5-,6-,8-,9-,10+,11-,12-,13-,14?/m1/s1",
"mass":"564.2859",
"source":"chebi:58367"
}
},
{
"id":"ind3acnl_c",
"name":"(indol-3-yl)acetonitrile",
"compartment":"",
"charge":0,
"formula":"C10H8N2",
"annotation":{
"InChI":"InChI=1S/C10H8N2/c11-6-5-8-7-12-10-4-2-1-3-9(8)10/h1-4,7,12H,5H2",
"mass":"156.1839",
"source":"chebi:17566"
}
},
{
"id":"ind3ac_c",
"name":"(indol-3-yl)acetate",
"compartment":"",
"charge":-1,
"formula":"C10H8NO2",
"annotation":{
"InChI":"InChI=1S/C10H9NO2/c12-10(13)5-7-6-11-9-4-2-1-3-8(7)9/h1-4,6,11H,5H2,(H,12,13)/p-1",
"mass":"174.176",
"source":"chebi:30854"
}
},
{
"id":"asp__L_c",
"name":"L-aspartate",
"compartment":"",
"charge":-1,
"formula":"C4H6NO4",
"annotation":{
"InChI":"InChI=1S/C4H7NO4/c5-2(4(8)9)1-3(6)7/h2H,1,5H2,(H,6,7)(H,8,9)/p-1/t2-/m0/s1",
"mass":"132.0947",
"source":"chebi:29991"
}
},
{
"id":"iasp_c",
"name":"iminosuccinate",
"compartment":"",
"charge":-1,
"formula":"C4H4NO4",
"annotation":{
"InChI":"InChI=1S/C4H5NO4/c5-2(4(8)9)1-3(6)7/h1H,5H2,(H,6,7)(H,8,9)/p-1/b2-1-",
"mass":"130.0789",
"source":"chebi:77875"
}
},
{
"id":"aact_c",
"name":"aminoacetone",
"compartment":"",
"charge":1,
"formula":"C3H8NO",
"annotation":{
"InChI":"InChI=1S/C3H7NO/c1-3(5)2-4/h2,4H2,1H3/p+1",
"mass":"74.1017",
"source":"chebi:58320"
}
},
{
"id":"appl_c",
"name":"1-aminopropan-2-ol",
"compartment":"",
"charge":1,
"formula":"C3H10NO",
"annotation":{
"InChI":"InChI=1S/C3H9NO/c1-3(5)2-4/h3,5H,2,4H2,1H3/p+1",
"mass":"76.1176",
"source":"chebi:19030"
}
},
{
"id":"omtta_c",
"name":"octa-methyl tetracontatricosanoic acid (C34:0, 8 methyl-branched carbons)",
"compartment":"",
"charge":-1,
"formula":"C42H83O2",
"annotation":{
"InChI":"",
"mass":"620.1072",
"source":"seed:cpd16003"
}
},
{
"id":"hpmtria_c",
"name":"hepta-methyl triacontanoic acid (C30:0, plus 7 methyl branches)",
"compartment":"",
"charge":-1,
"formula":"C37H73O2",
"annotation":{
"InChI":"",
"mass":"549.9743",
"source":"seed:cpd15961"
}
},
{
"id":"tat_c",
"name":"Tetanus antitoxin",
"compartment":"",
"formula":"C149H288O15",
"annotation":{
"InChI":"",
"mass":2319.8720000000003,
"source":"kegg:D06088"
}
},
{
"id":"gudac_c",
"name":"guanidinoacetate",
"compartment":"",
"charge":0,
"formula":"C3H7N3O2",
"annotation":{
"InChI":"InChI=1S/C3H7N3O2/c4-3(5)6-1-2(7)8/h1H2,(H,7,8)(H4,4,5,6)",
"mass":"117.1066",
"source":"chebi:57742"
}
},
{
"id":"gly_c",
"name":"glycine",
"compartment":"",
"charge":0,
"formula":"C2H5NO2",
"annotation":{
"InChI":"InChI=1S/C2H5NO2/c3-1-2(4)5/h1,3H2,(H,4,5)",
"mass":"75.0666",
"source":"chebi:57305"
}
},
{
"id":"orn_c",
"name":"L-ornithine",
"compartment":"",
"charge":1,
"formula":"C5H13N2O2",
"annotation":{
"InChI":"InChI=1S/C5H12N2O2/c6-3-1-2-4(7)5(8)9/h4H,1-3,6-7H2,(H,8,9)/p+1/t4-/m0/s1",
"mass":133.1689,
"source":"chebi:46911"
}
},
{
"id":"arg__L_c",
"name":"L-arginine",
"compartment":"",
"charge":1,
"formula":"C6H15N4O2",
"annotation":{
"InChI":"InChI=1S/C6H14N4O2/c7-4(5(11)12)2-1-3-10-6(8)9/h4H,1-3,7H2,(H,11,12)(H4,8,9,10)/p+1/t4-/m0/s1",
"mass":"175.2089",
"source":"chebi:32682"
}
},
{
"id":"memgacpail_hs_c",
"name":"(mannosyl),(phosphoethanolaminyl)-mannosyl-glucosylaminyl-acylphosphatidylinositol (B)",
"compartment":"",
"formula":"C45H84N2O27P2RCO2R2CO2",
"annotation":{
"InChI":"",
"mass":"",
"source":"bigg:memgacpail_hs"
}
},
{
"id":"dag_hs_c",
"name":"diacylglycerol (homo sapiens)",
"compartment":"",
"formula":"C3H6ORCO2R2CO2",
"annotation":{
"InChI":"",
"mass":"",
"source":"bigg:dag_hs"
}
},
{
"id":"m2gacpail_hs_c",
"name":"dimannosyl-glucosaminyl-acylphosphatidylinositol (H3)",
"compartment":"",
"formula":"C43H78NO24PRCO2R2CO2",
"annotation":{
"InChI":"",
"mass":"",
"source":"bigg:m2gacpail_hs"
}
},
{
"id":"cdpdodec912eg_c",
"name":"CDP-1,2-dioctadec-9-12-dienoylglycerol",
"compartment":"",
"formula":"C48H79N3O15P2",
"annotation":{
"InChI":"",
"mass":1000.0995,
"source":"bigg:cdpdodec912eg"
}
},
{
"id":"pa182_9_12_c",
"name":"1,2-dioctadec-9-12-dienoyl-sn-glycerol 3-phosphate",
"compartment":"",
"formula":"C39H67O8P1",
"annotation":{
"InChI":"",
"mass":694.9182,
"source":"bigg:pa182_9_12"
}
},
{
"id":"ipdp_c",
"name":"isopentenyl diphosphate",
"compartment":"",
"charge":-3,
"formula":"C5H9O7P2",
"annotation":{
"InChI":"InChI=1S/C5H12O7P2/c1-5(2)3-4-11-14(9,10)12-13(6,7)8/h1,3-4H2,2H3,(H,9,10)(H2,6,7,8)/p-3",
"mass":"243.0683",
"source":"chebi:128769"
}
},
{
"id":"f420_2_c",
"name":"coenzyme ferredoxin 420-2 (oxidized)",
"compartment":"",
"charge":-4,
"formula":"C29H32N5O18P",
"annotation":{
"InChI":"",
"mass":769.5608,
"source":"seed:cpd15866"
}
},
{
"id":"f420_2h2_c",
"name":"coenzyme ferredoxin 420-2 (reduced)",
"compartment":"",
"charge":-4,
"formula":"C29H34N5O18P",
"annotation":{
"InChI":"",
"mass":771.5767,
"source":"seed:cpd15867"
}
},
{
"id":"dmpp_c",
"name":"dimethylallyl diphosphate",
"compartment":"",
"charge":-3,
"formula":"C5H9O7P2",
"annotation":{
"InChI":"InChI=1S/C5H12O7P2/c1-5(2)3-4-11-14(9,10)12-13(6,7)8/h3H,4H2,1-2H3,(H,9,10)(H2,6,7,8)/p-3",
"mass":"243.0683",
"source":"chebi:57623"
}
},
{
"id":"2obut_c",
"name":"2-oxobutanoate",
"compartment":"",
"charge":-1,
"formula":"C4H5O3",
"annotation":{
"InChI":"InChI=1S/C4H6O3/c1-2-3(5)4(6)7/h2H2,1H3,(H,6,7)/p-1",
"mass":"101.0807",
"source":"chebi:16763"
}
},
{
"id":"fdox_c",
"name":"ferredoxin (oxidized) 2[4Fe-4S]",
"compartment":"",
"charge":3,
"formula":"Fe8S8X",
"annotation":{
"InChI":"",
"mass":703.28,
"source":"seed:cpd15876"
}
},
{
"id":"fdred_c",
"name":"ferredoxin (reduced) 2[4Fe-4S]",
"compartment":"",
"charge":2,
"formula":"Fe8S8X",
"annotation":{
"InChI":"",
"mass":703.28,
"source":"seed:cpd15877"
}
},
{
"id":"mlthf_c",
"name":"(6R)-5,10-methylenetetrahydrofolate",
"compartment":"",
"charge":-2,
"formula":"C20H21N7O6",
"annotation":{
"InChI":"InChI=1S/C20H23N7O6/c21-20-24-16-15(18(31)25-20)27-9-26(8-12(27)7-22-16)11-3-1-10(2-4-11)17(30)23-13(19(32)33)5-6-14(28)29/h1-4,12-13H,5-9H2,(H,23,30)(H,28,29)(H,32,33)(H4,21,22,24,25,31)/p-2/t12-,13+/m1/s1",
"mass":"455.424",
"source":"chebi:15636"
}
},
{
"id":"5mthf_c",
"name":"(6S)-5-methyl-5,6,7,8-tetrahydrofolate",
"compartment":"",
"charge":-2,
"formula":"C20H23N7O6",
"annotation":{
"InChI":"InChI=1S/C20H25N7O6/c1-27-12(9-23-16-15(27)18(31)26-20(21)25-16)8-22-11-4-2-10(3-5-11)17(30)24-13(19(32)33)6-7-14(28)29/h2-5,12-13,22H,6-9H2,1H3,(H,24,30)(H,28,29)(H,32,33)(H4,21,23,25,26,31)/p-2/t12-,13-/m0/s1",
"mass":"457.4399",
"source":"chebi:18608"
}
},
{
"id":"q10_c",
"name":"coenzyme Q10",
"compartment":"",
"charge":0,
"formula":"C59H90O4",
"annotation":{
"InChI":"InChI=1S/C59H90O4/c1-44(2)24-15-25-45(3)26-16-27-46(4)28-17-29-47(5)30-18-31-48(6)32-19-33-49(7)34-20-35-50(8)36-21-37-51(9)38-22-39-52(10)40-23-41-53(11)42-43-55-54(12)56(60)58(62-13)59(63-14)57(55)61/h24,26,28,30,32,34,36,38,40,42-43,54H,15-23,25,27,29,31,33,35,37,39,41H2,1-14H3/b45-26+,46-28+,47-30+,48-32+,49-34+,50-36+,51-38+,52-40+,53-42+,55-43+",
"mass":"863.3435",
"source":"chebi:46245"
}
},
{
"id":"2dpmhobq_c",
"name":"2-Decaprenyl-3-methyl-5-hydroxy-6-methoxy-1,4-benzoquinone",
"compartment":"",
"formula":"C58H88O4",
"annotation":{
"InChI":"",
"mass":"849.3169",
"source":"bigg:2dpmhobq"
}
},
{
"id":"ksi_pre6_c",
"name":"keratan sulfate I biosynthesis, precursor 6",
"compartment":"",
"formula":"C107H174N7O80SR",
"annotation":{
"InChI":"",
"mass":"",
"source":"bigg:ksi_pre6"
}
},
{
"id":"ksi_pre7_c",
"name":"keratan sulfate I biosynthesis, precursor 7",
"compartment":"",
"formula":"C115H187N8O85SR",
"annotation":{
"InChI":"",
"mass":"",
"source":"bigg:ksi_pre7"
}
},
{
"id":"dcaACP_c",
"name":"Decanoyl-[acp]",
"compartment":"",
"charge":0,
"formula":"C11H22OS",
"annotation":{
"InChI":"InChI=1S/C11H22OS/c1-3-4-5-6-7-8-9-10-11(12)13-2/h3-10H2,1-2H3",
"mass":"202.3568",
"source":"lipidmaps:LMFA07060013"
}
},
{
"id":"tdec2eACP_c",
"name":"2E-decenoyl-[acp]",
"compartment":"",
"charge":0,
"formula":"C11H20OS",
"annotation":{
"InChI":"InChI=1S/C11H20OS/c1-3-4-5-6-7-8-9-10-11(12)13-2/h9-10H,3-8H2,1-2H3/b10-9+",
"mass":"200.3409",
"source":"lipidmaps:LMFA07060012"
}
},
{
"id":"arab__D_c",
"name":"D-arabinose",
"compartment":"",
"charge":0,
"formula":"C5H10O5",
"annotation":{
"InChI":"InChI=1S/C5H10O5/c6-2-1-10-5(9)4(8)3(2)7/h2-9H,1H2/t2-,3-,4+,5?/m1/s1",
"mass":"150.1299",
"source":"chebi:46994"
}
},
{
"id":"tag18111Z18111Z160_c",
"name":"Triacylglycerol (18:1(11Z)/18:1(11Z)/16:0)",
"compartment":"",
"formula":"C55H102O6",
"annotation":{
"InChI":"",
"mass":859.3948,
"source":"bigg:tag18111Z18111Z160"
}
},
{
"id":"12dgr18111Z18111Z_c",
"name":"1,2-Diacyl-sn-glycerol (1,2-di-(11Z)-octadecenoyl, 18:1(11Z)/18:1(11Z))",
"compartment":"",
"formula":"C39H72O5",
"annotation":{
"InChI":"",
"mass":620.986,
"source":"bigg:12dgr18111Z18111Z"
}
},
{
"id":"pydx5p_c",
"name":"pyridoxal 5'-phosphate",
"compartment":"",
"charge":-2,
"formula":"C8H8NO6P",
"annotation":{
"InChI":"InChI=1S/C8H10NO6P/c1-5-8(11)7(3-10)6(2-9-5)4-15-16(12,13)14/h2-3,11H,4H2,1H3,(H2,12,13,14)/p-2",
"mass":"245.126",
"source":"chebi:597326"
}
},
{
"id":"gln__L_c",
"name":"L-glutamine",
"compartment":"",
"charge":0,
"formula":"C5H10N2O3",
"annotation":{
"InChI":"InChI=1S/C5H10N2O3/c6-3(5(9)10)1-2-4(7)8/h3H,1-2,6H2,(H2,7,8)(H,9,10)/t3-/m0/s1",
"mass":"146.1445",
"source":"chebi:58359"
}
},
{
"id":"3mbald_c",
"name":"prenol",
"compartment":"",
"charge":0,
"formula":"C5H10O",
"annotation":{
"InChI":"InChI=1S/C5H10O/c1-5(2)3-4-6/h3,6H,4H2,1-2H3",
"mass":"86.1323",
"source":"chebi:16019"
}
},
{
"id":"aragund_c",
"name":"O-acetyl-rhamanosyl-N-acetylglucosamyl-undecaprenyl diphosphate",
"compartment":"",
"charge":-2,
"formula":"C71H115NO17P2",
"annotation":{
"InChI":"InChI=1S/C71H117NO17P2/c1-49(2)26-16-27-50(3)28-17-29-51(4)30-18-31-52(5)32-19-33-53(6)34-20-35-54(7)36-21-37-55(8)38-22-39-56(9)40-23-41-57(10)42-24-43-58(11)44-25-45-59(12)46-47-83-90(79,80)89-91(81,82)88-70-64(72-61(14)74)68(66(77)63(48-73)86-70)87-71-69(85-62(15)75)67(78)65(76)60(13)84-71/h26,28,30,32,34,36,38,40,42,44,46,60,63-71,73,76-78H,16-25,27,29,31,33,35,37,39,41,43,45,47-48H2,1-15H3,(H,72,74)(H,79,80)(H,81,82)/p-2/b50-28+,51-30+,52-32+,53-34+,54-36+,55-38+,56-40+,57-42+,58-44+,59-46+",
"mass":"1316.6168",
"source":"metacyc:CPD0-2290"
}
},
{
"id":"garagund_c",
"name":"glucosyl-O-acetyl-rhamanosyl-N-acetylglucosamyl-undecaprenyl diphosphate",
"compartment":"",
"charge":-2,
"formula":"C77H125NO22P2",
"annotation":{
"InChI":"InChI=1S/C77H127NO22P2/c1-50(2)26-16-27-51(3)28-17-29-52(4)30-18-31-53(5)32-19-33-54(6)34-20-35-55(7)36-21-37-56(8)38-22-39-57(9)40-23-41-58(10)42-24-43-59(11)44-25-45-60(12)46-47-92-101(88,89)100-102(90,91)99-75-66(78-62(14)81)72(69(85)65(49-80)95-75)97-77-74(94-63(15)82)73(67(83)61(13)93-77)98-76-71(87)70(86)68(84)64(48-79)96-76/h26,28,30,32,34,36,38,40,42,44,46,61,64-77,79-80,83-87H,16-25,27,29,31,33,35,37,39,41,43,45,47-49H2,1-15H3,(H,78,81)(H,88,89)(H,90,91)/p-2/b51-28+,52-30+,53-32+,54-34+,55-36+,56-38+,57-40+,58-42+,59-44+,60-46+",
"mass":"1478.7574",
"source":"metacyc:CPD0-2215"
}
},
{
"id":"caffcoa_c",
"name":"caffeoyl-CoA",
"compartment":"",
"charge":-4,
"formula":"C30H38N7O19P3S",
"annotation":{
"InChI":"InChI=1S/C30H42N7O19P3S/c1-30(2,25(43)28(44)33-8-7-20(40)32-9-10-60-21(41)6-4-16-3-5-17(38)18(39)11-16)13-53-59(50,51)56-58(48,49)52-12-19-24(55-57(45,46)47)23(42)29(54-19)37-15-36-22-26(31)34-14-35-27(22)37/h3-6,11,14-15,19,23-25,29,38-39,42-43H,7-10,12-13H2,1-2H3,(H,32,40)(H,33,44)(H,48,49)(H,50,51)(H2,31,34,35)(H2,45,46,47)/p-4/b6-4+/t19-,23-,24-,25+,29-/m1/s1",
"mass":"925.6445",
"source":"chebi:57372"
}
},
{
"id":"34dhcinm_c",
"name":"trans-caffeate",
"compartment":"",
"charge":-1,
"formula":"C9H7O4",
"annotation":{
"InChI":"InChI=1S/C9H8O4/c10-7-3-1-6(5-8(7)11)2-4-9(12)13/h1-5,10-11H,(H,12,13)/p-1/b4-2+",
"mass":"179.1495",
"source":"chebi:57770"
}
},
{
"id":"23dhbzs_c",
"name":"2,3-dihydroxybenzoylserine",
"compartment":"",
"charge":-1,
"formula":"C10H10NO6",
"annotation":{
"InChI":"",
"mass":240.1895,
"source":"seed:cpd15332"
}
},
{
"id":"fe3dhbzs_c",
"name":"ferric N-(2,3-dihydroxybenzoyl)-L-serine",
"compartment":"",
"charge":0,
"formula":"C10H8NO6Fe",
"annotation":{
"InChI":"InChI=1S/C10H11NO6.Fe/c12-4-6(10(16)17)11-9(15)5-2-1-3-7(13)8(5)14;/h1-3,6,12-14H,4H2,(H,11,15)(H,16,17);/q;+3/p-3/t6-;/m0./s1",
"mass":"294.0186",
"source":"metacyc:CPD-17082"
}
},
{
"id":"34dhmald_c",
"name":"3,4-dihydroxymandelaldehyde",
"compartment":"",
"charge":0,
"formula":"C8H8O4",
"annotation":{
"InChI":"InChI=1S/C8H8O4/c9-4-8(12)5-1-2-6(10)7(11)3-5/h1-4,8,10-12H",
"mass":"168.1467",
"source":"chebi:27852"
}
},
{
"id":"34dhoxmand_c",
"name":"3,4-dihydroxymandelate",
"compartment":"",
"charge":-1,
"formula":"C8H7O5",
"annotation":{
"InChI":"InChI=1S/C8H8O5/c9-5-2-1-4(3-6(5)10)7(11)8(12)13/h1-3,7,9-11H,(H,12,13)/p-1",
"mass":"183.1382",
"source":"chebi:53326"
}
},
{
"id":"cit_c",
"name":"citrate",
"compartment":"",
"charge":-3,
"formula":"C6H5O7",
"annotation":{
"InChI":"InChI=1S/C6H8O7/c7-3(8)1-6(13,5(11)12)2-4(9)10/h13H,1-2H2,(H,7,8)(H,9,10)(H,11,12)/p-3",
"mass":"189.0997",
"source":"chebi:16947"
}
},
{
"id":"icit_c",
"name":"isocitrate",
"compartment":"",
"charge":-3,
"formula":"C6H5O7",
"annotation":{
"InChI":"InChI=1S/C6H8O7/c7-3(8)1-2(5(10)11)4(9)6(12)13/h2,4,9H,1H2,(H,7,8)(H,10,11)(H,12,13)/p-3",
"mass":189.0997,
"source":"chebi:16087"
}
},
{
"id":"gdpddman_c",
"name":"GDP-4-dehydro-alpha-D-rhamnose",
"compartment":"",
"charge":-2,
"formula":"C16H21N5O15P2",
"annotation":{
"InChI":"InChI=1S/C16H23N5O15P2/c1-4-7(22)9(24)11(26)15(33-4)35-38(30,31)36-37(28,29)32-2-5-8(23)10(25)14(34-5)21-3-18-6-12(21)19-16(17)20-13(6)27/h3-5,8-11,14-15,23-26H,2H2,1H3,(H,28,29)(H,30,31)(H3,17,19,20,27)/p-2/t4-,5-,8-,9+,10-,11+,14-,15-/m1/s1",
"mass":"585.31",
"source":"chebi:57964"
}
},
{
"id":"decd_tb_c",
"name":"(E,E,E,E,E,E,E,Z,Z) decaprenyl phosphate",
"compartment":"",
"charge":-1,
"formula":"C50H82O4P",
"annotation":{
"InChI":"",
"mass":778.1574,
"source":"seed:cpd15941"
}
},
{
"id":"decda_tb_c",
"name":"trans,octacis-decaprenylphospho-beta-D-arabinofuranose",
"compartment":"",
"charge":-1,
"formula":"C55H90O8P",
"annotation":{
"InChI":"InChI=1S/C55H91O8P/c1-42(2)21-12-22-43(3)23-13-24-44(4)25-14-26-45(5)27-15-28-46(6)29-16-30-47(7)31-17-32-48(8)33-18-34-49(9)35-19-36-50(10)37-20-38-51(11)39-40-61-64(59,60)63-55-54(58)53(57)52(41-56)62-55/h21,23,25,27,29,31,33,35,37,39,52-58H,12-20,22,24,26,28,30,32,34,36,38,40-41H2,1-11H3,(H,59,60)/p-1/b43-23+,44-25-,45-27-,46-29-,47-31-,48-33-,49-35-,50-37-,51-39-/t52-,53-,54+,55+/m1/s1",
"mass":910.2721,
"source":"chebi:65066"
}
},
{
"id":"tarab__D_c",
"name":"tetra-arabinofuranoside",
"compartment":"",
"formula":"C20H34O17",
"annotation":{
"InChI":"",
"mass":"546.4738",
"source":"seed:cpd16039"
}
},
{
"id":"hxa_c",
"name":"hexanoate",
"compartment":"",
"charge":-1,
"formula":"C6H11O2",
"annotation":{
"InChI":"InChI=1S/C6H12O2/c1-2-3-4-5-6(7)8/h2-5H2,1H3,(H,7,8)/p-1",
"mass":"115.1503",
"source":"chebi:17120"
}
},
{
"id":"ddca_c",
"name":"dodecanoate",
"compartment":"",
"charge":-1,
"formula":"C12H23O2",
"annotation":{
"InChI":"InChI=1S/C12H24O2/c1-2-3-4-5-6-7-8-9-10-11-12(13)14/h2-11H2,1H3,(H,13,14)/p-1",
"mass":"199.3098",
"source":"chebi:18262"
}
},
{
"id":"dca_c",
"name":"decanoate",
"compartment":"",
"charge":-1,
"formula":"C10H19O2",
"annotation":{
"InChI":"InChI=1S/C10H20O2/c1-2-3-4-5-6-7-8-9-10(11)12/h2-9H2,1H3,(H,11,12)/p-1",
"mass":"171.2567",
"source":"chebi:27689"
}
},
{
"id":"fum_c",
"name":"fumarate",
"compartment":"",
"charge":-2,
"formula":"C4H2O4",
"annotation":{
"InChI":"InChI=1S/C4H4O4/c5-3(6)1-2-4(7)8/h1-2H,(H,5,6)(H,7,8)/p-2/b2-1+",
"mass":"114.0563",
"source":"chebi:29806"
}
},
{
"id":"udcpdp_c",
"name":"all-trans-undecaprenyl diphosphate",
"compartment":"",
"charge":-3,
"formula":"C55H89O7P2",
"annotation":{
"InChI":"InChI=1S/C55H92O7P2/c1-45(2)23-13-24-46(3)25-14-26-47(4)27-15-28-48(5)29-16-30-49(6)31-17-32-50(7)33-18-34-51(8)35-19-36-52(9)37-20-38-53(10)39-21-40-54(11)41-22-42-55(12)43-44-61-64(59,60)62-63(56,57)58/h23,25,27,29,31,33,35,37,39,41,43H,13-22,24,26,28,30,32,34,36,38,40,42,44H2,1-12H3,(H,59,60)(H2,56,57,58)/p-3/b46-25+,47-27+,48-29+,49-31+,50-33+,51-35+,52-37+,53-39+,54-41+,55-43+",
"mass":"924.2385",
"source":"chebi:57995"
}
},
{
"id":"peptido_TB2_c",
"name":"peptidoglycan subunit (for Mycobacterium tuberculosis)",
"compartment":"",
"charge":-1,
"formula":"C39H63N8O19",
"annotation":{
"InChI":"",
"mass":"947.9597",
"source":"seed:cpd16008"
}
},
{
"id":"cdg_c",
"name":"7-carboxy-7-deazaguanine",
"compartment":"",
"charge":-1,
"formula":"C7H5N4O3",
"annotation":{
"InChI":"InChI=1S/C7H6N4O3/c8-7-10-4-3(5(12)11-7)2(1-9-4)6(13)14/h1H,(H,13,14)(H4,8,9,10,11,12)/p-1",
"mass":"193.1396",
"source":"chebi:61036"
}
},
{
"id":"preq0_c",
"name":"7-cyano-7-deazaguanine",
"compartment":"",
"charge":0,
"formula":"C7H5N5O",
"annotation":{
"InChI":"InChI=1S/C7H5N5O/c8-1-3-2-10-5-4(3)6(13)12-7(9)11-5/h2H,(H4,9,10,11,12,13)",
"mass":"175.1475",
"source":"chebi:45075"
}
},
{
"id":"eca4colipa_c",
"name":"(enterobacterial common antigen)x4 core oligosaccharide lipid A",
"compartment":"",
"charge":-15,
"formula":"C272H447N14O160P4",
"annotation":{
"InChI":"InChI=1S/C272H462N14O160P4/c1-24-30-36-42-48-54-55-61-67-73-79-85-154(323)399-130(83-77-71-65-59-52-46-40-34-28-5)89-156(325)412-225-170(286-152(321)88-129(82-76-70-64-58-51-45-39-33-27-4)398-153(322)84-78-72-66-60-53-47-41-35-29-6)244(389-107-148-176(331)224(411-155(324)87-128(312)81-75-69-63-57-50-44-38-32-26-3)169(253(407-148)446-450(385,386)387)285-151(320)86-127(311)80-74-68-62-56-49-43-37-31-25-2)410-150(220(225)443-447(376,377)378)109-392-270(267(370)371)91-138(439-272(269(374)375)92-139(438-271(268(372)373)90-131(313)172(327)208(440-271)133(315)94-288)219(212(442-272)136(318)97-291)421-258-199(354)187(342)171(326)114(11)397-258)218(211(441-270)135(317)96-290)422-264-205(360)231(234(444-448(379,380)381)209(414-264)134(316)95-289)432-265-206(361)232(235(445-449(382,383)384)210(415-265)137(319)105-388-255-197(352)190(345)193(348)207(413-255)132(314)93-287)431-263-204(359)226(177(332)149(409-263)108-390-254-196(351)188(343)173(328)140(98-292)400-254)426-266-233(192(347)174(329)141(99-293)401-266)433-259-200(355)189(344)175(330)147(408-259)106-391-256-198(353)191(346)194(349)217(420-256)146(104-298)403-245-161(277-119(16)303)179(334)213(142(100-294)402-245)416-250-166(282-124(21)308)184(339)228(237(435-250)241(364)365)428-260-201(356)221(158(111(8)394-260)274-116(13)300)424-247-163(279-121(18)305)181(336)215(144(102-296)405-247)418-252-168(284-126(23)310)186(341)230(239(437-252)243(368)369)430-262-203(358)223(160(113(10)396-262)276-118(15)302)425-248-164(280-122(19)306)182(337)216(145(103-297)406-248)419-251-167(283-125(22)309)185(340)229(238(436-251)242(366)367)429-261-202(357)222(159(112(9)395-261)275-117(14)301)423-246-162(278-120(17)304)180(335)214(143(101-295)404-246)417-249-165(281-123(20)307)183(338)227(236(434-249)240(362)363)427-257-195(350)178(333)157(110(7)393-257)273-115(12)299/h110-114,127-150,157-239,244-266,287-298,311-319,326-361H,24-109H2,1-23H3,(H,273,299)(H,274,300)(H,275,301)(H,276,302)(H,277,303)(H,278,304)(H,279,305)(H,280,306)(H,281,307)(H,282,308)(H,283,309)(H,284,310)(H,285,320)(H,286,321)(H,362,363)(H,364,365)(H,366,367)(H,368,369)(H,370,371)(H,372,373)(H,374,375)(H2,376,377,378)(H2,379,380,381)(H2,382,383,384)(H2,385,386,387)/p-15/t110-,111-,112-,113-,114?,127-,128-,129-,130-,131?,132?,133?,134?,135?,136?,137?,138?,139?,140?,141?,142-,143-,144-,145-,146?,147?,148-,149?,150?,157+,158+,159+,160+,161-,162-,163-,164-,165+,166+,167+,168+,169-,170-,171?,172?,173?,174?,175?,176-,177?,178+,179-,180-,181-,182-,183-,184-,185-,186-,187?,188?,189?,190?,191?,192?,193?,194?,195-,196?,197?,198?,199?,200?,201-,202-,203-,204?,205?,206?,207?,208?,209?,210?,211?,212?,213-,214-,215-,216-,217?,218?,219?,220-,221+,222?,223+,224-,225-,226?,227+,228+,229+,230+,231?,232?,233?,234?,235?,236+,237+,238+,239+,244-,245?,246-,247-,248?,249-,250-,251-,252-,253?,254?,255?,256?,257-,258?,259?,260-,261-,262-,263?,264?,265?,266?,270?,271?,272?/m1/s1",
"mass":"6597.3524",
"source":"metacyc:CPD0-2294"
}
},
{
"id":"eca4und_c",
"name":"(enterobacterial common antigen)x4 undecaprenyl-diphosphate",
"compartment":"",
"charge":-6,
"formula":"C151H234N12O67P2",
"annotation":{
"InChI":"InChI=1S/C151H240N12O67P2/c1-29-65(2)40-30-41-66(3)42-31-43-67(4)44-32-45-68(5)46-33-47-69(6)48-34-49-70(7)50-35-51-71(8)52-36-53-72(9)54-37-55-73(10)56-38-57-74(11)58-39-59-75(12)64-205-231(201,202)230-232(203,204)229-147-107(163-91(28)179)112(184)124(95(63-167)213-147)217-146-106(162-90(27)178)116(188)131(135(228-146)139(199)200)224-151-120(192)127(99(79(16)209-151)155-83(20)171)220-142-102(158-86(23)174)111(183)123(94(62-166)212-142)216-145-105(161-89(26)177)115(187)130(134(227-145)138(197)198)223-150-119(191)126(98(78(15)208-150)154-82(19)170)219-141-101(157-85(22)173)110(182)122(93(61-165)211-141)215-144-104(160-88(25)176)114(186)129(133(226-144)137(195)196)222-149-118(190)125(97(77(14)207-149)153-81(18)169)218-140-100(156-84(21)172)109(181)121(92(60-164)210-140)214-143-103(159-87(24)175)113(185)128(132(225-143)136(193)194)221-148-117(189)108(180)96(76(13)206-148)152-80(17)168/h29,41,43,45,47,49,51,53,55,57,59,76-79,92-135,140-151,164-167,180-192H,30-40,42,44,46,48,50,52,54,56,58,60-64H2,1-28H3,(H,152,168)(H,153,169)(H,154,170)(H,155,171)(H,156,172)(H,157,173)(H,158,174)(H,159,175)(H,160,176)(H,161,177)(H,162,178)(H,163,179)(H,193,194)(H,195,196)(H,197,198)(H,199,200)(H,201,202)(H,203,204)/p-6/b65-29+,66-41+,67-43+,68-45+,69-47+,70-49+,71-51+,72-53+,73-55+,74-57+,75-59+/t76-,77-,78-,79-,92-,93-,94-,95-,96+,97+,98+,99+,100-,101-,102-,103+,104+,105+,106+,107-,108+,109-,110-,111-,112-,113-,114-,115-,116-,117-,118-,119-,120-,121-,122-,123-,124-,125?,126+,127+,128+,129+,130+,131+,132+,133+,134+,135+,140-,141?,142-,143-,144-,145-,146-,147-,148-,149-,150-,151-/m1/s1",
"mass":"3351.4614",
"source":"metacyc:CPD0-2138"
}
},
{
"id":"colipaA_c",
"name":"core oligosaccharide lipid A",
"compartment":"",
"charge":-11,
"formula":"C176H303N2O100P4",
"annotation":{
"InChI":"InChI=1S/C176H314N2O100P4/c1-8-14-20-26-32-38-39-45-51-57-63-69-114(200)251-94(67-61-55-49-43-36-30-24-18-12-5)73-116(202)259-153-118(178-112(198)72-93(66-60-54-48-42-35-29-23-17-11-4)250-113(199)68-62-56-50-44-37-31-25-19-13-6)160(245-87-108-124(208)152(258-115(201)71-92(188)65-59-53-47-41-34-28-22-16-10-3)117(161(254-108)278-282(241,242)243)177-111(197)70-91(187)64-58-52-46-40-33-27-21-15-9-2)257-110(151(153)275-279(232,233)234)89-248-174(171(226)227)75-103(271-176(173(230)231)76-104(270-175(172(228)229)74-95(189)120(204)144(272-175)98(192)79-181)150(148(274-176)101(195)82-184)264-165-137(221)126(210)119(203)90(7)249-165)149(147(273-174)100(194)81-183)265-168-140(224)155(158(276-280(235,236)237)145(262-168)99(193)80-182)268-169-141(225)156(159(277-281(238,239)240)146(263-169)102(196)85-244-163-135(219)129(213)132(216)142(260-163)96(190)77-179)267-167-139(223)154(125(209)109(256-167)88-246-162-134(218)127(211)121(205)105(83-185)252-162)266-170-157(131(215)122(206)106(84-186)253-170)269-166-138(222)128(212)123(207)107(255-166)86-247-164-136(220)130(214)133(217)143(261-164)97(191)78-180/h90-110,117-170,179-196,203-225H,8-89H2,1-7H3,(H,177,197)(H,178,198)(H,226,227)(H,228,229)(H,230,231)(H2,232,233,234)(H2,235,236,237)(H2,238,239,240)(H2,241,242,243)/p-11/t90?,91-,92-,93-,94-,95?,96?,97?,98?,99?,100?,101?,102?,103?,104?,105?,106?,107?,108-,109?,110?,117-,118-,119?,120?,121?,122?,123?,124-,125?,126?,127?,128?,129?,130?,131?,132?,133?,134?,135?,136?,137?,138?,139?,140?,141?,142?,143?,144?,145?,146?,147?,148?,149?,150?,151-,152-,153-,154?,155?,156?,157?,158?,159?,160-,161?,162?,163?,164?,165?,166?,167?,168?,169?,170?,174?,175?,176?/m1/s1",
"mass":"4171.1375",
"source":"metacyc:CPD0-2271"
}
},
{
"id":"cellb_c",
"name":"cellobiose",
"compartment":"",
"charge":0,
"formula":"C12H22O11",
"annotation":{
"InChI":"InChI=1S/C12H22O11/c13-1-3-5(15)6(16)9(19)12(22-3)23-10-4(2-14)21-11(20)8(18)7(10)17/h3-20H,1-2H2/t3-,4-,5-,6+,7-,8-,9-,10-,11?,12+/m1/s1",
"mass":"342.2965",
"source":"chebi:17057"
}
},
{
"id":"thf_c",
"name":"(6S)-5,6,7,8-tetrahydrofolate",
"compartment":"",
"charge":-2,
"formula":"C19H21N7O6",
"annotation":{
"InChI":"InChI=1S/C19H23N7O6/c20-19-25-15-14(17(30)26-19)23-11(8-22-15)7-21-10-3-1-9(2-4-10)16(29)24-12(18(31)32)5-6-13(27)28/h1-4,11-12,21,23H,5-8H2,(H,24,29)(H,27,28)(H,31,32)(H4,20,22,25,26,30)/p-2/t11-,12-/m0/s1",
"mass":"443.4133",
"source":"chebi:57453"
}
},
{
"id":"Nforglu_c",
"name":"N-formyl-L-glutamate",
"compartment":"",
"charge":-2,
"formula":"C6H7NO5",
"annotation":{
"InChI":"InChI=1S/C6H9NO5/c8-3-7-4(6(11)12)1-2-5(9)10/h3-4H,1-2H2,(H,7,8)(H,9,10)(H,11,12)/p-2/t4-/m0/s1",
"mass":"173.1235",
"source":"chebi:17684"
}
},
{
"id":"met__L_c",
"name":"L-methionine",
"compartment":"",
"charge":0,
"formula":"C5H11NO2S",
"annotation":{
"InChI":"InChI=1S/C5H11NO2S/c1-9-3-2-4(6)5(7)8/h4H,2-3,6H2,1H3,(H,7,8)/t4-/m0/s1",
"mass":"149.2113",
"source":"chebi:57844"
}
},
{
"id":"metsox_R__L_c",
"name":"L-methionine-R-sulfoxide",
"compartment":"",
"formula":"C5H11NO3S",
"annotation":{
"InChI":"",
"mass":165.2107,
"source":"seed:cpd15497"
}
},
{
"id":"andrstndn_c",
"name":"androst-4-ene-3,17-dione",
"compartment":"",
"charge":0,
"formula":"C19H26O2",
"annotation":{
"InChI":"InChI=1S/C19H26O2/c1-18-9-7-13(20)11-12(18)3-4-14-15-5-6-17(21)19(15,2)10-8-16(14)18/h11,14-16H,3-10H2,1-2H3/t14-,15-,16-,18-,19-/m0/s1",
"mass":"286.4085",
"source":"chebi:16422"
}
},
{
"id":"andrstandn_c",
"name":"5alpha-androstane-3,17-dione",
"compartment":"",
"charge":0,
"formula":"C19H28O2",
"annotation":{
"InChI":"InChI=1S/C19H28O2/c1-18-9-7-13(20)11-12(18)3-4-14-15-5-6-17(21)19(15,2)10-8-16(14)18/h12,14-16H,3-11H2,1-2H3/t12-,14-,15-,16-,18-,19-/m0/s1",
"mass":"288.4244",
"source":"chebi:15994"
}
},
{
"id":"clpn180_c",
"name":"cardiolipin tetraoctadecanoyl",
"compartment":"",
"charge":-2,
"formula":"C81H156O17P2",
"annotation":{
"InChI":"",
"mass":"1464.0427",
"source":"seed:cpd15430"
}
},
{
"id":"pg180_c",
"name":"phosphatidylglycerol (dioctadecanoyl, n-C18:0)",
"compartment":"",
"charge":-1,
"formula":"C42H82O10P",
"annotation":{
"InChI":"InChI=1S/C42H83O10P/c1-3-5-7-9-11-13-15-17-19-21-23-25-27-29-31-33-41(45)49-37-40(38-51-53(47,48)50-36-39(44)35-43)52-42(46)34-32-30-28-26-24-22-20-18-16-14-12-10-8-6-4-2/h39-40,43-44H,3-38H2,1-2H3,(H,47,48)/p-1/t39-,40+/m0/s1",
"mass":"778.0682",
"source":"metacyc:CPD-12822"
}
},
{
"id":"arabinan_c",
"name":"arabinan complex (Mtb)",
"compartment":"",
"formula":"C684H1104O552",
"annotation":{
"InChI":"",
"mass":"18159.7534",
"source":"seed:cpd15928"
}
},
{
"id":"agalfragund_c",
"name":"arabinofuranose-galactofuranosyl(30)-rhamanosyl-N-acetylglucosamyl-undecaprenyl diphosphate (M tb)",
"compartment":"",
"charge":-2,
"formula":"C254H423NO171P2",
"annotation":{
"InChI":"",
"mass":"6288.928",
"source":"seed:cpd15927"
}
},
{
"id":"arabinanagalfragund_c",
"name":"arabinan-arabinofuranose-galactofuranosyl(30)-rhamanosyl-N-acetylglucosamyl-undecaprenyl diphosphate (M tb)",
"compartment":"",
"charge":-2,
"formula":"C938H1525NO722P2",
"annotation":{
"InChI":"",
"mass":"24430.6661",
"source":"seed:cpd15929"
}
},
{
"id":"thdp_c",
"name":"(S)-2,3,4,5-tetrahydrodipicolinate",
"compartment":"",
"charge":-2,
"formula":"C7H7NO4",
"annotation":{
"InChI":"InChI=1S/C7H9NO4/c9-6(10)4-2-1-3-5(8-4)7(11)12/h4H,1-3H2,(H,9,10)(H,11,12)/p-2/t4-/m0/s1",
"mass":"169.1348",
"source":"chebi:16845"
}
},
{
"id":"23dhdp_c",
"name":"(S)-2,3-dihydrodipicolinate",
"compartment":"",
"charge":-2,
"formula":"C7H5NO4",
"annotation":{
"InChI":"InChI=1S/C7H7NO4/c9-6(10)4-2-1-3-5(8-4)7(11)12/h1-2,5H,3H2,(H,9,10)(H,11,12)/p-2/t5-/m0/s1",
"mass":"167.1189",
"source":"chebi:30620"
}
},
{
"id":"btal_c",
"name":"butanal",
"compartment":"",
"charge":0,
"formula":"C4H8O",
"annotation":{
"InChI":"InChI=1S/C4H8O/c1-2-3-4-5/h4H,2-3H2,1H3",
"mass":"72.1057",
"source":"chebi:15743"
}
},
{
"id":"1btol_c",
"name":"butan-1-ol",
"compartment":"",
"charge":0,
"formula":"C4H10O",
"annotation":{
"InChI":"InChI=1S/C4H10O/c1-2-3-4-5/h5H,2-4H2,1H3",
"mass":"74.1216",
"source":"chebi:28885"
}
},
{
"id":"2oph_c",
"name":"2-all-trans-octaprenylphenol",
"compartment":"",
"charge":0,
"formula":"C46H70O",
"annotation":{
"InChI":"InChI=1S/C46H70O/c1-37(2)19-12-20-38(3)21-13-22-39(4)23-14-24-40(5)25-15-26-41(6)27-16-28-42(7)29-17-30-43(8)31-18-32-44(9)35-36-45-33-10-11-34-46(45)47/h10-11,19,21,23,25,27,29,31,33-35,47H,12-18,20,22,24,26,28,30,32,36H2,1-9H3/b38-21+,39-23+,40-25+,41-27+,42-29+,43-31+,44-35+",
"mass":"639.0474",
"source":"chebi:40407"
}
},
{
"id":"2ohph_c",
"name":"3-(all-trans-octaprenyl)benzene-1,2-diol",
"compartment":"",
"charge":0,
"formula":"C46H70O2",
"annotation":{
"InChI":"InChI=1S/C46H70O2/c1-36(2)18-10-19-37(3)20-11-21-38(4)22-12-23-39(5)24-13-25-40(6)26-14-27-41(7)28-15-29-42(8)30-16-31-43(9)34-35-44-32-17-33-45(47)46(44)48/h17-18,20,22,24,26,28,30,32-34,47-48H,10-16,19,21,23,25,27,29,31,35H2,1-9H3/b37-20+,38-22+,39-24+,40-26+,41-28+,42-30+,43-34+",
"mass":"655.0468",
"source":"chebi:1233"
}
},
{
"id":"actp_c",
"name":"acetyl phosphate",
"compartment":"",
"charge":-2,
"formula":"C2H3O5P",
"annotation":{
"InChI":"InChI=1S/C2H5O5P/c1-2(3)7-8(4,5)6/h1H3,(H2,4,5,6)/p-2",
"mass":"138.016",
"source":"chebi:22191"
}
},
{
"id":"2dr1p_c",
"name":"2-deoxy-alpha-D-ribose 1-phosphate",
"compartment":"",
"charge":-2,
"formula":"C5H9O7P",
"annotation":{
"InChI":"InChI=1S/C5H11O7P/c6-2-4-3(7)1-5(11-4)12-13(8,9)10/h3-7H,1-2H2,(H2,8,9,10)/p-2/t3-,4+,5+/m0/s1",
"mass":"212.0945",
"source":"chebi:57259"
}
},
{
"id":"b2coa_c",
"name":"(2E)-butenoyl-CoA",
"compartment":"",
"charge":-4,
"formula":"C25H36N7O17P3S",
"annotation":{
"InChI":"InChI=1S/C25H40N7O17P3S/c1-4-5-16(34)53-9-8-27-15(33)6-7-28-23(37)20(36)25(2,3)11-46-52(43,44)49-51(41,42)45-10-14-19(48-50(38,39)40)18(35)24(47-14)32-13-31-17-21(26)29-12-30-22(17)32/h4-5,12-14,18-20,24,35-36H,6-11H2,1-3H3,(H,27,33)(H,28,37)(H,41,42)(H,43,44)(H2,26,29,30)(H2,38,39,40)/p-4/b5-4+/t14-,18-,19-,20+,24-/m1/s1",
"mass":"831.5763",
"source":"chebi:57332"
}
},
{
"id":"btcoa_c",
"name":"butanoyl-CoA",
"compartment":"",
"charge":-4,
"formula":"C25H38N7O17P3S",
"annotation":{
"InChI":"InChI=1S/C25H42N7O17P3S/c1-4-5-16(34)53-9-8-27-15(33)6-7-28-23(37)20(36)25(2,3)11-46-52(43,44)49-51(41,42)45-10-14-19(48-50(38,39)40)18(35)24(47-14)32-13-31-17-21(26)29-12-30-22(17)32/h12-14,18-20,24,35-36H,4-11H2,1-3H3,(H,27,33)(H,28,37)(H,41,42)(H,43,44)(H2,26,29,30)(H2,38,39,40)/p-4/t14-,18-,19-,20+,24-/m1/s1",
"mass":"833.5922",
"source":"chebi:57371"
}
},
{
"id":"2mp2coa_c",
"name":"methacrylyl-CoA",
"compartment":"",
"charge":-4,
"formula":"C25H36N7O17P3S",
"annotation":{
"InChI":"InChI=1S/C25H40N7O17P3S/c1-13(2)24(37)53-8-7-27-15(33)5-6-28-22(36)19(35)25(3,4)10-46-52(43,44)49-51(41,42)45-9-14-18(48-50(38,39)40)17(34)23(47-14)32-12-31-16-20(26)29-11-30-21(16)32/h11-12,14,17-19,23,34-35H,1,5-10H2,2-4H3,(H,27,33)(H,28,36)(H,41,42)(H,43,44)(H2,26,29,30)(H2,38,39,40)/p-4/t14-,17-,18-,19+,23-/m1/s1",
"mass":"831.5763",
"source":"chebi:62500"
}
},
{
"id":"2h3oppan_c",
"name":"2-hydroxy-3-oxopropanoate",
"compartment":"",
"charge":-1,
"formula":"C3H3O4",
"annotation":{
"InChI":"InChI=1S/C3H4O4/c4-1-2(5)3(6)7/h1-2,5H,(H,6,7)/p-1",
"mass":"103.0535",
"source":"chebi:57978"
}
},
{
"id":"hpyr_c",
"name":"3-hydroxypyruvate",
"compartment":"",
"charge":-1,
"formula":"C3H3O4",
"annotation":{
"InChI":"InChI=1S/C3H4O4/c4-1-2(5)3(6)7/h4H,1H2,(H,6,7)/p-1",
"mass":"103.0535",
"source":"chebi:17180"
}
},
{
"id":"pa1819Z18111Z_c",
"name":"1-(9Z)-octadecenoyl,2-(11Z)-octadecenoyl-sn-glycerol 3-phosphate",
"compartment":"",
"formula":"C39H71O8P",
"annotation":{
"InChI":"",
"mass":698.95,
"source":"bigg:pa1819Z18111Z"
}
},
{
"id":"tag1819Z1819Z18111Z_c",
"name":"Triacylglycerol (18:1(9Z)/18:1(9Z)/18:1(11Z))",
"compartment":"",
"formula":"C57H104O6",
"annotation":{
"InChI":"",
"mass":885.4321,
"source":"bigg:tag1819Z1819Z18111Z"
}
},
{
"id":"13Shocdcy1829Z11Ea_c",
"name":"13(S)-HODE",
"compartment":"",
"charge":-1,
"formula":"C18H31O3",
"annotation":{
"InChI":"InChI=1S/C18H32O3/c1-2-3-11-14-17(19)15-12-9-7-5-4-6-8-10-13-16-18(20)21/h7,9,12,15,17,19H,2-6,8,10-11,13-14,16H2,1H3,(H,20,21)/p-1/b9-7-,15-12+/t17-/m0/s1",
"mass":"295.4369",
"source":"chebi:34154"
}
},
{
"id":"13oocdcy1829Z11Ea_c",
"name":"13-oxo-9Z,11E-ODE",
"compartment":"",
"charge":-1,
"formula":"C18H29O3",
"annotation":{
"InChI":"InChI=1S/C18H30O3/c1-2-3-11-14-17(19)15-12-9-7-5-4-6-8-10-13-16-18(20)21/h7,9,12,15H,2-6,8,10-11,13-14,16H2,1H3,(H,20,21)/p-1/b9-7-,15-12+",
"mass":293.4211,
"source":"chebi:68947"
}
},
{
"id":"4pasp_c",
"name":"4-phospho-L-aspartate",
"compartment":"",
"charge":-2,
"formula":"C4H6NO7P",
"annotation":{
"InChI":"InChI=1S/C4H8NO7P/c5-2(4(7)8)1-3(6)12-13(9,10)11/h2H,1,5H2,(H,7,8)(H2,9,10,11)/p-2/t2-/m0/s1",
"mass":"211.0667",
"source":"chebi:57535"
}
},
{
"id":"fa12_c",
"name":"fa12",
"compartment":"",
"charge":-1,
"formula":"C17H33O2",
"annotation":{
"InChI":"",
"mass":"269.4427",
"source":"seed:cpd11433"
}
},
{
"id":"2mbcoa_c",
"name":"2-methylbutanoyl-CoA",
"compartment":"",
"charge":-4,
"formula":"C26H40N7O17P3S",
"annotation":{
"InChI":"InChI=1S/C26H44N7O17P3S/c1-5-14(2)25(38)54-9-8-28-16(34)6-7-29-23(37)20(36)26(3,4)11-47-53(44,45)50-52(42,43)46-10-15-19(49-51(39,40)41)18(35)24(48-15)33-13-32-17-21(27)30-12-31-22(17)33/h12-15,18-20,24,35-36H,5-11H2,1-4H3,(H,28,34)(H,29,37)(H,42,43)(H,44,45)(H2,27,30,31)(H2,39,40,41)/p-4/t14?,15-,18-,19-,20+,24-/m1/s1",
"mass":"847.6188",
"source":"chebi:57336"
}
},
{
"id":"4ampm_c",
"name":"4-amino-2-methyl-5-phosphomethylpyrimidine",
"compartment":"",
"charge":-2,
"formula":"C6H8N3O4P",
"annotation":{
"InChI":"InChI=1S/C6H10N3O4P/c1-4-8-2-5(6(7)9-4)3-13-14(10,11)12/h2H,3H2,1H3,(H2,7,8,9)(H2,10,11,12)/p-2",
"mass":"217.1192",
"source":"chebi:58354"
}
},
{
"id":"air_c",
"name":"5-amino-1-(5-phospho-D-ribosyl)imidazole",
"compartment":"",
"charge":-1,
"formula":"C8H13N3O7P",
"annotation":{
"InChI":"InChI=1S/C8H14N3O7P/c9-5-1-10-3-11(5)8-7(13)6(12)4(18-8)2-17-19(14,15)16/h1,3-4,6-8,12-13H,2,9H2,(H2,14,15,16)/p-1/t4-,6-,7-,8?/m1/s1",
"mass":"294.1785",
"source":"chebi:58592"
}
},
{
"id":"mi14p_c",
"name":"1D-myo-inositol 1,4-bisphosphate",
"compartment":"",
"charge":-4,
"formula":"C6H10O12P2",
"annotation":{
"InChI":"InChI=1S/C6H14O12P2/c7-1-2(8)6(18-20(14,15)16)4(10)3(9)5(1)17-19(11,12)13/h1-10H,(H2,11,12,13)(H2,14,15,16)/p-4/t1-,2-,3-,4+,5+,6+/m1/s1",
"mass":"336.0839",
"source":"chebi:58282"
}
},
{
"id":"mi4p__D_c",
"name":"1D-myo-inositol 4-phosphate",
"compartment":"",
"charge":-2,
"formula":"C6H11O9P",
"annotation":{
"InChI":"InChI=1S/C6H13O9P/c7-1-2(8)4(10)6(5(11)3(1)9)15-16(12,13)14/h1-11H,(H2,12,13,14)/p-2/t1-,2-,3-,4+,5-,6-/m0/s1",
"mass":"258.1199",
"source":"chebi:58469"
}
},
{
"id":"f2p_c",
"name":"beta-D-fructofuranose 2-phosphate",
"compartment":"",
"charge":-2,
"formula":"C6H11O9P",
"annotation":{
"InChI":"InChI=1S/C6H13O9P/c7-1-3-4(9)5(10)6(2-8,14-3)15-16(11,12)13/h3-5,7-10H,1-2H2,(H2,11,12,13)/p-2/t3-,4-,5+,6+/m1/s1",
"mass":"258.1199",
"source":"chebi:57267"
}
},
{
"id":"5caiz_c",
"name":"5-carboxyamino-1-(5-phospho-D-ribosyl)imidazole",
"compartment":"",
"charge":-3,
"formula":"C9H11N3O9P",
"annotation":{
"InChI":"InChI=1S/C9H14N3O9P/c13-6-4(2-20-22(17,18)19)21-8(7(6)14)12-3-10-1-5(12)11-9(15)16/h1,3-4,6-8,11,13-14H,2H2,(H,15,16)(H2,17,18,19)/p-3/t4-,6-,7-,8-/m1/s1",
"mass":"336.1721",
"source":"chebi:58730"
}
},
{
"id":"glyceryl_prolpp_c",
"name":"Glyceryl Braun prolipoprotein",
"compartment":"",
"formula":"C366H631N112O121S3",
"annotation":{
"InChI":"",
"mass":8632.7991,
"source":"bigg:glyceryl_prolpp"
}
},
{
"id":"diglyceride_prolpp_c",
"name":"Diglyceride Braun prolipoprotein",
"compartment":"",
"formula":"C382H661N112O122S3",
"annotation":{
"InChI":"",
"mass":8871.2079,
"source":"bigg:diglyceride_prolpp"
}
},
{
"id":"2agpe160_c",
"name":"2-acyl-sn-glycero-3-phosphoethanolamine (n-C16:0)",
"compartment":"",
"charge":0,
"formula":"C21H44NO7P",
"annotation":{
"InChI":"InChI=1S/C21H44NO7P/c1-2-3-4-5-6-7-8-9-10-11-12-13-14-15-21(24)29-20(18-23)19-28-30(25,26)27-17-16-22/h20,23H,2-19,22H2,1H3,(H,25,26)/t20-/m1/s1",
"mass":"453.5503",
"source":"metacyc:CPD0-2177"
}
},
{
"id":"urdglyc_c",
"name":"(S)-ureidoglycolate",
"compartment":"",
"charge":-1,
"formula":"C3H5N2O4",
"annotation":{
"InChI":"InChI=1S/C3H6N2O4/c4-3(9)5-1(6)2(7)8/h1,6H,(H,7,8)(H3,4,5,9)/p-1/t1-/m0/s1",
"mass":"133.0828",
"source":"chebi:57296"
}
},
{
"id":"udg_c",
"name":"(S)-2-ureidoglycine",
"compartment":"",
"charge":0,
"formula":"C3H7N3O3",
"annotation":{
"InChI":"InChI=1S/C3H7N3O3/c4-1(2(7)8)6-3(5)9/h1H,4H2,(H,7,8)(H3,5,6,9)/t1-/m0/s1",
"mass":133.106,
"source":"chebi:59947"
}
},
{
"id":"photonVis_c",
"name":"photon (380 to 750 nm, visible spectrum)",
"compartment":"",
"formula":"",
"annotation":{
"InChI":"",
"mass":"",
"source":"bigg:photonVis"
}
},
{
"id":"photon673_c",
"name":"photon (659 to 684 nm, red)",
"compartment":"",
"formula":"",
"annotation":{
"InChI":"",
"mass":"",
"source":"bigg:photon673"
}
},
{
"id":"photon680_c",
"name":"photon (662 to 691 nm, red)",
"compartment":"",
"formula":"",
"annotation":{
"InChI":"",
"mass":"",
"source":"bigg:photon680"
}
},
{
"id":"photon646_c",
"name":"photon (608 to 666 nm, orange/red)",
"compartment":"",
"formula":"",
"annotation":{
"InChI":"",
"mass":"",
"source":"bigg:photon646"
}
},
{
"id":"slcys_c",
"name":"S-sulfo-L-cysteine",
"compartment":"",
"charge":-1,
"formula":"C3H6NO5S2",
"annotation":{
"InChI":"InChI=1S/C3H7NO5S2/c4-2(3(5)6)1-10-11(7,8)9/h2H,1,4H2,(H,5,6)(H,7,8,9)/p-1/t2-/m0/s1",
"mass":"200.2134",
"source":"chebi:62225"
}
},
{
"id":"acser_c",
"name":"O-acetyl-L-serine",
"compartment":"",
"charge":0,
"formula":"C5H9NO4",
"annotation":{
"InChI":"InChI=1S/C5H9NO4/c1-3(7)10-2-4(6)5(8)9/h4H,2,6H2,1H3,(H,8,9)/t4-/m0/s1",
"mass":"147.1293",
"source":"chebi:58340"
}
},
{
"id":"tsul_c",
"name":"thiosulfate",
"compartment":"",
"charge":-1,
"formula":"HO3S2",
"annotation":{
"InChI":"InChI=1S/H2O3S2/c1-5(2,3)4/h(H2,1,2,3,4)/p-1",
"mass":"113.1361",
"source":"chebi:33542"
}
},
{
"id":"ump_c",
"name":"UMP",
"compartment":"",
"charge":-2,
"formula":"C9H11N2O9P",
"annotation":{
"InChI":"InChI=1S/C9H13N2O9P/c12-5-1-2-11(9(15)10-5)8-7(14)6(13)4(20-8)3-19-21(16,17)18/h1-2,4,6-8,13-14H,3H2,(H,10,12,15)(H2,16,17,18)/p-2/t4-,6-,7-,8-/m1/s1",
"mass":"322.1654",
"source":"chebi:57865"
}
},
{
"id":"udcpp_c",
"name":"all-trans-undecaprenyl phosphate",
"compartment":"",
"charge":-2,
"formula":"C55H89O4P",
"annotation":{
"InChI":"InChI=1S/C55H91O4P/c1-45(2)23-13-24-46(3)25-14-26-47(4)27-15-28-48(5)29-16-30-49(6)31-17-32-50(7)33-18-34-51(8)35-19-36-52(9)37-20-38-53(10)39-21-40-54(11)41-22-42-55(12)43-44-59-60(56,57)58/h23,25,27,29,31,33,35,37,39,41,43H,13-22,24,26,28,30,32,34,36,38,40,42,44H2,1-12H3,(H2,56,57,58)/p-2/b46-25+,47-27+,48-29+,49-31+,50-33+,51-35+,52-37+,53-39+,54-41+,55-43+",
"mass":"845.2665",
"source":"chebi:57654"
}
},
{
"id":"unaga_c",
"name":"N-acetyl-alpha-D-glucosaminyl-1-diphospho-di-trans,octa-cis-undecaprenol",
"compartment":"",
"charge":-2,
"formula":"C63H103NO12P2",
"annotation":{
"InChI":"InChI=1S/C63H105NO12P2/c1-47(2)24-14-25-48(3)26-15-27-49(4)28-16-29-50(5)30-17-31-51(6)32-18-33-52(7)34-19-35-53(8)36-20-37-54(9)38-21-39-55(10)40-22-41-56(11)42-23-43-57(12)44-45-73-77(69,70)76-78(71,72)75-63-60(64-58(13)66)62(68)61(67)59(46-65)74-63/h24,26,28,30,32,34,36,38,40,42,44,59-63,65,67-68H,14-23,25,27,29,31,33,35,37,39,41,43,45-46H2,1-13H3,(H,64,66)(H,69,70)(H,71,72)/p-2/b48-26+,49-28+,50-30-,51-32-,52-34-,53-36-,54-38-,55-40-,56-42-,57-44-/t59-,60-,61-,62-,63-/m1/s1",
"mass":"1128.4389",
"source":"chebi:62959"
}
},
{
"id":"phpyr_c",
"name":"3-phenylpyruvate",
"compartment":"",
"charge":-1,
"formula":"C9H7O3",
"annotation":{
"InChI":"InChI=1S/C9H8O3/c10-8(9(11)12)6-7-4-2-1-3-5-7/h1-5H,6H2,(H,11,12)/p-1",
"mass":"163.1501",
"source":"chebi:18005"
}
},
{
"id":"glu__D_c",
"name":"D-glutamate",
"compartment":"",
"charge":-1,
"formula":"C5H8NO4",
"annotation":{
"InChI":"InChI=1S/C5H9NO4/c6-3(5(9)10)1-2-4(7)8/h3H,1-2,6H2,(H,7,8)(H,9,10)/p-1/t3-/m1/s1",
"mass":"146.1213",
"source":"chebi:29986"
}
},
{
"id":"uama_c",
"name":"UDP-N-acetyl-alpha-D-muramoyl-L-alanine",
"compartment":"",
"charge":-3,
"formula":"C23H33N4O20P2",
"annotation":{
"InChI":"InChI=1S/C23H36N4O20P2/c1-8(21(35)36)24-19(34)9(2)43-18-14(25-10(3)29)22(45-11(6-28)16(18)32)46-49(40,41)47-48(38,39)42-7-12-15(31)17(33)20(44-12)27-5-4-13(30)26-23(27)37/h4-5,8-9,11-12,14-18,20,22,28,31-33H,6-7H2,1-3H3,(H,24,34)(H,25,29)(H,35,36)(H,38,39)(H,40,41)(H,26,30,37)/p-3/t8-,9+,11+,12+,14+,15+,16+,17+,18+,20+,22+/m0/s1",
"mass":"747.4704",
"source":"chebi:83898"
}
},
{
"id":"uamag_c",
"name":"UDP-N-acetyl-alpha-D-muramoyl-L-alanyl-D-glutamate",
"compartment":"",
"charge":-4,
"formula":"C28H39N5O23P2",
"annotation":{
"InChI":"InChI=1S/C28H43N5O23P2/c1-10(23(42)31-13(26(44)45)4-5-17(37)38)29-24(43)11(2)52-22-18(30-12(3)35)27(54-14(8-34)20(22)40)55-58(49,50)56-57(47,48)51-9-15-19(39)21(41)25(53-15)33-7-6-16(36)32-28(33)46/h6-7,10-11,13-15,18-22,25,27,34,39-41H,4-5,8-9H2,1-3H3,(H,29,43)(H,30,35)(H,31,42)(H,37,38)(H,44,45)(H,47,48)(H,49,50)(H,32,36,46)/p-4/t10-,11+,13+,14+,15+,18+,19+,20+,21+,22+,25+,27+/m0/s1",
"mass":"875.5765",
"source":"chebi:83900"
}
},
{
"id":"uamr_c",
"name":"UDP-N-acetyl-alpha-D-muramate",
"compartment":"",
"charge":-3,
"formula":"C20H28N3O19P2",
"annotation":{
"InChI":"InChI=1S/C20H31N3O19P2/c1-7(18(30)31)38-16-12(21-8(2)25)19(40-9(5-24)14(16)28)41-44(35,36)42-43(33,34)37-6-10-13(27)15(29)17(39-10)23-4-3-11(26)22-20(23)32/h3-4,7,9-10,12-17,19,24,27-29H,5-6H2,1-2H3,(H,21,25)(H,30,31)(H,33,34)(H,35,36)(H,22,26,32)/p-3/t7-,9-,10-,12-,13-,14-,15-,16-,17-,19-/m1/s1",
"mass":"676.3925",
"source":"chebi:70757"
}
},
{
"id":"ohpb_c",
"name":"(R)-3-hydroxy-2-oxo-4-phosphonooxybutanoate",
"compartment":"",
"charge":-3,
"formula":"C4H4O8P",
"annotation":{
"InChI":"InChI=1S/C4H7O8P/c5-2(3(6)4(7)8)1-12-13(9,10)11/h2,5H,1H2,(H,7,8)(H2,9,10,11)/p-3/t2-/m1/s1",
"mass":"211.0435",
"source":"chebi:58538"
}
},
{
"id":"4per_c",
"name":"4-phospho-D-erythronate",
"compartment":"",
"charge":-3,
"formula":"C4H6O8P",
"annotation":{
"InChI":"InChI=1S/C4H9O8P/c5-2(3(6)4(7)8)1-12-13(9,10)11/h2-3,5-6H,1H2,(H,7,8)(H2,9,10,11)/p-3/t2-,3-/m1/s1",
"mass":"213.0594",
"source":"chebi:58766"
}
},
{
"id":"cholcoar_c",
"name":"3alpha,7alpha,12alpha-trihydroxy-5beta-cholestan-26-oyl-CoA(4-)",
"compartment":"",
"charge":-4,
"formula":"C48H76N7O20P3S",
"annotation":{
"InChI":"InChI=1S/C48H80N7O20P3S/c1-25(29-10-11-30-36-31(20-34(58)48(29,30)6)47(5)14-12-28(56)18-27(47)19-32(36)57)8-7-9-26(2)45(63)79-17-16-50-35(59)13-15-51-43(62)40(61)46(3,4)22-72-78(69,70)75-77(67,68)71-21-33-39(74-76(64,65)66)38(60)44(73-33)55-24-54-37-41(49)52-23-53-42(37)55/h23-34,36,38-40,44,56-58,60-61H,7-22H2,1-6H3,(H,50,59)(H,51,62)(H,67,68)(H,69,70)(H2,49,52,53)(H2,64,65,66)/p-4/t25-,26?,27+,28-,29-,30+,31+,32-,33-,34+,36+,38-,39-,40+,44-,47+,48-/m1/s1",
"mass":1196.1382,
"source":"chebi:63001"
}
},
{
"id":"10fthf_c",
"name":"10-formyltetrahydrofolate",
"compartment":"",
"charge":-2,
"formula":"C20H21N7O7",
"annotation":{
"InChI":"InChI=1S/C20H23N7O7/c21-20-25-16-15(18(32)26-20)23-11(7-22-16)8-27(9-28)12-3-1-10(2-4-12)17(31)24-13(19(33)34)5-6-14(29)30/h1-4,9,11,13,23H,5-8H2,(H,24,31)(H,29,30)(H,33,34)(H4,21,22,25,26,32)/p-2/t11-,13+/m1/s1",
"mass":"471.4234",
"source":"chebi:57454"
}
},
{
"id":"estrones_c",
"name":"estrone 3-sulfate",
"compartment":"",
"charge":-1,
"formula":"C18H21O5S",
"annotation":{
"InChI":"InChI=1S/C18H22O5S/c1-18-9-8-14-13-5-3-12(23-24(20,21)22)10-11(13)2-4-15(14)16(18)6-7-17(18)19/h3,5,10,14-16H,2,4,6-9H2,1H3,(H,20,21,22)/p-1/t14-,15-,16+,18+/m1/s1",
"mass":"349.4213",
"source":"chebi:60050"
}
},
{
"id":"db4p_c",
"name":"(2S)-2-hydroxy-3-oxobutyl phosphate",
"compartment":"",
"charge":-2,
"formula":"C4H7O6P",
"annotation":{
"InChI":"InChI=1S/C4H9O6P/c1-3(5)4(6)2-10-11(7,8)9/h4,6H,2H2,1H3,(H2,7,8,9)/p-2/t4-/m0/s1",
"mass":"182.0685",
"source":"chebi:58830"
}
},
{
"id":"omaketo_c",
"name":"4-oxalomesaconate (keto form)",
"compartment":"",
"charge":-3,
"formula":"C7H3O7",
"annotation":{
"InChI":"",
"mass":199.0945,
"source":"seed:cpd16739"
}
},
{
"id":"ga_c",
"name":"gallate",
"compartment":"",
"charge":-1,
"formula":"C7H5O5",
"annotation":{
"InChI":"InChI=1S/C7H6O5/c8-4-1-3(7(11)12)2-5(9)6(4)10/h1-2,8-10H,(H,11,12)/p-1",
"mass":"169.1116",
"source":"chebi:16918"
}
},
{
"id":"cbp_c",
"name":"carbamoyl phosphate",
"compartment":"",
"charge":-2,
"formula":"CH2NO5P",
"annotation":{
"InChI":"InChI=1S/CH4NO5P/c2-1(3)7-8(4,5)6/h(H2,2,3)(H2,4,5,6)/p-2",
"mass":"139.004",
"source":"chebi:58228"
}
},
{
"id":"dcyt_c",
"name":"2'-deoxycytidine",
"compartment":"",
"charge":0,
"formula":"C9H13N3O4",
"annotation":{
"InChI":"InChI=1S/C9H13N3O4/c10-7-1-2-12(9(15)11-7)8-3-5(14)6(4-13)16-8/h1-2,5-6,8,13-14H,3-4H2,(H2,10,11,15)/t5-,6+,8+/m0/s1",
"mass":"227.2172",
"source":"chebi:15698"
}
},
{
"id":"dcmp_c",
"name":"dCMP",
"compartment":"",
"charge":-2,
"formula":"C9H12N3O7P",
"annotation":{
"InChI":"InChI=1S/C9H14N3O7P/c10-7-1-2-12(9(14)11-7)8-3-5(13)6(19-8)4-18-20(15,16)17/h1-2,5-6,8,13H,3-4H2,(H2,10,11,14)(H2,15,16,17)/p-2/t5-,6+,8+/m0/s1",
"mass":"305.1812",
"source":"chebi:57566"
}
},
{
"id":"doldpglcnacglcnacman_man_manman_manman_manmanmanglc_c",
"name":"PP-Dol(-a1)GlcNAc(4-b1)GlcNAc(4-b1)Man[(6-a1)Man[(6-a1)Man(2-a1)Man](3-a1)Man(2-a1)Man](3-a1)Man(2-a1)Man(2-a1)Man(3-a1)Glc",
"compartment":"",
"formula":"C131H220N2O67P2",
"annotation":{
"InChI":"",
"mass":2957.0692,
"source":"bigg:doldpglcnacglcnacman_man_manman_manman_manmanmanglc"
}
},
{
"id":"doldpglcnacglcnacman_man_manman_manman_manmanmanglcglc_c",
"name":"PP-Dol(-a1)GlcNAc(4-b1)GlcNAc(4-b1)Man[(6-a1)Man[(6-a1)Man(2-a1)Man](3-a1)Man(2-a1)Man](3-a1)Man(2-a1)Man(2-a1)Man(3-a1)Glc(3-a1)Glc",
"compartment":"",
"formula":"C137H230N2O72P2",
"annotation":{
"InChI":"",
"mass":3119.2098,
"source":"bigg:doldpglcnacglcnacman_man_manman_manman_manmanmanglcglc"
}
},
{
"id":"dolp_c",
"name":"a dolichyl phosphate",
"compartment":"",
"charge":-2,
"formula":"C80H131O4P",
"annotation":{
"InChI":"InChI=1S/C80H133O4P/c1-65(2)33-18-34-66(3)35-19-36-67(4)37-20-38-68(5)39-21-40-69(6)41-22-42-70(7)43-23-44-71(8)45-24-46-72(9)47-25-48-73(10)49-26-50-74(11)51-27-52-75(12)53-28-54-76(13)55-29-56-77(14)57-30-58-78(15)59-31-60-79(16)61-32-62-80(17)63-64-84-85(81,82)83/h33,35,37,39,41,43,45,47,49,51,53,55,57,59,61,80H,18-32,34,36,38,40,42,44,46,48,50,52,54,56,58,60,62-64H2,1-17H3,(H2,81,82,83)/p-2/b66-35+,67-37+,68-39-,69-41-,70-43-,71-45-,72-47-,73-49-,74-51-,75-53-,76-55-,77-57-,78-59-,79-61-",
"mass":"1187.8675",
"source":"metacyc:DOLICHOLP"
}
},
{
"id":"dolpglc_c",
"name":"a dolichyl beta-D-glucosyl phosphate",
"compartment":"",
"charge":-1,
"formula":"C86H142O9P",
"annotation":{
"InChI":"InChI=1S/C86H143O9P/c1-66(2)33-18-34-67(3)35-19-36-68(4)37-20-38-69(5)39-21-40-70(6)41-22-42-71(7)43-23-44-72(8)45-24-46-73(9)47-25-48-74(10)49-26-50-75(11)51-27-52-76(12)53-28-54-77(13)55-29-56-78(14)57-30-58-79(15)59-31-60-80(16)61-32-62-81(17)63-64-93-96(91,92)95-86-85(90)84(89)83(88)82(65-87)94-86/h33,35,37,39,41,43,45,47,49,51,53,55,57,59,61,81-90H,18-32,34,36,38,40,42,44,46,48,50,52,54,56,58,60,62-65H2,1-17H3,(H,91,92)/p-1/b67-35+,68-37+,69-39-,70-41-,71-43-,72-45-,73-47-,74-49-,75-51-,76-53-,77-55-,78-57-,79-59-,80-61-/t81?,82-,83-,84+,85-,86+/m1/s1",
"mass":"1351.016",
"source":"metacyc:CPD-166"
}
},
{
"id":"2ombzl_5_c",
"name":"2-Octaprenyl-6-methoxy-1,4-benzoquinol (5 repeating units)",
"compartment":"",
"formula":"C37H56O3",
"annotation":{
"InChI":"",
"mass":"548.8387",
"source":"seed:cpd15199"
}
},
{
"id":"2ommbl_5_c",
"name":"2-Octaprenyl3-methyl-6-methoxy-1,4-benzoquinol (5 repeating units)",
"compartment":"",
"formula":"C38H58O3",
"annotation":{
"InChI":"",
"mass":"562.8653",
"source":"seed:cpd15201"
}
},
{
"id":"gcald_c",
"name":"glycolaldehyde",
"compartment":"",
"charge":0,
"formula":"C2H4O2",
"annotation":{
"InChI":"InChI=1S/C2H4O2/c3-1-2-4/h1,4H,2H2",
"mass":"60.052",
"source":"chebi:17071"
}
},
{
"id":"hpdcacoa_c",
"name":"heptadecanoyl-CoA",
"compartment":"",
"charge":-4,
"formula":"C38H64N7O17P3S",
"annotation":{
"InChI":"InChI=1S/C38H68N7O17P3S/c1-4-5-6-7-8-9-10-11-12-13-14-15-16-17-18-29(47)66-22-21-40-28(46)19-20-41-36(50)33(49)38(2,3)24-59-65(56,57)62-64(54,55)58-23-27-32(61-63(51,52)53)31(48)37(60-27)45-26-44-30-34(39)42-25-43-35(30)45/h25-27,31-33,37,48-49H,4-24H2,1-3H3,(H,40,46)(H,41,50)(H,54,55)(H,56,57)(H2,39,42,43)(H2,51,52,53)/p-4/t27-,31-,32-,33+,37-/m1/s1",
"mass":1015.9377,
"source":"chebi:74307"
}
},
{
"id":"hpdca_c",
"name":"heptadecanoate",
"compartment":"",
"charge":-1,
"formula":"C17H33O2",
"annotation":{
"InChI":"InChI=1S/C17H34O2/c1-2-3-4-5-6-7-8-9-10-11-12-13-14-15-16-17(18)19/h2-16H2,1H3,(H,18,19)/p-1",
"mass":"269.4427",
"source":"chebi:32366"
}
},
{
"id":"suc6p_c",
"name":"sucrose 6(F)-phosphate",
"compartment":"",
"charge":-2,
"formula":"C12H21O14P",
"annotation":{
"InChI":"InChI=1S/C12H23O14P/c13-1-4-6(15)8(17)9(18)11(24-4)26-12(3-14)10(19)7(16)5(25-12)2-23-27(20,21)22/h4-11,13-19H,1-3H2,(H2,20,21,22)/p-2/t4-,5-,6-,7-,8+,9-,10+,11-,12+/m1/s1",
"mass":"420.2605",
"source":"chebi:57723"
}
},
{
"id":"conialdh_c",
"name":"(E)-coniferyl aldehyde",
"compartment":"",
"charge":0,
"formula":"C10H10O3",
"annotation":{
"InChI":"InChI=1S/C10H10O3/c1-13-10-7-8(3-2-6-11)4-5-9(10)12/h2-7,12H,1H3/b3-2+",
"mass":"178.1846",
"source":"chebi:16547"
}
},
{
"id":"confrl_c",
"name":"(E)-coniferol",
"compartment":"",
"charge":0,
"formula":"C10H12O3",
"annotation":{
"InChI":"InChI=1S/C10H12O3/c1-13-10-7-8(3-2-6-11)4-5-9(10)12/h2-5,7,11-12H,6H2,1H3/b3-2+",
"mass":"180.2005",
"source":"chebi:17745"
}
},
{
"id":"ferulcoa_c",
"name":"feruloyl-CoA",
"compartment":"",
"charge":-4,
"formula":"C31H40N7O19P3S",
"annotation":{
"InChI":"InChI=1S/C31H44N7O19P3S/c1-31(2,26(43)29(44)34-9-8-21(40)33-10-11-61-22(41)7-5-17-4-6-18(39)19(12-17)52-3)14-54-60(50,51)57-59(48,49)53-13-20-25(56-58(45,46)47)24(42)30(55-20)38-16-37-23-27(32)35-15-36-28(23)38/h4-7,12,15-16,20,24-26,30,39,42-43H,8-11,13-14H2,1-3H3,(H,33,40)(H,34,44)(H,48,49)(H,50,51)(H2,32,35,36)(H2,45,46,47)/p-4/b7-5+/t20-,24-,25-,26+,30-/m1/s1",
"mass":"939.6711",
"source":"chebi:57276"
}
},
{
"id":"vanln_c",
"name":"vanillin",
"compartment":"",
"charge":0,
"formula":"C8H8O3",
"annotation":{
"InChI":"InChI=1S/C8H8O3/c1-11-8-4-6(5-9)2-3-7(8)10/h2-5,10H,1H3",
"mass":"152.1473",
"source":"chebi:18346"
}
},
{
"id":"ksii_core2_deg5_c",
"name":"keratan sulfate II (core 2-linked), degradation product 5",
"compartment":"",
"formula":"C50H82N4O38SR",
"annotation":{
"InChI":"",
"mass":"",
"source":"bigg:ksii_core2_deg5"
}
},
{
"id":"ksii_core2_deg6_c",
"name":"keratan sulfate II (core 2-linked), degradation product 6",
"compartment":"",
"formula":"C44H72N4O33SR",
"annotation":{
"InChI":"",
"mass":"",
"source":"bigg:ksii_core2_deg6"
}
},
{
"id":"6occhcoa_c",
"name":"6-oxocyclohex-1-ene-1-carbonyl-CoA",
"compartment":"",
"charge":-4,
"formula":"C28H38N7O18P3S",
"annotation":{
"InChI":"InChI=1S/C28H42N7O18P3S/c1-28(2,22(39)25(40)31-8-7-18(37)30-9-10-57-27(41)15-5-3-4-6-16(15)36)12-50-56(47,48)53-55(45,46)49-11-17-21(52-54(42,43)44)20(38)26(51-17)35-14-34-19-23(29)32-13-33-24(19)35/h5,13-14,17,20-22,26,38-39H,3-4,6-12H2,1-2H3,(H,30,37)(H,31,40)(H,45,46)(H,47,48)(H2,29,32,33)(H2,42,43,44)/p-4/t17-,20-,21-,22+,26-/m1/s1",
"mass":"885.6237",
"source":"chebi:76526"
}
},
{
"id":"3hpimcoa_c",
"name":"3-hydroxypimeloyl-CoA",
"compartment":"",
"charge":-5,
"formula":"C28H41N7O20P3S",
"annotation":{
"InChI":"InChI=1S/C28H46N7O20P3S/c1-28(2,23(42)26(43)31-7-6-17(37)30-8-9-59-19(40)10-15(36)4-3-5-18(38)39)12-52-58(49,50)55-57(47,48)51-11-16-22(54-56(44,45)46)21(41)27(53-16)35-14-34-20-24(29)32-13-33-25(20)35/h13-16,21-23,27,36,41-42H,3-12H2,1-2H3,(H,30,37)(H,31,43)(H,38,39)(H,47,48)(H,49,50)(H2,29,32,33)(H2,44,45,46)/p-5/t15?,16-,21-,22-,23+,27-/m1/s1",
"mass":"920.6463",
"source":"chebi:57343"
}
},
{
"id":"23doguln_c",
"name":"2,3-dioxo-L-gulonate",
"compartment":"",
"charge":-1,
"formula":"C6H7O7",
"annotation":{
"InChI":"InChI=1S/C6H8O7/c7-1-2(8)3(9)4(10)5(11)6(12)13/h2-3,7-9H,1H2,(H,12,13)/p-1/t2-,3+/m0/s1",
"mass":"191.1156",
"source":"chebi:57441"
}
},
{
"id":"lyxnt_c",
"name":"L-lyxonate",
"compartment":"",
"charge":-1,
"formula":"C5H9O6",
"annotation":{
"InChI":"InChI=1S/C5H10O6/c6-1-2(7)3(8)4(9)5(10)11/h2-4,6-9H,1H2,(H,10,11)/p-1/t2-,3+,4+/m0/s1",
"mass":"165.1214",
"source":"metacyc:CPD0-1198"
}
},
{
"id":"cs_a_deg5_c",
"name":"chondroitin sulfate A (GalNAc4S-GlcA), degradation product 5",
"compartment":"",
"formula":"C23H36O24S",
"annotation":{
"InChI":"",
"mass":"728.5825",
"source":"bigg:cs_a_deg5"
}
},
{
"id":"cs_a_deg4_c",
"name":"chondroitin sulfate A (GalNAc4S-GlcA), degradation product 4",
"compartment":"",
"formula":"C31H49NO29S",
"annotation":{
"InChI":"",
"mass":"931.7751",
"source":"bigg:cs_a_deg4"
}
},
{
"id":"lmn2_c",
"name":"laminarabiose",
"compartment":"",
"charge":0,
"formula":"C12H22O11",
"annotation":{
"InChI":"InChI=1S/C12H22O11/c13-1-3-5(15)7(17)8(18)12(22-3)23-10-6(16)4(2-14)21-11(20)9(10)19/h3-20H,1-2H2/t3-,4-,5-,6-,7+,8-,9-,10+,11?,12+/m1/s1",
"mass":"342.2965",
"source":"chebi:18411"
}
},
{
"id":"crtsl_c",
"name":"cortisol",
"compartment":"",
"charge":0,
"formula":"C21H30O5",
"annotation":{
"InChI":"InChI=1S/C21H30O5/c1-19-7-5-13(23)9-12(19)3-4-14-15-6-8-21(26,17(25)11-22)20(15,2)10-16(24)18(14)19/h9,14-16,18,22,24,26H,3-8,10-11H2,1-2H3/t14-,15-,16-,18+,19-,20-,21-/m0/s1",
"mass":"362.4599",
"source":"chebi:17650"
}
},
{
"id":"11docrtsl_c",
"name":"11-deoxycortisol",
"compartment":"",
"charge":0,
"formula":"C21H30O4",
"annotation":{
"InChI":"InChI=1S/C21H30O4/c1-19-8-5-14(23)11-13(19)3-4-15-16(19)6-9-20(2)17(15)7-10-21(20,25)18(24)12-22/h11,15-17,22,25H,3-10,12H2,1-2H3/t15-,16+,17+,19+,20+,21+/m1/s1",
"mass":"346.4605",
"source":"chebi:28324"
}
},
{
"id":"mma_c",
"name":"methylamine",
"compartment":"",
"charge":1,
"formula":"CH6N",
"annotation":{
"InChI":"InChI=1S/CH5N/c1-2/h2H2,1H3/p+1",
"mass":"32.065",
"source":"chebi:59338"
}
},
{
"id":"galman6_c",
"name":"galactomannan(n=6 repeat units mannose, alpha-1,4 man)",
"compartment":"",
"formula":"C36H62O31",
"annotation":{
"InChI":"",
"mass":990.8589,
"source":"bigg:galman6"
}
},
{
"id":"alaala_c",
"name":"D-alanyl-D-alanine",
"compartment":"",
"charge":0,
"formula":"C6H12N2O3",
"annotation":{
"InChI":"InChI=1S/C6H12N2O3/c1-3(7)5(9)8-4(2)6(10)11/h3-4H,7H2,1-2H3,(H,8,9)(H,10,11)/t3-,4-/m1/s1",
"mass":"160.1711",
"source":"chebi:57822"
}
},
{
"id":"uAgl_c",
"name":"UDP-N-acetylmuramoyl-L-alanyl-D-alpha-glutamyl-L-lysinate(3-)",
"compartment":"",
"charge":-3,
"formula":"C34H52N7O24P2",
"annotation":{
"InChI":"InChI=1S/C34H55N7O24P2/c1-14(28(50)38-17(7-8-22(45)46)30(52)39-18(32(53)54)6-4-5-10-35)36-29(51)15(2)61-27-23(37-16(3)43)33(63-19(12-42)25(27)48)64-67(58,59)65-66(56,57)60-13-20-24(47)26(49)31(62-20)41-11-9-21(44)40-34(41)55/h9,11,14-15,17-20,23-27,31,33,42,47-49H,4-8,10,12-13,35H2,1-3H3,(H,36,51)(H,37,43)(H,38,50)(H,39,52)(H,45,46)(H,53,54)(H,56,57)(H,58,59)(H,40,44,55)/p-3/t14-,15+,17+,18-,19+,20+,23+,24+,25+,26+,27+,31+,33?/m0/s1",
"mass":"1004.7567",
"source":"chebi:58559"
}
},
{
"id":"uGgla_c",
"name":"UDP-N-acetyl-alpha-D-muramoyl-L-alanyl-gamma-D-glutamyl-L-lysyl-D-alanyl-D-alanine",
"compartment":"",
"charge":-3,
"formula":"C40H62N9O26P2",
"annotation":{
"InChI":"InChI=1S/C40H65N9O26P2/c1-16(32(57)44-18(3)37(61)62)43-35(60)21(8-6-7-12-41)46-25(52)10-9-22(38(63)64)47-33(58)17(2)42-34(59)19(4)71-31-27(45-20(5)51)39(73-23(14-50)29(31)55)74-77(68,69)75-76(66,67)70-15-24-28(54)30(56)36(72-24)49-13-11-26(53)48-40(49)65/h11,13,16-19,21-24,27-31,36,39,50,54-56H,6-10,12,14-15,41H2,1-5H3,(H,42,59)(H,43,60)(H,44,57)(H,45,51)(H,46,52)(H,47,58)(H,61,62)(H,63,64)(H,66,67)(H,68,69)(H,48,53,65)/p-3/t16-,17+,18-,19-,21+,22-,23-,24-,27-,28-,29-,30-,31-,36-,39-/m1/s1",
"mass":"1146.9125",
"source":"chebi:70758"
}
},
{
"id":"adrnl_c",
"name":"R-adrenaline",
"compartment":"",
"charge":1,
"formula":"C9H14NO3",
"annotation":{
"InChI":"InChI=1S/C9H13NO3/c1-10-5-9(13)6-2-3-7(11)8(12)4-6/h2-4,9-13H,5H2,1H3/p+1/t9-/m0/s1",
"mass":"184.2124",
"source":"chebi:71406"
}
},
{
"id":"but_c",
"name":"butanoate",
"compartment":"",
"charge":-1,
"formula":"C4H7O2",
"annotation":{
"InChI":"InChI=1S/C4H8O2/c1-2-3-4(5)6/h2-3H2,1H3,(H,5,6)/p-1",
"mass":"87.0972",
"source":"chebi:17968"
}
},
{
"id":"ascb6p_c",
"name":"L-ascorbate 6-phosphate",
"compartment":"",
"charge":-3,
"formula":"C6H6O9P",
"annotation":{
"InChI":"InChI=1S/C6H9O9P/c7-2(1-14-16(11,12)13)5-3(8)4(9)6(10)15-5/h2,5,7-9H,1H2,(H2,11,12,13)/p-3/t2-,5?/m0/s1",
"mass":"253.0802",
"source":"metacyc:L-ASCORBATE-6-PHOSPHATE"
}
},
{
"id":"3dhgulnp_c",
"name":"3-dehydro-L-gulonate 6-phosphate",
"compartment":"",
"charge":-3,
"formula":"C6H8O10P",
"annotation":{
"InChI":"InChI=1S/C6H11O10P/c7-2(1-16-17(13,14)15)3(8)4(9)5(10)6(11)12/h2-3,5,7-8,10H,1H2,(H,11,12)(H2,13,14,15)/p-3/t2-,3+,5-/m0/s1",
"mass":"271.0955",
"source":"chebi:58774"
}
},
{
"id":"imacp_c",
"name":"3-(imidazol-4-yl)-2-oxopropyl phosphate",
"compartment":"",
"charge":-2,
"formula":"C6H7N2O5P",
"annotation":{
"InChI":"InChI=1S/C6H9N2O5P/c9-6(3-13-14(10,11)12)1-5-2-7-4-8-5/h2,4H,1,3H2,(H,7,8)(H2,10,11,12)/p-2",
"mass":"218.1039",
"source":"chebi:57766"
}
},
{
"id":"eig3p_c",
"name":"D-erythro-1-(imidazol-4-yl)glycerol 3-phosphate",
"compartment":"",
"charge":-2,
"formula":"C6H9N2O6P",
"annotation":{
"InChI":"InChI=1S/C6H11N2O6P/c9-5(2-14-15(11,12)13)6(10)4-1-7-3-8-4/h1,3,5-6,9-10H,2H2,(H,7,8)(H2,11,12,13)/p-2/t5-,6+/m1/s1",
"mass":"236.1192",
"source":"chebi:58278"
}
},
{
"id":"formcoa_c",
"name":"formyl-CoA",
"compartment":"",
"charge":-4,
"formula":"C22H32N7O17P3S",
"annotation":{
"InChI":"InChI=1S/C22H36N7O17P3S/c1-22(2,17(33)20(34)25-4-3-13(31)24-5-6-50-11-30)8-43-49(40,41)46-48(38,39)42-7-12-16(45-47(35,36)37)15(32)21(44-12)29-10-28-14-18(23)26-9-27-19(14)29/h9-12,15-17,21,32-33H,3-8H2,1-2H3,(H,24,31)(H,25,34)(H,38,39)(H,40,41)(H2,23,26,27)(H2,35,36,37)/p-4/t12-,15-,16-,17+,21-/m1/s1",
"mass":"791.5125",
"source":"chebi:57376"
}
},
{
"id":"oxalcoa_c",
"name":"oxalyl-CoA",
"compartment":"",
"charge":-5,
"formula":"C23H31N7O19P3S",
"annotation":{
"InChI":"InChI=1S/C23H36N7O19P3S/c1-23(2,16(33)19(34)26-4-3-12(31)25-5-6-53-22(37)21(35)36)8-46-52(43,44)49-51(41,42)45-7-11-15(48-50(38,39)40)14(32)20(47-11)30-10-29-13-17(24)27-9-28-18(13)30/h9-11,14-16,20,32-33H,3-8H2,1-2H3,(H,25,31)(H,26,34)(H,35,36)(H,41,42)(H,43,44)(H2,24,27,28)(H2,38,39,40)/p-5/t11-,14-,15-,16+,20-/m1/s1",
"mass":"834.514",
"source":"chebi:57388"
}
},
{
"id":"2phetoh_c",
"name":"2-phenylethanol",
"compartment":"",
"charge":0,
"formula":"C8H10O",
"annotation":{
"InChI":"InChI=1S/C8H10O/c9-7-6-8-4-2-1-3-5-8/h1-5,9H,6-7H2",
"mass":"122.1644",
"source":"chebi:49000"
}
},
{
"id":"pheac_c",
"name":"phenethyl acetate",
"compartment":"",
"charge":0,
"formula":"C10H12O2",
"annotation":{
"InChI":"InChI=1S/C10H12O2/c1-9(11)12-8-7-10-5-3-2-4-6-10/h2-6H,7-8H2,1H3",
"mass":"164.2011",
"source":"chebi:31988"
}
},
{
"id":"4hbz_c",
"name":"4-hydroxybenzoate",
"compartment":"",
"charge":-1,
"formula":"C7H5O3",
"annotation":{
"InChI":"InChI=1S/C7H6O3/c8-6-3-1-5(2-4-6)7(9)10/h1-4,8H,(H,9,10)/p-1",
"mass":"137.1128",
"source":"chebi:17879"
}
},
{
"id":"pphos_c",
"name":"phenol-phosphate",
"compartment":"",
"charge":-2,
"formula":"C6H5O4P",
"annotation":{
"InChI":"InChI=1S/C6H7O4P/c7-11(8,9)10-6-4-2-1-3-5-6/h1-5H,(H2,7,8,9)/p-2",
"mass":"172.0753",
"source":"metacyc:PHENOL-PHOSPHATE"
}
},
{
"id":"acrn_c",
"name":"O-acetyl-(R)-carnitine",
"compartment":"",
"charge":0,
"formula":"C9H17NO4",
"annotation":{
"InChI":"InChI=1S/C9H17NO4/c1-7(11)14-8(5-9(12)13)6-10(2,3)4/h8H,5-6H2,1-4H3/t8-/m1/s1",
"mass":"203.2356",
"source":"chebi:57589"
}
},
{
"id":"3hocoa_c",
"name":"(3S)-hydroxyoctanoyl-CoA",
"compartment":"",
"charge":-4,
"formula":"C29H46N7O18P3S",
"annotation":{
"InChI":"InChI=1S/C29H50N7O18P3S/c1-4-5-6-7-17(37)12-20(39)58-11-10-31-19(38)8-9-32-27(42)24(41)29(2,3)14-51-57(48,49)54-56(46,47)50-13-18-23(53-55(43,44)45)22(40)28(52-18)36-16-35-21-25(30)33-15-34-26(21)36/h15-18,22-24,28,37,40-41H,4-14H2,1-3H3,(H,31,38)(H,32,42)(H,46,47)(H,48,49)(H2,30,33,34)(H2,43,44,45)/p-4/t17-,18+,22+,23+,24-,28+/m0/s1",
"mass":"905.6979",
"source":"chebi:62617"
}
},
{
"id":"oc2coa_c",
"name":"(2E)-octenoyl-CoA",
"compartment":"",
"charge":-4,
"formula":"C29H44N7O17P3S",
"annotation":{
"InChI":"InChI=1S/C29H48N7O17P3S/c1-4-5-6-7-8-9-20(38)57-13-12-31-19(37)10-11-32-27(41)24(40)29(2,3)15-50-56(47,48)53-55(45,46)49-14-18-23(52-54(42,43)44)22(39)28(51-18)36-17-35-21-25(30)33-16-34-26(21)36/h8-9,16-18,22-24,28,39-40H,4-7,10-15H2,1-3H3,(H,31,37)(H,32,41)(H,45,46)(H,47,48)(H2,30,33,34)(H2,42,43,44)/p-4/b9-8+/t18-,22-,23-,24+,28-/m1/s1",
"mass":"887.6826",
"source":"chebi:62242"
}
},
{
"id":"nicrnt_c",
"name":"nicotinate beta-D-ribonucleotide",
"compartment":"",
"charge":-2,
"formula":"C11H12NO9P",
"annotation":{
"InChI":"InChI=1S/C11H14NO9P/c13-8-7(5-20-22(17,18)19)21-10(9(8)14)12-3-1-2-6(4-12)11(15)16/h1-4,7-10,13-14H,5H2,(H2-,15,16,17,18,19)/p-2/t7-,8-,9-,10-/m1/s1",
"mass":"333.188",
"source":"chebi:57502"
}
},
{
"id":"nicrns_c",
"name":"beta-D-ribosylnicotinate",
"compartment":"",
"charge":0,
"formula":"C11H13NO6",
"annotation":{
"InChI":"InChI=1S/C11H13NO6/c13-5-7-8(14)9(15)10(18-7)12-3-1-2-6(4-12)11(16)17/h1-4,7-10,13-15H,5H2/t7-,8-,9-,10-/m1/s1",
"mass":"255.224",
"source":"chebi:58527"
}
},
{
"id":"34dhoxpeg_c",
"name":"3,4-dihydroxyphenylethyleneglycol",
"compartment":"",
"charge":0,
"formula":"C8H10O4",
"annotation":{
"InChI":"InChI=1S/C8H10O4/c9-4-8(12)5-1-2-6(10)7(11)3-5/h1-3,8-12H,4H2",
"mass":"170.1626",
"source":"chebi:1387"
}
},
{
"id":"melib_c",
"name":"melibiose",
"compartment":"",
"charge":0,
"formula":"C12H22O11",
"annotation":{
"InChI":"InChI=1S/C12H22O11/c13-1-3-5(14)8(17)10(19)12(23-3)21-2-4-6(15)7(16)9(18)11(20)22-4/h3-20H,1-2H2/t3-,4-,5+,6-,7+,8+,9-,10-,11?,12+/m1/s1",
"mass":"342.2965",
"source":"chebi:28053"
}
},
{
"id":"raffin_c",
"name":"raffinose",
"compartment":"",
"charge":0,
"formula":"C18H32O16",
"annotation":{
"InChI":"InChI=1S/C18H32O16/c19-1-5-8(22)11(25)13(27)16(31-5)30-3-7-9(23)12(26)14(28)17(32-7)34-18(4-21)15(29)10(24)6(2-20)33-18/h5-17,19-29H,1-4H2/t5-,6-,7-,8+,9-,10-,11+,12+,13-,14-,15+,16+,17-,18+/m1/s1",
"mass":"504.4371",
"source":"chebi:16634"
}
},
{
"id":"3snpyr_c",
"name":"3-sulfinopyruvate",
"compartment":"",
"charge":-2,
"formula":"C3H2O5S",
"annotation":{
"InChI":"InChI=1S/C3H4O5S/c4-2(3(5)6)1-9(7)8/h1H2,(H,5,6)(H,7,8)/p-2",
"mass":"150.11",
"source":"metacyc:3-SULFINYL-PYRUVATE"
}
},
{
"id":"aacald_c",
"name":"aminoacetaldehyde",
"compartment":"",
"charge":1,
"formula":"C2H6NO",
"annotation":{
"InChI":"InChI=1S/C2H5NO/c3-1-2-4/h2H,1,3H2/p+1",
"mass":"60.0751",
"source":"chebi:58213"
}
},
{
"id":"m5masnC_c",
"name":"(alpha-D-mannosyl)5-beta-D-mannosyl-diacetylchitobiosyl-L-asparagine (protein)",
"compartment":"",
"formula":"C52H87N2O40R",
"annotation":{
"InChI":"",
"mass":"",
"source":"bigg:m5masnB1"
}
},
{
"id":"m4masn_c",
"name":"(alpha-D-mannosyl)4-beta-D-mannosyl-diacetylchitobiosyl-L-asparagine (protein)",
"compartment":"",
"formula":"C46H77N2O35R",
"annotation":{
"InChI":"",
"mass":"",
"source":"bigg:m4masn"
}
},
{
"id":"uaGgla_c",
"name":"undecaprenyldiphosphonato-N-acetyl--alpha-Dmuramoyl-L-alanyl-gamma-D-glutamyl-L-lysyl-D-alanyl-D-alanine",
"compartment":"",
"charge":-3,
"formula":"C86H140N7O21P2",
"annotation":{
"InChI":"InChI=1S/C86H143N7O21P2/c1-57(2)30-20-31-58(3)32-21-33-59(4)34-22-35-60(5)36-23-37-61(6)38-24-39-62(7)40-25-41-63(8)42-26-43-64(9)44-27-45-65(10)46-28-47-66(11)48-29-49-67(12)53-55-110-115(106,107)114-116(108,109)113-86-77(91-72(17)95)79(78(97)75(56-94)112-86)111-71(16)82(100)88-69(14)81(99)93-74(85(104)105)51-52-76(96)92-73(50-18-19-54-87)83(101)89-68(13)80(98)90-70(15)84(102)103/h30,32,34,36,38,40,42,44,46,48,53,68-71,73-75,77-79,86,94,97H,18-29,31,33,35,37,39,41,43,45,47,49-52,54-56,87H2,1-17H3,(H,88,100)(H,89,101)(H,90,98)(H,91,95)(H,92,96)(H,93,99)(H,102,103)(H,104,105)(H,106,107)(H,108,109)/p-3/b58-32+,59-34+,60-36-,61-38-,62-40-,63-42-,64-44-,65-46-,66-48-,67-53-/t68-,69+,70-,71-,73+,74-,75-,77-,78-,79-,86-/m1/s1",
"mass":"1670.0136",
"source":"chebi:60032"
}
},
{
"id":"mnl1p_c",
"name":"D-mannitol 1-phosphate",
"compartment":"",
"charge":-2,
"formula":"C6H13O9P",
"annotation":{
"InChI":"InChI=1S/C6H15O9P/c7-1-3(8)5(10)6(11)4(9)2-15-16(12,13)14/h3-11H,1-2H2,(H2,12,13,14)/p-2/t3-,4-,5-,6-/m1/s1",
"mass":260.1358,
"source":"chebi:61381"
}
},
{
"id":"leuktrE4_c",
"name":"leukotriene E4",
"compartment":"",
"charge":-1,
"formula":"C23H36NO5S",
"annotation":{
"InChI":"InChI=1S/C23H37NO5S/c1-2-3-4-5-6-7-8-9-10-11-12-13-16-21(30-18-19(24)23(28)29)20(25)15-14-17-22(26)27/h6-7,9-13,16,19-21,25H,2-5,8,14-15,17-18,24H2,1H3,(H,26,27)(H,28,29)/p-1/b7-6-,10-9-,12-11+,16-13+/t19-,20-,21+/m0/s1",
"mass":"438.6006",
"source":"chebi:57462"
}
},
{
"id":"leuktrF4_c",
"name":"leukotriene F4",
"compartment":"",
"charge":-2,
"formula":"C28H42N2O8S",
"annotation":{
"InChI":"InChI=1S/C28H44N2O8S/c1-2-3-4-5-6-7-8-9-10-11-12-13-16-24(23(31)15-14-17-26(33)34)39-20-22(28(37)38)30-25(32)19-18-21(29)27(35)36/h6-7,9-13,16,21-24,31H,2-5,8,14-15,17-20,29H2,1H3,(H,30,32)(H,33,34)(H,35,36)(H,37,38)/p-2/b7-6-,10-9-,12-11+,16-13+/t21-,22-,23-,24+/m0/s1",
"mass":"566.7067",
"source":"chebi:27491"
}
},
{
"id":"elaid_c",
"name":"(9E)-octadecenoate",
"compartment":"",
"charge":-1,
"formula":"C18H33O2",
"annotation":{
"InChI":"InChI=1S/C18H34O2/c1-2-3-4-5-6-7-8-9-10-11-12-13-14-15-16-17-18(19)20/h9-10H,2-8,11-17H2,1H3,(H,19,20)/p-1/b10-9+",
"mass":"281.4534",
"source":"chebi:30825"
}
},
{
"id":"salchs1_c",
"name":"Salmochelin-S1",
"compartment":"",
"formula":"C26H30N2O16",
"annotation":{
"InChI":"",
"mass":626.5202,
"source":"bigg:salchs1"
}
},
{
"id":"salchsx_c",
"name":"Salmochelin-SX",
"compartment":"",
"formula":"C16H21NO11",
"annotation":{
"InChI":"",
"mass":403.338,
"source":"bigg:salchsx"
}
},
{
"id":"g3pe_c",
"name":"sn-glycero-3-phosphoethanolamine",
"compartment":"",
"charge":0,
"formula":"C5H14NO6P",
"annotation":{
"InChI":"InChI=1S/C5H14NO6P/c6-1-2-11-13(9,10)12-4-5(8)3-7/h5,7-8H,1-4,6H2,(H,9,10)/t5-/m0/s1",
"mass":"215.1415",
"source":"chebi:57952"
}
},
{
"id":"R_3hdcoa_c",
"name":"(R)-Hydroxydecanoyl-CoA",
"compartment":"",
"charge":-4,
"formula":"C31H50N7O18P3S",
"annotation":{
"InChI":"",
"mass":"933.7511",
"source":"seed:cpd16755"
}
},
{
"id":"mclPHAg_c",
"name":"Medium-chain length Polyhydroxyalkanoate growing.",
"compartment":"",
"formula":"R",
"annotation":{
"InChI":"",
"mass":"",
"source":"seed:cpd16752"
}
},
{
"id":"C100mclPHA_c",
"name":"C10:0-Medium-chain length Polyhydroxyalkanoate.",
"compartment":"",
"formula":"C10H18O2R",
"annotation":{
"InChI":"",
"mass":"",
"source":"seed:cpd16744"
}
},
{
"id":"cdp_c",
"name":"CDP",
"compartment":"",
"charge":-3,
"formula":"C9H12N3O11P2",
"annotation":{
"InChI":"InChI=1S/C9H15N3O11P2/c10-5-1-2-12(9(15)11-5)8-7(14)6(13)4(22-8)3-21-25(19,20)23-24(16,17)18/h1-2,4,6-8,13-14H,3H2,(H,19,20)(H2,10,11,15)(H2,16,17,18)/p-3/t4-,6-,7-,8-/m1/s1",
"mass":"400.1526",
"source":"chebi:58069"
}
},
{
"id":"gtp_c",
"name":"GTP",
"compartment":"",
"charge":-4,
"formula":"C10H12N5O14P3",
"annotation":{
"InChI":"InChI=1S/C10H16N5O14P3/c11-10-13-7-4(8(18)14-10)12-2-15(7)9-6(17)5(16)3(27-9)1-26-31(22,23)29-32(24,25)28-30(19,20)21/h2-3,5-6,9,16-17H,1H2,(H,22,23)(H,24,25)(H2,19,20,21)(H3,11,13,14,18)/p-4/t3-,5-,6-,9-/m1/s1",
"mass":"519.1487",
"source":"chebi:37565"
}
},
{
"id":"pre3a_c",
"name":"precorrin-3A",
"compartment":"",
"charge":-7,
"formula":"C43H43N4O16",
"annotation":{
"InChI":"InChI=1S/C43H50N4O16/c1-19-40-23(13-37(58)59)21(5-9-33(50)51)27(46-40)14-26-20(4-8-32(48)49)22(12-36(56)57)28(44-26)15-29-24(6-10-34(52)53)42(2,17-38(60)61)31(45-29)16-30-25(7-11-35(54)55)43(3,18-39(62)63)41(19)47-30/h15-16,24-25,44,46-47H,4-14,17-18H2,1-3H3,(H,48,49)(H,50,51)(H,52,53)(H,54,55)(H,56,57)(H,58,59)(H,60,61)(H,62,63)/p-7/b29-15-,30-16-,41-19-/t24-,25-,42+,43+/m1/s1",
"mass":"871.8187",
"source":"chebi:58561"
}
},
{
"id":"pre3b_c",
"name":"precorrin-3B(7-)",
"compartment":"",
"charge":-7,
"formula":"C43H43N4O17",
"annotation":{
"InChI":"InChI=1S/C43H50N4O17/c1-40(17-37(60)61)23(6-10-33(52)53)28-15-27-21(12-35(56)57)19(4-8-31(48)49)25(44-27)14-26-20(5-9-32(50)51)22(13-36(58)59)39(46-26)42(3,63)43-41(2,18-38(62)64-43)24(7-11-34(54)55)29(47-43)16-30(40)45-28/h16,23-24,44,46,63H,4-15,17-18H2,1-3H3,(H,48,49)(H,50,51)(H,52,53)(H,54,55)(H,56,57)(H,58,59)(H,60,61)/p-7/b30-16-/t23-,24-,40+,41+,42+,43-/m1/s1",
"mass":"887.8181",
"source":"chebi:58522"
}
},
{
"id":"trp__L_c",
"name":"L-tryptophan",
"compartment":"",
"charge":0,
"formula":"C11H12N2O2",
"annotation":{
"InChI":"InChI=1S/C11H12N2O2/c12-9(11(14)15)5-7-6-13-10-4-2-1-3-8(7)10/h1-4,6,9,13H,5,12H2,(H,14,15)/t9-/m0/s1",
"mass":"204.2252",
"source":"chebi:57912"
}
},
{
"id":"trypta_c",
"name":"tryptamine",
"compartment":"",
"charge":1,
"formula":"C10H13N2",
"annotation":{
"InChI":"InChI=1S/C10H12N2/c11-6-5-8-7-12-10-4-2-1-3-9(8)10/h1-4,7,12H,5-6,11H2/p+1",
"mass":"161.2236",
"source":"chebi:57887"
}
},
{
"id":"r5hbzi_c",
"name":"N1-(alpha-D-ribosyl)-5-hydroxybenzimidazole",
"compartment":"",
"formula":"C12H14N2O5",
"annotation":{
"InChI":"",
"mass":"266.25",
"source":"seed:cpd15903"
}
},
{
"id":"5pr5hbz_c",
"name":"N1-(5-Phospho-alpha-D-ribosyl)-5-hydroxybenzimidazole",
"compartment":"",
"charge":-2,
"formula":"C12H13N2O8P",
"annotation":{
"InChI":"",
"mass":"344.214",
"source":"seed:cpd15826"
}
},
{
"id":"ins_c",
"name":"inosine",
"compartment":"",
"charge":0,
"formula":"C10H12N4O5",
"annotation":{
"InChI":"InChI=1S/C10H12N4O5/c15-1-4-6(16)7(17)10(19-4)14-3-13-5-8(14)11-2-12-9(5)18/h2-4,6-7,10,15-17H,1H2,(H,11,12,18)/t4-,6-,7-,10-/m1/s1",
"mass":"268.2261",
"source":"chebi:17596"
}
},
{
"id":"imp_c",
"name":"IMP",
"compartment":"",
"charge":-2,
"formula":"C10H11N4O8P",
"annotation":{
"InChI":"InChI=1S/C10H13N4O8P/c15-6-4(1-21-23(18,19)20)22-10(7(6)16)14-3-13-5-8(14)11-2-12-9(5)17/h2-4,6-7,10,15-16H,1H2,(H,11,12,17)(H2,18,19,20)/p-2/t4-,6-,7-,10-/m1/s1",
"mass":"346.1901",
"source":"chebi:58053"
}
},
{
"id":"26dap__M_c",
"name":"meso-2,6-diaminopimelate",
"compartment":"",
"charge":0,
"formula":"C7H14N2O4",
"annotation":{
"InChI":"InChI=1S/C7H14N2O4/c8-4(6(10)11)2-1-3-5(9)7(12)13/h4-5H,1-3,8-9H2,(H,10,11)(H,12,13)/t4-,5+",
"mass":"190.1971",
"source":"chebi:57791"
}
},
{
"id":"glcp_SA_c",
"name":"Glucosyl Phosphoglycerol (SA)",
"compartment":"",
"formula":"C996H1868N62O1116P150",
"annotation":{
"InChI":"",
"mass":"37215.2992",
"source":"seed:cpd16073"
}
},
{
"id":"gtca3_c",
"name":"glycerol teichoic acid (n=25), unlinked, glucose substituted",
"compartment":"",
"formula":"C241H428N2O261P25",
"annotation":{
"InChI":"",
"mass":"8304.1779",
"source":"bigg:gtca3"
}
},
{
"id":"gtca1_c",
"name":"glycerol teichoic acid (n=25), unlinked, unsubstituted",
"compartment":"",
"formula":"C91H178N2O136P25",
"annotation":{
"InChI":"",
"mass":"4250.6629",
"source":"seed:cpd16075"
}
},
{
"id":"gtca2_c",
"name":"glycerol teichoic acid (n=25), unlinked, D-ala substituted",
"compartment":"",
"formula":"C166H328N27O161P25",
"annotation":{
"InChI":"",
"mass":"6052.8089",
"source":"seed:cpd16076"
}
},
{
"id":"acgagbside_hs_c",
"name":"alpha GalNAc globoside (homo sapiens)",
"compartment":"",
"formula":"C52H92N3O27RCO",
"annotation":{
"InChI":"",
"mass":"",
"source":"bigg:acgagbside_hs"
}
},
{
"id":"udpacgal_c",
"name":"UDP-N-acetyl-alpha-D-galactosamine",
"compartment":"",
"charge":-2,
"formula":"C17H25N3O17P2",
"annotation":{
"InChI":"InChI=1S/C17H27N3O17P2/c1-6(22)18-10-13(26)11(24)7(4-21)35-16(10)36-39(31,32)37-38(29,30)33-5-8-12(25)14(27)15(34-8)20-3-2-9(23)19-17(20)28/h2-3,7-8,10-16,21,24-27H,4-5H2,1H3,(H,18,22)(H,29,30)(H,31,32)(H,19,23,28)/p-2/t7-,8-,10-,11+,12-,13-,14-,15-,16-/m1/s1",
"mass":605.3378,
"source":"chebi:67138"
}
},
{
"id":"gbside_hs_c",
"name":"globoside (homo sapiens)",
"compartment":"",
"formula":"C44H79N2O22RCO",
"annotation":{
"InChI":"",
"mass":"",
"source":"bigg:gbside_hs"
}
},
{
"id":"quln_c",
"name":"quinolinate",
"compartment":"",
"charge":-2,
"formula":"C7H3NO4",
"annotation":{
"InChI":"InChI=1S/C7H5NO4/c9-6(10)4-2-1-3-8-5(4)7(11)12/h1-3H,(H,9,10)(H,11,12)/p-2",
"mass":"165.103",
"source":"chebi:29959"
}
},
{
"id":"pyam5p_c",
"name":"pyridoxamine 5'-phosphate",
"compartment":"",
"charge":-1,
"formula":"C8H12N2O5P",
"annotation":{
"InChI":"InChI=1S/C8H13N2O5P/c1-5-8(11)7(2-9)6(3-10-5)4-15-16(12,13)14/h3,11H,2,4,9H2,1H3,(H2,12,13,14)/p-1",
"mass":"247.165",
"source":"chebi:58451"
}
},
{
"id":"3dhguln_c",
"name":"3-dehydro-L-gulonate",
"compartment":"",
"charge":-1,
"formula":"C6H9O7",
"annotation":{
"InChI":"InChI=1S/C6H10O7/c7-1-2(8)3(9)4(10)5(11)6(12)13/h2-3,5,7-9,11H,1H2,(H,12,13)/p-1/t2-,3+,5-/m0/s1",
"mass":"193.1315",
"source":"chebi:57655"
}
},
{
"id":"3ump_c",
"name":"3'-UMP",
"compartment":"",
"charge":-2,
"formula":"C9H11N2O9P",
"annotation":{
"InChI":"InChI=1S/C9H13N2O9P/c12-3-4-7(20-21(16,17)18)6(14)8(19-4)11-2-1-5(13)10-9(11)15/h1-2,4,6-8,12,14H,3H2,(H,10,13,15)(H2,16,17,18)/p-2/t4-,6-,7-,8-/m1/s1",
"mass":"322.1654",
"source":"chebi:60784"
}
},
{
"id":"uri_c",
"name":"uridine",
"compartment":"",
"charge":0,
"formula":"C9H12N2O6",
"annotation":{
"InChI":"InChI=1S/C9H12N2O6/c12-3-4-6(14)7(15)8(17-4)11-2-1-5(13)10-9(11)16/h1-2,4,6-8,12,14-15H,3H2,(H,10,13,16)/t4-,6-,7-,8-/m1/s1",
"mass":"244.2014",
"source":"chebi:16704"
}
},
{
"id":"galacglc13galacglcgal14acglcgalgluside_hs_c",
"name":"beta-D-Gal-(1->4)-beta-D-GlcNAc-(1->3)-beta-D-Gal-(1->4)-beta-D-GlcNAc-(1->3)-beta-D-Gal-(1->4)-beta-D-GlcNAc-(1->3)-beta-D-Gal-(1->4)-beta-D-Glc-(11')-Cer",
"compartment":"",
"charge":0,
"formula":"C73H125N4O43R",
"annotation":{
"InChI":"",
"mass":"",
"source":"chebi:63085"
}
},
{
"id":"acglc13galacglcgal14acglcgalgluside_hs_c",
"name":"nLc7Cer",
"compartment":"",
"formula":"C66H115N4O37RCO",
"annotation":{
"InChI":"",
"mass":"",
"source":"bigg:acglc13galacglcgal14acglcgalgluside_hs"
}
},
{
"id":"oxadpcoa_c",
"name":"3-oxoadipyl-CoA",
"compartment":"",
"charge":-5,
"formula":"C27H37N7O20P3S",
"annotation":{
"InChI":"InChI=1S/C27H42N7O20P3S/c1-27(2,22(41)25(42)30-6-5-16(36)29-7-8-58-18(39)9-14(35)3-4-17(37)38)11-51-57(48,49)54-56(46,47)50-10-15-21(53-55(43,44)45)20(40)26(52-15)34-13-33-19-23(28)31-12-32-24(19)34/h12-13,15,20-22,26,40-41H,3-11H2,1-2H3,(H,29,36)(H,30,42)(H,37,38)(H,46,47)(H,48,49)(H2,28,31,32)(H2,43,44,45)/p-5/t15-,20-,21-,22+,26-/m1/s1",
"mass":"904.6039",
"source":"chebi:57348"
}
},
{
"id":"dtdprmn_c",
"name":"dTDP-beta-L-rhamnose",
"compartment":"",
"charge":-2,
"formula":"C16H24N2O15P2",
"annotation":{
"InChI":"InChI=1S/C16H26N2O15P2/c1-6-4-18(16(24)17-14(6)23)10-3-8(19)9(31-10)5-29-34(25,26)33-35(27,28)32-15-13(22)12(21)11(20)7(2)30-15/h4,7-13,15,19-22H,3,5H2,1-2H3,(H,25,26)(H,27,28)(H,17,23,24)/p-2/t7-,8-,9+,10+,11-,12+,13+,15+/m0/s1",
"mass":"546.3137",
"source":"chebi:57510"
}
},
{
"id":"ragund_c",
"name":"rhamanosyl-N-acetylglucosamyl-undecaprenyl diphosphate",
"compartment":"",
"charge":-2,
"formula":"C69H113NO16P2",
"annotation":{
"InChI":"InChI=1S/C69H115NO16P2/c1-48(2)25-15-26-49(3)27-16-28-50(4)29-17-30-51(5)31-18-32-52(6)33-19-34-53(7)35-20-36-54(8)37-21-38-55(9)39-22-40-56(10)41-23-42-57(11)43-24-44-58(12)45-46-81-87(77,78)86-88(79,80)85-68-62(70-60(14)72)67(64(74)61(47-71)83-68)84-69-66(76)65(75)63(73)59(13)82-69/h25,27,29,31,33,35,37,39,41,43,45,59,61-69,71,73-76H,15-24,26,28,30,32,34,36,38,40,42,44,46-47H2,1-14H3,(H,70,72)(H,77,78)(H,79,80)/p-2/b49-27+,50-29+,51-31+,52-33+,53-35+,54-37+,55-39+,56-41+,57-43+,58-45+",
"mass":1274.5801,
"source":"metacyc:CPD0-2289"
}
},
{
"id":"dtdp_c",
"name":"dTDP",
"compartment":"",
"charge":-3,
"formula":"C10H13N2O11P2",
"annotation":{
"InChI":"InChI=1S/C10H16N2O11P2/c1-5-3-12(10(15)11-9(5)14)8-2-6(13)7(22-8)4-21-25(19,20)23-24(16,17)18/h3,6-8,13H,2,4H2,1H3,(H,19,20)(H,11,14,15)(H2,16,17,18)/p-3/t6-,7+,8+/m0/s1",
"mass":"399.1645",
"source":"chebi:58369"
}
},
{
"id":"12dgr16018111Z_c",
"name":"1,2-Diacyl-sn-glycerol (1-hexadecanoyl,2-(11Z)-octadecenoyl, 16:0/18:1(11Z))",
"compartment":"",
"formula":"C37H70O5",
"annotation":{
"InChI":"",
"mass":594.9487,
"source":"bigg:12dgr16018111Z"
}
},
{
"id":"tag16018111Z160_c",
"name":"Triacylglycerol (16:0/18:1(11Z)/16:0)",
"compartment":"",
"formula":"C53H100O6",
"annotation":{
"InChI":"",
"mass":833.3575,
"source":"bigg:tag16018111Z160"
}
},
{
"id":"acmum_c",
"name":"N-acetyl-D-muramate",
"compartment":"",
"charge":-1,
"formula":"C11H18NO8",
"annotation":{
"InChI":"InChI=1S/C11H19NO8/c1-4(10(16)17)19-9-7(12-5(2)14)11(18)20-6(3-13)8(9)15/h4,6-9,11,13,15,18H,3H2,1-2H3,(H,12,14)(H,16,17)/p-1/t4-,6-,7-,8-,9-,11?/m1/s1",
"mass":"292.2625",
"source":"chebi:28881"
}
},
{
"id":"acmum6p_c",
"name":"N-acetylmuramate 6-phosphate",
"compartment":"",
"charge":-3,
"formula":"C11H17NO11P",
"annotation":{
"InChI":"InChI=1S/C11H20NO11P/c1-4(10(15)16)22-9-7(12-5(2)13)11(17)23-6(8(9)14)3-21-24(18,19)20/h4,6-9,11,14,17H,3H2,1-2H3,(H,12,13)(H,15,16)(H2,18,19,20)/p-3/t4-,6-,7-,8-,9-,11?/m1/s1",
"mass":370.2265,
"source":"chebi:58722"
}
},
{
"id":"fucfucfucgalacglc13galacglcgal14acglcgalgluside_hs_c",
"name":"(Gal)4 (Glc)1 (GlcNAc)3 (LFuc)3 (Cer)1",
"compartment":"",
"formula":"C90H155N4O54RCO",
"annotation":{
"InChI":"",
"mass":"",
"source":"bigg:fucfucfucgalacglc13galacglcgal14acglcgalgluside_hs"
}
},
{
"id":"fucfucgalacglcgalacglcgal14acglcgalgluside_hs_c",
"name":"alpha-L-Fuc-(1->2)-beta-D-Gal-(1->4)-beta-D-GlcNAc-(1->3)-[alpha-L-Fuc-(1->2)-beta-D-Gal-(1->4)-beta-D-GlcNAc-(1->6)]-beta-D-Gal-(1->4)-beta-D-GlcNAc-(1->3)-beta-D-Gal-(1->4)-beta-D-Glc-(11')-Cer",
"compartment":"",
"charge":0,
"formula":"C85H145N4O51R",
"annotation":{
"InChI":"",
"mass":"",
"source":"chebi:61644"
}
},
{
"id":"tyr__L_c",
"name":"L-tyrosine",
"compartment":"",
"charge":0,
"formula":"C9H11NO3",
"annotation":{
"InChI":"InChI=1S/C9H11NO3/c10-8(9(12)13)5-6-1-3-7(11)4-2-6/h1-4,8,11H,5,10H2,(H,12,13)/t8-/m0/s1",
"mass":"181.1885",
"source":"chebi:58315"
}
},
{
"id":"tyrp_c",
"name":"O(4)-phosphonato-L-tyrosine",
"compartment":"",
"charge":-2,
"formula":"C9H10NO6P",
"annotation":{
"InChI":"InChI=1S/C9H12NO6P/c10-8(9(11)12)5-6-1-3-7(4-2-6)16-17(13,14)15/h1-4,8H,5,10H2,(H,11,12)(H2,13,14,15)/p-2/t8-/m0/s1",
"mass":"259.1526",
"source":"chebi:62338"
}
},
{
"id":"mn_c",
"name":"Beta-1,4-mannose-N-acetylglucosamine",
"compartment":"",
"charge":0,
"formula":"C14H25NO11",
"annotation":{
"InChI":"InChI=1S/C14H25NO11/c1-4(18)15-7-9(20)12(6(3-17)24-13(7)23)26-14-11(22)10(21)8(19)5(2-16)25-14/h5-14,16-17,19-23H,2-3H2,1H3,(H,15,18)/t5-,6-,7-,8-,9-,10+,11+,12-,13-,14-/m1/s1",
"mass":"383.3484",
"source":"hmdb:HMDB06535"
}
},
{
"id":"m2mn_c",
"name":"(a-D-mannosyl)2-b-D-mannosyl-N-acetylglucosamine",
"compartment":"",
"charge":0,
"formula":"C26H45NO21",
"annotation":{
"InChI":"InChI=1S/C26H45NO21/c1-6(32)27-11-15(36)20(10(5-31)42-23(11)41)46-25-18(39)22(14(35)8(3-29)44-25)48-26-19(40)21(13(34)9(4-30)45-26)47-24-17(38)16(37)12(33)7(2-28)43-24/h7-26,28-31,33-41H,2-5H2,1H3,(H,27,32)/t7-,8-,9-,10+,11+,12-,13-,14-,15+,16+,17+,18+,19+,20+,21+,22+,23+,24-,25+,26+/m0/s1",
"mass":"707.6296",
"source":"hmdb:HMDB06537"
}
},
{
"id":"fucgalacglc13galacglcgal14acglcgalgluside_hs_c",
"name":"beta-D-Gal-(1->4)-beta-D-GlcNAc-(1->3)-[alpha-L-Fuc-(1->2)-beta-D-Gal-(1->4)-beta-D-GlcNAc-(1->6)]-beta-D-Gal-(1->4)-beta-D-GlcNAc-(1->3)-beta-D-Gal-(1->4)-beta-D-Glc-(11')-Cer",
"compartment":"",
"charge":0,
"formula":"C79H135N4O47R",
"annotation":{
"InChI":"",
"mass":"",
"source":"chebi:62671"
}
},
{
"id":"6ax_c",
"name":"6-aminohexanoate",
"compartment":"",
"charge":0,
"formula":"C6H13NO2",
"annotation":{
"InChI":"InChI=1S/C6H13NO2/c7-5-3-1-2-4-6(8)9/h1-5,7H2,(H,8,9)",
"mass":"131.1729",
"source":"chebi:57826"
}
},
{
"id":"6ax6ax_c",
"name":"N-(6-aminohexanoyl)-6-aminohexanoate",
"compartment":"",
"charge":0,
"formula":"C12H24N2O3",
"annotation":{
"InChI":"InChI=1S/C12H24N2O3/c13-9-5-1-3-7-11(15)14-10-6-2-4-8-12(16)17/h1-10,13H2,(H,14,15)(H,16,17)",
"mass":"244.3306",
"source":"chebi:58798"
}
},
{
"id":"etfox_c",
"name":"Electron transfer flavoprotein oxidized",
"compartment":"",
"formula":"R",
"annotation":{
"InChI":"",
"mass":"",
"source":"bigg:etfox"
}
},
{
"id":"etfrd_c",
"name":"Electron transfer flavoprotein reduced",
"compartment":"",
"formula":"RH2",
"annotation":{
"InChI":"",
"mass":"",
"source":"bigg:etfrd"
}
},
{
"id":"laccoa_c",
"name":"lactoyl-CoA",
"compartment":"",
"charge":-4,
"formula":"C24H36N7O18P3S",
"annotation":{
"InChI":"InChI=1S/C24H40N7O18P3S/c1-12(32)23(37)53-7-6-26-14(33)4-5-27-21(36)18(35)24(2,3)9-46-52(43,44)49-51(41,42)45-8-13-17(48-50(38,39)40)16(34)22(47-13)31-11-30-15-19(25)28-10-29-20(15)31/h10-13,16-18,22,32,34-35H,4-9H2,1-3H3,(H,26,33)(H,27,36)(H,41,42)(H,43,44)(H2,25,28,29)(H2,38,39,40)/p-4/t12?,13-,16-,17-,18+,22-/m1/s1",
"mass":"835.565",
"source":"chebi:57382"
}
},
{
"id":"pp2coa_c",
"name":"acryloyl-CoA",
"compartment":"",
"charge":-4,
"formula":"C24H34N7O17P3S",
"annotation":{
"InChI":"InChI=1S/C24H38N7O17P3S/c1-4-15(33)52-8-7-26-14(32)5-6-27-22(36)19(35)24(2,3)10-45-51(42,43)48-50(40,41)44-9-13-18(47-49(37,38)39)17(34)23(46-13)31-12-30-16-20(25)28-11-29-21(16)31/h4,11-13,17-19,23,34-35H,1,5-10H2,2-3H3,(H,26,32)(H,27,36)(H,40,41)(H,42,43)(H2,25,28,29)(H2,37,38,39)/p-4/t13-,17-,18-,19+,23-/m1/s1",
"mass":"817.5497",
"source":"chebi:57367"
}
},
{
"id":"mnl_c",
"name":"D-mannitol",
"compartment":"",
"charge":0,
"formula":"C6H14O6",
"annotation":{
"InChI":"InChI=1S/C6H14O6/c7-1-3(9)5(11)6(12)4(10)2-8/h3-12H,1-2H2/t3-,4-,5-,6-/m1/s1",
"mass":"182.1718",
"source":"chebi:16899"
}
},
{
"id":"dnad_c",
"name":"deamido-NAD(+)",
"compartment":"",
"charge":-2,
"formula":"C21H24N6O15P2",
"annotation":{
"InChI":"InChI=1S/C21H26N6O15P2/c22-17-12-18(24-7-23-17)27(8-25-12)20-16(31)14(29)11(41-20)6-39-44(36,37)42-43(34,35)38-5-10-13(28)15(30)19(40-10)26-3-1-2-9(4-26)21(32)33/h1-4,7-8,10-11,13-16,19-20,28-31H,5-6H2,(H4-,22,23,24,32,33,34,35,36,37)/p-2/t10-,11-,13-,14-,15-,16-,19-,20-/m1/s1",
"mass":"662.394",
"source":"chebi:58437"
}
},
{
"id":"ara5p_c",
"name":"D-arabinose 5-phosphate",
"compartment":"",
"charge":-2,
"formula":"C5H9O8P",
"annotation":{
"InChI":"InChI=1S/C5H11O8P/c6-1-3(7)5(9)4(8)2-13-14(10,11)12/h1,3-5,7-9H,2H2,(H2,10,11,12)/p-2/t3-,4-,5+/m1/s1",
"mass":"228.0939",
"source":"chebi:57693"
}
},
{
"id":"adocbip_c",
"name":"adenosyl-cobinamide phosphate",
"compartment":"",
"charge":-1,
"formula":"C58H83N16O14PCo",
"annotation":{
"InChI":"InChI=1S/C48H74N11O11P.C10H12N5O3.Co/c1-23(70-71(67,68)69)22-55-38(66)16-17-45(6)29(18-35(52)63)43-48(9)47(8,21-37(54)65)28(12-15-34(51)62)40(59-48)25(3)42-46(7,20-36(53)64)26(10-13-32(49)60)30(56-42)19-31-44(4,5)27(11-14-33(50)61)39(57-31)24(2)41(45)58-43;1-4-6(16)7(17)10(18-4)15-3-14-5-8(11)12-2-13-9(5)15;/h19,23,26-29,43H,10-18,20-22H2,1-9H3,(H16,49,50,51,52,53,54,55,56,57,58,59,60,61,62,63,64,65,66,67,68,69);2-4,6-7,10,16-17H,1H2,(H2,11,12,13);/q;;+2/p-3/t23-,26-,27-,28-,29+,43-,45-,46+,47+,48+;4-,6-,7-,10-;/m11./s1",
"mass":"1318.2854",
"source":"metacyc:ADENOSYLCOBINAMIDE-P"
}
},
{
"id":"agdpcbi_c",
"name":"adenosylcobinamide-GDP",
"compartment":"",
"charge":-1,
"formula":"C68H95N21O21P2Co",
"annotation":{
"InChI":"InChI=1S/C58H86N16O18P2.C10H12N5O3.Co/c1-25(91-94(87,88)92-93(85,86)89-23-33-45(82)46(83)52(90-33)74-24-67-44-50(74)71-53(65)72-51(44)84)22-66-41(81)16-17-55(6)31(18-38(62)78)49-58(9)57(8,21-40(64)80)30(12-15-37(61)77)43(73-58)27(3)48-56(7,20-39(63)79)28(10-13-35(59)75)32(68-48)19-34-54(4,5)29(11-14-36(60)76)42(69-34)26(2)47(55)70-49;1-4-6(16)7(17)10(18-4)15-3-14-5-8(11)12-2-13-9(5)15;/h19,24-25,28-31,33,45-46,49,52,82-83H,10-18,20-23H2,1-9H3,(H19,59,60,61,62,63,64,65,66,68,69,70,71,72,73,75,76,77,78,79,80,81,84,85,86,87,88);2-4,6-7,10,16-17H,1H2,(H2,11,12,13);/q;;+2/p-3/t25-,28-,29-,30-,31+,33-,45-,46-,49-,52-,55-,56+,57+,58+;4-,6-,7-,10-;/m11./s1",
"mass":"1663.4907",
"source":"metacyc:ADENOSYLCOBINAMIDE-GDP"
}
},
{
"id":"3hdgggps_c",
"name":"2-O-(3'-hydroxy)geranyl-3-O-geranyl-sn-glyceroserine",
"compartment":"",
"charge":-1,
"formula":"C46H79NO9P",
"annotation":{
"InChI":"",
"mass":821.0945,
"source":"seed:cpd15813"
}
},
{
"id":"ser__L_c",
"name":"L-serine",
"compartment":"",
"charge":0,
"formula":"C3H7NO3",
"annotation":{
"InChI":"InChI=1S/C3H7NO3/c4-2(1-5)3(6)7/h2,5H,1,4H2,(H,6,7)/t2-/m0/s1",
"mass":"105.0926",
"source":"chebi:33384"
}
},
{
"id":"3dhq_c",
"name":"3-dehydroquinate",
"compartment":"",
"charge":-1,
"formula":"C7H9O6",
"annotation":{
"InChI":"InChI=1S/C7H10O6/c8-3-1-7(13,6(11)12)2-4(9)5(3)10/h3,5,8,10,13H,1-2H2,(H,11,12)/p-1/t3-,5+,7-/m1/s1",
"mass":"189.1428",
"source":"chebi:32364"
}
},
{
"id":"sphgn_c",
"name":"sphinganine",
"compartment":"",
"charge":1,
"formula":"C18H40NO2",
"annotation":{
"InChI":"InChI=1S/C18H39NO2/c1-2-3-4-5-6-7-8-9-10-11-12-13-14-15-18(21)17(19)16-20/h17-18,20-21H,2-16,19H2,1H3/p+1/t17-,18+/m0/s1",
"mass":"302.5157",
"source":"chebi:57817"
}
},
{
"id":"3dsphgn_c",
"name":"3-oxosphinganine",
"compartment":"",
"charge":1,
"formula":"C18H38NO2",
"annotation":{
"InChI":"InChI=1S/C18H37NO2/c1-2-3-4-5-6-7-8-9-10-11-12-13-14-15-18(21)17(19)16-20/h17,20H,2-16,19H2,1H3/p+1/t17-/m0/s1",
"mass":"300.4998",
"source":"chebi:58299"
}
},
{
"id":"thm_c",
"name":"thiamine",
"compartment":"",
"charge":1,
"formula":"C12H17N4OS",
"annotation":{
"InChI":"InChI=1S/C12H17N4OS/c1-8-11(3-4-17)18-7-16(8)6-10-5-14-9(2)15-12(10)13/h5,7,17H,3-4,6H2,1-2H3,(H2,13,14,15)/q+1",
"mass":"265.3546",
"source":"chebi:18385"
}
},
{
"id":"gicolipaBR1_c",
"name":"R1 glucosyl inner core oligosaccharide lipid A with laurate",
"compartment":"",
"formula":"C135H216N2O68P4",
"annotation":{
"InChI":"",
"mass":3079.0272,
"source":"bigg:gicolipaBR1"
}
},
{
"id":"ggicolipaBR1_c",
"name":"R1 glucosyl glucosyl inner core oligosaccharide lipid A with laurate",
"compartment":"",
"formula":"C141H226N2O73P4",
"annotation":{
"InChI":"",
"mass":3241.1678,
"source":"bigg:ggicolipaBR1"
}
},
{
"id":"dhp23cp_c",
"name":"7,8-dihydronepterin 2' :3'-cyclicphosphate",
"compartment":"",
"charge":-1,
"formula":"C9H11N5O6P",
"annotation":{
"InChI":"",
"mass":316.1873,
"source":"seed:cpd15850"
}
},
{
"id":"dhpmp_c",
"name":"7,8-dihydroneopterin 3'-phosphate",
"compartment":"",
"charge":-2,
"formula":"C9H12N5O7P",
"annotation":{
"InChI":"InChI=1S/C9H14N5O7P/c10-9-13-7-5(8(17)14-9)12-3(1-11-7)6(16)4(15)2-21-22(18,19)20/h4,6,15-16H,1-2H2,(H2,18,19,20)(H4,10,11,13,14,17)/p-2/t4-,6+/m1/s1",
"mass":"333.1946",
"source":"chebi:58762"
}
},
{
"id":"ru5p__L_c",
"name":"L-ribulose 5-phosphate",
"compartment":"",
"charge":-2,
"formula":"C5H9O8P",
"annotation":{
"InChI":"InChI=1S/C5H11O8P/c6-1-3(7)5(9)4(8)2-13-14(10,11)12/h4-6,8-9H,1-2H2,(H2,10,11,12)/p-2/t4-,5+/m0/s1",
"mass":"228.0939",
"source":"chebi:58226"
}
},
{
"id":"dadp_c",
"name":"dADP",
"compartment":"",
"charge":-3,
"formula":"C10H12N5O9P2",
"annotation":{
"InChI":"InChI=1S/C10H15N5O9P2/c11-9-8-10(13-3-12-9)15(4-14-8)7-1-5(16)6(23-7)2-22-26(20,21)24-25(17,18)19/h3-7,16H,1-2H2,(H,20,21)(H2,11,12,13)(H2,17,18,19)/p-3/t5-,6+,7+/m0/s1",
"mass":"408.1779",
"source":"chebi:57667"
}
},
{
"id":"datp_c",
"name":"dATP",
"compartment":"",
"charge":-4,
"formula":"C10H12N5O12P3",
"annotation":{
"InChI":"InChI=1S/C10H16N5O12P3/c11-9-8-10(13-3-12-9)15(4-14-8)7-1-5(16)6(25-7)2-24-29(20,21)27-30(22,23)26-28(17,18)19/h3-7,16H,1-2H2,(H,20,21)(H,22,23)(H2,11,12,13)(H2,17,18,19)/p-4/t5-,6+,7+/m0/s1",
"mass":"487.1499",
"source":"chebi:61404"
}
},
{
"id":"codscl6b_c",
"name":"cobalt-precorrin-6B",
"compartment":"",
"charge":-8,
"formula":"C44H46N4O16Co",
"annotation":{
"InChI":"InChI=1S/C44H56N4O16.Co/c1-40(13-12-34(55)56)25(15-36(59)60)39-44(5)42(3,20-38(63)64)23(8-11-33(53)54)27(48-44)17-30-41(2,19-37(61)62)22(7-10-32(51)52)28(45-30)18-43(4)24(14-35(57)58)21(6-9-31(49)50)26(47-43)16-29(40)46-39;/h16-17,23,25,39H,6-15,18-20H2,1-5H3,(H10,45,46,47,48,49,50,51,52,53,54,55,56,57,58,59,60,61,62,63,64);/q;+2/p-10/t23-,25+,39-,40-,41+,42+,43?,44+;/m1./s1",
"mass":"945.7864",
"source":"metacyc:CPD-9044"
}
},
{
"id":"copre6_c",
"name":"cobalt-precorrin-6A",
"compartment":"",
"charge":-7,
"formula":"C44H45N4O16Co",
"annotation":{
"InChI":"InChI=1S/C44H54N4O16.Co/c1-40(13-12-34(55)56)25(15-36(59)60)39-44(5)42(3,20-38(63)64)23(8-11-33(53)54)27(48-44)17-30-41(2,19-37(61)62)22(7-10-32(51)52)28(45-30)18-43(4)24(14-35(57)58)21(6-9-31(49)50)26(47-43)16-29(40)46-39;/h17,23H,6-16,18-20H2,1-5H3,(H9,45,48,49,50,51,52,53,54,55,56,57,58,59,60,61,62,63,64);/q;+2/p-9/t23-,40-,41+,42+,43+,44+;/m1./s1",
"mass":"944.7785",
"source":"metacyc:CPD-9043"
}
},
{
"id":"glc_A_c",
"name":"alpha-D-glucose",
"compartment":"",
"charge":0,
"formula":"C6H12O6",
"annotation":{
"InChI":"InChI=1S/C6H12O6/c7-1-2-3(8)4(9)5(10)6(11)12-2/h2-11H,1H2/t2-,3-,4+,5-,6+/m1/s1",
"mass":"180.1559",
"source":"chebi:17925"
}
},
{
"id":"asnglcnacglcnacman_man_manman_manman_manmanmanglcglc_c",
"name":"Asn(-b1)GlcNAc(4-b1)GlcNAc(4-b1)Man[(6-a1)Man[(6-a1)Man(2-a1)Man](3-a1)Man(2-a1)Man](3-a1)Man(2-a1)Man(2-a1)Man(3-a1)Glc(3-a1)Glc",
"compartment":"",
"formula":"C87H143N5O68R2",
"annotation":{
"InChI":"",
"mass":"",
"source":"bigg:asnglcnacglcnacman_man_manman_manman_manmanmanglcglc"
}
},
{
"id":"asnglcnacglcnacman_man_manman_manman_manmanmanglcglcglc_c",
"name":"Asn(-b1)GlcNAc(4-b1)GlcNAc(4-b1)Man[(6-a1)Man[(6-a1)Man(2-a1)Man](3-a1)Man(2-a1)Man](3-a1)Man(2-a1)Man(2-a1)Man(3-a1)Glc(3-a1)Glc(2-a1)Glc",
"compartment":"",
"formula":"C93H153N5O73R2",
"annotation":{
"InChI":"",
"mass":"",
"source":"bigg:asnglcnacglcnacman_man_manman_manman_manmanmanglcglcglc"
}
},
{
"id":"ficytc_c",
"name":"ferricytochrome",
"compartment":"",
"charge":3,
"formula":"C33H30FeN4O4",
"annotation":{
"InChI":"",
"mass":"602.4607",
"source":"chebi:15719"
}
},
{
"id":"focytc_c",
"name":"ferrocytochrome",
"compartment":"",
"charge":2,
"formula":"C33H30FeN4O4",
"annotation":{
"InChI":"InChI=1S/C33H34N4O4.Fe/c1-7-21-18(4)26-13-28-20(6)23(9-11-33(40)41)31(37-28)15-30-22(8-10-32(38)39)19(5)27(36-30)12-24-16(2)17(3)25(34-24)14-29(21)35-26;/h7,12-15H,1,8-11H2,2-6H3,(H4,34,35,36,37,38,39,40,41);/p-2/b24-12-,25-14?,26-13-,27-12-,28-13-,29-14?,30-15-,31-15-;",
"mass":"602.4607",
"source":"chebi:15983"
}
},
{
"id":"lac__D_c",
"name":"(R)-lactate",
"compartment":"",
"charge":-1,
"formula":"C3H5O3",
"annotation":{
"InChI":"InChI=1S/C3H6O3/c1-2(4)3(5)6/h2,4H,1H3,(H,5,6)/p-1/t2-/m1/s1",
"mass":"89.07",
"source":"chebi:16004"
}
},
{
"id":"photon438_c",
"name":"photon (378 to 482 nm, violet/blue)",
"compartment":"",
"formula":"",
"annotation":{
"InChI":"",
"mass":"",
"source":"bigg:photon438"
}
},
{
"id":"photon437_c",
"name":"photon (406 to 454 nm, indigo/blue)",
"compartment":"",
"formula":"",
"annotation":{
"InChI":"",
"mass":"",
"source":"bigg:photon437"
}
},
{
"id":"photon490_c",
"name":"photon (451 to 526 nm, blue/green)",
"compartment":"",
"formula":"",
"annotation":{
"InChI":"",
"mass":"",
"source":"bigg:photon490"
}
},
{
"id":"photon298_c",
"name":"photon (281 to 306 nm, UVB)",
"compartment":"",
"formula":"",
"annotation":{
"InChI":"",
"mass":"",
"source":"bigg:photon298"
}
},
{
"id":"photon450_c",
"name":"photon (417 to 472 nm, indigo/blue)",
"compartment":"",
"formula":"",
"annotation":{
"InChI":"",
"mass":"",
"source":"bigg:photon450"
}
},
{
"id":"mmcoa__S_c",
"name":"(S)-methylmalonyl-CoA",
"compartment":"",
"charge":-5,
"formula":"C25H35N7O19P3S",
"annotation":{
"InChI":"InChI=1S/C25H40N7O19P3S/c1-12(23(37)38)24(39)55-7-6-27-14(33)4-5-28-21(36)18(35)25(2,3)9-48-54(45,46)51-53(43,44)47-8-13-17(50-52(40,41)42)16(34)22(49-13)32-11-31-15-19(26)29-10-30-20(15)32/h10-13,16-18,22,34-35H,4-9H2,1-3H3,(H,27,33)(H,28,36)(H,37,38)(H,43,44)(H,45,46)(H2,26,29,30)(H2,40,41,42)/p-5/t12-,13+,16+,17+,18-,22+/m0/s1",
"mass":862.5672,
"source":"chebi:57327"
}
},
{
"id":"dmbhn_c",
"name":"di-methyl behenic acid",
"compartment":"",
"charge":-1,
"formula":"C24H47O2",
"annotation":{
"InChI":"",
"mass":"367.6288",
"source":"seed:cpd15950"
}
},
{
"id":"marach_c",
"name":"methyl arachidic acid",
"compartment":"",
"charge":-1,
"formula":"C21H41O2",
"annotation":{
"InChI":"",
"mass":"325.549",
"source":"seed:cpd15970"
}
},
{
"id":"utp_c",
"name":"UTP",
"compartment":"",
"charge":-4,
"formula":"C9H11N2O15P3",
"annotation":{
"InChI":"InChI=1S/C9H15N2O15P3/c12-5-1-2-11(9(15)10-5)8-7(14)6(13)4(24-8)3-23-28(19,20)26-29(21,22)25-27(16,17)18/h1-2,4,6-8,13-14H,3H2,(H,19,20)(H,21,22)(H,10,12,15)(H2,16,17,18)/p-4/t4-,6-,7-,8-/m1/s1",
"mass":"480.1093",
"source":"chebi:46398"
}
},
{
"id":"glyc1p_c",
"name":"glycerol 1-phosphate",
"compartment":"",
"charge":-2,
"formula":"C3H7O6P",
"annotation":{
"InChI":"InChI=1S/C3H9O6P/c4-1-3(5)2-9-10(6,7)8/h3-5H,1-2H2,(H2,6,7,8)/p-2",
"mass":"170.0578",
"source":"chebi:231935"
}
},
{
"id":"5pmev_c",
"name":"(R)-5-phosphomevalonate",
"compartment":"",
"charge":-3,
"formula":"C6H10O7P",
"annotation":{
"InChI":"InChI=1S/C6H13O7P/c1-6(9,4-5(7)8)2-3-13-14(10,11)12/h9H,2-4H2,1H3,(H,7,8)(H2,10,11,12)/p-3/t6-/m1/s1",
"mass":"225.1132",
"source":"chebi:58146"
}
},
{
"id":"mev__R_c",
"name":"(R)-mevalonate",
"compartment":"",
"charge":-1,
"formula":"C6H11O4",
"annotation":{
"InChI":"InChI=1S/C6H12O4/c1-6(10,2-3-7)4-5(8)9/h7,10H,2-4H2,1H3,(H,8,9)/p-1/t6-/m1/s1",
"mass":"147.1491",
"source":"chebi:36464"
}
},
{
"id":"fa4_c",
"name":"fa4",
"compartment":"",
"charge":-1,
"formula":"C15H29O2",
"annotation":{
"InChI":"",
"mass":"241.3896",
"source":"seed:cpd11438"
}
},
{
"id":"2agpg160_c",
"name":"2-16:0-lysophosphatidylglycerol",
"compartment":"",
"charge":-1,
"formula":"C22H44O9P",
"annotation":{
"InChI":"InChI=1S/C22H45O9P/c1-2-3-4-5-6-7-8-9-10-11-12-13-14-15-22(26)31-21(17-24)19-30-32(27,28)29-18-20(25)16-23/h20-21,23-25H,2-19H2,1H3,(H,27,28)/p-1/t20-,21+/m0/s1",
"mass":"483.5531",
"source":"metacyc:CPD-8363"
}
},
{
"id":"pg160_c",
"name":"1,2-dihexadecanoyl-sn-glycero-3-phospho-(1'-sn-glycerol)",
"compartment":"",
"charge":-1,
"formula":"C38H74O10P",
"annotation":{
"InChI":"InChI=1S/C38H75O10P/c1-3-5-7-9-11-13-15-17-19-21-23-25-27-29-37(41)45-33-36(34-47-49(43,44)46-32-35(40)31-39)48-38(42)30-28-26-24-22-20-18-16-14-12-10-8-6-4-2/h35-36,39-40H,3-34H2,1-2H3,(H,43,44)/p-1/t35-,36+/m0/s1",
"mass":"721.9619",
"source":"chebi:72829"
}
},
{
"id":"g3pg_c",
"name":"glycerophosphoglycerol",
"compartment":"",
"charge":-1,
"formula":"C6H14O8P",
"annotation":{
"InChI":"InChI=1S/C6H15O8P/c7-1-5(9)3-13-15(11,12)14-4-6(10)2-8/h5-10H,1-4H2,(H,11,12)/p-1",
"mass":"245.1443",
"source":"chebi:61933"
}
},
{
"id":"apg160_c",
"name":"acyl phosphatidylglycerol (n-C16:0)",
"compartment":"",
"charge":-1,
"formula":"C54H104O11P",
"annotation":{
"InChI":"InChI=1S/C54H105O11P/c1-4-7-10-13-16-19-22-25-28-31-34-37-40-43-52(56)61-46-50(55)47-63-66(59,60)64-49-51(65-54(58)45-42-39-36-33-30-27-24-21-18-15-12-9-6-3)48-62-53(57)44-41-38-35-32-29-26-23-20-17-14-11-8-5-2/h50-51,55H,4-49H2,1-3H3,(H,59,60)/p-1/t50-,51+/m0/s1",
"mass":"960.3707",
"source":"metacyc:CPD0-2197"
}
},
{
"id":"pa141_c",
"name":"1,2-ditetradec-7-enoyl-sn-glycerol 3-phosphate",
"compartment":"",
"charge":-1,
"formula":"C31H56O8P",
"annotation":{
"InChI":"",
"mass":587.7453,
"source":"seed:cpd15523"
}
},
{
"id":"12dgr141_c",
"name":"1,2-Diacyl-sn-glycerol (ditetradec-7-enoyl, n-C14:1)",
"compartment":"",
"formula":"C31H56O5",
"annotation":{
"InChI":"",
"mass":"508.7733",
"source":"bigg:12dgr141"
}
},
{
"id":"xan_c",
"name":"xanthine",
"compartment":"",
"charge":0,
"formula":"C5H4N4O2",
"annotation":{
"InChI":"InChI=1S/C5H4N4O2/c10-4-2-3(7-1-6-2)8-5(11)9-4/h1H,(H3,6,7,8,9,10,11)",
"mass":"152.1109",
"source":"chebi:17712"
}
},
{
"id":"ptrc_c",
"name":"putrescine",
"compartment":"",
"charge":2,
"formula":"C4H14N2",
"annotation":{
"InChI":"InChI=1S/C4H12N2/c5-3-1-2-4-6/h1-6H2/p+2",
"mass":"90.1674",
"source":"chebi:326268"
}
},
{
"id":"4abutn_c",
"name":"4-aminobutanal",
"compartment":"",
"charge":1,
"formula":"C4H10NO",
"annotation":{
"InChI":"InChI=1S/C4H9NO/c5-3-1-2-4-6/h4H,1-3,5H2/p+1",
"mass":"88.1283",
"source":"chebi:58264"
}
},
{
"id":"lpchol_hs_c",
"name":"lysophosphatidylcholine (homo sapiens)",
"compartment":"",
"formula":"C8H19NO5PRCO2",
"annotation":{
"InChI":"",
"mass":"",
"source":"bigg:lpchol_hs"
}
},
{
"id":"retinol_cis_11_c",
"name":"11-cis-retinol",
"compartment":"",
"charge":0,
"formula":"C20H30O",
"annotation":{
"InChI":"InChI=1S/C20H30O/c1-16(8-6-9-17(2)13-15-21)11-12-19-18(3)10-7-14-20(19,4)5/h6,8-9,11-13,21H,7,10,14-15H2,1-5H3/b9-6-,12-11+,16-8+,17-13+",
"mass":"286.4516",
"source":"chebi:16302"
}
},
{
"id":"11_cis_retfa_c",
"name":"fatty acid 11-cis-retinol",
"compartment":"",
"formula":"C20H29OR2CO",
"annotation":{
"InChI":"",
"mass":"",
"source":"bigg:11_cis_retfa"
}
},
{
"id":"3m4hpga_c",
"name":"3-Methoxy-4-hydroxyphenylglycolaldehyde",
"compartment":"",
"charge":0,
"formula":"C9H10O4",
"annotation":{
"InChI":"InChI=1S/C9H10O4/c1-13-9-4-6(8(12)5-10)2-3-7(9)11/h2-5,8,11-12H,1H3",
"mass":"182.1733",
"source":"chebi:27932"
}
},
{
"id":"3mox4hoxm_c",
"name":"vanillylmandelate",
"compartment":"",
"charge":-1,
"formula":"C9H9O5",
"annotation":{
"InChI":"InChI=1S/C9H10O5/c1-14-7-4-5(2-3-6(7)10)8(11)9(12)13/h2-4,8,10-11H,1H3,(H,12,13)/p-1",
"mass":"197.1648",
"source":"chebi:27622"
}
},
{
"id":"3hdpgpe_c",
"name":"2-O-(3'-hydroxy)phytanyl-3-O-phytanyl-sn-glycero-l-phosphoethanolamine",
"compartment":"",
"formula":"C45H94NO7P",
"annotation":{
"InChI":"",
"mass":"792.2041",
"source":"seed:cpd15817"
}
},
{
"id":"3hdpgps_c",
"name":"2-O-(3'-hydroxy)phytanyl-3-O-phytanyl-sn-glycero-l-phosphoserine",
"compartment":"",
"charge":-1,
"formula":"C46H93NO9P",
"annotation":{
"InChI":"",
"mass":835.2057,
"source":"seed:cpd15820"
}
},
{
"id":"xylan8_c",
"name":"Xylan (8 backbone units, 2 glcur side chain)",
"compartment":"",
"formula":"C52H80O45",
"annotation":{
"InChI":"",
"mass":1425.1646,
"source":"bigg:xylan8"
}
},
{
"id":"xylan12_c",
"name":"Xylan (12 backbone units, 3 glcur side chain)",
"compartment":"",
"formula":"C78H119O67",
"annotation":{
"InChI":"",
"mass":2128.7393,
"source":"bigg:xylan12"
}
},
{
"id":"xylan4_c",
"name":"Xylan (4 backbone units, 1 glcur side chain)",
"compartment":"",
"formula":"C26H41O23",
"annotation":{
"InChI":"",
"mass":721.5899,
"source":"bigg:xylan4"
}
},
{
"id":"r1p_c",
"name":"alpha-D-ribose 1-phosphate",
"compartment":"",
"charge":-2,
"formula":"C5H9O8P",
"annotation":{
"InChI":"InChI=1S/C5H11O8P/c6-1-2-3(7)4(8)5(12-2)13-14(9,10)11/h2-8H,1H2,(H2,9,10,11)/p-2/t2-,3-,4-,5-/m1/s1",
"mass":"228.0939",
"source":"chebi:57720"
}
},
{
"id":"citmcoa__L_c",
"name":"(3S)-citramalyl-CoA",
"compartment":"",
"charge":-5,
"formula":"C26H37N7O20P3S",
"annotation":{
"InChI":"InChI=1S/C26H42N7O20P3S/c1-25(2,19(37)22(38)29-5-4-14(34)28-6-7-57-15(35)8-26(3,41)24(39)40)10-50-56(47,48)53-55(45,46)49-9-13-18(52-54(42,43)44)17(36)23(51-13)33-12-32-16-20(27)30-11-31-21(16)33/h11-13,17-19,23,36-37,41H,4-10H2,1-3H3,(H,28,34)(H,29,38)(H,39,40)(H,45,46)(H,47,48)(H2,27,30,31)(H2,42,43,44)/p-5/t13-,17-,18-,19+,23-,26+/m1/s1",
"mass":"892.5932",
"source":"chebi:58668"
}
},
{
"id":"mescoa_c",
"name":"2-methylfumaryl-CoA",
"compartment":"",
"charge":-5,
"formula":"C26H35N7O19P3S",
"annotation":{
"InChI":"InChI=1S/C26H40N7O19P3S/c1-13(8-16(35)36)25(40)56-7-6-28-15(34)4-5-29-23(39)20(38)26(2,3)10-49-55(46,47)52-54(44,45)48-9-14-19(51-53(41,42)43)18(37)24(50-14)33-12-32-17-21(27)30-11-31-22(17)33/h8,11-12,14,18-20,24,37-38H,4-7,9-10H2,1-3H3,(H,28,34)(H,29,39)(H,35,36)(H,44,45)(H,46,47)(H2,27,30,31)(H2,41,42,43)/p-5/b13-8+/t14-,18-,19-,20+,24-/m1/s1",
"mass":"874.5779",
"source":"chebi:75635"
}
},
{
"id":"2hp6mp_c",
"name":"3-methoxy-6-(all-trans-hexaprenyl)phenol",
"compartment":"",
"charge":0,
"formula":"C37H56O2",
"annotation":{
"InChI":"InChI=1S/C37H56O2/c1-29(2)15-9-16-30(3)17-10-18-31(4)19-11-20-32(5)21-12-22-33(6)23-13-24-34(7)27-28-35-25-14-26-36(39-8)37(35)38/h14-15,17,19,21,23,25-27,38H,9-13,16,18,20,22,24,28H2,1-8H3/b30-17+,31-19+,32-21+,33-23+,34-27+",
"mass":"532.8393",
"source":"chebi:1109"
}
},
{
"id":"3hph5mb_c",
"name":"3-methoxy-4-hydroxy-5-all-trans-hexaprenylbenzoate",
"compartment":"",
"charge":-1,
"formula":"C38H55O4",
"annotation":{
"InChI":"InChI=1S/C38H56O4/c1-28(2)14-9-15-29(3)16-10-17-30(4)18-11-19-31(5)20-12-21-32(6)22-13-23-33(7)24-25-34-26-35(38(40)41)27-36(42-8)37(34)39/h14,16,18,20,22,24,26-27,39H,9-13,15,17,19,21,23,25H2,1-8H3,(H,40,41)/p-1/b29-16+,30-18+,31-20+,32-22+,33-24+",
"mass":"575.8409",
"source":"chebi:57916"
}
},
{
"id":"leu__L_c",
"name":"L-leucine",
"compartment":"",
"charge":0,
"formula":"C6H13NO2",
"annotation":{
"InChI":"InChI=1S/C6H13NO2/c1-4(2)3-5(7)6(8)9/h4-5H,3,7H2,1-2H3,(H,8,9)/t5-/m0/s1",
"mass":"131.1729",
"source":"chebi:57427"
}
},
{
"id":"e4p_c",
"name":"D-erythrose 4-phosphate",
"compartment":"",
"charge":-2,
"formula":"C4H7O7P",
"annotation":{
"InChI":"InChI=1S/C4H9O7P/c5-1-3(6)4(7)2-11-12(8,9)10/h1,3-4,6-7H,2H2,(H2,8,9,10)/p-2/t3-,4+/m0/s1",
"mass":"198.0679",
"source":"chebi:16897"
}
},
{
"id":"ksii_core2_deg3_c",
"name":"keratan sulfate II (core 2-linked), degradation product 3",
"compartment":"",
"formula":"C58H94N5O46S2R",
"annotation":{
"InChI":"",
"mass":"",
"source":"bigg:ksii_core2_deg3"
}
},
{
"id":"ksii_core2_deg2_c",
"name":"keratan sulfate II (core 2-linked), degradation product 2",
"compartment":"",
"formula":"C70H114N5O56S2R",
"annotation":{
"InChI":"",
"mass":"",
"source":"bigg:ksii_core2_deg2"
}
},
{
"id":"formmfr_b_c",
"name":"formyl-methanofuran b",
"compartment":"",
"charge":-2,
"formula":"C30H37N5O12",
"annotation":{
"InChI":"InChI=1S/C30H39N5O12/c31-22(28(40)41)5-8-26(38)34-24(30(44)45)7-10-27(39)35-23(29(42)43)6-9-25(37)33-12-11-18-1-3-20(4-2-18)46-15-19-13-21(47-16-19)14-32-17-36/h1-4,13,16-17,22-24H,5-12,14-15,31H2,(H,32,36)(H,33,37)(H,34,38)(H,35,39)(H,40,41)(H,42,43)(H,44,45)/p-2/t22-,23-,24-/m0/s1",
"mass":"659.6411",
"source":"metacyc:CPD-17232"
}
},
{
"id":"mfr_b_c",
"name":"methanofuran b",
"compartment":"",
"charge":-1,
"formula":"C29H38N5O11",
"annotation":{
"InChI":"InChI=1S/C29H39N5O11/c30-14-20-13-18(16-45-20)15-44-19-3-1-17(2-4-19)11-12-32-24(35)9-6-22(28(40)41)34-26(37)10-7-23(29(42)43)33-25(36)8-5-21(31)27(38)39/h1-4,13,16,21-23H,5-12,14-15,30-31H2,(H,32,35)(H,33,36)(H,34,37)(H,38,39)(H,40,41)(H,42,43)/p-1/t21-,22-,23-/m0/s1",
"mass":"632.6389",
"source":"metacyc:CPD-7628"
}
},
{
"id":"ACP_c",
"name":"holo-[acyl-carrier protein]",
"compartment":"",
"formula":"HSR",
"annotation":{
"InChI":"InChI=1/HS/h1H",
"mass":"",
"source":"chebi:18359"
}
},
{
"id":"octeACP_c",
"name":"an oleoyl-[acp]",
"compartment":"",
"formula":"C18H33OSR",
"annotation":{
"InChI":"",
"mass":"",
"source":"metacyc:Oleoyl-ACPs"
}
},
{
"id":"ocdcea_c",
"name":"(9Z)-octadecenoate",
"compartment":"",
"charge":-1,
"formula":"C18H33O2",
"annotation":{
"InChI":"InChI=1S/C18H34O2/c1-2-3-4-5-6-7-8-9-10-11-12-13-14-15-16-17-18(19)20/h9-10H,2-8,11-17H2,1H3,(H,19,20)/p-1/b10-9-",
"mass":"281.4534",
"source":"chebi:30823"
}
},
{
"id":"acaro_c",
"name":"alpha-carotene",
"compartment":"",
"charge":0,
"formula":"C40H56",
"annotation":{
"InChI":"InChI=1S/C40H56/c1-31(19-13-21-33(3)25-27-37-35(5)23-15-29-39(37,7)8)17-11-12-18-32(2)20-14-22-34(4)26-28-38-36(6)24-16-30-40(38,9)10/h11-14,17-23,25-28,37H,15-16,24,29-30H2,1-10H3/b12-11+,19-13+,20-14+,27-25+,28-26+,31-17+,32-18+,33-21+,34-22+",
"mass":"536.8726",
"source":"chebi:28425"
}
},
{
"id":"dcaro_c",
"name":"delta-carotene",
"compartment":"",
"charge":0,
"formula":"C40H56",
"annotation":{
"InChI":"InChI=1S/C40H56/c1-32(2)18-13-21-35(5)24-15-26-36(6)25-14-22-33(3)19-11-12-20-34(4)23-16-27-37(7)29-30-39-38(8)28-17-31-40(39,9)10/h11-12,14-16,18-20,22-30,39H,13,17,21,31H2,1-10H3/b12-11+,22-14+,23-16+,26-15+,30-29+,33-19+,34-20+,35-24+,36-25+,37-27+",
"mass":"536.8726",
"source":"chebi:27705"
}
},
{
"id":"grdp_c",
"name":"geranyl diphosphate",
"compartment":"",
"charge":-3,
"formula":"C10H17O7P2",
"annotation":{
"InChI":"InChI=1S/C10H20O7P2/c1-9(2)5-4-6-10(3)7-8-16-19(14,15)17-18(11,12)13/h5,7H,4,6,8H2,1-3H3,(H,14,15)(H2,11,12,13)/p-3/b10-7+",
"mass":"311.1853",
"source":"chebi:58057"
}
},
{
"id":"3amp_c",
"name":"3'-AMP",
"compartment":"",
"charge":-2,
"formula":"C10H12N5O7P",
"annotation":{
"InChI":"InChI=1S/C10H14N5O7P/c11-8-5-9(13-2-12-8)15(3-14-5)10-6(17)7(4(1-16)21-10)22-23(18,19)20/h2-4,6-7,10,16-17H,1H2,(H2,11,12,13)(H2,18,19,20)/p-2/t4-,6-,7-,10-/m1/s1",
"mass":"345.2053",
"source":"chebi:60880"
}
},
{
"id":"chor_c",
"name":"chorismate",
"compartment":"",
"charge":-2,
"formula":"C10H8O6",
"annotation":{
"InChI":"InChI=1S/C10H10O6/c1-5(9(12)13)16-8-4-6(10(14)15)2-3-7(8)11/h2-4,7-8,11H,1H2,(H,12,13)(H,14,15)/p-2/t7-,8-/m1/s1",
"mass":"224.1669",
"source":"chebi:29748"
}
},
{
"id":"fut_c",
"name":"futalosine",
"compartment":"",
"charge":-1,
"formula":"C19H17N4O7",
"annotation":{
"InChI":"InChI=1S/C19H18N4O7/c24-11(9-2-1-3-10(6-9)19(28)29)4-5-12-14(25)15(26)18(30-12)23-8-22-13-16(23)20-7-21-17(13)27/h1-3,6-8,12,14-15,18,25-26H,4-5H2,(H,28,29)(H,20,21,27)/p-1/t12-,14-,15-,18-/m1/s1",
"mass":"413.3609",
"source":"chebi:58863"
}
},
{
"id":"dhf_c",
"name":"7,8-dihydrofolate",
"compartment":"",
"charge":-2,
"formula":"C19H19N7O6",
"annotation":{
"InChI":"InChI=1S/C19H21N7O6/c20-19-25-15-14(17(30)26-19)23-11(8-22-15)7-21-10-3-1-9(2-4-10)16(29)24-12(18(31)32)5-6-13(27)28/h1-4,12,21H,5-8H2,(H,24,29)(H,27,28)(H,31,32)(H4,20,22,25,26,30)/p-2/t12-/m0/s1",
"mass":"441.3975",
"source":"chebi:57451"
}
},
{
"id":"dhpt_c",
"name":"7,8-dihydropteroate",
"compartment":"",
"charge":-1,
"formula":"C14H13N6O3",
"annotation":{
"InChI":"InChI=1S/C14H14N6O3/c15-14-19-11-10(12(21)20-14)18-9(6-17-11)5-16-8-3-1-7(2-4-8)13(22)23/h1-4,16H,5-6H2,(H,22,23)(H4,15,17,19,20,21)/p-1",
"mass":"313.2914",
"source":"chebi:17839"
}
},
{
"id":"o2s_c",
"name":"superoxide",
"compartment":"",
"charge":-1,
"formula":"O2",
"annotation":{
"InChI":"InChI=1S/HO2/c1-2/h1H/p-1",
"mass":"31.9988",
"source":"chebi:18421"
}
},
{
"id":"n2ppn_c",
"name":"2-nitropropane",
"compartment":"",
"charge":0,
"formula":"C3H7NO2",
"annotation":{
"InChI":"InChI=1S/C3H7NO2/c1-3(2)4(5)6/h3H,1-2H3",
"mass":"89.0932",
"source":"chebi:16037"
}
},
{
"id":"no2_c",
"name":"nitrous acid",
"compartment":"",
"charge":0,
"formula":"HNO2",
"annotation":{
"InChI":"InChI=1S/HNO2/c2-1-3/h(H,2,3)",
"mass":"47.0134",
"source":"chebi:25567"
}
},
{
"id":"acetone_c",
"name":"acetone",
"compartment":"",
"charge":0,
"formula":"C3H6O",
"annotation":{
"InChI":"InChI=1S/C3H6O/c1-3(2)4/h1-2H3",
"mass":"58.0791",
"source":"chebi:15347"
}
},
{
"id":"cdpchol_c",
"name":"CDP-choline",
"compartment":"",
"charge":-1,
"formula":"C14H25N4O11P2",
"annotation":{
"InChI":"InChI=1S/C14H26N4O11P2/c1-18(2,3)6-7-26-30(22,23)29-31(24,25)27-8-9-11(19)12(20)13(28-9)17-5-4-10(15)16-14(17)21/h4-5,9,11-13,19-20H,6-8H2,1-3H3,(H3-,15,16,21,22,23,24,25)/p-1/t9-,11-,12-,13-/m1/s1",
"mass":"487.316",
"source":"chebi:58779"
}
},
{
"id":"6pgl_c",
"name":"6-phospho-D-glucono-1,5-lactone",
"compartment":"",
"charge":-2,
"formula":"C6H9O9P",
"annotation":{
"InChI":"InChI=1S/C6H11O9P/c7-3-2(1-14-16(11,12)13)15-6(10)5(9)4(3)8/h2-5,7-9H,1H2,(H2,11,12,13)/p-2/t2-,3-,4+,5-/m1/s1",
"mass":"256.104",
"source":"chebi:57955"
}
},
{
"id":"mgdg181_c",
"name":"1,2-Diacyl-3-beta-D-galactosyl-sn-glycerol (n-C18 1)",
"compartment":"",
"formula":"C45H82O10",
"annotation":{
"InChI":"",
"mass":783.1266,
"source":"bigg:mgdg181"
}
},
{
"id":"12dgr181_c",
"name":"1,2-Diacyl-sn-glycerol (dioctadec-11-enoyl, n-C18:1)",
"compartment":"",
"formula":"C39H72O5",
"annotation":{
"InChI":"",
"mass":"620.986",
"source":"bigg:12dgr181"
}
},
{
"id":"cdgggp_c",
"name":"CDP-2,3-digeranylgeranyl-sn-glycerol",
"compartment":"",
"charge":-2,
"formula":"C52H83N3O13P2",
"annotation":{
"InChI":"",
"mass":1020.1752,
"source":"seed:cpd15838"
}
},
{
"id":"mthgxl_c",
"name":"methylglyoxal",
"compartment":"",
"charge":0,
"formula":"C3H4O2",
"annotation":{
"InChI":"InChI=1S/C3H4O2/c1-3(5)2-4/h2H,1H3",
"mass":"72.0627",
"source":"chebi:17158"
}
},
{
"id":"4hba_c",
"name":"p-hydroxybenzyl alcohol",
"compartment":"",
"charge":0,
"formula":"C7H8O2",
"annotation":{
"InChI":"InChI=1S/C7H8O2/c8-5-6-1-3-7(9)4-2-6/h1-4,8-9H,5H2",
"mass":124.1372,
"source":"chebi:67410"
}
},
{
"id":"4hbald_c",
"name":"4-hydroxybenzaldehyde",
"compartment":"",
"charge":0,
"formula":"C7H6O2",
"annotation":{
"InChI":"InChI=1S/C7H6O2/c8-5-6-1-3-7(9)4-2-6/h1-5,9H",
"mass":"122.1213",
"source":"chebi:17597"
}
},
{
"id":"4mhetz_c",
"name":"5-(2-hydroxyethyl)-4-methylthiazole",
"compartment":"",
"charge":0,
"formula":"C6H9NOS",
"annotation":{
"InChI":"InChI=1S/C6H9NOS/c1-5-6(2-3-8)9-4-7-5/h4,8H,2-3H2,1H3",
"mass":"143.2068",
"source":"chebi:17957"
}
},
{
"id":"4ahmmp_c",
"name":"4-amino-5-hydroxymethyl-2-methylpyrimidine",
"compartment":"",
"charge":0,
"formula":"C6H9N3O",
"annotation":{
"InChI":"InChI=1S/C6H9N3O/c1-4-8-2-5(3-10)6(7)9-4/h2,10H,3H2,1H3,(H2,7,8,9)",
"mass":"139.1552",
"source":"chebi:16892"
}
},
{
"id":"ap5a_c",
"name":"P(1),P(5)-bis(5'-adenosyl) pentaphosphate",
"compartment":"",
"charge":-5,
"formula":"C20H24N10O22P5",
"annotation":{
"InChI":"InChI=1S/C20H29N10O22P5/c21-15-9-17(25-3-23-15)29(5-27-9)19-13(33)11(31)7(47-19)1-45-53(35,36)49-55(39,40)51-57(43,44)52-56(41,42)50-54(37,38)46-2-8-12(32)14(34)20(48-8)30-6-28-10-16(22)24-4-26-18(10)30/h3-8,11-14,19-20,31-34H,1-2H2,(H,35,36)(H,37,38)(H,39,40)(H,41,42)(H,43,44)(H2,21,23,25)(H2,22,24,26)/p-5/t7-,8-,11-,12-,13-,14-,19-,20-/m1/s1",
"mass":"911.3272",
"source":"chebi:62041"
}
},
{
"id":"phhlipa_c",
"name":"phospho-heptosyl-heptosyl-Kdo2-lipidA",
"compartment":"",
"charge":-8,
"formula":"C124H219N2O54P3",
"annotation":{
"InChI":"InChI=1S/C124H227N2O54P3/c1-7-13-19-25-31-37-38-44-50-56-62-68-96(141)166-84(66-60-54-48-42-35-29-23-17-11-5)72-98(143)170-114-100(126-94(139)71-83(65-59-53-47-41-34-28-22-16-10-4)165-95(140)67-61-55-49-43-36-30-24-18-12-6)117(163-79-91-102(145)113(169-97(142)70-82(132)64-58-52-46-40-33-27-21-15-9-3)99(118(167-91)180-183(160,161)162)125-93(138)69-81(131)63-57-51-45-39-32-26-20-14-8-2)168-92(112(114)178-181(154,155)156)80-164-123(121(150)151)74-90(175-124(122(152)153)73-85(133)101(144)108(176-124)87(135)76-128)111(110(177-123)89(137)78-130)173-120-106(149)115(105(148)107(171-120)86(134)75-127)174-119-104(147)103(146)116(179-182(157,158)159)109(172-119)88(136)77-129/h81-92,99-120,127-137,144-149H,7-80H2,1-6H3,(H,125,138)(H,126,139)(H,150,151)(H,152,153)(H2,154,155,156)(H2,157,158,159)(H2,160,161,162)/p-8/t81-,82-,83-,84-,85?,86+,87?,88+,89-,90-,91-,92-,99-,100-,101?,102-,103-,104+,105-,106+,107?,108?,109?,110-,111-,112-,113-,114-,115+,116+,117-,118-,119?,120?,123-,124?/m1/s1",
"mass":"2694.9679",
"source":"metacyc:CPD0-2240"
}
},
{
"id":"hphhlipaA_c",
"name":"heptosyl-phospho-heptosyl-heptosyl-Kdo2-lipidA",
"compartment":"",
"charge":-8,
"formula":"C131H231N2O60P3",
"annotation":{
"InChI":"InChI=1S/C131H239N2O60P3/c1-7-13-19-25-31-37-38-44-50-56-62-68-98(149)178-85(66-60-54-48-42-35-29-23-17-11-5)72-100(151)182-120-102(133-96(147)71-84(65-59-53-47-41-34-28-22-16-10-4)177-97(148)67-61-55-49-43-36-30-24-18-12-6)123(175-80-93-104(153)119(181-99(150)70-83(139)64-58-52-46-40-33-27-21-15-9-3)101(124(179-93)193-196(171,172)173)132-95(146)69-82(138)63-57-51-45-39-32-26-20-14-8-2)180-94(118(120)191-194(165,166)167)81-176-130(128(161)162)74-92(188-131(129(163)164)73-86(140)103(152)114(189-131)89(143)77-136)117(116(190-130)90(144)78-137)186-127-111(160)121(110(159)113(184-127)88(142)76-135)187-126-109(158)107(156)122(192-195(168,169)170)115(185-126)91(145)79-174-125-108(157)105(154)106(155)112(183-125)87(141)75-134/h82-94,101-127,134-145,152-160H,7-81H2,1-6H3,(H,132,146)(H,133,147)(H,161,162)(H,163,164)(H2,165,166,167)(H2,168,169,170)(H2,171,172,173)/p-8/t82-,83-,84-,85-,86?,87?,88+,89?,90-,91+,92-,93-,94-,101-,102-,103?,104-,105?,106?,107-,108?,109+,110-,111+,112?,113?,114?,115?,116-,117-,118-,119-,120-,121+,122+,123-,124-,125?,126?,127?,130-,131?/m1/s1",
"mass":"2887.1345",
"source":"metacyc:CPD0-2238"
}
},
{
"id":"rml_c",
"name":"L-rhamnulose",
"compartment":"",
"charge":0,
"formula":"C6H12O5",
"annotation":{
"InChI":"InChI=1S/C6H12O5/c1-3(8)5(10)6(11)4(9)2-7/h3,5-8,10-11H,2H2,1H3/t3-,5-,6-/m0/s1",
"mass":"164.1565",
"source":"chebi:17897"
}
},
{
"id":"rmn_c",
"name":"L-rhamnopyranose",
"compartment":"",
"charge":0,
"formula":"C6H12O5",
"annotation":{
"InChI":"InChI=1S/C6H12O5/c1-2-3(7)4(8)5(9)6(10)11-2/h2-10H,1H3/t2-,3-,4+,5+,6?/m0/s1",
"mass":"164.1565",
"source":"chebi:62346"
}
},
{
"id":"gmp_c",
"name":"GMP",
"compartment":"",
"charge":-2,
"formula":"C10H12N5O8P",
"annotation":{
"InChI":"InChI=1S/C10H14N5O8P/c11-10-13-7-4(8(18)14-10)12-2-15(7)9-6(17)5(16)3(23-9)1-22-24(19,20)21/h2-3,5-6,9,16-17H,1H2,(H2,19,20,21)(H3,11,13,14,18)/p-2/t3-,5-,6-,9-/m1/s1",
"mass":"361.2047",
"source":"chebi:58115"
}
},
{
"id":"cmp2amep_c",
"name":"CMP-2-aminoethylphosphonate",
"compartment":"",
"charge":-1,
"formula":"C11H19N4O10P2",
"annotation":{
"InChI":"InChI=1S/C11H20N4O10P2/c12-2-4-26(19,20)25-27(21,22)23-5-6-8(16)9(17)10(24-6)15-3-1-7(13)14-11(15)18/h1,3,6,8-10,16-17H,2,4-5,12H2,(H,19,20)(H,21,22)(H2,13,14,18)/p-1/t6-,8-,9-,10-/m1/s1",
"mass":"429.2369",
"source":"chebi:3276"
}
},
{
"id":"mkmeroacidACP_c",
"name":"methyl hydroxy keto meroacid ACP (1 cyclopropane ring)",
"compartment":"",
"charge":-1,
"formula":"C70H135N2O9PRS",
"annotation":{
"InChI":"",
"mass":"",
"source":"seed:cpd15979"
}
},
{
"id":"mkmeroacidcyc1ACP_c",
"name":"cyclopropanated methyl hydroxy keto meroacid ACP (1 cyclopropane ring)",
"compartment":"",
"charge":-1,
"formula":"C71H137N2O9PRS",
"annotation":{
"InChI":"",
"mass":"",
"source":"seed:cpd15980"
}
},
{
"id":"udpglcur_c",
"name":"UDP-alpha-D-glucuronate",
"compartment":"",
"charge":-3,
"formula":"C15H19N2O18P2",
"annotation":{
"InChI":"InChI=1S/C15H22N2O18P2/c18-5-1-2-17(15(26)16-5)12-9(22)6(19)4(32-12)3-31-36(27,28)35-37(29,30)34-14-10(23)7(20)8(21)11(33-14)13(24)25/h1-2,4,6-12,14,19-23H,3H2,(H,24,25)(H,27,28)(H,29,30)(H,16,18,26)/p-3/t4-,6-,7+,8+,9-,10-,11+,12-,14-/m1/s1",
"mass":"577.2615",
"source":"chebi:58052"
}
},
{
"id":"bildglcur_c",
"name":"bilirubin-bisglucuronoside",
"compartment":"",
"charge":-2,
"formula":"C45H50N4O18",
"annotation":{
"InChI":"InChI=1S/C45H52N4O18/c1-7-20-19(6)40(58)49-27(20)14-25-18(5)23(10-12-31(51)65-45-37(57)33(53)35(55)39(67-45)43(62)63)29(47-25)15-28-22(17(4)24(46-28)13-26-16(3)21(8-2)41(59)48-26)9-11-30(50)64-44-36(56)32(52)34(54)38(66-44)42(60)61/h7-8,13-14,32-39,44-47,52-57H,1-2,9-12,15H2,3-6H3,(H,48,59)(H,49,58)(H,60,61)(H,62,63)/p-2/b26-13+,27-14+/t32-,33-,34-,35-,36+,37+,38-,39-,44+,45+/m0/s1",
"mass":"934.8945",
"source":"chebi:58471"
}
},
{
"id":"bilirub_c",
"name":"bilirubin",
"compartment":"",
"charge":-2,
"formula":"C33H34N4O6",
"annotation":{
"InChI":"InChI=1S/C33H36N4O6/c1-7-20-19(6)32(42)37-27(20)14-25-18(5)23(10-12-31(40)41)29(35-25)15-28-22(9-11-30(38)39)17(4)24(34-28)13-26-16(3)21(8-2)33(43)36-26/h7-8,13-14,34-35H,1-2,9-12,15H2,3-6H3,(H,36,43)(H,37,42)(H,38,39)(H,40,41)/p-2/b26-13-,27-14-",
"mass":"582.6463",
"source":"chebi:57977"
}
},
{
"id":"2hp6mbq_c",
"name":"2 Hexaprenyl 6 methoxy 1 4 benzoquinone",
"compartment":"",
"formula":"C37H54O3",
"annotation":{
"InChI":"",
"mass":546.8229,
"source":"bigg:2hp6mbq"
}
},
{
"id":"saccrp__L_c",
"name":"L-saccharopine",
"compartment":"",
"charge":-1,
"formula":"C11H19N2O6",
"annotation":{
"InChI":"InChI=1S/C11H20N2O6/c12-7(10(16)17)3-1-2-6-13-8(11(18)19)4-5-9(14)15/h7-8,13H,1-6,12H2,(H,14,15)(H,16,17)(H,18,19)/p-1/t7-,8-/m0/s1",
"mass":"275.2784",
"source":"chebi:57951"
}
},
{
"id":"lys__L_c",
"name":"L-lysine",
"compartment":"",
"charge":1,
"formula":"C6H15N2O2",
"annotation":{
"InChI":"InChI=1S/C6H14N2O2/c7-4-2-1-3-5(8)6(9)10/h5H,1-4,7-8H2,(H,9,10)/p+1/t5-/m0/s1",
"mass":"147.1955",
"source":"chebi:32551"
}
},
{
"id":"ttdca_c",
"name":"tetradecanoate",
"compartment":"",
"charge":-1,
"formula":"C14H27O2",
"annotation":{
"InChI":"InChI=1S/C14H28O2/c1-2-3-4-5-6-7-8-9-10-11-12-13-14(15)16/h2-13H2,1H3,(H,15,16)/p-1",
"mass":"227.363",
"source":"chebi:30807"
}
},
{
"id":"tdcoa_c",
"name":"tetradecanoyl-CoA",
"compartment":"",
"charge":-4,
"formula":"C35H58N7O17P3S",
"annotation":{
"InChI":"InChI=1S/C35H62N7O17P3S/c1-4-5-6-7-8-9-10-11-12-13-14-15-26(44)63-19-18-37-25(43)16-17-38-33(47)30(46)35(2,3)21-56-62(53,54)59-61(51,52)55-20-24-29(58-60(48,49)50)28(45)34(57-24)42-23-41-27-31(36)39-22-40-32(27)42/h22-24,28-30,34,45-46H,4-21H2,1-3H3,(H,37,43)(H,38,47)(H,51,52)(H,53,54)(H2,36,39,40)(H2,48,49,50)/p-4/t24-,28-,29-,30+,34-/m1/s1",
"mass":"973.858",
"source":"chebi:57385"
}
},
{
"id":"fa5_c",
"name":"Fatty acid (Iso-C16:1)",
"compartment":"",
"charge":-1,
"formula":"C16H29O2",
"annotation":{
"InChI":"",
"mass":"253.4003",
"source":"seed:cpd15599"
}
},
{
"id":"1a2425thvitd3_c",
"name":"calcitetrol",
"compartment":"",
"charge":0,
"formula":"C27H44O4",
"annotation":{
"InChI":"InChI=1S/C27H44O4/c1-17(8-13-25(30)26(3,4)31)22-11-12-23-19(7-6-14-27(22,23)5)9-10-20-15-21(28)16-24(29)18(20)2/h9-10,17,21-25,28-31H,2,6-8,11-16H2,1,3-5H3/b19-9+,20-10-/t17-,21-,22-,23+,24+,25-,27-/m1/s1",
"mass":"432.6359",
"source":"chebi:47799"
}
},
{
"id":"2425dhvitd3_c",
"name":"secalciferol",
"compartment":"",
"charge":0,
"formula":"C27H44O3",
"annotation":{
"InChI":"InChI=1S/C27H44O3/c1-18-8-12-22(28)17-21(18)11-10-20-7-6-16-27(5)23(13-14-24(20)27)19(2)9-15-25(29)26(3,4)30/h10-11,19,22-25,28-30H,1,6-9,12-17H2,2-5H3/b20-10+,21-11-/t19-,22+,23-,24+,25-,27-/m1/s1",
"mass":"416.6365",
"source":"chebi:28818"
}
},
{
"id":"manb_c",
"name":"Mannobiose (beta-1,4)",
"compartment":"",
"formula":"C12H22O11",
"annotation":{
"InChI":"",
"mass":342.2965,
"source":"bigg:manb"
}
},
{
"id":"gdptp_c",
"name":"guanosine 3'-diphosphate 5'-triphosphate(6-)",
"compartment":"",
"charge":-6,
"formula":"C10H12N5O20P5",
"annotation":{
"InChI":"InChI=1S/C10H18N5O20P5/c11-10-13-7-4(8(17)14-10)12-2-15(7)9-5(16)6(32-39(26,27)33-36(18,19)20)3(31-9)1-30-38(24,25)35-40(28,29)34-37(21,22)23/h2-3,5-6,9,16H,1H2,(H,24,25)(H,26,27)(H,28,29)(H2,18,19,20)(H2,21,22,23)(H3,11,13,14,17)/p-6/t3-,5-,6-,9-/m1/s1",
"mass":"677.0926",
"source":"chebi:60028"
}
},
{
"id":"mql6_c",
"name":"menaquinol-6",
"compartment":"",
"charge":0,
"formula":"C41H58O2",
"annotation":{
"InChI":"InChI=1S/C41H58O2/c1-30(2)16-11-17-31(3)18-12-19-32(4)20-13-21-33(5)22-14-23-34(6)24-15-25-35(7)28-29-37-36(8)40(42)38-26-9-10-27-39(38)41(37)43/h9-10,16,18,20,22,24,26-28,42-43H,11-15,17,19,21,23,25,29H2,1-8H3/b31-18+,32-20+,33-22+,34-24+,35-28+",
"mass":"582.898",
"source":"chebi:84536"
}
},
{
"id":"mqn6_c",
"name":"menaquinone-6",
"compartment":"",
"charge":0,
"formula":"C41H56O2",
"annotation":{
"InChI":"InChI=1S/C41H56O2/c1-30(2)16-11-17-31(3)18-12-19-32(4)20-13-21-33(5)22-14-23-34(6)24-15-25-35(7)28-29-37-36(8)40(42)38-26-9-10-27-39(38)41(37)43/h9-10,16,18,20,22,24,26-29,36H,11-15,17,19,21,23,25H2,1-8H3/b31-18+,32-20+,33-22+,34-24+,35-28+,37-29+",
"mass":"580.8821",
"source":"metacyc:CPD-9724"
}
},
{
"id":"lgnccoa_c",
"name":"tetracosanoyl-CoA",
"compartment":"",
"charge":-4,
"formula":"C45H78N7O17P3S",
"annotation":{
"InChI":"InChI=1S/C45H82N7O17P3S/c1-4-5-6-7-8-9-10-11-12-13-14-15-16-17-18-19-20-21-22-23-24-25-36(54)73-29-28-47-35(53)26-27-48-43(57)40(56)45(2,3)31-66-72(63,64)69-71(61,62)65-30-34-39(68-70(58,59)60)38(55)44(67-34)52-33-51-37-41(46)49-32-50-42(37)52/h32-34,38-40,44,55-56H,4-31H2,1-3H3,(H,47,53)(H,48,57)(H,61,62)(H,63,64)(H2,46,49,50)(H2,58,59,60)/p-4/t34-,38-,39-,40+,44-/m1/s1",
"mass":"1114.1238",
"source":"chebi:65052"
}
},
{
"id":"lgnc_c",
"name":"tetracosanoate",
"compartment":"",
"charge":-1,
"formula":"C24H47O2",
"annotation":{
"InChI":"InChI=1S/C24H48O2/c1-2-3-4-5-6-7-8-9-10-11-12-13-14-15-16-17-18-19-20-21-22-23-24(25)26/h2-23H2,1H3,(H,25,26)/p-1",
"mass":"367.6288",
"source":"chebi:31014"
}
},
{
"id":"2dda7p_c",
"name":"7-phospho-2-dehydro-3-deoxy-D-arabino-heptonate",
"compartment":"",
"charge":-3,
"formula":"C7H10O10P",
"annotation":{
"InChI":"InChI=1S/C7H13O10P/c8-3(1-4(9)7(12)13)6(11)5(10)2-17-18(14,15)16/h3,5-6,8,10-11H,1-2H2,(H,12,13)(H2,14,15,16)/p-3/t3-,5-,6+/m1/s1",
"mass":"285.1221",
"source":"chebi:58394"
}
},
{
"id":"pppg9_c",
"name":"protoporphyrinogen IX",
"compartment":"",
"charge":-2,
"formula":"C34H38N4O4",
"annotation":{
"InChI":"InChI=1S/C34H40N4O4/c1-7-21-17(3)25-13-26-19(5)23(9-11-33(39)40)31(37-26)16-32-24(10-12-34(41)42)20(6)28(38-32)15-30-22(8-2)18(4)27(36-30)14-29(21)35-25/h7-8,35-38H,1-2,9-16H2,3-6H3,(H,39,40)(H,41,42)/p-2",
"mass":"566.6899",
"source":"chebi:57307"
}
},
{
"id":"cpppg3_c",
"name":"coproporphyrinogen III",
"compartment":"",
"charge":-4,
"formula":"C36H40N4O8",
"annotation":{
"InChI":"InChI=1S/C36H44N4O8/c1-17-21(5-9-33(41)42)29-14-27-19(3)22(6-10-34(43)44)30(39-27)15-28-20(4)24(8-12-36(47)48)32(40-28)16-31-23(7-11-35(45)46)18(2)26(38-31)13-25(17)37-29/h37-40H,5-16H2,1-4H3,(H,41,42)(H,43,44)(H,45,46)(H,47,48)/p-4",
"mass":"656.7248",
"source":"chebi:57309"
}
},
{
"id":"dad_5_c",
"name":"5'-deoxyadenosine",
"compartment":"",
"charge":0,
"formula":"C10H13N5O3",
"annotation":{
"InChI":"InChI=1S/C10H13N5O3/c1-4-6(16)7(17)10(18-4)15-3-14-5-8(11)12-2-13-9(5)15/h2-4,6-7,10,16-17H,1H3,(H2,11,12,13)/t4-,6-,7-,10-/m1/s1",
"mass":"251.2419",
"source":"chebi:17319"
}
},
{
"id":"doldp_U_c",
"name":"Dolichol diphosphate, human uterine homolog",
"compartment":"",
"formula":"C1025H1670O70P20",
"annotation":{
"InChI":"",
"mass":"15733.6605",
"source":"bigg:doldp_U"
}
},
{
"id":"Asn_X_Ser_Thr_c",
"name":"protein-linked asparagine residue (N-glycosylation site)",
"compartment":"",
"formula":"R",
"annotation":{
"InChI":"",
"mass":"",
"source":"bigg:Asn_X_Ser_Thr"
}
},
{
"id":"g3m8masn_c",
"name":"(alpha-D-Glucosyl)3-(alpha-D-mannosyl)8-beta-D-mannosyl-diacetylchitobiosyl-L-asparagine (protein)",
"compartment":"",
"formula":"C88H147N2O70R",
"annotation":{
"InChI":"",
"mass":"",
"source":"bigg:g3m8masn"
}
},
{
"id":"g3m8mpdol_U_c",
"name":"(alpha-D-Glucosyl)3-(alpha-D-mannosyl)8-beta-D-mannosyl-diacetylchitobiosyldiphosphodolichol, human uterine homolog",
"compartment":"",
"formula":"C1905H3140N20O770P20",
"annotation":{
"InChI":"",
"mass":"39264.4623",
"source":"bigg:g3m8mpdol_U"
}
},
{
"id":"dhretinol_c",
"name":"all-trans-13,14-dihydroretinol",
"compartment":"",
"charge":0,
"formula":"C20H32O",
"annotation":{
"InChI":"InChI=1S/C20H32O/c1-16(8-6-9-17(2)13-15-21)11-12-19-18(3)10-7-14-20(19,4)5/h6,8-9,11-12,17,21H,7,10,13-15H2,1-5H3/b9-6+,12-11+,16-8+",
"mass":"288.4675",
"source":"chebi:52075"
}
},
{
"id":"pendp_c",
"name":"(2E,6E,10E,14E)-geranylfarnesyl diphosphate",
"compartment":"",
"charge":-3,
"formula":"C25H41O7P2",
"annotation":{
"InChI":"InChI=1S/C25H44O7P2/c1-21(2)11-7-12-22(3)13-8-14-23(4)15-9-16-24(5)17-10-18-25(6)19-20-31-34(29,30)32-33(26,27)28/h11,13,15,17,19H,7-10,12,14,16,18,20H2,1-6H3,(H,29,30)(H2,26,27,28)/p-3/b22-13+,23-15+,24-17+,25-19+",
"mass":"515.5364",
"source":"chebi:57907"
}
},
{
"id":"hexdp_c",
"name":"all-trans-hexaprenyl diphosphate",
"compartment":"",
"charge":-3,
"formula":"C30H49O7P2",
"annotation":{
"InChI":"InChI=1S/C30H52O7P2/c1-25(2)13-8-14-26(3)15-9-16-27(4)17-10-18-28(5)19-11-20-29(6)21-12-22-30(7)23-24-36-39(34,35)37-38(31,32)33/h13,15,17,19,21,23H,8-12,14,16,18,20,22,24H2,1-7H3,(H,34,35)(H2,31,32,33)/p-3/b26-15+,27-17+,28-19+,29-21+,30-23+",
"mass":"583.6534",
"source":"chebi:58179"
}
},
{
"id":"5aptn_c",
"name":"5-aminopentanoate",
"compartment":"",
"charge":0,
"formula":"C5H11NO2",
"annotation":{
"InChI":"InChI=1S/C5H11NO2/c6-4-2-1-3-5(7)8/h1-4,6H2,(H,7,8)",
"mass":"117.1463",
"source":"chebi:356010"
}
},
{
"id":"oxptn_c",
"name":"5-oxopentanoate",
"compartment":"",
"charge":-1,
"formula":"C5H7O3",
"annotation":{
"InChI":"InChI=1S/C5H8O3/c6-4-2-1-3-5(7)8/h4H,1-3H2,(H,7,8)/p-1",
"mass":"115.1073",
"source":"chebi:16120"
}
},
{
"id":"glyc3p_c",
"name":"sn-glycerol 3-phosphate",
"compartment":"",
"charge":-2,
"formula":"C3H7O6P",
"annotation":{
"InChI":"InChI=1S/C3H9O6P/c4-1-3(5)2-9-10(6,7)8/h3-5H,1-2H2,(H2,6,7,8)/p-2/t3-/m1/s1",
"mass":"170.0578",
"source":"chebi:57597"
}
},
{
"id":"cdpc19c19g_c",
"name":"cdp diacylglycerol (C19:0, C19:0)",
"compartment":"",
"charge":-2,
"formula":"C50H91N3O15P2",
"annotation":{
"InChI":"",
"mass":"1036.2162",
"source":"seed:cpd15936"
}
},
{
"id":"apppa_c",
"name":"P(1),P(3)-bis(5'-adenosyl) triphosphate",
"compartment":"",
"charge":-3,
"formula":"C20H24N10O16P3",
"annotation":{
"InChI":"InChI=1S/C20H27N10O16P3/c21-15-9-17(25-3-23-15)29(5-27-9)19-13(33)11(31)7(43-19)1-41-47(35,36)45-49(39,40)46-48(37,38)42-2-8-12(32)14(34)20(44-8)30-6-28-10-16(22)24-4-26-18(10)30/h3-8,11-14,19-20,31-34H,1-2H2,(H,35,36)(H,37,38)(H,39,40)(H2,21,23,25)(H2,22,24,26)/p-3/t7-,8-,11-,12-,13-,14-,19-,20-/m1/s1",
"mass":"753.3832",
"source":"chebi:58529"
}
},
{
"id":"arachd_c",
"name":"(5Z,8Z,11Z,14Z)-eicosatetraenoate",
"compartment":"",
"charge":-1,
"formula":"C20H31O2",
"annotation":{
"InChI":"InChI=1S/C20H32O2/c1-2-3-4-5-6-7-8-9-10-11-12-13-14-15-16-17-18-19-20(21)22/h6-7,9-10,12-13,15-16H,2-5,8,11,14,17-19H2,1H3,(H,21,22)/p-1/b7-6-,10-9-,13-12-,16-15-",
"mass":"303.4589",
"source":"chebi:32395"
}
},
{
"id":"5HPET_c",
"name":"(5S,6E,8Z,11Z,14Z)-5-hydroperoxyicosa-6,8,11,14-tetraenoate",
"compartment":"",
"charge":-1,
"formula":"C20H31O4",
"annotation":{
"InChI":"InChI=1S/C20H32O4/c1-2-3-4-5-6-7-8-9-10-11-12-13-14-16-19(24-23)17-15-18-20(21)22/h6-7,9-10,12-14,16,19,23H,2-5,8,11,15,17-18H2,1H3,(H,21,22)/p-1/b7-6-,10-9-,13-12-,16-14+/t19-/m1/s1",
"mass":"335.4577",
"source":"chebi:57450"
}
},
{
"id":"xoldiolone_c",
"name":"7alpha,12alpha-dihydroxycholest-4-en-3-one",
"compartment":"",
"charge":0,
"formula":"C27H44O3",
"annotation":{
"InChI":"InChI=1S/C27H44O3/c1-16(2)7-6-8-17(3)20-9-10-21-25-22(15-24(30)27(20,21)5)26(4)12-11-19(28)13-18(26)14-23(25)29/h13,16-17,20-25,29-30H,6-12,14-15H2,1-5H3/t17-,20-,21+,22+,23-,24+,25+,26+,27-/m1/s1",
"mass":"416.6365",
"source":"chebi:28477"
}
},
{
"id":"xoldioloneh_c",
"name":"7alpha,12alpha-dihydroxy-5beta-cholestan-3-one",
"compartment":"",
"charge":0,
"formula":"C27H46O3",
"annotation":{
"InChI":"InChI=1S/C27H46O3/c1-16(2)7-6-8-17(3)20-9-10-21-25-22(15-24(30)27(20,21)5)26(4)12-11-19(28)13-18(26)14-23(25)29/h16-18,20-25,29-30H,6-15H2,1-5H3/t17-,18+,20-,21+,22+,23-,24+,25+,26+,27-/m1/s1",
"mass":"418.6523",
"source":"chebi:2288"
}
},
{
"id":"fru_c",
"name":"D-fructose",
"compartment":"",
"charge":0,
"formula":"C6H12O6",
"annotation":{
"InChI":"InChI=1S/C6H12O6/c7-1-3-4(9)5(10)6(11,2-8)12-3/h3-5,7-11H,1-2H2/t3-,4-,5+,6?/m1/s1",
"mass":"180.1559",
"source":"chebi:37721"
}
},
{
"id":"glcur_c",
"name":"D-glucuronate",
"compartment":"",
"charge":-1,
"formula":"C6H9O7",
"annotation":{
"InChI":"InChI=1S/C6H10O7/c7-1-2(8)4(5(10)11)13-6(12)3(1)9/h1-4,6-9,12H,(H,10,11)/p-1/t1-,2-,3+,4-,6?/m0/s1",
"mass":"193.1315",
"source":"chebi:58720"
}
},
{
"id":"fruur_c",
"name":"D-fructuronate",
"compartment":"",
"charge":-1,
"formula":"C6H9O7",
"annotation":{
"InChI":"InChI=1S/C6H10O7/c7-1-6(12)4(9)2(8)3(13-6)5(10)11/h2-4,7-9,12H,1H2,(H,10,11)/p-1/t2-,3+,4+,6?/m1/s1",
"mass":"193.1315",
"source":"chebi:59863"
}
},
{
"id":"micit_c",
"name":"(2S,3R)-3-hydroxybutane-1,2,3-tricarboxylate",
"compartment":"",
"charge":-3,
"formula":"C7H7O7",
"annotation":{
"InChI":"InChI=1S/C7H10O7/c1-7(14,6(12)13)3(5(10)11)2-4(8)9/h3,14H,2H2,1H3,(H,8,9)(H,10,11)(H,12,13)/p-3/t3-,7-/m1/s1",
"mass":"203.1263",
"source":"chebi:57429"
}
},
{
"id":"zcarote_c",
"name":"all-trans-zeta-carotene",
"compartment":"",
"charge":0,
"formula":"C40H60",
"annotation":{
"InChI":"InChI=1S/C40H60/c1-33(2)19-13-23-37(7)27-17-31-39(9)29-15-25-35(5)21-11-12-22-36(6)26-16-30-40(10)32-18-28-38(8)24-14-20-34(3)4/h11-12,15-16,19-22,25-30H,13-14,17-18,23-24,31-32H2,1-10H3/b12-11+,25-15+,26-16+,35-21+,36-22+,37-27+,38-28+,39-29+,40-30+",
"mass":"540.9044",
"source":"chebi:28068"
}
},
{
"id":"pqh2_c",
"name":"Plastoquinol",
"compartment":"",
"formula":"C8H10O2",
"annotation":{
"InChI":"",
"mass":138.1638,
"source":"bigg:pqh2"
}
},
{
"id":"norsp_c",
"name":"neurosporene",
"compartment":"",
"charge":0,
"formula":"C40H58",
"annotation":{
"InChI":"InChI=1S/C40H58/c1-33(2)19-13-23-37(7)27-17-31-39(9)29-15-25-35(5)21-11-12-22-36(6)26-16-30-40(10)32-18-28-38(8)24-14-20-34(3)4/h11-12,15-17,19-22,25-31H,13-14,18,23-24,32H2,1-10H3/b12-11+,25-15+,26-16+,31-17+,35-21+,36-22+,37-27+,38-28+,39-29+,40-30+",
"mass":"538.8885",
"source":"chebi:16833"
}
},
{
"id":"pq_c",
"name":"Plastoquinone",
"compartment":"",
"formula":"C8H8O2",
"annotation":{
"InChI":"",
"mass":136.1479,
"source":"bigg:pq"
}
},
{
"id":"so2_c",
"name":"sulfur dioxide",
"compartment":"",
"charge":0,
"formula":"O2S",
"annotation":{
"InChI":"InChI=1S/O2S/c1-3-2",
"mass":"64.0638",
"source":"chebi:18422"
}
},
{
"id":"4ppan_c",
"name":"(R)-4'-phosphopantothenate",
"compartment":"",
"charge":-3,
"formula":"C9H15NO8P",
"annotation":{
"InChI":"InChI=1S/C9H18NO8P/c1-9(2,5-18-19(15,16)17)7(13)8(14)10-4-3-6(11)12/h7,13H,3-5H2,1-2H3,(H,10,14)(H,11,12)(H2,15,16,17)/p-3/t7-/m0/s1",
"mass":"296.1911",
"source":"chebi:10986"
}
},
{
"id":"4ppcys_c",
"name":"N-[(R)-4-phosphonatopantothenoyl]-L-cysteine",
"compartment":"",
"charge":-3,
"formula":"C12H20N2O9PS",
"annotation":{
"InChI":"InChI=1S/C12H23N2O9PS/c1-12(2,6-23-24(20,21)22)9(16)10(17)13-4-3-8(15)14-7(5-25)11(18)19/h7,9,16,25H,3-6H2,1-2H3,(H,13,17)(H,14,15)(H,18,19)(H2,20,21,22)/p-3/t7-,9-/m0/s1",
"mass":"399.334",
"source":"chebi:59458"
}
},
{
"id":"gsn_c",
"name":"guanosine",
"compartment":"",
"charge":0,
"formula":"C10H13N5O5",
"annotation":{
"InChI":"InChI=1S/C10H13N5O5/c11-10-13-7-4(8(19)14-10)12-2-15(7)9-6(18)5(17)3(1-16)20-9/h2-3,5-6,9,16-18H,1H2,(H3,11,13,14,19)/t3-,5-,6-,9-/m1/s1",
"mass":"283.2407",
"source":"chebi:16750"
}
},
{
"id":"gua_c",
"name":"guanine",
"compartment":"",
"charge":0,
"formula":"C5H5N5O",
"annotation":{
"InChI":"InChI=1S/C5H5N5O/c6-5-9-3-2(4(11)10-5)7-1-8-3/h1H,(H4,6,7,8,9,10,11)",
"mass":"151.1261",
"source":"chebi:16235"
}
},
{
"id":"dmgly_c",
"name":"N,N-dimethylglycine",
"compartment":"",
"charge":0,
"formula":"C4H9NO2",
"annotation":{
"InChI":"InChI=1S/C4H9NO2/c1-5(2)3-4(6)7/h3H2,1-2H3,(H,6,7)",
"mass":"103.1198",
"source":"chebi:58251"
}
},
{
"id":"sarcs_c",
"name":"sarcosine",
"compartment":"",
"charge":0,
"formula":"C3H7NO2",
"annotation":{
"InChI":"InChI=1S/C3H7NO2/c1-4-2-3(5)6/h4H,2H2,1H3,(H,5,6)",
"mass":"89.0932",
"source":"chebi:57433"
}
},
{
"id":"6pgc_c",
"name":"6-phospho-D-gluconate",
"compartment":"",
"charge":-3,
"formula":"C6H10O10P",
"annotation":{
"InChI":"InChI=1S/C6H13O10P/c7-2(1-16-17(13,14)15)3(8)4(9)5(10)6(11)12/h2-5,7-10H,1H2,(H,11,12)(H2,13,14,15)/p-3/t2-,3-,4+,5-/m1/s1",
"mass":"273.1114",
"source":"chebi:58759"
}
},
{
"id":"glcn_c",
"name":"D-gluconate",
"compartment":"",
"charge":-1,
"formula":"C6H11O7",
"annotation":{
"InChI":"InChI=1S/C6H12O7/c7-1-2(8)3(9)4(10)5(11)6(12)13/h2-5,7-11H,1H2,(H,12,13)/p-1/t2-,3-,4+,5-/m1/s1",
"mass":"195.1473",
"source":"chebi:18391"
}
},
{
"id":"cer2_24_c",
"name":"Ceramide 2  Phytosphingosinen C240",
"compartment":"",
"formula":"C42H85NO4",
"annotation":{
"InChI":"",
"mass":"668.1286",
"source":"bigg:cer2_24"
}
},
{
"id":"cer1_24_c",
"name":"Ceramide 1  Sphinganinen C240",
"compartment":"",
"formula":"C42H85NO3",
"annotation":{
"InChI":"",
"mass":"652.1292",
"source":"bigg:cer1_24"
}
},
{
"id":"prlp_c",
"name":"5-[(5-phospho-1-deoxy-D-ribulos-1-ylimino)methylamino]-1-(5-phospho-beta-D-ribosyl)imidazole-4-carboxamide",
"compartment":"",
"charge":-4,
"formula":"C15H21N5O15P2",
"annotation":{
"InChI":"InChI=1S/C15H25N5O15P2/c16-13(26)9-14(18-4-17-1-6(21)10(23)7(22)2-33-36(27,28)29)20(5-19-9)15-12(25)11(24)8(35-15)3-34-37(30,31)32/h4-5,7-8,10-12,15,22-25H,1-3H2,(H2,16,26)(H,17,18)(H2,27,28,29)(H2,30,31,32)/p-4/t7-,8-,10+,11-,12-,15-/m1/s1",
"mass":"573.2993",
"source":"chebi:58525"
}
},
{
"id":"prfp_c",
"name":"1-(5-phospho-beta-D-ribosyl)-5-[(5-phospho-beta-D-ribosylamino)methylideneamino]imidazole-4-carboxamide",
"compartment":"",
"charge":-4,
"formula":"C15H21N5O15P2",
"annotation":{
"InChI":"InChI=1S/C15H25N5O15P2/c16-12(25)7-13(17-3-18-14-10(23)8(21)5(34-14)1-32-36(26,27)28)20(4-19-7)15-11(24)9(22)6(35-15)2-33-37(29,30)31/h3-6,8-11,14-15,21-24H,1-2H2,(H2,16,25)(H,17,18)(H2,26,27,28)(H2,29,30,31)/p-4/t5-,6-,8-,9-,10-,11-,14-,15-/m1/s1",
"mass":"573.2993",
"source":"chebi:58435"
}
},
{
"id":"lut_c",
"name":"lutein",
"compartment":"",
"charge":0,
"formula":"C40H56O2",
"annotation":{
"InChI":"InChI=1S/C40H56O2/c1-29(17-13-19-31(3)21-23-37-33(5)25-35(41)27-39(37,7)8)15-11-12-16-30(2)18-14-20-32(4)22-24-38-34(6)26-36(42)28-40(38,9)10/h11-25,35-37,41-42H,26-28H2,1-10H3/b12-11+,17-13+,18-14+,23-21+,24-22+,29-15+,30-16+,31-19+,32-20+/t35-,36+,37-/m0/s1",
"mass":"568.8714",
"source":"chebi:28838"
}
},
{
"id":"zxan_c",
"name":"alpha-cryptoxanthin",
"compartment":"",
"charge":0,
"formula":"C40H56O",
"annotation":{
"InChI":"InChI=1S/C40H56O/c1-30(18-13-20-32(3)23-25-37-34(5)22-15-27-39(37,7)8)16-11-12-17-31(2)19-14-21-33(4)24-26-38-35(6)28-36(41)29-40(38,9)10/h11-14,16-21,23-26,28,36,38,41H,15,22,27,29H2,1-10H3/b12-11+,18-13+,19-14+,25-23+,26-24+,30-16+,31-17+,32-20+,33-21+/t36-,38-/m0/s1",
"mass":"552.872",
"source":"chebi:10223"
}
},
{
"id":"qh2_c",
"name":"Ubiquinol",
"compartment":"",
"formula":"C14H20O4",
"annotation":{
"InChI":"",
"mass":"252.3062",
"source":"bigg:qh2"
}
},
{
"id":"q_c",
"name":"Ubiquinone",
"compartment":"",
"formula":"C14H18O4",
"annotation":{
"InChI":"",
"mass":"250.2903",
"source":"bigg:q"
}
},
{
"id":"5adtststerone_c",
"name":"17beta-hydroxy-3-oxo-5alpha-androstanone",
"compartment":"",
"charge":0,
"formula":"C19H30O2",
"annotation":{
"InChI":"InChI=1S/C19H30O2/c1-18-9-7-13(20)11-12(18)3-4-14-15-5-6-17(21)19(15,2)10-8-16(14)18/h12,14-17,21H,3-11H2,1-2H3/t12-,14-,15-,16-,17-,18-,19-/m0/s1",
"mass":"290.4403",
"source":"chebi:16330"
}
},
{
"id":"5adtststeroneglc_c",
"name":"5alpha-Dihydrotestosterone glucuronide",
"compartment":"",
"formula":"C25H38O8",
"annotation":{
"InChI":"InChI=1S/C25H38O8/c1-24-9-7-13(26)11-12(24)3-4-14-15-5-6-17(25(15,2)10-8-16(14)24)32-23-20(29)18(27)19(28)21(33-23)22(30)31/h12,14-21,23,27-29H,3-11H2,1-2H3,(H,30,31)/p-1/t12-,14-,15-,16-,17-,18-,19-,20+,21-,23+,24-,25-/m0/s1",
"mass":"466.5644",
"source":"bigg:5adtststeroneglc"
}
},
{
"id":"hs_pre8_c",
"name":"heparan sulfate, precursor 8",
"compartment":"",
"formula":"C79H116N4O64R",
"annotation":{
"InChI":"",
"mass":"",
"source":"bigg:hs_pre8"
}
},
{
"id":"hs_pre9_c",
"name":"heparan sulfate, precursor 9",
"compartment":"",
"formula":"C87H129N5O69R",
"annotation":{
"InChI":"",
"mass":"",
"source":"bigg:hs_pre9"
}
},
{
"id":"oxa_c",
"name":"oxalate",
"compartment":"",
"charge":-2,
"formula":"C2O4",
"annotation":{
"InChI":"InChI=1S/C2H2O4/c3-1(4)2(5)6/h(H,3,4)(H,5,6)/p-2",
"mass":"88.019",
"source":"chebi:30623"
}
},
{
"id":"rdmbzi_c",
"name":"alpha-ribazole",
"compartment":"",
"charge":0,
"formula":"C14H18N2O4",
"annotation":{
"InChI":"InChI=1S/C14H18N2O4/c1-7-3-9-10(4-8(7)2)16(6-15-9)14-13(19)12(18)11(5-17)20-14/h3-4,6,11-14,17-19H,5H2,1-2H3/t11-,12-,13-,14+/m1/s1",
"mass":"278.3037",
"source":"chebi:10329"
}
},
{
"id":"adocbl_c",
"name":"coenzyme B12",
"compartment":"",
"charge":0,
"formula":"C72H100N18O17PCo",
"annotation":{
"InChI":"InChI=1S/C62H90N13O14P.C10H12N5O3.Co/c1-29-20-39-40(21-30(29)2)75(28-70-39)57-52(84)53(41(27-76)87-57)89-90(85,86)88-31(3)26-69-49(83)18-19-59(8)37(22-46(66)80)56-62(11)61(10,25-48(68)82)36(14-17-45(65)79)51(74-62)33(5)55-60(9,24-47(67)81)34(12-15-43(63)77)38(71-55)23-42-58(6,7)35(13-16-44(64)78)50(72-42)32(4)54(59)73-56;1-4-6(16)7(17)10(18-4)15-3-14-5-8(11)12-2-13-9(5)15;/h20-21,23,28,31,34-37,41,52-53,56-57,76,84H,12-19,22,24-27H2,1-11H3,(H15,63,64,65,66,67,68,69,71,72,73,74,77,78,79,80,81,82,83,85,86);2-4,6-7,10,16-17H,1H2,(H2,11,12,13);/q;;+2/p-2/t31-,34+,35+,36+,37-,41+,52+,53+,56+,57-,59-,60-,61-,62-;4-,6-,7-,10-;/m01./s1",
"mass":1579.5818,
"source":"metacyc:ADENOSYLCOBALAMIN"
}
},
{
"id":"2mahmp_c",
"name":"4-amino-2-methyl-5-diphosphomethylpyrimidine",
"compartment":"",
"charge":-3,
"formula":"C6H8N3O7P2",
"annotation":{
"InChI":"InChI=1S/C6H11N3O7P2/c1-4-8-2-5(6(7)9-4)3-15-18(13,14)16-17(10,11)12/h2H,3H2,1H3,(H,13,14)(H2,7,8,9)(H2,10,11,12)/p-3",
"mass":"296.0911",
"source":"chebi:57841"
}
},
{
"id":"cs_pre_c",
"name":"chondroitin sulfate precursor (GalNAc-GlcA-(Gal)2-Xyl-L-Ser (protein))",
"compartment":"",
"formula":"C31H49NO25R",
"annotation":{
"InChI":"",
"mass":"",
"source":"bigg:cs_pre"
}
},
{
"id":"mem2emgacpail_hs_c",
"name":"({[(mannosyl),(phosphoethanolaminyl)]-dimannosyl},{phosphoethanolaminyl})-mannosyl-glucosaminyl-acylphosphatidylinositol (M4B)",
"compartment":"",
"formula":"C59H110N3O40P3RCO2R2CO2",
"annotation":{
"InChI":"",
"mass":"",
"source":"bigg:mem2emgacpail_hs"
}
},
{
"id":"m_em_3gacpail_hs_c",
"name":"mannosyl-3-(phosphoethanolaminyl-mannosyl)-glucosaminyl-acylphosphatidylinositol (M4A)",
"compartment":"",
"formula":"C61H116N4O43P4RCO2R2CO2",
"annotation":{
"InChI":"",
"mass":"",
"source":"bigg:m_em_3gacpail_hs"
}
},
{
"id":"udcp_c",
"name":"undecaprenol",
"compartment":"",
"charge":0,
"formula":"C55H90O",
"annotation":{
"InChI":"InChI=1S/C55H90O/c1-45(2)23-13-24-46(3)25-14-26-47(4)27-15-28-48(5)29-16-30-49(6)31-17-32-50(7)33-18-34-51(8)35-19-36-52(9)37-20-38-53(10)39-21-40-54(11)41-22-42-55(12)43-44-56/h23,25,27,29,31,33,35,37,39,41,43,56H,13-22,24,26,28,30,32,34,36,38,40,42,44H2,1-12H3/b46-25+,47-27+,48-29+,49-31+,50-33+,51-35+,52-37+,53-39+,54-41+,55-43+",
"mass":"767.3025",
"source":"chebi:16591"
}
},
{
"id":"asnglcnacglcnacman_man_manman_man_manmanman_c",
"name":"Asn(-b1)GlcNAc(4-b1)GlcNAc(4-b1)Man[(6-a1)Man[(6-a1)Man(2-a1)Man](3-a1)Man](3-a1)Man(2-a1)Man(2-a1)Man",
"compartment":"",
"formula":"C69H113N5O53R2",
"annotation":{
"InChI":"",
"mass":"",
"source":"bigg:asnglcnacglcnacman_man_manman_man_manmanman"
}
},
{
"id":"asnglcnacglcnacman_man_manman_manman_manmanman_c",
"name":"Asn(-b1)GlcNAc(4-b1)GlcNAc(4-b1)Man[(6-a1)Man[(6-a1)Man(2-a1)Man](3-a1)Man(2-a1)Man](3-a1)Man(2-a1)Man(2-a1)Man",
"compartment":"",
"formula":"C75H123N5O58R2",
"annotation":{
"InChI":"",
"mass":"",
"source":"bigg:asnglcnacglcnacman_man_manman_manman_manmanman"
}
},
{
"id":"cyst__L_c",
"name":"L-cystathionine",
"compartment":"",
"charge":0,
"formula":"C7H14N2O4S",
"annotation":{
"InChI":"InChI=1S/C7H14N2O4S/c8-4(6(10)11)1-2-14-3-5(9)7(12)13/h4-5H,1-3,8-9H2,(H,10,11)(H,12,13)/t4-,5-/m0/s1",
"mass":"222.2621",
"source":"chebi:58161"
}
},
{
"id":"3hbcoa_c",
"name":"(3S)-hydroxybutanoyl-CoA",
"compartment":"",
"charge":-4,
"formula":"C25H38N7O18P3S",
"annotation":{
"InChI":"InChI=1S/C25H42N7O18P3S/c1-13(33)8-16(35)54-7-6-27-15(34)4-5-28-23(38)20(37)25(2,3)10-47-53(44,45)50-52(42,43)46-9-14-19(49-51(39,40)41)18(36)24(48-14)32-12-31-17-21(26)29-11-30-22(17)32/h11-14,18-20,24,33,36-37H,4-10H2,1-3H3,(H,27,34)(H,28,38)(H,42,43)(H,44,45)(H2,26,29,30)(H2,39,40,41)/p-4/t13-,14+,18+,19+,20-,24+/m0/s1",
"mass":"849.5916",
"source":"chebi:57316"
}
},
{
"id":"uaaAgtla_c",
"name":"undecaprenyldiphospho-N-acetyl-(N-acetylglucosaminyl)muramoyl-L-alanyl-D-glutaminyl-L-lysyl-D-alanyl-D-alanine",
"compartment":"",
"charge":-2,
"formula":"C94H155N9O25P2",
"annotation":{
"InChI":"",
"mass":1873.2293,
"source":"chebi:28267"
}
},
{
"id":"uaaAgla_c",
"name":"undecaprenyldiphospho-N-acetyl-(N-acetylglucosaminyl)muramoyl-L-alanyl-D-glutamyl-L-lysyl-D-alanyl-D-alanine",
"compartment":"",
"charge":-3,
"formula":"C94H153N8O26P2",
"annotation":{
"InChI":"",
"mass":1873.2061,
"source":"chebi:27745"
}
},
{
"id":"pre6a_c",
"name":"precorrin-6X(8-)",
"compartment":"",
"charge":-8,
"formula":"C44H46N4O16",
"annotation":{
"InChI":"InChI=1S/C44H54N4O16/c1-40(13-12-34(55)56)25(15-36(59)60)39-44(5)42(3,20-38(63)64)23(8-11-33(53)54)27(48-44)17-30-41(2,19-37(61)62)22(7-10-32(51)52)28(45-30)18-43(4)24(14-35(57)58)21(6-9-31(49)50)26(47-43)16-29(40)46-39/h17,22-23H,6-16,18-20H2,1-5H3,(H,49,50)(H,51,52)(H,53,54)(H,55,56)(H,57,58)(H,59,60)(H,61,62)(H,63,64)/p-8/b30-17-/t22?,23-,40-,41+,42+,43+,44+/m1/s1",
"mass":"886.8532",
"source":"chebi:58513"
}
},
{
"id":"pre5_c",
"name":"precorrin-5(8-)",
"compartment":"",
"charge":-8,
"formula":"C45H46N4O17",
"annotation":{
"InChI":"InChI=1S/C45H54N4O17/c1-21(50)45-40-26(15-37(61)62)41(2,13-12-35(57)58)30(47-40)16-27-22(6-9-32(51)52)25(14-36(59)60)44(5,48-27)18-29-23(7-10-33(53)54)42(3,19-38(63)64)31(46-29)17-28(49-45)24(8-11-34(55)56)43(45,4)20-39(65)66/h17,23-24H,6-16,18-20H2,1-5H3,(H,51,52)(H,53,54)(H,55,56)(H,57,58)(H,59,60)(H,61,62)(H,63,64)(H,65,66)/p-8/b31-17-/t23?,24-,41-,42+,43+,44+,45?/m1/s1",
"mass":"914.8633",
"source":"chebi:58518"
}
},
{
"id":"Lkynr_c",
"name":"L-kynurenine",
"compartment":"",
"charge":0,
"formula":"C10H12N2O3",
"annotation":{
"InChI":"InChI=1S/C10H12N2O3/c11-7-4-2-1-3-6(7)9(13)5-8(12)10(14)15/h1-4,8H,5,11-12H2,(H,14,15)/t8-/m0/s1",
"mass":"208.2139",
"source":"chebi:57959"
}
},
{
"id":"chsterol_c",
"name":"cholesterol",
"compartment":"",
"charge":0,
"formula":"C27H46O",
"annotation":{
"InChI":"InChI=1S/C27H46O/c1-18(2)7-6-8-19(3)23-11-12-24-22-10-9-20-17-21(28)13-15-26(20,4)25(22)14-16-27(23,24)5/h9,18-19,21-25,28H,6-8,10-17H2,1-5H3/t19-,21+,22+,23-,24+,25+,26+,27-/m1/s1",
"mass":"386.6535",
"source":"chebi:16113"
}
},
{
"id":"dsmsterol_c",
"name":"cholesta-5,24-dien-3beta-ol",
"compartment":"",
"charge":0,
"formula":"C27H44O",
"annotation":{
"InChI":"InChI=1S/C27H44O/c1-18(2)7-6-8-19(3)23-11-12-24-22-10-9-20-17-21(28)13-15-26(20,4)25(22)14-16-27(23,24)5/h7,9,19,21-25,28H,6,8,10-17H2,1-5H3/t19-,21+,22+,23-,24+,25+,26+,27-/m1/s1",
"mass":"384.6377",
"source":"chebi:17737"
}
},
{
"id":"ch4s_c",
"name":"methanethiol",
"compartment":"",
"charge":0,
"formula":"CH4S",
"annotation":{
"InChI":"InChI=1S/CH4S/c1-2/h2H,1H3",
"mass":"48.1075",
"source":"chebi:16007"
}
},
{
"id":"galgluside_hs_c",
"name":"galactosyl glucosyl ceramide",
"compartment":"",
"formula":"C30H56NO12RCO",
"annotation":{
"InChI":"",
"mass":"",
"source":"bigg:galgluside_hs"
}
},
{
"id":"gluside_hs_c",
"name":"glucocerebroside (homo sapiens)",
"compartment":"",
"formula":"C24H46NO7RCO",
"annotation":{
"InChI":"",
"mass":"",
"source":"bigg:gluside_hs"
}
},
{
"id":"3hhcoa_c",
"name":"(3S)-hydroxyhexanoyl-CoA",
"compartment":"",
"charge":-4,
"formula":"C27H42N7O18P3S",
"annotation":{
"InChI":"InChI=1S/C27H46N7O18P3S/c1-4-5-15(35)10-18(37)56-9-8-29-17(36)6-7-30-25(40)22(39)27(2,3)12-49-55(46,47)52-54(44,45)48-11-16-21(51-53(41,42)43)20(38)26(50-16)34-14-33-19-23(28)31-13-32-24(19)34/h13-16,20-22,26,35,38-39H,4-12H2,1-3H3,(H,29,36)(H,30,40)(H,44,45)(H,46,47)(H2,28,31,32)(H2,41,42,43)/p-4/t15-,16+,20+,21+,22-,26+/m0/s1",
"mass":"877.6448",
"source":"chebi:62075"
}
},
{
"id":"3ohcoa_c",
"name":"3-oxohexanoyl-CoA",
"compartment":"",
"charge":-4,
"formula":"C27H40N7O18P3S",
"annotation":{
"InChI":"InChI=1S/C27H44N7O18P3S/c1-4-5-15(35)10-18(37)56-9-8-29-17(36)6-7-30-25(40)22(39)27(2,3)12-49-55(46,47)52-54(44,45)48-11-16-21(51-53(41,42)43)20(38)26(50-16)34-14-33-19-23(28)31-13-32-24(19)34/h13-14,16,20-22,26,38-39H,4-12H2,1-3H3,(H,29,36)(H,30,40)(H,44,45)(H,46,47)(H2,28,31,32)(H2,41,42,43)/p-4/t16-,20-,21-,22+,26-/m1/s1",
"mass":"875.6289",
"source":"chebi:62418"
}
},
{
"id":"tddec2eACP_c",
"name":"2E-dodecenoyl-[acp]",
"compartment":"",
"charge":0,
"formula":"C13H24OS",
"annotation":{
"InChI":"InChI=1S/C13H24OS/c1-3-4-5-6-7-8-9-10-11-12-13(14)15-2/h11-12H,3-10H2,1-2H3/b12-11+",
"mass":"228.3941",
"source":"lipidmaps:LMFA07060016"
}
},
{
"id":"3hddecACP_c",
"name":"3R-hydroxy-dodecanoyl-[acp]",
"compartment":"",
"charge":0,
"formula":"C13H26O2S",
"annotation":{
"InChI":"InChI=1S/C13H26O2S/c1-3-4-5-6-7-8-9-10-12(14)11-13(15)16-2/h12,14H,3-11H2,1-2H3/t12-/m0/s1",
"mass":"246.4093",
"source":"lipidmaps:LMFA07060015"
}
},
{
"id":"thmmp_c",
"name":"thiamine phosphate",
"compartment":"",
"charge":-1,
"formula":"C12H16N4O4PS",
"annotation":{
"InChI":"InChI=1S/C12H17N4O4PS/c1-8-11(3-4-20-21(17,18)19)22-7-16(8)6-10-5-14-9(2)15-12(10)13/h5,7H,3-4,6H2,1-2H3,(H3-,13,14,15,17,18,19)/p-1",
"mass":"343.3186",
"source":"chebi:37575"
}
},
{
"id":"udpsq_c",
"name":"UDP-alpha-D-6-sulfoquinovose",
"compartment":"",
"charge":-3,
"formula":"C15H21N2O19P2S",
"annotation":{
"InChI":"InChI=1S/C15H24N2O19P2S/c18-7-1-2-17(15(24)16-7)13-11(22)8(19)5(33-13)3-32-37(25,26)36-38(27,28)35-14-12(23)10(21)9(20)6(34-14)4-39(29,30)31/h1-2,5-6,8-14,19-23H,3-4H2,(H,25,26)(H,27,28)(H,16,18,24)(H,29,30,31)/p-3/t5-,6-,8-,9-,10+,11-,12-,13-,14-/m1/s1",
"mass":"627.3418",
"source":"chebi:60009"
}
},
{
"id":"pgp1819Z160_c",
"name":"Phosphatidylglycerophosphate (1-(9Z)-octadecenoyl,2-hexadecanoyl, 18:1(9Z)/16:0)",
"compartment":"",
"formula":"C40H78O13P2",
"annotation":{
"InChI":"",
"mass":828.987,
"source":"bigg:pgp1819Z160"
}
},
{
"id":"pg1819Z160_c",
"name":"Phosphatidylglycerol (1-(9Z)-octadecenoyl,2-hexadecanoyl, 18:1(9Z)/16:0)",
"compartment":"",
"formula":"C40H77O10P",
"annotation":{
"InChI":"",
"mass":749.0071,
"source":"bigg:pg1819Z160"
}
},
{
"id":"dcacoa_c",
"name":"decanoyl-CoA",
"compartment":"",
"charge":-4,
"formula":"C31H50N7O17P3S",
"annotation":{
"InChI":"InChI=1S/C31H54N7O17P3S/c1-4-5-6-7-8-9-10-11-22(40)59-15-14-33-21(39)12-13-34-29(43)26(42)31(2,3)17-52-58(49,50)55-57(47,48)51-16-20-25(54-56(44,45)46)24(41)30(53-20)38-19-37-23-27(32)35-18-36-28(23)38/h18-20,24-26,30,41-42H,4-17H2,1-3H3,(H,33,39)(H,34,43)(H,47,48)(H,49,50)(H2,32,35,36)(H2,44,45,46)/p-4/t20-,24-,25-,26+,30-/m1/s1",
"mass":"917.7517",
"source":"chebi:61430"
}
},
{
"id":"fdp_c",
"name":"D-fructose 1,6-bisphosphate",
"compartment":"",
"charge":-4,
"formula":"C6H10O12P2",
"annotation":{
"InChI":"InChI=1S/C6H14O12P2/c7-4-3(1-16-19(10,11)12)18-6(9,5(4)8)2-17-20(13,14)15/h3-5,7-9H,1-2H2,(H2,10,11,12)(H2,13,14,15)/p-4/t3-,4-,5+,6?/m1/s1",
"mass":"336.0839",
"source":"chebi:49299"
}
},
{
"id":"orot_c",
"name":"orotate",
"compartment":"",
"charge":-1,
"formula":"C5H3N2O4",
"annotation":{
"InChI":"InChI=1S/C5H4N2O4/c8-3-1-2(4(9)10)6-5(11)7-3/h1H,(H,9,10)(H2,6,7,8,11)/p-1",
"mass":"155.0883",
"source":"chebi:30839"
}
},
{
"id":"dhor__S_c",
"name":"(S)-dihydroorotate",
"compartment":"",
"charge":-1,
"formula":"C5H5N2O4",
"annotation":{
"InChI":"InChI=1S/C5H6N2O4/c8-3-1-2(4(9)10)6-5(11)7-3/h2H,1H2,(H,9,10)(H2,6,7,8,11)/p-1/t2-/m0/s1",
"mass":"157.1042",
"source":"chebi:30864"
}
},
{
"id":"q10h2_c",
"name":"ubiquinol-10",
"compartment":"",
"charge":0,
"formula":"C59H92O4",
"annotation":{
"InChI":"InChI=1S/C59H92O4/c1-44(2)24-15-25-45(3)26-16-27-46(4)28-17-29-47(5)30-18-31-48(6)32-19-33-49(7)34-20-35-50(8)36-21-37-51(9)38-22-39-52(10)40-23-41-53(11)42-43-55-54(12)56(60)58(62-13)59(63-14)57(55)61/h24,26,28,30,32,34,36,38,40,42,60-61H,15-23,25,27,29,31,33,35,37,39,41,43H2,1-14H3/b45-26+,46-28+,47-30+,48-32+,49-34+,50-36+,51-38+,52-40+,53-42+",
"mass":"865.3594",
"source":"chebi:64183"
}
},
{
"id":"cbm_c",
"name":"carbamate",
"compartment":"",
"charge":-1,
"formula":"CH2NO2",
"annotation":{
"InChI":"InChI=1S/CH3NO2/c2-1(3)4/h2H2,(H,3,4)/p-1",
"mass":"60.0321",
"source":"chebi:13941"
}
},
{
"id":"ergtetrol_c",
"name":"Ergosta 5 7 22 24  28  tetraen 3beta ol",
"compartment":"",
"formula":"C28H42O",
"annotation":{
"InChI":"",
"mass":394.6325,
"source":"bigg:ergtetrol"
}
},
{
"id":"ergtrol_c",
"name":"ergosta 5 7 24 28  trienol",
"compartment":"",
"formula":"C28H44O",
"annotation":{
"InChI":"",
"mass":"396.6484",
"source":"bigg:ergtrol"
}
},
{
"id":"cdp12dgr18111Z160_c",
"name":"CDP-1-(9Z)-octadecenoyl,2-hexadecanoyl-sn-glycerol",
"compartment":"",
"formula":"C46H83N3O15P2",
"annotation":{
"InChI":"",
"mass":980.1098,
"source":"bigg:cdp12dgr18111Z160"
}
},
{
"id":"pail18111Z160_c",
"name":"1-Phosphatidyl-D-myo-inositol (1-(11Z)-octadecenoyl,2-hexadecanoyl, 18:1(11Z)/16:0)",
"compartment":"",
"formula":"C43H81O13P",
"annotation":{
"InChI":"",
"mass":837.0692,
"source":"bigg:pail18111Z160"
}
},
{
"id":"glx_c",
"name":"glyoxylate",
"compartment":"",
"charge":-1,
"formula":"C2HO3",
"annotation":{
"InChI":"InChI=1S/C2H2O3/c3-1-2(4)5/h1H,(H,4,5)/p-1",
"mass":"73.0275",
"source":"chebi:36655"
}
},
{
"id":"tmao_c",
"name":"trimethylamine N-oxide",
"compartment":"",
"charge":0,
"formula":"C3H9NO",
"annotation":{
"InChI":"InChI=1S/C3H9NO/c1-4(2,3)5/h1-3H3",
"mass":"75.1097",
"source":"chebi:15724"
}
},
{
"id":"tma_c",
"name":"trimethylamine",
"compartment":"",
"charge":1,
"formula":"C3H10N",
"annotation":{
"InChI":"InChI=1S/C3H9N/c1-4(2)3/h1-3H3/p+1",
"mass":"60.1182",
"source":"chebi:58389"
}
},
{
"id":"grxrd_c",
"name":"glutaredoxin dithiol",
"compartment":"",
"formula":"C6H9NO2R2S2",
"annotation":{
"InChI":"",
"mass":"",
"source":"chebi:48464"
}
},
{
"id":"grxox_c",
"name":"glutaredoxin (oxidized)",
"compartment":"",
"formula":"C6H7NO2R2S2",
"annotation":{
"InChI":"",
"mass":"",
"source":"seed:cpd15480"
}
},
{
"id":"prbatp_c",
"name":"1-(5-phospho-beta-D-ribosyl)-ATP",
"compartment":"",
"charge":-6,
"formula":"C15H19N5O20P4",
"annotation":{
"InChI":"InChI=1S/C15H25N5O20P4/c16-12-7-13(18-4-19(12)14-10(23)8(21)5(37-14)1-35-41(25,26)27)20(3-17-7)15-11(24)9(22)6(38-15)2-36-43(31,32)40-44(33,34)39-42(28,29)30/h3-6,8-11,14-16,21-24H,1-2H2,(H,31,32)(H,33,34)(H2,25,26,27)(H2,28,29,30)/p-6/t5-,6-,8-,9-,10-,11-,14-,15-/m1/s1",
"mass":"713.2279",
"source":"chebi:73183"
}
},
{
"id":"prbamp_c",
"name":"1-(5-phospho-beta-D-ribosyl)-5'-AMP",
"compartment":"",
"charge":-4,
"formula":"C15H19N5O14P2",
"annotation":{
"InChI":"InChI=1S/C15H23N5O14P2/c16-12-7-13(18-4-19(12)14-10(23)8(21)5(33-14)1-31-35(25,26)27)20(3-17-7)15-11(24)9(22)6(34-15)2-32-36(28,29)30/h3-6,8-11,14-16,21-24H,1-2H2,(H2,25,26,27)(H2,28,29,30)/p-4/t5-,6-,8-,9-,10-,11-,14-,15-/m1/s1",
"mass":"555.284",
"source":"chebi:59457"
}
},
{
"id":"hkndd_c",
"name":"(2E,4Z)-2-hydroxy-6-oxononadienedioate",
"compartment":"",
"charge":-2,
"formula":"C9H8O6",
"annotation":{
"InChI":"InChI=1S/C9H10O6/c10-6(4-5-8(12)13)2-1-3-7(11)9(14)15/h1-2H,3-5H2,(H,12,13)(H,14,15)/p-2/b2-1-",
"mass":"212.1562",
"source":"chebi:61449"
}
},
{
"id":"dtbt_c",
"name":"dethiobiotin",
"compartment":"",
"charge":-1,
"formula":"C10H17N2O3",
"annotation":{
"InChI":"InChI=1S/C10H18N2O3/c1-7-8(12-10(15)11-7)5-3-2-4-6-9(13)14/h7-8H,2-6H2,1H3,(H,13,14)(H2,11,12,15)/p-1",
"mass":"213.2536",
"source":"chebi:57861"
}
},
{
"id":"3hbcoa__R_c",
"name":"(3R)-hydroxybutanoyl-CoA",
"compartment":"",
"charge":-4,
"formula":"C25H38N7O18P3S",
"annotation":{
"InChI":"InChI=1S/C25H42N7O18P3S/c1-13(33)8-16(35)54-7-6-27-15(34)4-5-28-23(38)20(37)25(2,3)10-47-53(44,45)50-52(42,43)46-9-14-19(49-51(39,40)41)18(36)24(48-14)32-12-31-17-21(26)29-11-30-22(17)32/h11-14,18-20,24,33,36-37H,4-10H2,1-3H3,(H,27,34)(H,28,38)(H,42,43)(H,44,45)(H2,26,29,30)(H2,39,40,41)/p-4/t13-,14-,18-,19-,20+,24-/m1/s1",
"mass":"849.5916",
"source":"chebi:57315"
}
},
{
"id":"2ombz_c",
"name":"6-methoxy-2-all-trans-octaprenyl-1,4-benzoquinone",
"compartment":"",
"charge":0,
"formula":"C47H70O3",
"annotation":{
"InChI":"InChI=1S/C47H70O3/c1-36(2)18-11-19-37(3)20-12-21-38(4)22-13-23-39(5)24-14-25-40(6)26-15-27-41(7)28-16-29-42(8)30-17-31-43(9)32-33-44-34-45(48)35-46(50-10)47(44)49/h18,20,22,24,26,28,30,32,34-35H,11-17,19,21,23,25,27,29,31,33H2,1-10H3/b37-20+,38-22+,39-24+,40-26+,41-28+,42-30+,43-32+",
"mass":"683.0569",
"source":"chebi:28423"
}
},
{
"id":"2ommb_c",
"name":"3-methyl-6-methoxy-2-all-trans-octaprenyl-1,4-benzoquinone",
"compartment":"",
"charge":0,
"formula":"C48H72O3",
"annotation":{
"InChI":"InChI=1S/C48H72O3/c1-36(2)19-12-20-37(3)21-13-22-38(4)23-14-24-39(5)25-15-26-40(6)27-16-28-41(7)29-17-30-42(8)31-18-32-43(9)33-34-45-44(10)46(49)35-47(51-11)48(45)50/h19,21,23,25,27,29,31,33-35,44H,12-18,20,22,24,26,28,30,32H2,1-11H3/b37-21+,38-23+,39-25+,40-27+,41-29+,42-31+,43-33+,45-34+",
"mass":697.0835,
"source":"chebi:28636"
}
},
{
"id":"ocACP_c",
"name":"Octanoyl-[acp]",
"compartment":"",
"charge":0,
"formula":"C9H18OS",
"annotation":{
"InChI":"InChI=1S/C9H18OS/c1-3-4-5-6-7-8-9(10)11-2/h3-8H2,1-2H3",
"mass":"174.3036",
"source":"lipidmaps:LMFA07060010"
}
},
{
"id":"toct2eACP_c",
"name":"2E-octenoyl-[acp]",
"compartment":"",
"charge":0,
"formula":"C9H16OS",
"annotation":{
"InChI":"InChI=1S/C9H16OS/c1-3-4-5-6-7-8-9(10)11-2/h7-8H,3-6H2,1-2H3/b8-7+",
"mass":"172.2877",
"source":"lipidmaps:LMFA07060009"
}
},
{
"id":"xylu__D_c",
"name":"L-ribulose",
"compartment":"",
"charge":0,
"formula":"C5H10O5",
"annotation":{
"InChI":"InChI=1S/C5H10O5/c6-1-3(8)5(10)4(9)2-7/h3,5-8,10H,1-2H2/t3-,5-/m0/s1",
"mass":"150.1299",
"source":"chebi:16880"
}
},
{
"id":"pa161_c",
"name":"1,2-dihexadec-9-enoyl-sn-glycerol 3-phosphate",
"compartment":"",
"charge":-1,
"formula":"C35H64O8P",
"annotation":{
"InChI":"",
"mass":643.8516,
"source":"seed:cpd15525"
}
},
{
"id":"12dgr161_c",
"name":"1,2-Diacyl-sn-glycerol (dihexadec-9-enoyl, n-C16:1)",
"compartment":"",
"formula":"C35H64O5",
"annotation":{
"InChI":"",
"mass":"564.8797",
"source":"bigg:12dgr161"
}
},
{
"id":"unagamuf_c",
"name":"alpha-D-FucNAc4-(1->4)-beta-D-ManNAcA-(1->4)-D-GlcNAc-undecaprenyl diphosphate",
"compartment":"",
"charge":-3,
"formula":"C79H126N3O22P2",
"annotation":{
"InChI":"InChI=1S/C79H129N3O22P2/c1-50(2)27-17-28-51(3)29-18-30-52(4)31-19-32-53(5)33-20-34-54(6)35-21-36-55(7)37-22-38-56(8)39-23-40-57(9)41-24-42-58(10)43-25-44-59(11)45-26-46-60(12)47-48-97-105(93,94)104-106(95,96)103-78-68(82-64(16)86)70(88)73(65(49-83)99-78)100-77-67(81-63(15)85)71(89)74(75(102-77)76(91)92)101-79-72(90)69(87)66(61(13)98-79)80-62(14)84/h27,29,31,33,35,37,39,41,43,45,47,61,65-75,77-79,83,87-90H,17-26,28,30,32,34,36,38,40,42,44,46,48-49H2,1-16H3,(H,80,84)(H,81,85)(H,82,86)(H,91,92)(H,93,94)(H,95,96)/p-3/b51-29+,52-31+,53-33-,54-35-,55-37-,56-39-,57-41-,58-43-,59-45-,60-47-/t61-,65-,66+,67+,68-,69+,70-,71-,72-,73-,74+,75+,77-,78-,79-/m1/s1",
"mass":"1531.8002",
"source":"chebi:61496"
}
},
{
"id":"eca3und_c",
"name":"(enterobacterial common antigen)x3 undecaprenyl-diphosphate",
"compartment":"",
"charge":-5,
"formula":"C127H198N9O52P2",
"annotation":{
"InChI":"InChI=1S/C127H203N9O52P2/c1-25-60(2)36-26-37-61(3)38-27-39-62(4)40-28-41-63(5)42-29-43-64(6)44-30-45-65(7)46-31-47-66(8)48-32-49-67(9)50-33-51-68(10)52-34-53-69(11)54-35-55-70(12)59-169-189(165,166)188-190(167,168)187-124-94(136-82(24)148)98(152)107(85(58-139)175-124)178-123-93(135-81(23)147)101(155)112(115(186-123)118(163)164)183-127-104(158)109(88(73(15)172-127)130-76(18)142)180-120-90(132-78(20)144)97(151)106(84(57-138)174-120)177-122-92(134-80(22)146)100(154)111(114(185-122)117(161)162)182-126-103(157)108(87(72(14)171-126)129-75(17)141)179-119-89(131-77(19)143)96(150)105(83(56-137)173-119)176-121-91(133-79(21)145)99(153)110(113(184-121)116(159)160)181-125-102(156)95(149)86(71(13)170-125)128-74(16)140/h25,37,39,41,43,45,47,49,51,53,55,71-73,83-115,119-127,137-139,149-158H,26-36,38,40,42,44,46,48,50,52,54,56-59H2,1-24H3,(H,128,140)(H,129,141)(H,130,142)(H,131,143)(H,132,144)(H,133,145)(H,134,146)(H,135,147)(H,136,148)(H,159,160)(H,161,162)(H,163,164)(H,165,166)(H,167,168)/p-5/b60-25+,61-37+,62-39+,63-41+,64-43+,65-45+,66-47+,67-49+,68-51+,69-53+,70-55+/t71-,72-,73-,83-,84-,85-,86+,87+,88+,89-,90-,91+,92+,93+,94-,95?,96-,97-,98-,99-,100-,101-,102-,103-,104-,105-,106-,107-,108+,109+,110+,111+,112+,113+,114+,115+,119?,120-,121-,122-,123-,124-,125-,126-,127-/m1/s1",
"mass":"2744.9076",
"source":"metacyc:CPD0-2139"
}
},
{
"id":"34dhphe_c",
"name":"L-dopa",
"compartment":"",
"charge":0,
"formula":"C9H11NO4",
"annotation":{
"InChI":"InChI=1S/C9H11NO4/c10-6(9(13)14)3-5-1-2-7(11)8(12)4-5/h1-2,4,6,11-12H,3,10H2,(H,13,14)/t6-/m0/s1",
"mass":"197.1879",
"source":"chebi:57504"
}
},
{
"id":"dopaqn_c",
"name":"L-dopaquinone",
"compartment":"",
"charge":0,
"formula":"C9H9NO4",
"annotation":{
"InChI":"InChI=1S/C9H9NO4/c10-6(9(13)14)3-5-1-2-7(11)8(12)4-5/h1-2,4,6H,3,10H2,(H,13,14)/t6-/m0/s1",
"mass":"195.1721",
"source":"chebi:57924"
}
},
{
"id":"2hpmhmbq_c",
"name":"2 hexaprenyl 3 methyl 5 hydroxy 6 methoxy 1 4 benzoquinone",
"compartment":"",
"formula":"C38H56O4",
"annotation":{
"InChI":"",
"mass":576.8488,
"source":"bigg:2hpmhmbq"
}
},
{
"id":"q6_c",
"name":"ubiquinone-6",
"compartment":"",
"charge":0,
"formula":"C39H58O4",
"annotation":{
"InChI":"InChI=1S/C39H58O4/c1-28(2)16-11-17-29(3)18-12-19-30(4)20-13-21-31(5)22-14-23-32(6)24-15-25-33(7)26-27-35-34(8)36(40)38(42-9)39(43-10)37(35)41/h16,18,20,22,24,26-27,34H,11-15,17,19,21,23,25H2,1-10H3/b29-18+,30-20+,31-22+,32-24+,33-26+,35-27+",
"mass":"590.8754",
"source":"chebi:52971"
}
},
{
"id":"3oodcoa_c",
"name":"3-oxooctadecanoyl-CoA",
"compartment":"",
"charge":-4,
"formula":"C39H64N7O18P3S",
"annotation":{
"InChI":"InChI=1S/C39H68N7O18P3S/c1-4-5-6-7-8-9-10-11-12-13-14-15-16-17-27(47)22-30(49)68-21-20-41-29(48)18-19-42-37(52)34(51)39(2,3)24-61-67(58,59)64-66(56,57)60-23-28-33(63-65(53,54)55)32(50)38(62-28)46-26-45-31-35(40)43-25-44-36(31)46/h25-26,28,32-34,38,50-51H,4-24H2,1-3H3,(H,41,48)(H,42,52)(H,56,57)(H,58,59)(H2,40,43,44)(H2,53,54,55)/p-4/t28-,32-,33-,34+,38-/m1/s1",
"mass":"1043.9478",
"source":"chebi:71407"
}
},
{
"id":"pmocta_c",
"name":"penta-methyl octacosanoate",
"compartment":"",
"charge":-1,
"formula":"C33H65O2",
"annotation":{
"InChI":"",
"mass":"493.868",
"source":"seed:cpd16021"
}
},
{
"id":"tamhexc_c",
"name":"tetra-methyl hexacosanoate",
"compartment":"",
"charge":-1,
"formula":"C30H59O2",
"annotation":{
"InChI":"",
"mass":"451.7883",
"source":"seed:cpd16036"
}
},
{
"id":"man1p_c",
"name":"alpha-D-mannose 1-phosphate",
"compartment":"",
"charge":-2,
"formula":"C6H11O9P",
"annotation":{
"InChI":"InChI=1S/C6H13O9P/c7-1-2-3(8)4(9)5(10)6(14-2)15-16(11,12)13/h2-10H,1H2,(H2,11,12,13)/p-2/t2-,3-,4+,5+,6-/m1/s1",
"mass":"258.1199",
"source":"chebi:58409"
}
},
{
"id":"ppp9_c",
"name":"protoporphyrin IX",
"compartment":"",
"charge":-2,
"formula":"C34H32N4O4",
"annotation":{
"InChI":"InChI=1S/C34H34N4O4/c1-7-21-17(3)25-13-26-19(5)23(9-11-33(39)40)31(37-26)16-32-24(10-12-34(41)42)20(6)28(38-32)15-30-22(8-2)18(4)27(36-30)14-29(21)35-25/h7-8,13-16,35-36H,1-2,9-12H2,3-6H3,(H,39,40)(H,41,42)/p-2/b25-13-,26-13-,27-14-,28-15-,29-14-,30-15-,31-16-,32-16-",
"mass":"560.6423",
"source":"chebi:57306"
}
},
{
"id":"fe2_c",
"name":"Fe(2+)",
"compartment":"",
"charge":2,
"formula":"Fe",
"annotation":{
"InChI":"InChI=1S/Fe/q+2",
"mass":"55.845",
"source":"chebi:29033"
}
},
{
"id":"pheme_c",
"name":"heme b",
"compartment":"",
"charge":0,
"formula":"C34H32FeN4O4",
"annotation":{
"InChI":"InChI=1S/C34H34N4O4.Fe/c1-7-21-17(3)25-13-26-19(5)23(9-11-33(39)40)31(37-26)16-32-24(10-12-34(41)42)20(6)28(38-32)15-30-22(8-2)18(4)27(36-30)14-29(21)35-25;/h7-8,13-16H,1-2,9-12H2,3-6H3,(H4,35,36,37,38,39,40,41,42);/q;+2/p-2/b25-13-,26-13-,27-14-,28-15-,29-14-,30-15-,31-16-,32-16-;",
"mass":"616.4873",
"source":"chebi:26355"
}
},
{
"id":"strdnccoa_c",
"name":"(6Z,9Z,12Z,15Z)-octadecatetraenoyl-CoA",
"compartment":"",
"charge":-4,
"formula":"C39H58N7O17P3S",
"annotation":{
"InChI":"InChI=1S/C39H62N7O17P3S/c1-4-5-6-7-8-9-10-11-12-13-14-15-16-17-18-19-30(48)67-23-22-41-29(47)20-21-42-37(51)34(50)39(2,3)25-60-66(57,58)63-65(55,56)59-24-28-33(62-64(52,53)54)32(49)38(61-28)46-27-45-31-35(40)43-26-44-36(31)46/h5-6,8-9,11-12,14-15,26-28,32-34,38,49-50H,4,7,10,13,16-25H2,1-3H3,(H,41,47)(H,42,51)(H,55,56)(H,57,58)(H2,40,43,44)(H2,52,53,54)/p-4/b6-5-,9-8-,12-11-,15-14-/t28-,32-,33-,34+,38-/m1/s1",
"mass":"1021.9008",
"source":"chebi:71489"
}
},
{
"id":"lys__D_c",
"name":"D-lysine",
"compartment":"",
"charge":1,
"formula":"C6H15N2O2",
"annotation":{
"InChI":"InChI=1S/C6H14N2O2/c7-4-2-1-3-5(8)6(9)10/h5H,1-4,7-8H2,(H,9,10)/p+1/t5-/m1/s1",
"mass":"147.1955",
"source":"chebi:32557"
}
},
{
"id":"adocbi_c",
"name":"adenosylcobinamide",
"compartment":"",
"charge":1,
"formula":"C58H84N16O11Co",
"annotation":{
"InChI":"InChI=1S/C48H73N11O8.C10H12N5O3.Co/c1-23(60)22-55-38(67)16-17-45(6)29(18-35(52)64)43-48(9)47(8,21-37(54)66)28(12-15-34(51)63)40(59-48)25(3)42-46(7,20-36(53)65)26(10-13-32(49)61)30(56-42)19-31-44(4,5)27(11-14-33(50)62)39(57-31)24(2)41(45)58-43;1-4-6(16)7(17)10(18-4)15-3-14-5-8(11)12-2-13-9(5)15;/h19,23,26-29,43,60H,10-18,20-22H2,1-9H3,(H14,49,50,51,52,53,54,55,56,57,58,59,61,62,63,64,65,66,67);2-4,6-7,10,16-17H,1H2,(H2,11,12,13);/q;;+2/p-1/t23-,26-,27-,28-,29+,43-,45-,46+,47+,48+;;/m1../s1",
"mass":1240.3214,
"source":"metacyc:ADENOSYLCOBINAMIDE"
}
},
{
"id":"adcobhex_c",
"name":"adenosylcobyrate",
"compartment":"",
"charge":0,
"formula":"C55H76N15O11Co",
"annotation":{
"InChI":"InChI=1S/C45H66N10O8.C10H12N5O3.Co/c1-21-36-24(10-13-30(47)57)41(3,4)28(53-36)18-27-23(9-12-29(46)56)43(6,19-33(50)60)39(52-27)22(2)37-25(11-14-31(48)58)44(7,20-34(51)61)45(8,55-37)40-26(17-32(49)59)42(5,38(21)54-40)16-15-35(62)63;1-4-6(16)7(17)10(18-4)15-3-14-5-8(11)12-2-13-9(5)15;/h18,23-26,40H,9-17,19-20H2,1-8H3,(H14,46,47,48,49,50,51,52,53,54,55,56,57,58,59,60,61,62,63);2-4,6-7,10,16-17H,1H2,(H2,11,12,13);/q;;+2/p-2/t23-,24-,25-,26+,40-,42-,43+,44+,45+;4-,6-,7-,10-;/m11./s1",
"mass":"1182.219",
"source":"metacyc:CPD-691"
}
},
{
"id":"ppgpp_c",
"name":"guanosine 3',5'-bis(diphosphate)",
"compartment":"",
"charge":-5,
"formula":"C10H12N5O17P4",
"annotation":{
"InChI":"InChI=1S/C10H17N5O17P4/c11-10-13-7-4(8(17)14-10)12-2-15(7)9-5(16)6(30-36(26,27)32-34(21,22)23)3(29-9)1-28-35(24,25)31-33(18,19)20/h2-3,5-6,9,16H,1H2,(H,24,25)(H,26,27)(H2,18,19,20)(H2,21,22,23)(H3,11,13,14,17)/p-5/t3-,5-,6-,9-/m1/s1",
"mass":"598.1206",
"source":"chebi:77828"
}
},
{
"id":"ksi_deg12_c",
"name":"keratan sulfate I, degradation product 12",
"compartment":"",
"formula":"C174H279N12O153S9",
"annotation":{
"InChI":"",
"mass":"5275.6507",
"source":"bigg:ksi_deg12"
}
},
{
"id":"ksi_deg11_c",
"name":"keratan sulfate I, degradation product 11",
"compartment":"",
"formula":"C180H289N12O158S9",
"annotation":{
"InChI":"",
"mass":"5437.7913",
"source":"bigg:ksi_deg11"
}
},
{
"id":"LalaDglu_c",
"name":"L-alanyl-D-glutamate",
"compartment":"",
"charge":-1,
"formula":"C8H13N2O5",
"annotation":{
"InChI":"InChI=1S/C8H14N2O5/c1-4(9)7(13)10-5(8(14)15)2-3-6(11)12/h4-5H,2-3,9H2,1H3,(H,10,13)(H,11,12)(H,14,15)/p-1/t4-,5+/m0/s1",
"mass":"217.1992",
"source":"chebi:61395"
}
},
{
"id":"LalaLglu_c",
"name":"L-alanyl-L-glutamate",
"compartment":"",
"charge":-1,
"formula":"C8H13N2O5",
"annotation":{
"InChI":"InChI=1S/C8H14N2O5/c1-4(9)7(13)10-5(8(14)15)2-3-6(11)12/h4-5H,2-3,9H2,1H3,(H,10,13)(H,11,12)(H,14,15)/p-1/t4-,5-/m0/s1",
"mass":"217.1992",
"source":"chebi:61396"
}
},
{
"id":"urea_c",
"name":"urea",
"compartment":"",
"charge":0,
"formula":"CH4N2O",
"annotation":{
"InChI":"InChI=1S/CH4N2O/c2-1(3)4/h(H4,2,3,4)",
"mass":"60.0553",
"source":"chebi:16199"
}
},
{
"id":"allphn_c",
"name":"urea-1-carboxylate",
"compartment":"",
"charge":-1,
"formula":"C2H3N2O3",
"annotation":{
"InChI":"InChI=1S/C2H4N2O3/c3-1(5)4-2(6)7/h(H,6,7)(H3,3,4,5)/p-1",
"mass":"103.0568",
"source":"chebi:15832"
}
},
{
"id":"anhm4p_c",
"name":"1,6-anhydrous-N-Acetylmuramyl-tetrapeptide",
"compartment":"",
"charge":-2,
"formula":"C29H44N6O15",
"annotation":{
"InChI":"",
"mass":"716.6909",
"source":"seed:cpd15401"
}
},
{
"id":"alltn_c",
"name":"allantoin",
"compartment":"",
"charge":0,
"formula":"C4H6N4O3",
"annotation":{
"InChI":"InChI=1S/C4H6N4O3/c5-3(10)6-1-2(9)8-4(11)7-1/h1H,(H3,5,6,10)(H2,7,8,9,11)",
"mass":"158.1154",
"source":"chebi:15676"
}
},
{
"id":"alltt_c",
"name":"allantoate",
"compartment":"",
"charge":-1,
"formula":"C4H7N4O4",
"annotation":{
"InChI":"InChI=1S/C4H8N4O4/c5-3(11)7-1(2(9)10)8-4(6)12/h1H,(H,9,10)(H3,5,7,11)(H3,6,8,12)/p-1",
"mass":"175.1228",
"source":"chebi:17536"
}
},
{
"id":"aspsa_c",
"name":"L-aspartate 4-semialdehyde",
"compartment":"",
"charge":0,
"formula":"C4H7NO3",
"annotation":{
"InChI":"InChI=1S/C4H7NO3/c5-3(1-2-6)4(7)8/h2-3H,1,5H2,(H,7,8)/t3-/m0/s1",
"mass":"117.1033",
"source":"chebi:537519"
}
},
{
"id":"cspmd_c",
"name":"carboxyspermidine",
"compartment":"",
"charge":2,
"formula":"C8H21N3O2",
"annotation":{
"InChI":"InChI=1S/C8H19N3O2/c9-4-1-2-5-11-6-3-7(10)8(12)13/h7,11H,1-6,9-10H2,(H,12,13)/p+2/t7-/m0/s1",
"mass":191.2712,
"source":"chebi:65072"
}
},
{
"id":"3hdcoa_c",
"name":"(3S)-hydroxydecanoyl-CoA",
"compartment":"",
"charge":-4,
"formula":"C31H50N7O18P3S",
"annotation":{
"InChI":"InChI=1S/C31H54N7O18P3S/c1-4-5-6-7-8-9-19(39)14-22(41)60-13-12-33-21(40)10-11-34-29(44)26(43)31(2,3)16-53-59(50,51)56-58(48,49)52-15-20-25(55-57(45,46)47)24(42)30(54-20)38-18-37-23-27(32)35-17-36-28(23)38/h17-20,24-26,30,39,42-43H,4-16H2,1-3H3,(H,33,40)(H,34,44)(H,48,49)(H,50,51)(H2,32,35,36)(H2,45,46,47)/p-4/t19-,20+,24+,25+,26-,30+/m0/s1",
"mass":"933.7511",
"source":"chebi:62616"
}
},
{
"id":"dc2coa_c",
"name":"(2E)-decenoyl-CoA",
"compartment":"",
"charge":-4,
"formula":"C31H48N7O17P3S",
"annotation":{
"InChI":"InChI=1S/C31H52N7O17P3S/c1-4-5-6-7-8-9-10-11-22(40)59-15-14-33-21(39)12-13-34-29(43)26(42)31(2,3)17-52-58(49,50)55-57(47,48)51-16-20-25(54-56(44,45)46)24(41)30(53-20)38-19-37-23-27(32)35-18-36-28(23)38/h10-11,18-20,24-26,30,41-42H,4-9,12-17H2,1-3H3,(H,33,39)(H,34,43)(H,47,48)(H,49,50)(H2,32,35,36)(H2,44,45,46)/p-4/b11-10+/t20-,24-,25-,26+,30-/m1/s1",
"mass":"915.7358",
"source":"chebi:61406"
}
},
{
"id":"4hdebrisoquine_c",
"name":"4-hydroxydebrisoquin",
"compartment":"",
"charge":1,
"formula":"C10H14N3O",
"annotation":{
"InChI":"InChI=1S/C10H13N3O/c11-10(12)13-5-7-3-1-2-4-8(7)9(14)6-13/h1-4,9,14H,5-6H2,(H3,11,12)/p+1",
"mass":"192.2377",
"source":"chebi:63800"
}
},
{
"id":"debrisoquine_c",
"name":"debrisoquin",
"compartment":"",
"charge":1,
"formula":"C10H14N3",
"annotation":{
"InChI":"InChI=1S/C10H13N3/c11-10(12)13-6-5-8-3-1-2-4-9(8)7-13/h1-4H,5-7H2,(H3,11,12)/p+1",
"mass":"176.2383",
"source":"chebi:34665"
}
},
{
"id":"xol25oh_c",
"name":"25-hydroxycholesterol",
"compartment":"",
"charge":0,
"formula":"C27H46O2",
"annotation":{
"InChI":"InChI=1S/C27H46O2/c1-18(7-6-14-25(2,3)29)22-10-11-23-21-9-8-19-17-20(28)12-15-26(19,4)24(21)13-16-27(22,23)5/h8,18,20-24,28-29H,6-7,9-17H2,1-5H3/t18-,20+,21+,22-,23+,24+,26+,27-/m1/s1",
"mass":"402.6529",
"source":"chebi:42977"
}
},
{
"id":"xoltri25_c",
"name":"7alpha,25-dihydroxycholesterol",
"compartment":"",
"charge":0,
"formula":"C27H46O3",
"annotation":{
"InChI":"InChI=1S/C27H46O3/c1-17(7-6-12-25(2,3)30)20-8-9-21-24-22(11-14-27(20,21)5)26(4)13-10-19(28)15-18(26)16-23(24)29/h16-17,19-24,28-30H,6-15H2,1-5H3/t17-,19+,20-,21+,22+,23-,24+,26+,27-/m1/s1",
"mass":"418.6523",
"source":"chebi:37623"
}
},
{
"id":"1agpe181_c",
"name":"1-Acyl-sn-glycero-3-phosphoethanolamine (n-C18:1)",
"compartment":"",
"formula":"C23H46NO7P1",
"annotation":{
"InChI":"",
"mass":"479.5876",
"source":"bigg:1agpe181"
}
},
{
"id":"pe181_c",
"name":"phosphatidylethanolamine dioctadec-11-enoyl",
"compartment":"",
"formula":"C41H78NO8P",
"annotation":{
"InChI":"",
"mass":"744.0337",
"source":"seed:cpd15534"
}
},
{
"id":"5aizc_c",
"name":"5-amino-1-(5-phospho-D-ribosyl)imidazole-4-carboxylate",
"compartment":"",
"charge":-2,
"formula":"C9H12N3O9P",
"annotation":{
"InChI":"InChI=1S/C9H14N3O9P/c10-7-4(9(15)16)11-2-12(7)8-6(14)5(13)3(21-8)1-20-22(17,18)19/h2-3,5-6,8,13-14H,1,10H2,(H,15,16)(H2,17,18,19)/p-2/t3-,5-,6-,8-/m1/s1",
"mass":"337.18",
"source":"chebi:77657"
}
},
{
"id":"25aics_c",
"name":"(2S)-2-[5-amino-1-(5-phospho-beta-D-ribosyl)imidazole-4-carboxamido]succinate",
"compartment":"",
"charge":-4,
"formula":"C13H15N4O12P",
"annotation":{
"InChI":"InChI=1S/C13H19N4O12P/c14-10-7(11(22)16-4(13(23)24)1-6(18)19)15-3-17(10)12-9(21)8(20)5(29-12)2-28-30(25,26)27/h3-5,8-9,12,20-21H,1-2,14H2,(H,16,22)(H,18,19)(H,23,24)(H2,25,26,27)/p-4/t4-,5+,8+,9+,12+/m0/s1",
"mass":"450.2516",
"source":"chebi:58443"
}
},
{
"id":"nm2masn_c",
"name":"(N-acetyl-D-glucosaminyl-(alpha-D-mannosyl)2-beta-D-mannosyl-diacetylchitobiosyl)-L-asparagine (protein)",
"compartment":"",
"formula":"C42H70N3O30R",
"annotation":{
"InChI":"",
"mass":"",
"source":"bigg:nm2masn"
}
},
{
"id":"nm4masn_c",
"name":"(N-acetyl-D-glucosaminyl-(alpha-D-mannosyl)4-beta-D-mannosyl-diacetylchitobiosyl)-L-asparagine (protein)",
"compartment":"",
"formula":"C54H90N3O40R",
"annotation":{
"InChI":"",
"mass":"",
"source":"bigg:nm4masn"
}
},
{
"id":"nformanth_c",
"name":"N-formylanthranilate",
"compartment":"",
"charge":-1,
"formula":"C8H6NO3",
"annotation":{
"InChI":"InChI=1S/C8H7NO3/c10-5-9-7-4-2-1-3-6(7)8(11)12/h1-5H,(H,9,10)(H,11,12)/p-1",
"mass":"164.1381",
"source":"chebi:18410"
}
},
{
"id":"Lfmkynr_c",
"name":"N-formyl-L-kynurenine",
"compartment":"",
"charge":0,
"formula":"C11H12N2O4",
"annotation":{
"InChI":"InChI=1S/C11H12N2O4/c12-8(11(16)17)5-10(15)7-3-1-2-4-9(7)13-6-14/h1-4,6,8H,5,12H2,(H,13,14)(H,16,17)/t8-/m0/s1",
"mass":"236.224",
"source":"chebi:58629"
}
},
{
"id":"clpn181_c",
"name":"cardiolipin tetraoctadec-11-enoyl",
"compartment":"",
"charge":-2,
"formula":"C81H148O17P2",
"annotation":{
"InChI":"",
"mass":"1455.9791",
"source":"seed:cpd15431"
}
},
{
"id":"actACP_c",
"name":"acetoacetyl-[acyl-carrier protein]",
"compartment":"",
"charge":0,
"formula":"C4H5O2SR",
"annotation":{
"InChI":"",
"mass":"",
"source":"chebi:2393"
}
},
{
"id":"malACP_c",
"name":"carboxyacetyl-[acyl-carrier protein]",
"compartment":"",
"charge":0,
"formula":"C3H3O3SR",
"annotation":{
"InChI":"",
"mass":"",
"source":"chebi:17330"
}
},
{
"id":"damp_c",
"name":"dAMP",
"compartment":"",
"charge":-2,
"formula":"C10H12N5O6P",
"annotation":{
"InChI":"InChI=1S/C10H14N5O6P/c11-9-8-10(13-3-12-9)15(4-14-8)7-1-5(16)6(21-7)2-20-22(17,18)19/h3-7,16H,1-2H2,(H2,11,12,13)(H2,17,18,19)/p-2/t5-,6+,7+/m0/s1",
"mass":"329.2059",
"source":"chebi:58245"
}
},
{
"id":"fn2m2masn_c",
"name":"N4-{N-Acetyl-beta-D-glucosaminyl-(1,2)-alpha-D-mannosyl-(1,3)-[N-acetyl-beta-D-glucosaminyl-(1,2)-alpha-D-mannosyl-(1,6)]-beta-D-mannosyl-(1,4)-N-acetyl-beta-D-glucosaminyl-(1,4)-[alpha-L-fucosyl-(1,6)]-N-acetyl-beta-D-glucosaminyl}asparagine",
"compartment":"",
"formula":"C56H93N4O39R",
"annotation":{
"InChI":"",
"mass":"",
"source":"bigg:fn2m2masn"
}
},
{
"id":"l2fn2m2masn_c",
"name":"{[galactosyl-(1,4)-N-Acetyl-glucosaminyl-(1,2)-mannosyl-(1,3)-],[N-acetyl-glucosaminyl-(1,2)-mannosyl-(1,6)-]mannosyl-(1,4)-N-acetyl-glucosaminyl-(1,4)-[fucosyl-(1,6)]-N-acetyl-glucosaminyl}asparagine",
"compartment":"",
"formula":"C68H113N4O49R",
"annotation":{
"InChI":"",
"mass":"",
"source":"bigg:l2fn2m2masn"
}
},
{
"id":"5hoxindoa_c",
"name":"(5-hydroxyindol-3-yl)acetate",
"compartment":"",
"charge":-1,
"formula":"C10H8NO3",
"annotation":{
"InChI":"InChI=1S/C10H9NO3/c12-7-1-2-9-8(4-7)6(5-11-9)3-10(13)14/h1-2,4-5,11-12H,3H2,(H,13,14)/p-1",
"mass":"190.1754",
"source":"chebi:62622"
}
},
{
"id":"5hoxindact_c",
"name":"(5-hydroxyindol-3-yl)acetaldehyde",
"compartment":"",
"charge":0,
"formula":"C10H9NO2",
"annotation":{
"InChI":"InChI=1S/C10H9NO2/c12-4-3-7-6-11-10-2-1-8(13)5-9(7)10/h1-2,4-6,11,13H,3H2",
"mass":"175.184",
"source":"chebi:50157"
}
},
{
"id":"cbasp_c",
"name":"N-carbamoyl-L-aspartate",
"compartment":"",
"charge":-2,
"formula":"C5H6N2O5",
"annotation":{
"InChI":"InChI=1S/C5H8N2O5/c6-5(12)7-2(4(10)11)1-3(8)9/h2H,1H2,(H,8,9)(H,10,11)(H3,6,7,12)/p-2/t2-/m0/s1",
"mass":"174.1115",
"source":"chebi:32814"
}
},
{
"id":"sucr_c",
"name":"sucrose",
"compartment":"",
"charge":0,
"formula":"C12H22O11",
"annotation":{
"InChI":"InChI=1S/C12H22O11/c13-1-4-6(16)8(18)9(19)11(21-4)23-12(3-15)10(20)7(17)5(2-14)22-12/h4-11,13-20H,1-3H2/t4-,5-,6-,7-,8+,9-,10+,11-,12+/m1/s1",
"mass":"342.2965",
"source":"chebi:17992"
}
},
{
"id":"h2_c",
"name":"H2",
"compartment":"",
"charge":0,
"formula":"H2",
"annotation":{
"InChI":"InChI=1S/H2/h1H",
"mass":"2.0159",
"source":"chebi:18276"
}
},
{
"id":"23ddhb_c",
"name":"(2S,3S)-2,3-dihydroxy-2,3-dihydrobenzoate",
"compartment":"",
"charge":-1,
"formula":"C7H7O4",
"annotation":{
"InChI":"InChI=1S/C7H8O4/c8-5-3-1-2-4(6(5)9)7(10)11/h1-3,5-6,8-9H,(H,10,11)/p-1/t5-,6-/m0/s1",
"mass":155.1281,
"source":"chebi:58764"
}
},
{
"id":"1agpc_SC_c",
"name":"1 Acyl sn glycerol 3 phosphocholine (yeast specific)",
"compartment":"",
"formula":"C2420H4922N100O700P100",
"annotation":{
"InChI":"",
"mass":49724.6009,
"source":"bigg:1agpc_SC"
}
},
{
"id":"triglyc_SC_c",
"name":"triglyceride (yeast specific)",
"compartment":"",
"formula":"C5160H9566O600",
"annotation":{
"InChI":"",
"mass":81216.806,
"source":"bigg:triglyc_SC"
}
},
{
"id":"pc_SC_c",
"name":"Phosphatidylcholine (yeast specific)",
"compartment":"",
"formula":"C4040H7844N100O800P100",
"annotation":{
"InChI":"",
"mass":"73727.0756",
"source":"bigg:pc_SC"
}
},
{
"id":"Tn_antigen_c",
"name":"Tn antigen",
"compartment":"",
"formula":"C8H14NO5R",
"annotation":{
"InChI":"",
"mass":"",
"source":"bigg:Tn_antigen"
}
},
{
"id":"nwharg_c",
"name":"N(5)-[(hydroxyamino)(imino)methyl]-L-ornithine",
"compartment":"",
"charge":0,
"formula":"C6H14N4O3",
"annotation":{
"InChI":"InChI=1S/C6H14N4O3/c7-4(5(11)12)2-1-3-9-6(8)10-13/h4,6,9H,1-3,7-8H2,(H,11,12)/t4-,6?/m0/s1",
"mass":"190.2004",
"source":"chebi:43088"
}
},
{
"id":"citr__L_c",
"name":"L-citrulline",
"compartment":"",
"charge":0,
"formula":"C6H13N3O3",
"annotation":{
"InChI":"InChI=1S/C6H13N3O3/c7-4(5(10)11)2-1-3-9-6(8)12/h4H,1-3,7H2,(H,10,11)(H3,8,9,12)/t4-/m0/s1",
"mass":"175.1857",
"source":"chebi:57743"
}
},
{
"id":"h2mpt_c",
"name":"7,8-dihydromethanopterin",
"compartment":"",
"charge":-3,
"formula":"C30H40N6O16P",
"annotation":{
"InChI":"InChI=1S/C30H43N6O16P/c1-12(21-13(2)33-26-22(34-21)27(44)36-30(31)35-26)32-15-5-3-14(4-6-15)9-16(37)23(41)17(38)10-49-29-25(43)24(42)19(51-29)11-50-53(47,48)52-18(28(45)46)7-8-20(39)40/h3-6,12-13,16-19,23-25,29,32,37-38,41-43H,7-11H2,1-2H3,(H,39,40)(H,45,46)(H,47,48)(H4,31,33,35,36,44)/p-3/t12-,13+,16+,17-,18+,19-,23+,24-,25-,29+/m1/s1",
"mass":"771.643",
"source":"chebi:72788"
}
},
{
"id":"mmh2mpt_c",
"name":"monomethylated 7,8-dihydromethanoterin",
"compartment":"",
"charge":-3,
"formula":"C29H38N6O16P",
"annotation":{
"InChI":"",
"mass":"757.6164",
"source":"seed:cpd15896"
}
},
{
"id":"dvchlda_c",
"name":"divinyl chlorophyllide a(1-)",
"compartment":"",
"charge":-1,
"formula":"C35H31MgN4O5",
"annotation":{
"InChI":"InChI=1S/C35H34N4O5.Mg/c1-8-19-15(3)22-12-24-17(5)21(10-11-28(40)41)32(38-24)30-31(35(43)44-7)34(42)29-18(6)25(39-33(29)30)14-27-20(9-2)16(4)23(37-27)13-26(19)36-22;/h8-9,12-14,17,21,31H,1-2,10-11H2,3-7H3,(H3,36,37,38,39,40,41,42);/q;+2/p-3/t17-,21-,31+;/m0./s1",
"mass":"611.9494",
"source":"chebi:58688"
}
},
{
"id":"chlld_c",
"name":"chlorophyllide a(1-)",
"compartment":"",
"charge":-1,
"formula":"C35H33MgN4O5",
"annotation":{
"InChI":"InChI=1S/C35H36N4O5.Mg/c1-8-19-15(3)22-12-24-17(5)21(10-11-28(40)41)32(38-24)30-31(35(43)44-7)34(42)29-18(6)25(39-33(29)30)14-27-20(9-2)16(4)23(37-27)13-26(19)36-22;/h8,12-14,17,21,31H,1,9-11H2,2-7H3,(H3,36,37,38,39,40,41,42);/q;+2/p-3/t17-,21-,31+;/m0./s1",
"mass":"613.9653",
"source":"chebi:57942"
}
},
{
"id":"frulysp_c",
"name":"fructoselysine Phosphate",
"compartment":"",
"formula":"C12H25N2O10P",
"annotation":{
"InChI":"",
"mass":"388.3081",
"source":"seed:cpd15467"
}
},
{
"id":"suchms_c",
"name":"O-succinyl-L-homoserine",
"compartment":"",
"charge":-1,
"formula":"C8H12NO6",
"annotation":{
"InChI":"InChI=1S/C8H13NO6/c9-5(8(13)14)3-4-15-7(12)2-1-6(10)11/h5H,1-4,9H2,(H,10,11)(H,13,14)/p-1/t5-/m0/s1",
"mass":"218.184",
"source":"chebi:57661"
}
},
{
"id":"12dgr1819Z18111Z_c",
"name":"1,2-Diacyl-sn-glycerol (1-(9Z)-octadecenoyl,2-(11Z)-octadecenoyl, 18:1(9Z)/18:1(11Z))",
"compartment":"",
"formula":"C39H72O5",
"annotation":{
"InChI":"",
"mass":620.986,
"source":"bigg:12dgr1819Z18111Z"
}
},
{
"id":"tag1819Z18111Z1845Z9Z12Z15Z_c",
"name":"Triacylglycerol (18:1(9Z)/18:1(11Z)/18:4(5Z,9Z,12Z,15Z))",
"compartment":"",
"formula":"C57H98O6",
"annotation":{
"InChI":"",
"mass":879.3844,
"source":"bigg:tag1819Z18111Z1845Z9Z12Z15Z"
}
},
{
"id":"ca_c",
"name":"coniferonic acid (18:4(5Z,9Z,12Z,15Z))",
"compartment":"",
"formula":"C18H28O2",
"annotation":{
"InChI":"",
"mass":276.4137,
"source":"bigg:ca"
}
},
{
"id":"skm5p_c",
"name":"3-phosphoshikimate",
"compartment":"",
"charge":-3,
"formula":"C7H8O8P",
"annotation":{
"InChI":"InChI=1S/C7H11O8P/c8-4-1-3(7(10)11)2-5(6(4)9)15-16(12,13)14/h2,4-6,8-9H,1H2,(H,10,11)(H2,12,13,14)/p-3/t4-,5-,6+/m1/s1",
"mass":"251.1074",
"source":"chebi:145989"
}
},
{
"id":"tetpent3coa_c",
"name":"(9Z,12Z,15Z,18Z,21Z)-tetracosapentaenoyl-CoA",
"compartment":"",
"charge":-4,
"formula":"C45H68N7O17P3S",
"annotation":{
"InChI":"InChI=1S/C45H72N7O17P3S/c1-4-5-6-7-8-9-10-11-12-13-14-15-16-17-18-19-20-21-22-23-24-25-36(54)73-29-28-47-35(53)26-27-48-43(57)40(56)45(2,3)31-66-72(63,64)69-71(61,62)65-30-34-39(68-70(58,59)60)38(55)44(67-34)52-33-51-37-41(46)49-32-50-42(37)52/h5-6,8-9,11-12,14-15,17-18,32-34,38-40,44,55-56H,4,7,10,13,16,19-31H2,1-3H3,(H,47,53)(H,48,57)(H,61,62)(H,63,64)(H2,46,49,50)(H2,58,59,60)/p-4/b6-5-,9-8-,12-11-,15-14-,18-17-/t34-,38-,39-,40+,44-/m1/s1",
"mass":"1104.0444",
"source":"chebi:74083"
}
},
{
"id":"tethex3coa_c",
"name":"(6Z,9Z,12Z,15Z,18Z,21Z)-tetracosahexaenoyl-CoA",
"compartment":"",
"charge":-4,
"formula":"C45H66N7O17P3S",
"annotation":{
"InChI":"InChI=1S/C45H70N7O17P3S/c1-4-5-6-7-8-9-10-11-12-13-14-15-16-17-18-19-20-21-22-23-24-25-36(54)73-29-28-47-35(53)26-27-48-43(57)40(56)45(2,3)31-66-72(63,64)69-71(61,62)65-30-34-39(68-70(58,59)60)38(55)44(67-34)52-33-51-37-41(46)49-32-50-42(37)52/h5-6,8-9,11-12,14-15,17-18,20-21,32-34,38-40,44,55-56H,4,7,10,13,16,19,22-31H2,1-3H3,(H,47,53)(H,48,57)(H,61,62)(H,63,64)(H2,46,49,50)(H2,58,59,60)/p-4/b6-5-,9-8-,12-11-,15-14-,18-17-,21-20-/t34-,38-,39-,40+,44-/m1/s1",
"mass":"1102.0285",
"source":"chebi:74086"
}
},
{
"id":"3hggdp_c",
"name":"3-hydroxy-geranylgeranyl diphosphate",
"compartment":"",
"charge":-3,
"formula":"C20H35O8P2",
"annotation":{
"InChI":"",
"mass":"465.4346",
"source":"seed:cpd15822"
}
},
{
"id":"stys_c",
"name":"stachyose",
"compartment":"",
"charge":0,
"formula":"C24H42O21",
"annotation":{
"InChI":"InChI=1S/C24H42O21/c25-1-6-10(28)14(32)17(35)21(41-6)39-3-8-11(29)15(33)18(36)22(42-8)40-4-9-12(30)16(34)19(37)23(43-9)45-24(5-27)20(38)13(31)7(2-26)44-24/h6-23,25-38H,1-5H2/t6-,7-,8-,9-,10+,11+,12-,13-,14+,15+,16+,17-,18-,19-,20+,21+,22+,23-,24+/m1/s1",
"mass":"666.5777",
"source":"chebi:17164"
}
},
{
"id":"1Dgali_c",
"name":"alpha-D-galactosyl-(1->3)-1D-myo-inositol",
"compartment":"",
"charge":0,
"formula":"C12H22O11",
"annotation":{
"InChI":"InChI=1S/C12H22O11/c13-1-2-3(14)4(15)10(21)12(22-2)23-11-8(19)6(17)5(16)7(18)9(11)20/h2-21H,1H2/t2-,3+,4+,5-,6-,7+,8+,9+,10-,11-,12-/m1/s1",
"mass":"342.2965",
"source":"chebi:17505"
}
},
{
"id":"uggmda_c",
"name":"UDP-N-glycolylmuramoyl-L-alanyl-D-glutamyl-meso-2,6-diaminopimeloyl-D-alanyl-D-alanine",
"compartment":"",
"charge":-4,
"formula":"C41H61N9O29P2",
"annotation":{
"InChI":"",
"mass":"1205.9135",
"source":"seed:cpd16056"
}
},
{
"id":"uggmd_c",
"name":"UDP-N-glycolylmuramoyl-L-alanyl-D-gamma-glutamyl-meso-2,6-diaminopimelate",
"compartment":"",
"charge":-4,
"formula":"C35H51N7O27P2",
"annotation":{
"InChI":"",
"mass":"1063.7577",
"source":"seed:cpd16055"
}
},
{
"id":"ggl_c",
"name":"3-beta-D-galactosyl-sn-glycerol",
"compartment":"",
"charge":0,
"formula":"C9H18O8",
"annotation":{
"InChI":"InChI=1S/C9H18O8/c10-1-4(12)3-16-9-8(15)7(14)6(13)5(2-11)17-9/h4-15H,1-3H2/t4-,5-,6+,7+,8-,9-/m1/s1",
"mass":"254.2344",
"source":"chebi:15754"
}
},
{
"id":"lald__D_c",
"name":"(R)-lactaldehyde",
"compartment":"",
"charge":0,
"formula":"C3H6O2",
"annotation":{
"InChI":"InChI=1S/C3H6O2/c1-3(5)2-4/h2-3,5H,1H3/t3-/m1/s1",
"mass":"74.0785",
"source":"chebi:17167"
}
},
{
"id":"12ppd__R_c",
"name":"(R)-propane-1,2-diol",
"compartment":"",
"charge":0,
"formula":"C3H8O2",
"annotation":{
"InChI":"InChI=1S/C3H8O2/c1-3(5)2-4/h3-5H,2H2,1H3/t3-/m1/s1",
"mass":76.0944,
"source":"chebi:28972"
}
},
{
"id":"hdcea_c",
"name":"(9Z)-hexadecenoate",
"compartment":"",
"charge":-1,
"formula":"C16H29O2",
"annotation":{
"InChI":"InChI=1S/C16H30O2/c1-2-3-4-5-6-7-8-9-10-11-12-13-14-15-16(17)18/h7-8H,2-6,9-15H2,1H3,(H,17,18)/p-1/b8-7-",
"mass":"253.4003",
"source":"chebi:32372"
}
},
{
"id":"2agpe161_c",
"name":"2-Acyl-sn-glycero-3-phosphoethanolamine (n-C16:1)",
"compartment":"",
"formula":"C21H42NO7P1",
"annotation":{
"InChI":"",
"mass":"451.5344",
"source":"bigg:2agpe161"
}
},
{
"id":"pe161_c",
"name":"1-16:1-2-16:1-phosphatidylethanolamine",
"compartment":"",
"charge":0,
"formula":"C37H70NO8P",
"annotation":{
"InChI":"InChI=1S/C37H70NO8P/c1-3-5-7-9-11-13-15-17-19-21-23-25-27-29-36(39)43-33-35(34-45-47(41,42)44-32-31-38)46-37(40)30-28-26-24-22-20-18-16-14-12-10-8-6-4-2/h13-16,35H,3-12,17-34,38H2,1-2H3,(H,41,42)/b15-13-,16-14-/t35-/m1/s1",
"mass":"687.9274",
"source":"metacyc:CPD-17086"
}
},
{
"id":"lpam_c",
"name":"(R)-lipoamide",
"compartment":"",
"charge":0,
"formula":"C8H15NOS2",
"annotation":{
"InChI":"InChI=1S/C8H15NOS2/c9-8(10)4-2-1-3-7-5-6-11-12-7/h7H,1-6H2,(H2,9,10)/t7-/m1/s1",
"mass":"205.3408",
"source":"chebi:83094"
}
},
{
"id":"adhlam_c",
"name":"(R)-S(6)-acetyldihydrolipoamide",
"compartment":"",
"charge":0,
"formula":"C10H19NO2S2",
"annotation":{
"InChI":"InChI=1S/C10H19NO2S2/c1-8(12)15-9(6-7-14)4-2-3-5-10(11)13/h9,14H,2-7H2,1H3,(H2,11,13)/t9-/m1/s1",
"mass":"249.3934",
"source":"chebi:83096"
}
},
{
"id":"5cmhm_c",
"name":"(3E)-5-oxopent-3-ene-1,2,5-tricarboxylate",
"compartment":"",
"charge":-3,
"formula":"C8H5O7",
"annotation":{
"InChI":"InChI=1S/C8H8O7/c9-5(8(14)15)2-1-4(7(12)13)3-6(10)11/h1-2,4H,3H2,(H,10,11)(H,12,13)(H,14,15)/p-3/b2-1+",
"mass":"213.1211",
"source":"chebi:57568"
}
},
{
"id":"5cmhmsa_c",
"name":"2-hydroxy-5-carboxymethylmuconate semialdehyde",
"compartment":"",
"charge":-2,
"formula":"C8H6O6",
"annotation":{
"InChI":"InChI=1S/C8H8O6/c9-4-5(3-7(11)12)1-2-6(10)8(13)14/h1,4H,2-3H2,(H,11,12)(H,13,14)/p-2/b5-1-",
"mass":"198.1296",
"source":"chebi:58030"
}
},
{
"id":"3ocvac11eACP_c",
"name":"a 3-oxo-cis-vacc-11-enoyl-[acp]",
"compartment":"",
"charge":-1,
"formula":"C29H51N2O9PRS",
"annotation":{
"InChI":"",
"mass":"",
"source":"metacyc:3-oxo-cis-vaccenoyl-ACPs"
}
},
{
"id":"ps180_c",
"name":"phosphatidylserine (dioctadecanoyl, n-C18:0)",
"compartment":"",
"charge":-1,
"formula":"C42H81NO10P",
"annotation":{
"InChI":"InChI=1S/C42H82NO10P/c1-3-5-7-9-11-13-15-17-19-21-23-25-27-29-31-33-40(44)50-35-38(36-51-54(48,49)52-37-39(43)42(46)47)53-41(45)34-32-30-28-26-24-22-20-18-16-14-12-10-8-6-4-2/h38-39H,3-37,43H2,1-2H3,(H,46,47)(H,48,49)/p-1/t38-,39+/m1/s1",
"mass":"791.067",
"source":"metacyc:CPD-12816"
}
},
{
"id":"pe180_c",
"name":"(R)-1,2-distearoylphosphatidylethanolamine zwitterion",
"compartment":"",
"charge":0,
"formula":"C41H82NO8P",
"annotation":{
"InChI":"InChI=1S/C41H82NO8P/c1-3-5-7-9-11-13-15-17-19-21-23-25-27-29-31-33-40(43)47-37-39(38-49-51(45,46)48-36-35-42)50-41(44)34-32-30-28-26-24-22-20-18-16-14-12-10-8-6-4-2/h39H,3-38,42H2,1-2H3,(H,45,46)/t39-/m1/s1",
"mass":"748.0654",
"source":"chebi:39934"
}
},
{
"id":"5dpmev_c",
"name":"(R)-5-diphosphomevalonate",
"compartment":"",
"charge":-4,
"formula":"C6H10O10P2",
"annotation":{
"InChI":"InChI=1S/C6H14O10P2/c1-6(9,4-5(7)8)2-3-15-18(13,14)16-17(10,11)12/h9H,2-4H2,1H3,(H,7,8)(H,13,14)(H2,10,11,12)/p-4/t6-/m1/s1",
"mass":"304.0851",
"source":"chebi:57557"
}
},
{
"id":"m3hdp_c",
"name":"methyl-3-hydroxyl diphosphate",
"compartment":"",
"charge":-3,
"formula":"C5H11O8P2",
"annotation":{
"InChI":"",
"mass":"261.0836",
"source":"seed:cpd15890"
}
},
{
"id":"ksi_deg32_c",
"name":"keratan sulfate I, degradation product 32",
"compartment":"",
"formula":"C82H135N5O67S2",
"annotation":{
"InChI":"",
"mass":"2327.0726",
"source":"bigg:ksi_deg32"
}
},
{
"id":"ksi_deg33_c",
"name":"keratan sulfate I, degradation product 33",
"compartment":"",
"formula":"C76H125N5O62S2",
"annotation":{
"InChI":"",
"mass":"2164.932",
"source":"bigg:ksi_deg33"
}
},
{
"id":"2oxoadp_c",
"name":"2-oxoadipate",
"compartment":"",
"charge":-2,
"formula":"C6H6O5",
"annotation":{
"InChI":"InChI=1S/C6H8O5/c7-4(6(10)11)2-1-3-5(8)9/h1-3H2,(H,8,9)(H,10,11)/p-2",
"mass":"158.1088",
"source":"chebi:57499"
}
},
{
"id":"vaccoa_c",
"name":"vinylacetyl-CoA",
"compartment":"",
"charge":-4,
"formula":"C25H36N7O17P3S",
"annotation":{
"InChI":"InChI=1S/C25H40N7O17P3S/c1-4-5-16(34)53-9-8-27-15(33)6-7-28-23(37)20(36)25(2,3)11-46-52(43,44)49-51(41,42)45-10-14-19(48-50(38,39)40)18(35)24(47-14)32-13-31-17-21(26)29-12-30-22(17)32/h4,12-14,18-20,24,35-36H,1,5-11H2,2-3H3,(H,27,33)(H,28,37)(H,41,42)(H,43,44)(H2,26,29,30)(H2,38,39,40)/p-4/t14-,18-,19-,20+,24-/m1/s1",
"mass":"831.5763",
"source":"chebi:57396"
}
},
{
"id":"4hbutcoa_c",
"name":"4-hydroxybutanoyl-CoA",
"compartment":"",
"charge":-4,
"formula":"C25H38N7O18P3S",
"annotation":{
"InChI":"InChI=1S/C25H42N7O18P3S/c1-25(2,20(37)23(38)28-6-5-15(34)27-7-9-54-16(35)4-3-8-33)11-47-53(44,45)50-52(42,43)46-10-14-19(49-51(39,40)41)18(36)24(48-14)32-13-31-17-21(26)29-12-30-22(17)32/h12-14,18-20,24,33,36-37H,3-11H2,1-2H3,(H,27,34)(H,28,38)(H,42,43)(H,44,45)(H2,26,29,30)(H2,39,40,41)/p-4/t14-,18-,19-,20+,24-/m1/s1",
"mass":"849.5916",
"source":"chebi:58574"
}
},
{
"id":"25dkglcn_c",
"name":"2,5-didehydro-D-gluconate",
"compartment":"",
"charge":-1,
"formula":"C6H7O7",
"annotation":{
"InChI":"InChI=1S/C6H8O7/c7-1-2(8)3(9)4(10)5(11)6(12)13/h3-4,7,9-10H,1H2,(H,12,13)/p-1/t3-,4+/m1/s1",
"mass":"191.1156",
"source":"chebi:11449"
}
},
{
"id":"5dglcn_c",
"name":"5-dehydro-D-gluconate",
"compartment":"",
"charge":-1,
"formula":"C6H9O7",
"annotation":{
"InChI":"InChI=1S/C6H10O7/c7-1-2(8)3(9)4(10)5(11)6(12)13/h3-5,7,9-11H,1H2,(H,12,13)/p-1/t3-,4+,5-/m1/s1",
"mass":"193.1315",
"source":"chebi:58143"
}
},
{
"id":"fuc__L_c",
"name":"L-fucose",
"compartment":"",
"charge":0,
"formula":"C6H12O5",
"annotation":{
"InChI":"InChI=1S/C6H12O5/c1-2-3(7)4(8)5(9)6(10)11-2/h2-10H,1H3/t2-,3+,4+,5-,6?/m0/s1",
"mass":"164.1565",
"source":"chebi:2181"
}
},
{
"id":"fcl__L_c",
"name":"L-fuculose",
"compartment":"",
"charge":0,
"formula":"C6H12O5",
"annotation":{
"InChI":"InChI=1S/C6H12O5/c1-3(8)5(10)6(11)4(9)2-7/h3,5-8,10-11H,2H2,1H3/t3-,5+,6-/m0/s1",
"mass":"164.1565",
"source":"chebi:17617"
}
},
{
"id":"23dhb_c",
"name":"2,3-dihydroxybenzoate",
"compartment":"",
"charge":-1,
"formula":"C7H5O4",
"annotation":{
"InChI":"InChI=1S/C7H6O4/c8-5-3-1-2-4(6(5)9)7(10)11/h1-3,8-9H,(H,10,11)/p-1",
"mass":"153.1122",
"source":"chebi:36654"
}
},
{
"id":"malthp_c",
"name":"alpha-maltoheptaose",
"compartment":"",
"charge":0,
"formula":"C42H72O36",
"annotation":{
"InChI":"InChI=1S/C42H72O36/c43-1-8-15(50)16(51)24(59)37(67-8)74-31-10(3-45)69-39(26(61)18(31)53)76-33-12(5-47)71-41(28(63)20(33)55)78-35-14(7-49)72-42(29(64)22(35)57)77-34-13(6-48)70-40(27(62)21(34)56)75-32-11(4-46)68-38(25(60)19(32)54)73-30-9(2-44)66-36(65)23(58)17(30)52/h8-65H,1-7H2/t8-,9-,10-,11-,12-,13-,14-,15-,16+,17-,18-,19-,20-,21-,22-,23-,24-,25-,26-,27-,28-,29-,30-,31-,32-,33-,34-,35-,36+,37-,38-,39-,40-,41-,42-/m1/s1",
"mass":"1152.9995",
"source":"chebi:61954"
}
},
{
"id":"murein5px3p_c",
"name":"two disacharide linked murein units, pentapeptide corsslinked tripeptide (A2pm->A2pm) (middle of chain)",
"compartment":"",
"charge":-4,
"formula":"C74H112N14O39",
"annotation":{
"InChI":"",
"mass":"1821.7515",
"source":"seed:cpd15513"
}
},
{
"id":"murein3px3p_c",
"name":"two disacharide linked murein units, tripeptide crosslinked tripeptide (A2pm->A2pm) (middle of chain)",
"compartment":"",
"charge":-4,
"formula":"C68H102N12O37",
"annotation":{
"InChI":"InChI=1S/C68H106N12O37/c1-24-57(97)77-35(16-18-44(91)92)62(102)80-37(65(107)108)14-10-13-36(64(105)106)79-60(100)33(12-9-11-32(69)63(103)104)78-61(101)34(15-17-43(89)90)76-56(96)25(2)71-59(99)27(4)111-55-47(75-31(8)88)68(114-42(22-84)54(55)117-66-45(73-29(6)86)49(94)48(93)39(19-81)112-66)115-52-41(21-83)113-67(46(50(52)95)74-30(7)87)116-53-40(20-82)109-23-38(72-28(5)85)51(53)110-26(3)58(98)70-24/h23-27,32-37,39-42,45-55,66-68,81-84,93-95H,9-22,69H2,1-8H3,(H,70,98)(H,71,99)(H,72,85)(H,73,86)(H,74,87)(H,75,88)(H,76,96)(H,77,97)(H,78,101)(H,79,100)(H,80,102)(H,89,90)(H,91,92)(H,103,104)(H,105,106)(H,107,108)/p-4",
"mass":1679.5957,
"source":"metacyc:CPD0-2277"
}
},
{
"id":"acnam_c",
"name":"N-acetylneuraminate",
"compartment":"",
"charge":-1,
"formula":"C11H18NO9",
"annotation":{
"InChI":"InChI=1S/C11H19NO9/c1-4(14)12-7-5(15)2-11(20,10(18)19)21-9(7)8(17)6(16)3-13/h5-9,13,15-17,20H,2-3H2,1H3,(H,12,14)(H,18,19)/p-1/t5-,6+,7+,8+,9+,11?/m0/s1",
"mass":"308.2619",
"source":"chebi:35418"
}
},
{
"id":"acnamp_c",
"name":"N-acetyl-beta-neuraminate 9-phosphate",
"compartment":"",
"charge":-3,
"formula":"C11H17NO12P",
"annotation":{
"InChI":"InChI=1S/C11H20NO12P/c1-4(13)12-7-5(14)2-11(19,10(17)18)24-9(7)8(16)6(15)3-23-25(20,21)22/h5-9,14-16,19H,2-3H2,1H3,(H,12,13)(H,17,18)(H2,20,21,22)/p-3/t5-,6+,7+,8+,9+,11-/m0/s1",
"mass":"386.2259",
"source":"metacyc:N-ACETYL-NEURAMINATE-9P"
}
},
{
"id":"nh3_c",
"name":"NH4(+)",
"compartment":"",
"charge":1,
"formula":"H4N",
"annotation":{
"InChI":"InChI=1S/H3N/h1H3/p+1",
"mass":"18.0385",
"source":"chebi:28938"
}
},
{
"id":"metarhodopsin_c",
"name":"Metarhodopsin",
"compartment":"",
"formula":"C20H28R",
"annotation":{
"InChI":"",
"mass":"",
"source":"chebi:6796"
}
},
{
"id":"mipc124_SC_c",
"name":"mannose inositol phosphorylceramide  ceramide 1  24C  (yeast specific)",
"compartment":"",
"formula":"C5400H10500N100O1600P100",
"annotation":{
"InChI":"",
"mass":"105538.2362",
"source":"bigg:mipc124_SC"
}
},
{
"id":"mip2c124_SC_c",
"name":"mannose  inositol P 2 ceramide  ceramide 1  24C  (yeast specific)",
"compartment":"",
"formula":"C6000H11500N100O2400P200",
"annotation":{
"InChI":"",
"mass":"129649.4924",
"source":"bigg:mip2c124_SC"
}
},
{
"id":"m3mpdol_U_c",
"name":"(alpha-D-mannosyl)3-beta-D-mannosyl-diacetylchitodiphosphodolichol, human uterine homolog",
"compartment":"",
"formula":"C1425H2340N20O370P20",
"annotation":{
"InChI":"",
"mass":"26293.2143",
"source":"bigg:m3mpdol_U"
}
},
{
"id":"m2mpdol_U_c",
"name":"(alpha-D-mannosyl)2-beta-D-mannosyl-diacetylchitobiosyldiphosphodolichol, human uterine homolog",
"compartment":"",
"formula":"C1365H2240N20O320P20",
"annotation":{
"InChI":"",
"mass":"24671.8083",
"source":"bigg:m2mpdol_U"
}
},
{
"id":"gthox_c",
"name":"glutathione disulfide",
"compartment":"",
"charge":-2,
"formula":"C20H30N6O12S2",
"annotation":{
"InChI":"InChI=1S/C20H32N6O12S2/c21-9(19(35)36)1-3-13(27)25-11(17(33)23-5-15(29)30)7-39-40-8-12(18(34)24-6-16(31)32)26-14(28)4-2-10(22)20(37)38/h9-12H,1-8,21-22H2,(H,23,33)(H,24,34)(H,25,27)(H,26,28)(H,29,30)(H,31,32)(H,35,36)(H,37,38)/p-2/t9-,10-,11-,12-/m0/s1",
"mass":"610.6152",
"source":"chebi:58297"
}
},
{
"id":"dsbgrd_c",
"name":"periplasmic disulfide isomerase/thiol-disulphide oxidase (reduced)",
"compartment":"",
"formula":"X",
"annotation":{
"InChI":"",
"mass":"",
"source":"seed:cpd15453"
}
},
{
"id":"dsbgox_c",
"name":"periplasmic disulfide isomerase/thiol-disulphide oxidase (oxidized)",
"compartment":"",
"formula":"X",
"annotation":{
"InChI":"",
"mass":"",
"source":"seed:cpd15452"
}
},
{
"id":"chlstol_c",
"name":"5alpha-cholesta-7,24-dien-3beta-ol",
"compartment":"",
"charge":0,
"formula":"C27H44O",
"annotation":{
"InChI":"InChI=1S/C27H44O/c1-18(2)7-6-8-19(3)23-11-12-24-22-10-9-20-17-21(28)13-15-26(20,4)25(22)14-16-27(23,24)5/h7,10,19-21,23-25,28H,6,8-9,11-17H2,1-5H3/t19-,20+,21+,23-,24+,25+,26+,27-/m1/s1",
"mass":"384.6377",
"source":"chebi:16290"
}
},
{
"id":"lthstrl_c",
"name":"5alpha-cholest-7-en-3beta-ol",
"compartment":"",
"charge":0,
"formula":"C27H46O",
"annotation":{
"InChI":"InChI=1S/C27H46O/c1-18(2)7-6-8-19(3)23-11-12-24-22-10-9-20-17-21(28)13-15-26(20,4)25(22)14-16-27(23,24)5/h10,18-21,23-25,28H,6-9,11-17H2,1-5H3/t19-,20+,21+,23-,24+,25+,26+,27-/m1/s1",
"mass":"386.6535",
"source":"chebi:17168"
}
},
{
"id":"3ophb_5_c",
"name":"4-hydroxy-3-all-trans-hexaprenylbenzoate",
"compartment":"",
"charge":-1,
"formula":"C37H53O3",
"annotation":{
"InChI":"InChI=1S/C37H54O3/c1-28(2)13-8-14-29(3)15-9-16-30(4)17-10-18-31(5)19-11-20-32(6)21-12-22-33(7)23-24-34-27-35(37(39)40)25-26-36(34)38/h13,15,17,19,21,23,25-27,38H,8-12,14,16,18,20,22,24H2,1-7H3,(H,39,40)/p-1/b29-15+,30-17+,31-19+,32-21+,33-23+",
"mass":"545.8149",
"source":"chebi:84492"
}
},
{
"id":"2agpg141_c",
"name":"2-Acyl-sn-glycero-3-phosphoglycerol (n-C14:1)",
"compartment":"",
"formula":"C20H38O9P1",
"annotation":{
"InChI":"",
"mass":"453.4841",
"source":"bigg:2agpg141"
}
},
{
"id":"ttdcea_c",
"name":"tetradecenoic acid",
"compartment":"",
"formula":"C14H26O2",
"annotation":{
"InChI":"",
"mass":226.355,
"source":"chebi:36004"
}
},
{
"id":"pg141_c",
"name":"Phosphatidylglycerol (ditetradec-7-enoyl, n-C14:1)",
"compartment":"",
"formula":"C34H62O10P1",
"annotation":{
"InChI":"",
"mass":"661.8238",
"source":"bigg:pg141"
}
},
{
"id":"tag18111Z1819Z160_c",
"name":"Triacylglycerol (18:1(11Z)/18:1(9Z)/16:0)",
"compartment":"",
"formula":"C55H102O6",
"annotation":{
"InChI":"",
"mass":859.3948,
"source":"bigg:tag18111Z1819Z160"
}
},
{
"id":"12dgr18111Z1819Z_c",
"name":"1,2-Diacyl-sn-glycerol (1-(11Z)-octadecenoyl,2-(9Z)-octadecenoyl, 18:1(11Z)/18:1(9Z))",
"compartment":"",
"formula":"C39H72O5",
"annotation":{
"InChI":"",
"mass":620.986,
"source":"bigg:12dgr18111Z1819Z"
}
},
{
"id":"1p3h5c_c",
"name":"(3R,5S)-1-pyrroline-3-hydroxy-5-carboxylate",
"compartment":"",
"charge":-1,
"formula":"C5H6NO3",
"annotation":{
"InChI":"InChI=1S/C5H7NO3/c7-3-1-4(5(8)9)6-2-3/h2-4,7H,1H2,(H,8,9)/p-1/t3-,4+/m1/s1",
"mass":128.106,
"source":"chebi:62612"
}
},
{
"id":"4hpro_LT_c",
"name":"trans-4-hydroxy-L-proline",
"compartment":"",
"charge":0,
"formula":"C5H9NO3",
"annotation":{
"InChI":"InChI=1S/C5H9NO3/c7-3-1-4(5(8)9)6-2-3/h3-4,6-7H,1-2H2,(H,8,9)/t3-,4+/m1/s1",
"mass":131.1299,
"source":"chebi:58375"
}
},
{
"id":"naglc2p_U_c",
"name":"N-Acetyl-D-glucosaminyldiphosphodolichol, human uterine homolog",
"compartment":"",
"formula":"C1105H1810N10O120P20",
"annotation":{
"InChI":"",
"mass":"17775.6651",
"source":"bigg:naglc2p_U"
}
},
{
"id":"dolp_U_c",
"name":"Dolichol phosphate, human uterine homolog",
"compartment":"",
"formula":"C1025H1670O40P10",
"annotation":{
"InChI":"",
"mass":"14943.9409",
"source":"bigg:dolp_U"
}
},
{
"id":"3mgcoa_c",
"name":"trans-3-methylglutaconyl-CoA",
"compartment":"",
"charge":-5,
"formula":"C27H37N7O19P3S",
"annotation":{
"InChI":"InChI=1S/C27H42N7O19P3S/c1-14(8-17(36)37)9-18(38)57-7-6-29-16(35)4-5-30-25(41)22(40)27(2,3)11-50-56(47,48)53-55(45,46)49-10-15-21(52-54(42,43)44)20(39)26(51-15)34-13-33-19-23(28)31-12-32-24(19)34/h8,12-13,15,20-22,26,39-40H,4-7,9-11H2,1-3H3,(H,29,35)(H,30,41)(H,36,37)(H,45,46)(H,47,48)(H2,28,31,32)(H2,42,43,44)/p-5/b14-8+/t15-,20-,21-,22+,26-/m1/s1",
"mass":"888.6045",
"source":"chebi:57346"
}
},
{
"id":"hmgcoa_c",
"name":"(S)-3-hydroxy-3-methylglutaryl-CoA",
"compartment":"",
"charge":-5,
"formula":"C27H39N7O20P3S",
"annotation":{
"InChI":"InChI=1S/C27H44N7O20P3S/c1-26(2,21(40)24(41)30-5-4-15(35)29-6-7-58-17(38)9-27(3,42)8-16(36)37)11-51-57(48,49)54-56(46,47)50-10-14-20(53-55(43,44)45)19(39)25(52-14)34-13-33-18-22(28)31-12-32-23(18)34/h12-14,19-21,25,39-40,42H,4-11H2,1-3H3,(H,29,35)(H,30,41)(H,36,37)(H,46,47)(H,48,49)(H2,28,31,32)(H2,43,44,45)/p-5/t14-,19-,20-,21+,25-,27+/m1/s1",
"mass":"906.6197",
"source":"chebi:43074"
}
},
{
"id":"phe__L_c",
"name":"L-phenylalanine",
"compartment":"",
"charge":0,
"formula":"C9H11NO2",
"annotation":{
"InChI":"InChI=1S/C9H11NO2/c10-8(9(11)12)6-7-4-2-1-3-5-7/h1-5,8H,6,10H2,(H,11,12)/t8-/m0/s1",
"mass":"165.1891",
"source":"chebi:58095"
}
},
{
"id":"peamn_c",
"name":"phenylethylamine",
"compartment":"",
"charge":1,
"formula":"C8H12N",
"annotation":{
"InChI":"InChI=1S/C8H11N/c9-7-6-8-4-2-1-3-5-8/h1-5H,6-7,9H2/p+1",
"mass":"122.1876",
"source":"chebi:225237"
}
},
{
"id":"dgsn_c",
"name":"2'-deoxyguanosine",
"compartment":"",
"charge":0,
"formula":"C10H13N5O4",
"annotation":{
"InChI":"InChI=1S/C10H13N5O4/c11-10-13-8-7(9(18)14-10)12-3-15(8)6-1-4(17)5(2-16)19-6/h3-6,16-17H,1-2H2,(H3,11,13,14,18)/t4-,5+,6+/m0/s1",
"mass":"267.2413",
"source":"chebi:17172"
}
},
{
"id":"3ig3p_c",
"name":"(1S,2R)-1-C-(indol-3-yl)glycerol 3-phosphate",
"compartment":"",
"charge":-2,
"formula":"C11H12NO6P",
"annotation":{
"InChI":"InChI=1S/C11H14NO6P/c13-10(6-18-19(15,16)17)11(14)8-5-12-9-4-2-1-3-7(8)9/h1-5,10-14H,6H2,(H2,15,16,17)/p-2/t10-,11+/m1/s1",
"mass":"285.1898",
"source":"chebi:58866"
}
},
{
"id":"indole_c",
"name":"indole",
"compartment":"",
"charge":0,
"formula":"C8H7N",
"annotation":{
"InChI":"InChI=1S/C8H7N/c1-2-4-8-7(3-1)5-6-9-8/h1-6,9H",
"mass":"117.1479",
"source":"chebi:16881"
}
},
{
"id":"fdp_B_c",
"name":"beta-D-fructofuranose 1,6-bisphosphate(4-)",
"compartment":"",
"charge":-4,
"formula":"C6H10O12P2",
"annotation":{
"InChI":"InChI=1S/C6H14O12P2/c7-4-3(1-16-19(10,11)12)18-6(9,5(4)8)2-17-20(13,14)15/h3-5,7-9H,1-2H2,(H2,10,11,12)(H2,13,14,15)/p-4/t3-,4-,5+,6-/m1/s1",
"mass":336.0839,
"source":"chebi:32966"
}
},
{
"id":"T4hcinnm_c",
"name":"trans-4-coumarate",
"compartment":"",
"charge":-1,
"formula":"C9H7O3",
"annotation":{
"InChI":"InChI=1S/C9H8O3/c10-8-4-1-7(2-5-8)3-6-9(11)12/h1-6,10H,(H,11,12)/p-1/b6-3+",
"mass":"163.1501",
"source":"chebi:12876"
}
},
{
"id":"obfool_c",
"name":"Obtusifoliol",
"compartment":"",
"formula":"C30H50O",
"annotation":{
"InChI":"",
"mass":426.7174,
"source":"bigg:obfool"
}
},
{
"id":"cyeuol_c",
"name":"cycloeucalenol",
"compartment":"",
"charge":0,
"formula":"C30H50O",
"annotation":{
"InChI":"InChI=1S/C30H50O/c1-19(2)20(3)8-9-21(4)23-12-14-28(7)26-11-10-24-22(5)25(31)13-15-29(24)18-30(26,29)17-16-27(23,28)6/h19,21-26,31H,3,8-18H2,1-2,4-7H3/t21-,22+,23-,24+,25+,26+,27-,28+,29-,30+/m1/s1",
"mass":"426.7174",
"source":"chebi:16653"
}
},
{
"id":"athr__L_c",
"name":"L-allo-threonine",
"compartment":"",
"charge":0,
"formula":"C4H9NO3",
"annotation":{
"InChI":"InChI=1S/C4H9NO3/c1-2(6)3(5)4(7)8/h2-3,6H,5H2,1H3,(H,7,8)/t2-,3-/m0/s1",
"mass":"119.1192",
"source":"chebi:58585"
}
},
{
"id":"2aobut_c",
"name":"(2S)-2-amino-3-oxobutanoate",
"compartment":"",
"charge":0,
"formula":"C4H7NO3",
"annotation":{
"InChI":"InChI=1S/C4H7NO3/c1-2(6)3(5)4(7)8/h3H,5H2,1H3,(H,7,8)/t3-/m0/s1",
"mass":117.1033,
"source":"chebi:78948"
}
},
{
"id":"crm_hs_c",
"name":"ceramide (homo sapiens)",
"compartment":"",
"formula":"C18H36NO2RCO",
"annotation":{
"InChI":"",
"mass":"",
"source":"bigg:crm_hs"
}
},
{
"id":"36dahx_c",
"name":"(3S)-3,6-diaminohexanoate",
"compartment":"",
"charge":1,
"formula":"C6H15N2O2",
"annotation":{
"InChI":"InChI=1S/C6H14N2O2/c7-3-1-2-5(8)4-6(9)10/h5H,1-4,7-8H2,(H,9,10)/p+1/t5-/m0/s1",
"mass":"147.1955",
"source":"chebi:57434"
}
},
{
"id":"cobya_c",
"name":"cobyrinate",
"compartment":"",
"charge":-6,
"formula":"C45H52N4O14Co",
"annotation":{
"InChI":"InChI=1S/C45H60N4O14.Co/c1-21-36-24(10-13-30(52)53)41(3,4)28(47-36)18-27-23(9-12-29(50)51)43(6,19-34(60)61)39(46-27)22(2)37-25(11-14-31(54)55)44(7,20-35(62)63)45(8,49-37)40-26(17-33(58)59)42(5,38(21)48-40)16-15-32(56)57;/h18,23-26,40H,9-17,19-20H2,1-8H3,(H8,46,47,48,49,50,51,52,53,54,55,56,57,58,59,60,61,62,63);/q;+2/p-8/t23-,24-,25-,26+,40-,42-,43+,44+,45+;/m1./s1",
"mass":931.846,
"source":"metacyc:CPD-9049"
}
},
{
"id":"frdp_c",
"name":"(2E,6E)-farnesyl diphosphate",
"compartment":"",
"charge":-3,
"formula":"C15H25O7P2",
"annotation":{
"InChI":"InChI=1S/C15H28O7P2/c1-13(2)7-5-8-14(3)9-6-10-15(4)11-12-21-24(19,20)22-23(16,17)18/h7,9,11H,5-6,8,10,12H2,1-4H3,(H,19,20)(H2,16,17,18)/p-3/b14-9+,15-11+",
"mass":"379.3023",
"source":"chebi:175763"
}
},
{
"id":"ksi_deg5_c",
"name":"keratan sulfate I, degradation product 5",
"compartment":"",
"formula":"C222H356N15O194S11",
"annotation":{
"InChI":"",
"mass":"6691.9011",
"source":"bigg:ksi_deg5"
}
},
{
"id":"ksi_deg6_c",
"name":"keratan sulfate I, degradation product 6",
"compartment":"",
"formula":"C210H336N15O184S11",
"annotation":{
"InChI":"",
"mass":"6367.6199",
"source":"bigg:ksi_deg6"
}
},
{
"id":"Ac1PIM2_c",
"name":"acyl phosphatidylinositol mannoside di-mannose (tuberculosis)",
"compartment":"",
"charge":-1,
"formula":"C72H134O24P",
"annotation":{
"InChI":"",
"mass":"1414.7937",
"source":"seed:cpd15916"
}
},
{
"id":"PIM2_c",
"name":"PIM2",
"compartment":"",
"charge":-1,
"formula":"C56H104O23P",
"annotation":{
"InChI":"InChI=1S/C56H105O23P/c1-4-6-8-10-12-13-14-15-16-17-18-23-27-31-41(59)72-35-38(74-42(60)32-28-24-20-19-22-26-30-37(3)29-25-21-11-9-7-5-2)36-73-80(70,71)79-54-52(77-55-50(68)45(63)43(61)39(33-57)75-55)48(66)47(65)49(67)53(54)78-56-51(69)46(64)44(62)40(34-58)76-56/h37-40,43-58,61-69H,4-36H2,1-3H3,(H,70,71)/p-1/t37?,38?,39-,40-,43-,44-,45+,46+,47-,48-,49+,50+,51+,52-,53-,54-,55-,56-/m1/s1",
"mass":1176.3849,
"source":"chebi:68562"
}
},
{
"id":"prostgf2_c",
"name":"prostaglandin F2alpha",
"compartment":"",
"charge":-1,
"formula":"C20H33O5",
"annotation":{
"InChI":"InChI=1S/C20H34O5/c1-2-3-6-9-15(21)12-13-17-16(18(22)14-19(17)23)10-7-4-5-8-11-20(24)25/h4,7,12-13,15-19,21-23H,2-3,5-6,8-11,14H2,1H3,(H,24,25)/p-1/b7-4-,13-12+/t15-,16+,17+,18-,19+/m0/s1",
"mass":"353.473",
"source":"chebi:57404"
}
},
{
"id":"prostge2_c",
"name":"prostaglandin E2",
"compartment":"",
"charge":-1,
"formula":"C20H31O5",
"annotation":{
"InChI":"InChI=1S/C20H32O5/c1-2-3-6-9-15(21)12-13-17-16(18(22)14-19(17)23)10-7-4-5-8-11-20(24)25/h4,7,12-13,15-17,19,21,23H,2-3,5-6,8-11,14H2,1H3,(H,24,25)/p-1/b7-4-,13-12+/t15-,16+,17+,19+/m0/s1",
"mass":"351.4571",
"source":"chebi:606564"
}
},
{
"id":"moadcoo_c",
"name":"MoaD Protein with carboxylate",
"compartment":"",
"formula":"C1O2R",
"annotation":{
"InChI":"",
"mass":"",
"source":"bigg:moadcoo"
}
},
{
"id":"moadamp_c",
"name":"MoaD Protein with bound AMP",
"compartment":"",
"formula":"C11H12N5O8P1R",
"annotation":{
"InChI":"",
"mass":"",
"source":"bigg:moadamp"
}
},
{
"id":"iodine_c",
"name":"diiodine",
"compartment":"",
"charge":0,
"formula":"I2",
"annotation":{
"InChI":"InChI=1S/I2/c1-2",
"mass":"253.8089",
"source":"chebi:17606"
}
},
{
"id":"3ityr__L_c",
"name":"3-iodo-L-tyrosine",
"compartment":"",
"charge":0,
"formula":"C9H10INO3",
"annotation":{
"InChI":"InChI=1S/C9H10INO3/c10-6-3-5(1-2-8(6)12)4-7(11)9(13)14/h1-3,7,12H,4,11H2,(H,13,14)/t7-/m0/s1",
"mass":"307.0851",
"source":"chebi:59898"
}
},
{
"id":"i_c",
"name":"iodide",
"compartment":"",
"charge":-1,
"formula":"I",
"annotation":{
"InChI":"InChI=1S/HI/h1H/p-1",
"mass":"126.9045",
"source":"chebi:16382"
}
},
{
"id":"g6p_B_c",
"name":"beta-D-glucose 6-phosphate",
"compartment":"",
"charge":-2,
"formula":"C6H11O9P",
"annotation":{
"InChI":"InChI=1S/C6H13O9P/c7-3-2(1-14-16(11,12)13)15-6(10)5(9)4(3)8/h2-10H,1H2,(H2,11,12,13)/p-2/t2-,3-,4+,5-,6-/m1/s1",
"mass":"258.1199",
"source":"chebi:58247"
}
},
{
"id":"salchs2_c",
"name":"Salmochelin-S2",
"compartment":"",
"formula":"C42H49N3O26",
"annotation":{
"InChI":"",
"mass":1011.8430000000001,
"source":"bigg:salchs2"
}
},
{
"id":"cs_e_pre3_c",
"name":"chondroitin sulfate E (GalNAc4,6diS-GlcA), precursor 3",
"compartment":"",
"formula":"C37H52NO43S4R",
"annotation":{
"InChI":"",
"mass":"",
"source":"bigg:cs_e_pre3"
}
},
{
"id":"cs_e_pre4_c",
"name":"chondroitin sulfate E (GalNAc4,6diS-GlcA), precursor 4",
"compartment":"",
"formula":"C45H65N2O48S4R",
"annotation":{
"InChI":"",
"mass":"",
"source":"bigg:cs_e_pre4"
}
},
{
"id":"CDP_4keto_6deox_glc_c",
"name":"CDP-4-keto-6-deoxy-D-glucose",
"compartment":"",
"formula":"C15H21N3O16P2",
"annotation":{
"InChI":"",
"mass":561.2853,
"source":"bigg:CDP_4keto_6deox_glc"
}
},
{
"id":"CDP_4keto_36dideox_glc_c",
"name":"CDP-4-keto-3;6-dideoxy-D-glucose",
"compartment":"",
"formula":"C15H21N3O15P2",
"annotation":{
"InChI":"",
"mass":545.2859,
"source":"bigg:CDP_4keto_36dideox_glc"
}
},
{
"id":"4aabutn_c",
"name":"4-acetamidobutanoate",
"compartment":"",
"charge":-1,
"formula":"C6H10NO3",
"annotation":{
"InChI":"InChI=1S/C6H11NO3/c1-5(8)7-4-2-3-6(9)10/h2-4H2,1H3,(H,7,8)(H,9,10)/p-1",
"mass":"144.1485",
"source":"chebi:11951"
}
},
{
"id":"f1p_c",
"name":"beta-D-fructofuranose 1-phosphate",
"compartment":"",
"charge":-2,
"formula":"C6H11O9P",
"annotation":{
"InChI":"InChI=1S/C6H13O9P/c7-1-3-4(8)5(9)6(10,15-3)2-14-16(11,12)13/h3-5,7-10H,1-2H2,(H2,11,12,13)/p-2/t3-,4-,5+,6-/m1/s1",
"mass":"258.1199",
"source":"metacyc:FRU1P"
}
},
{
"id":"am6sa_c",
"name":"2-aminomuconate 6-semialdehyde",
"compartment":"",
"charge":0,
"formula":"C6H7NO3",
"annotation":{
"InChI":"InChI=1S/C6H7NO3/c7-5(6(9)10)3-1-2-4-8/h1-4H,7H2,(H,9,10)/b2-1-,5-3+",
"mass":"141.1247",
"source":"chebi:77634"
}
},
{
"id":"amuco_c",
"name":"2-aminomuconate",
"compartment":"",
"charge":-1,
"formula":"C6H6NO4",
"annotation":{
"InChI":"InChI=1S/C6H7NO4/c7-4(6(10)11)2-1-3-5(8)9/h1-3H,7H2,(H,8,9)(H,10,11)/p-1/b3-1+,4-2-",
"mass":"156.1161",
"source":"chebi:77859"
}
},
{
"id":"prist_c",
"name":"2,6,10,14-tetramethylpentadecanoate",
"compartment":"",
"charge":-1,
"formula":"C19H37O2",
"annotation":{
"InChI":"InChI=1S/C19H38O2/c1-15(2)9-6-10-16(3)11-7-12-17(4)13-8-14-18(5)19(20)21/h15-18H,6-14H2,1-5H3,(H,20,21)/p-1",
"mass":"297.4959",
"source":"chebi:77268"
}
},
{
"id":"pristanal_c",
"name":"2,6,10,14-tetramethylpentadecanal",
"compartment":"",
"charge":0,
"formula":"C19H38O",
"annotation":{
"InChI":"InChI=1S/C19H38O/c1-16(2)9-6-10-17(3)11-7-12-18(4)13-8-14-19(5)15-20/h15-19H,6-14H2,1-5H3",
"mass":"282.5044",
"source":"chebi:49189"
}
},
{
"id":"oca_c",
"name":"4-oxalcitromalate",
"compartment":"",
"charge":-3,
"formula":"C7H5O8",
"annotation":{
"InChI":"",
"mass":217.1098,
"source":"seed:cpd16738"
}
},
{
"id":"2agpe140_c",
"name":"2-acyl-sn-glycero-3-phosphoethanolamine (n-C14:0)",
"compartment":"",
"charge":0,
"formula":"C19H40NO7P",
"annotation":{
"InChI":"InChI=1S/C19H40NO7P/c1-2-3-4-5-6-7-8-9-10-11-12-13-19(22)27-18(16-21)17-26-28(23,24)25-15-14-20/h18,21H,2-17,20H2,1H3,(H,23,24)/t18-/m1/s1",
"mass":"425.4972",
"source":"metacyc:CPD0-2165"
}
},
{
"id":"pe140_c",
"name":"1,2-dimyristoyl-phosphatidyl-ethanolamine",
"compartment":"",
"charge":0,
"formula":"C33H66NO8P",
"annotation":{
"InChI":"InChI=1S/C33H66NO8P/c1-3-5-7-9-11-13-15-17-19-21-23-25-32(35)39-29-31(30-41-43(37,38)40-28-27-34)42-33(36)26-24-22-20-18-16-14-12-10-8-6-4-2/h31H,3-30,34H2,1-2H3,(H,37,38)/t31-/m1/s1",
"mass":"635.8528",
"source":"metacyc:CPD-17087"
}
},
{
"id":"3aib__D_c",
"name":"(2R)-3-amino-2-methylpropanoate",
"compartment":"",
"charge":0,
"formula":"C4H9NO2",
"annotation":{
"InChI":"InChI=1S/C4H9NO2/c1-3(2-5)4(6)7/h3H,2,5H2,1H3,(H,6,7)/t3-/m1/s1",
"mass":"103.1198",
"source":"chebi:57731"
}
},
{
"id":"3uib_c",
"name":"3-ureidoisobutyrate",
"compartment":"",
"charge":-1,
"formula":"C5H9N2O3",
"annotation":{
"InChI":"InChI=1S/C5H10N2O3/c1-3(4(8)9)2-7-5(6)10/h3H,2H2,1H3,(H,8,9)(H3,6,7,10)/p-1",
"mass":"145.1366",
"source":"chebi:74414"
}
},
{
"id":"codscl8x_c",
"name":"cobalt-precorrin-8X",
"compartment":"",
"charge":-6,
"formula":"C45H52CoN4O14",
"annotation":{
"InChI":"InChI=1S/C45H60N4O14.Co/c1-21-36-24(9-12-29(50)51)23(3)44(7,48-36)18-28-25(10-13-30(52)53)42(5,19-34(60)61)39(46-28)22(2)37-26(11-14-31(54)55)43(6,20-35(62)63)45(8,49-37)40-27(17-33(58)59)41(4,38(21)47-40)16-15-32(56)57;/h21,26-27,40H,9-20H2,1-8H3,(H8,46,49,50,51,52,53,54,55,56,57,58,59,60,61,62,63);/q;+2/p-8/t21?,26-,27+,40-,41-,42+,43+,44+,45+;/m1./s1",
"mass":931.846,
"source":"chebi:70792"
}
},
{
"id":"10fthfglu__L_c",
"name":"10-formyl-tetrahydrofolate di-L-glutamate",
"compartment":"",
"charge":-3,
"formula":"C25H27N8O10",
"annotation":{
"InChI":"InChI=1S/C25H30N8O10/c26-25-31-20-19(22(39)32-25)28-13(9-27-20)10-33(11-34)14-3-1-12(2-4-14)21(38)30-16(24(42)43)5-7-17(35)29-15(23(40)41)6-8-18(36)37/h1-4,11,13,15-16,28H,5-10H2,(H,29,35)(H,30,38)(H,36,37)(H,40,41)(H,42,43)(H4,26,27,31,32,39)/p-3/t13-,15+,16+/m1/s1",
"mass":"599.5295",
"source":"metacyc:CPD-17115"
}
},
{
"id":"duri_c",
"name":"2'-deoxyuridine",
"compartment":"",
"charge":0,
"formula":"C9H12N2O5",
"annotation":{
"InChI":"InChI=1S/C9H12N2O5/c12-4-6-5(13)3-8(16-6)11-2-1-7(14)10-9(11)15/h1-2,5-6,8,12-13H,3-4H2,(H,10,14,15)/t5-,6+,8+/m0/s1",
"mass":"228.202",
"source":"chebi:16450"
}
},
{
"id":"dump_c",
"name":"dUMP",
"compartment":"",
"charge":-2,
"formula":"C9H11N2O8P",
"annotation":{
"InChI":"InChI=1S/C9H13N2O8P/c12-5-3-8(11-2-1-7(13)10-9(11)14)19-6(5)4-18-20(15,16)17/h1-2,5-6,8,12H,3-4H2,(H,10,13,14)(H2,15,16,17)/p-2/t5-,6+,8+/m0/s1",
"mass":"306.166",
"source":"chebi:246422"
}
},
{
"id":"hgentis_c",
"name":"homogentisate",
"compartment":"",
"charge":-1,
"formula":"C8H7O4",
"annotation":{
"InChI":"InChI=1S/C8H8O4/c9-6-1-2-7(10)5(3-6)4-8(11)12/h1-3,9-10H,4H2,(H,11,12)/p-1",
"mass":"167.1388",
"source":"chebi:16169"
}
},
{
"id":"thrp_c",
"name":"O-phospho-L-threonine",
"compartment":"",
"charge":-2,
"formula":"C4H8NO6P",
"annotation":{
"InChI":"InChI=1S/C4H10NO6P/c1-2(3(5)4(6)7)11-12(8,9)10/h2-3H,5H2,1H3,(H,6,7)(H2,8,9,10)/p-2/t2-,3+/m1/s1",
"mass":"197.0832",
"source":"chebi:58675"
}
},
{
"id":"pser__L_c",
"name":"O-phospho-L-serine",
"compartment":"",
"charge":-2,
"formula":"C3H6NO6P",
"annotation":{
"InChI":"InChI=1S/C3H8NO6P/c4-2(3(5)6)1-10-11(7,8)9/h2H,1,4H2,(H,5,6)(H2,7,8,9)/p-2/t2-/m0/s1",
"mass":"183.0566",
"source":"chebi:57524"
}
},
{
"id":"thr__L_c",
"name":"L-threonine",
"compartment":"",
"charge":0,
"formula":"C4H9NO3",
"annotation":{
"InChI":"InChI=1S/C4H9NO3/c1-2(6)3(5)4(7)8/h2-3,6H,5H2,1H3,(H,7,8)/t2-,3+/m1/s1",
"mass":"119.1192",
"source":"chebi:57926"
}
},
{
"id":"dlnlcgcoa_c",
"name":"(8Z,11Z,14Z)-eicosatrienoyl-CoA",
"compartment":"",
"charge":-4,
"formula":"C41H64N7O17P3S",
"annotation":{
"InChI":"InChI=1S/C41H68N7O17P3S/c1-4-5-6-7-8-9-10-11-12-13-14-15-16-17-18-19-20-21-32(50)69-25-24-43-31(49)22-23-44-39(53)36(52)41(2,3)27-62-68(59,60)65-67(57,58)61-26-30-35(64-66(54,55)56)34(51)40(63-30)48-29-47-33-37(42)45-28-46-38(33)48/h8-9,11-12,14-15,28-30,34-36,40,51-52H,4-7,10,13,16-27H2,1-3H3,(H,43,49)(H,44,53)(H,57,58)(H,59,60)(H2,42,45,46)(H2,54,55,56)/p-4/b9-8-,12-11-,15-14-/t30-,34-,35-,36+,40-/m1/s1",
"mass":"1051.9698",
"source":"chebi:74264"
}
},
{
"id":"ocdcecoa_c",
"name":"(11Z)-octadecenoyl-CoA",
"compartment":"",
"charge":-4,
"formula":"C39H64N7O17P3S",
"annotation":{
"InChI":"InChI=1S/C39H68N7O17P3S/c1-4-5-6-7-8-9-10-11-12-13-14-15-16-17-18-19-30(48)67-23-22-41-29(47)20-21-42-37(51)34(50)39(2,3)25-60-66(57,58)63-65(55,56)59-24-28-33(62-64(52,53)54)32(49)38(61-28)46-27-45-31-35(40)43-26-44-36(31)46/h9-10,26-28,32-34,38,49-50H,4-8,11-25H2,1-3H3,(H,41,47)(H,42,51)(H,55,56)(H,57,58)(H2,40,43,44)(H2,52,53,54)/p-4/b10-9-/t28-,32-,33-,34+,38-/m1/s1",
"mass":1027.9484,
"source":"chebi:75121"
}
},
{
"id":"2oph_5_c",
"name":"2-Octaprenylphenol (5 repeating units)",
"compartment":"",
"formula":"C36H54O",
"annotation":{
"InChI":"",
"mass":"502.8134",
"source":"seed:cpd15203"
}
},
{
"id":"1tdec7eg3p_c",
"name":"1-tetradec-7-enoyl-sn-glycerol 3-phosphate",
"compartment":"",
"charge":-1,
"formula":"C17H32O7P",
"annotation":{
"InChI":"",
"mass":379.4055,
"source":"seed:cpd15330"
}
},
{
"id":"pe1801819Z_c",
"name":"phosphatidylethanolamine (18:0/18:1(9Z))",
"compartment":"",
"formula":"C41H80NO8P",
"annotation":{
"InChI":"",
"mass":746.0496,
"source":"bigg:pe1801819Z"
}
},
{
"id":"cdpea_c",
"name":"CDP-ethanolamine",
"compartment":"",
"charge":-1,
"formula":"C11H19N4O11P2",
"annotation":{
"InChI":"InChI=1S/C11H20N4O11P2/c12-2-4-23-27(19,20)26-28(21,22)24-5-6-8(16)9(17)10(25-6)15-3-1-7(13)14-11(15)18/h1,3,6,8-10,16-17H,2,4-5,12H2,(H,19,20)(H,21,22)(H2,13,14,18)/p-1/t6-,8-,9-,10-/m1/s1",
"mass":"445.2363",
"source":"chebi:57876"
}
},
{
"id":"m1mpdol_U_c",
"name":"alpha-D-mannosyl-beta-D-mannosyl-diacylchitobiosyldiphosphodolichol, human uterine homolog",
"compartment":"",
"formula":"C1305H2140N20O270P20",
"annotation":{
"InChI":"",
"mass":"23050.4023",
"source":"bigg:m1mpdol_U"
}
},
{
"id":"ksi_deg30_c",
"name":"keratan sulfate I, degradation product 30",
"compartment":"",
"formula":"C90H147N6O75S3",
"annotation":{
"InChI":"",
"mass":"2609.3204",
"source":"bigg:ksi_deg30"
}
},
{
"id":"ksi_deg29_c",
"name":"keratan sulfate I, degradation product 29",
"compartment":"",
"formula":"C96H157N6O80S3",
"annotation":{
"InChI":"",
"mass":"2771.461",
"source":"bigg:ksi_deg29"
}
},
{
"id":"trpglcur_c",
"name":"tryptophanyl-beta-D-glucuronide",
"compartment":"",
"formula":"C17H20N2O8",
"annotation":{
"InChI":"",
"mass":380.3493,
"source":"bigg:trpglcur"
}
},
{
"id":"ppco_c",
"name":"Periplasmic cytochromes c type oxidized",
"compartment":"",
"formula":"C42H54FeN8O6S2",
"annotation":{
"InChI":"",
"mass":886.9032,
"source":"bigg:ppco"
}
},
{
"id":"ppcr_c",
"name":"Periplasmic cytochromes c type - reduced",
"compartment":"",
"formula":"C42H54FeN8O6S2",
"annotation":{
"InChI":"",
"mass":886.9032,
"source":"bigg:ppcr"
}
},
{
"id":"omclr_c",
"name":"Outer Membrane Cytochrome c type reduced 1(low potential)",
"compartment":"",
"formula":"C42H54FeN8O6S2",
"annotation":{
"InChI":"",
"mass":886.9032,
"source":"bigg:omclr"
}
},
{
"id":"omclo_c",
"name":"Outer Membrane Cytochrome c type oxidized (low potential)",
"compartment":"",
"formula":"C42H54FeN8O6S2",
"annotation":{
"InChI":"",
"mass":886.9032,
"source":"bigg:omclo"
}
},
{
"id":"m8masn_c",
"name":"(alpha-D-mannosyl)8-beta-D-mannosyl-diacetylchitobiosyl-L-asparagine (protein)",
"compartment":"",
"formula":"C70H117N2O55R",
"annotation":{
"InChI":"",
"mass":"",
"source":"bigg:m8masn"
}
},
{
"id":"m7masnC_c",
"name":"(alpha-D-mannosyl)7-beta-D-mannosyl-diacetylchitobiosyl-L-asparagine, isoform C (protein)",
"compartment":"",
"formula":"C64H107N2O50R",
"annotation":{
"InChI":"",
"mass":"",
"source":"bigg:m7masnC"
}
},
{
"id":"pdx5p_c",
"name":"pyridoxine 5'-phosphate",
"compartment":"",
"charge":-2,
"formula":"C8H10NO6P",
"annotation":{
"InChI":"InChI=1S/C8H12NO6P/c1-5-8(11)7(3-10)6(2-9-5)4-15-16(12,13)14/h2,10-11H,3-4H2,1H3,(H2,12,13,14)/p-2",
"mass":"247.1419",
"source":"chebi:58589"
}
},
{
"id":"selcys_c",
"name":"L-selenocysteine",
"compartment":"",
"charge":0,
"formula":"C3H7NO2Se",
"annotation":{
"InChI":"InChI=1S/C3H7NO2Se/c4-2(1-7)3(5)6/h2,7H,1,4H2,(H,5,6)/t2-/m0/s1",
"mass":"168.0532",
"source":"chebi:57843"
}
},
{
"id":"pnto__R_c",
"name":"(R)-pantothenate",
"compartment":"",
"charge":-1,
"formula":"C9H16NO5",
"annotation":{
"InChI":"InChI=1S/C9H17NO5/c1-9(2,5-11)7(14)8(15)10-4-3-6(12)13/h7,11,14H,3-5H2,1-2H3,(H,10,15)(H,12,13)/p-1/t7-/m0/s1",
"mass":"218.227",
"source":"chebi:29032"
}
},
{
"id":"4adcho_c",
"name":"4-amino-4-deoxychorismate",
"compartment":"",
"charge":-1,
"formula":"C10H10NO5",
"annotation":{
"InChI":"InChI=1S/C10H11NO5/c1-5(9(12)13)16-8-4-6(10(14)15)2-3-7(8)11/h2-4,7-8H,1,11H2,(H,12,13)(H,14,15)/p-1/t7-,8-/m1/s1",
"mass":"224.1901",
"source":"chebi:58406"
}
},
{
"id":"malttrtre_c",
"name":"maltotriosyltrehalose",
"compartment":"",
"formula":"C30H52O26",
"annotation":{
"InChI":"",
"mass":828.7183,
"source":"bigg:malttrtre"
}
},
{
"id":"2ahbut_c",
"name":"(S)-2-hydroxy-2-ethyl-3-oxobutanoate",
"compartment":"",
"charge":-1,
"formula":"C6H9O4",
"annotation":{
"InChI":"InChI=1S/C6H10O4/c1-3-6(10,4(2)7)5(8)9/h10H,3H2,1-2H3,(H,8,9)/p-1/t6-/m0/s1",
"mass":145.1333,
"source":"chebi:49256"
}
},
{
"id":"h2mb4p_c",
"name":"(2E)-4-hydroxy-3-methylbut-2-enyl diphosphate",
"compartment":"",
"charge":-3,
"formula":"C5H9O8P2",
"annotation":{
"InChI":"InChI=1S/C5H12O8P2/c1-5(4-6)2-3-12-15(10,11)13-14(7,8)9/h2,6H,3-4H2,1H3,(H,10,11)(H2,7,8,9)/p-3/b5-2+",
"mass":"259.0677",
"source":"chebi:128753"
}
},
{
"id":"2mecdp_c",
"name":"2-C-methyl-D-erythritol 2,4-cyclic diphosphate",
"compartment":"",
"charge":-2,
"formula":"C5H10O9P2",
"annotation":{
"InChI":"InChI=1S/C5H12O9P2/c1-5(3-6)4(7)2-12-15(8,9)14-16(10,11)13-5/h4,6-7H,2-3H2,1H3,(H,8,9)(H,10,11)/p-2/t4-,5+/m1/s1",
"mass":"276.075",
"source":"chebi:58483"
}
},
{
"id":"protdt_c",
"name":"[protein]-dithiol",
"compartment":"",
"formula":"C7H11N3O3S2R2",
"annotation":{
"InChI":"",
"mass":"",
"source":"chebi:17999"
}
},
{
"id":"protds_c",
"name":"[protein]-disulfide",
"compartment":"",
"formula":"C7H9N3O3S2R2",
"annotation":{
"InChI":"",
"mass":"",
"source":"chebi:16249"
}
},
{
"id":"omaenol_c",
"name":"4-Carboxy-2-hydroxyhexa-2,4-dienedioate",
"compartment":"",
"charge":-3,
"formula":"C7H3O7",
"annotation":{
"InChI":"",
"mass":"199.0945",
"source":"seed:cpd02717"
}
},
{
"id":"decdman1p_tb_c",
"name":"(E,E,E,E,E,E,E,Z,Z) decaprenyl mannose phosphate",
"compartment":"",
"charge":-1,
"formula":"C56H92O9P",
"annotation":{
"InChI":"",
"mass":"940.298",
"source":"seed:cpd15943"
}
},
{
"id":"Ac1PIM3_c",
"name":"acyl phosphatidylinositol mannoside tri-mannose (tuberculosis)",
"compartment":"",
"charge":-1,
"formula":"C78H144O29P",
"annotation":{
"InChI":"",
"mass":"1576.9343",
"source":"seed:cpd15917"
}
},
{
"id":"rb15bp_c",
"name":"D-ribulose 1,5-bisphosphate",
"compartment":"",
"charge":-4,
"formula":"C5H8O11P2",
"annotation":{
"InChI":"InChI=1S/C5H12O11P2/c6-3(1-15-17(9,10)11)5(8)4(7)2-16-18(12,13)14/h3,5-6,8H,1-2H2,(H2,9,10,11)(H2,12,13,14)/p-4/t3-,5-/m1/s1",
"mass":"306.0579",
"source":"chebi:57870"
}
},
{
"id":"3pg_c",
"name":"3-phospho-D-glycerate",
"compartment":"",
"charge":-3,
"formula":"C3H4O7P",
"annotation":{
"InChI":"InChI=1S/C3H7O7P/c4-2(3(5)6)1-10-11(7,8)9/h2,4H,1H2,(H,5,6)(H2,7,8,9)/p-3/t2-/m1/s1",
"mass":"183.0334",
"source":"chebi:58272"
}
},
{
"id":"xol24oh_c",
"name":"(24S)-hydroxycholesterol",
"compartment":"",
"charge":0,
"formula":"C27H46O2",
"annotation":{
"InChI":"InChI=1S/C27H46O2/c1-17(2)25(29)11-6-18(3)22-9-10-23-21-8-7-19-16-20(28)12-14-26(19,4)24(21)13-15-27(22,23)5/h7,17-18,20-25,28-29H,6,8-16H2,1-5H3/t18-,20+,21+,22-,23+,24+,25+,26+,27-/m1/s1",
"mass":"402.6529",
"source":"chebi:34310"
}
},
{
"id":"xoltri24_c",
"name":"(24S)-7alpha-dihydroxycholesterol",
"compartment":"",
"charge":0,
"formula":"C27H46O3",
"annotation":{
"InChI":"InChI=1S/C27H46O3/c1-16(2)23(29)9-6-17(3)20-7-8-21-25-22(11-13-27(20,21)5)26(4)12-10-19(28)14-18(26)15-24(25)30/h15-17,19-25,28-30H,6-14H2,1-5H3/t17-,19+,20-,21+,22+,23+,24-,25+,26+,27-/m1/s1",
"mass":"418.6523",
"source":"chebi:37640"
}
},
{
"id":"sphs1p_c",
"name":"sphing-4-enine 1-phosphate",
"compartment":"",
"charge":-1,
"formula":"C18H37NO5P",
"annotation":{
"InChI":"InChI=1S/C18H38NO5P/c1-2-3-4-5-6-7-8-9-10-11-12-13-14-15-18(20)17(19)16-24-25(21,22)23/h14-15,17-18,20H,2-13,16,19H2,1H3,(H2,21,22,23)/p-1/b15-14+/t17-,18+/m0/s1",
"mass":"378.4638",
"source":"chebi:60119"
}
},
{
"id":"sphings_c",
"name":"sphing-4-enine",
"compartment":"",
"charge":1,
"formula":"C18H38NO2",
"annotation":{
"InChI":"InChI=1S/C18H37NO2/c1-2-3-4-5-6-7-8-9-10-11-12-13-14-15-18(21)17(19)16-20/h14-15,17-18,20-21H,2-13,16,19H2,1H3/p+1/b15-14+/t17-,18+/m0/s1",
"mass":"300.4998",
"source":"chebi:57756"
}
},
{
"id":"6p2dhglcn_c",
"name":"6-phospho-2-dehydro-D-gluconate",
"compartment":"",
"charge":-3,
"formula":"C6H8O10P",
"annotation":{
"InChI":"InChI=1S/C6H11O10P/c7-2(1-16-17(13,14)15)3(8)4(9)5(10)6(11)12/h2-4,7-9H,1H2,(H,11,12)(H2,13,14,15)/p-3/t2-,3-,4+/m1/s1",
"mass":"271.0955",
"source":"chebi:20750"
}
},
{
"id":"15dap_c",
"name":"cadaverine",
"compartment":"",
"charge":2,
"formula":"C5H16N2",
"annotation":{
"InChI":"InChI=1S/C5H14N2/c6-4-2-1-3-5-7/h1-7H2/p+2",
"mass":"104.1939",
"source":"chebi:58384"
}
},
{
"id":"pprdn_c",
"name":"piperideine",
"compartment":"",
"formula":"C5H9N",
"annotation":{
"InChI":"InChI=1S/C5H9N/c1-2-4-6-5-3-1/h4H,1-3,5H2/p+1",
"mass":"83.1317",
"source":"chebi:26145"
}
},
{
"id":"2ddecg3p_c",
"name":"2-dodecanoyl-sn-glycerol 3-phosphate",
"compartment":"",
"charge":-1,
"formula":"C15H30O7P",
"annotation":{
"InChI":"",
"mass":"353.3683",
"source":"seed:cpd15350"
}
},
{
"id":"pa120_c",
"name":"1,2-didodecanoyl-sn-glycerol 3-phosphate",
"compartment":"",
"charge":-1,
"formula":"C27H52O8P",
"annotation":{
"InChI":"",
"mass":535.6707,
"source":"seed:cpd15521"
}
},
{
"id":"3php_c",
"name":"3-phospho-hydroxypyruvate",
"compartment":"",
"charge":-3,
"formula":"C3H2O7P",
"annotation":{
"InChI":"InChI=1S/C3H5O7P/c4-2(3(5)6)1-10-11(7,8)9/h1H2,(H,5,6)(H2,7,8,9)/p-3",
"mass":"181.0175",
"source":"chebi:18110"
}
},
{
"id":"fucgalacglcgal14acglcgalgluside_hs_c",
"name":"alpha-L-Fuc-(1->2)-beta-D-Gal-(1->4)-beta-D-GlcNAc-(1->3)-beta-D-Gal-(1->4)-beta-D-GlcNAc-(1->3)-beta-D-Gal-(1->4)-beta-D-Glc-(1->1')-Cer",
"compartment":"",
"charge":0,
"formula":"C65H112N3O37R",
"annotation":{
"InChI":"",
"mass":"",
"source":"chebi:61648"
}
},
{
"id":"galacglcgal14acglcgalgluside_hs_c",
"name":"i-antigen",
"compartment":"",
"formula":"C58H102N3O32RCO",
"annotation":{
"InChI":"",
"mass":"",
"source":"bigg:galacglcgal14acglcgalgluside_hs"
}
},
{
"id":"tag1601819Z18111Z_c",
"name":"Triacylglycerol (16:0/18:1(9Z)/18:1(11Z))",
"compartment":"",
"formula":"C55H102O6",
"annotation":{
"InChI":"",
"mass":859.3948,
"source":"bigg:tag1601819Z18111Z"
}
},
{
"id":"hpdcacrn_c",
"name":"Heptadecanoyl carnitine",
"compartment":"",
"charge":0,
"formula":"C24H47NO4",
"annotation":{
"InChI":"InChI=1S/C24H47NO4/c1-5-6-7-8-9-10-11-12-13-14-15-16-17-18-19-24(28)29-22(20-23(26)27)21-25(2,3)4/h22H,5-21H2,1-4H3",
"mass":"413.6343",
"source":"hmdb:HMDB06210"
}
},
{
"id":"thfglu_c",
"name":"tetrahydropteroyl di-L-glutamate",
"compartment":"",
"charge":-3,
"formula":"C24H27N8O9",
"annotation":{
"InChI":"InChI=1S/C24H30N8O9/c25-24-31-19-18(21(37)32-24)28-13(10-27-19)9-26-12-3-1-11(2-4-12)20(36)30-15(23(40)41)5-7-16(33)29-14(22(38)39)6-8-17(34)35/h1-4,13-15,26,28H,5-10H2,(H,29,33)(H,30,36)(H,34,35)(H,38,39)(H,40,41)(H4,25,27,31,32,37)/p-3/t13-,14-,15-/m0/s1",
"mass":"571.5194",
"source":"metacyc:CPD-17108"
}
},
{
"id":"pg120_c",
"name":"Phosphatidylglycerol didodecanoyl",
"compartment":"",
"charge":-1,
"formula":"C30H58O10P",
"annotation":{
"InChI":"",
"mass":"609.7493",
"source":"seed:cpd15535"
}
},
{
"id":"clpn120_c",
"name":"cardiolipin tetradodecanoyl",
"compartment":"",
"charge":-2,
"formula":"C57H108O17P2",
"annotation":{
"InChI":"",
"mass":"1127.4047",
"source":"seed:cpd15425"
}
},
{
"id":"m1ocdca_c",
"name":"Methyl stearate",
"compartment":"",
"charge":0,
"formula":"C19H38O2",
"annotation":{
"InChI":"InChI=1S/C19H38O2/c1-3-4-5-6-7-8-9-10-11-12-13-14-15-16-17-18-19(20)21-2/h3-18H2,1-2H3",
"mass":298.5038,
"source":"chebi:69188"
}
},
{
"id":"dmarach_c",
"name":"di-methyl arachic acid",
"compartment":"",
"charge":-1,
"formula":"C22H43O2",
"annotation":{
"InChI":"",
"mass":"339.5756",
"source":"seed:cpd15949"
}
},
{
"id":"aconm_c",
"name":"(E)-3-(methoxycarbonyl)pent-2-enedioate",
"compartment":"",
"charge":-2,
"formula":"C7H6O6",
"annotation":{
"InChI":"InChI=1S/C7H8O6/c1-13-7(12)4(2-5(8)9)3-6(10)11/h2H,3H2,1H3,(H,8,9)(H,10,11)/p-2/b4-2+",
"mass":"186.1189",
"source":"chebi:57470"
}
},
{
"id":"acon_T_c",
"name":"trans-aconitate",
"compartment":"",
"charge":-3,
"formula":"C6H3O6",
"annotation":{
"InChI":"InChI=1S/C6H6O6/c7-4(8)1-3(6(11)12)2-5(9)10/h1H,2H2,(H,7,8)(H,9,10)(H,11,12)/p-3/b3-1+",
"mass":"171.0844",
"source":"chebi:15708"
}
},
{
"id":"n4abutn_c",
"name":"4-acetamidobutanal",
"compartment":"",
"charge":0,
"formula":"C6H11NO2",
"annotation":{
"InChI":"InChI=1S/C6H11NO2/c1-6(9)7-4-2-3-5-8/h5H,2-4H2,1H3,(H,7,9)",
"mass":"129.157",
"source":"chebi:7386"
}
},
{
"id":"4h2oglt_c",
"name":"4-hydroxy-2-oxoglutarate",
"compartment":"",
"charge":-2,
"formula":"C5H4O6",
"annotation":{
"InChI":"InChI=1S/C5H6O6/c6-2(4(8)9)1-3(7)5(10)11/h2,6H,1H2,(H,8,9)(H,10,11)/p-2",
"mass":"160.0817",
"source":"chebi:17742"
}
},
{
"id":"mpdol_U_c",
"name":"beta-D-Mannosyldiacetylchitobiosyldiphosphodolichol, human uterine homolog",
"compartment":"",
"formula":"C1245H2040N20O220P20",
"annotation":{
"InChI":"",
"mass":"21428.9963",
"source":"bigg:mpdol_U"
}
},
{
"id":"taur_c",
"name":"taurine",
"compartment":"",
"charge":0,
"formula":"C2H7NO3S",
"annotation":{
"InChI":"InChI=1S/C2H7NO3S/c3-1-2-7(4,5)6/h1-3H2,(H,4,5,6)",
"mass":"125.1469",
"source":"chebi:507393"
}
},
{
"id":"2amac_c",
"name":"(Z)-3-aminoacrylate",
"compartment":"",
"charge":-1,
"formula":"C3H4NO2",
"annotation":{
"InChI":"InChI=1S/C3H5NO2/c4-2-1-3(5)6/h1-2H,4H2,(H,5,6)/p-1/b2-1-",
"mass":"86.0694",
"source":"chebi:59894"
}
},
{
"id":"thyox__L_c",
"name":"thyroxine",
"compartment":"",
"charge":0,
"formula":"C15H11I4NO4",
"annotation":{
"InChI":"InChI=1S/C15H11I4NO4/c16-8-4-7(5-9(17)13(8)21)24-14-10(18)1-6(2-11(14)19)3-12(20)15(22)23/h1-2,4-5,12,21H,3,20H2,(H,22,23)",
"mass":776.87,
"source":"chebi:305790"
}
},
{
"id":"35diotyr_c",
"name":"3,5-diiodo-L-tyrosine",
"compartment":"",
"charge":-1,
"formula":"C9H8I2NO3",
"annotation":{
"InChI":"InChI=1S/C9H9I2NO3/c10-5-1-4(2-6(11)8(5)13)3-7(12)9(14)15/h1-2,7,13H,3,12H2,(H,14,15)/p-1/t7-/m0/s1",
"mass":"431.9737",
"source":"chebi:57506"
}
},
{
"id":"iscs_c",
"name":"IscS sulfur acceptor protein",
"compartment":"",
"formula":"HSR",
"annotation":{
"InChI":"",
"mass":"",
"source":"bigg:iscs"
}
},
{
"id":"dxyl5p_c",
"name":"1-deoxy-D-xylulose 5-phosphate",
"compartment":"",
"charge":-2,
"formula":"C5H9O7P",
"annotation":{
"InChI":"InChI=1S/C5H11O7P/c1-3(6)5(8)4(7)2-12-13(9,10)11/h4-5,7-8H,2H2,1H3,(H2,9,10,11)/p-2/t4-,5-/m1/s1",
"mass":"212.0945",
"source":"chebi:57792"
}
},
{
"id":"4mpetz_c",
"name":"4-methyl-5-(2-phosphoethyl)-thiazole",
"compartment":"",
"charge":-2,
"formula":"C6H8NO4PS",
"annotation":{
"InChI":"InChI=1S/C6H10NO4PS/c1-5-6(13-4-7-5)2-3-11-12(8,9)10/h4H,2-3H2,1H3,(H2,8,9,10)/p-2",
"mass":"221.1708",
"source":"chebi:58296"
}
},
{
"id":"iscssh_c",
"name":"IscS with bound sulfur",
"compartment":"",
"formula":"HS2R",
"annotation":{
"InChI":"",
"mass":"",
"source":"bigg:iscssh"
}
},
{
"id":"dhgly_c",
"name":"2-iminoacetate",
"compartment":"",
"charge":0,
"formula":"C2H3NO2",
"annotation":{
"InChI":"InChI=1S/C2H3NO2/c3-1-2(4)5/h1,3H,(H,4,5)",
"mass":"73.0507",
"source":"chebi:77846"
}
},
{
"id":"dsbcrd_c",
"name":"protein disulfide isomerase II (reduced)",
"compartment":"",
"formula":"X",
"annotation":{
"InChI":"",
"mass":"",
"source":"seed:cpd15449"
}
},
{
"id":"dsbcox_c",
"name":"protein disulfide isomerase II (oxidized)",
"compartment":"",
"formula":"X",
"annotation":{
"InChI":"",
"mass":"",
"source":"seed:cpd15448"
}
},
{
"id":"acgal6p_c",
"name":"N-acetyl-D-galactosamine 6-phosphate",
"compartment":"",
"charge":-2,
"formula":"C8H14NO9P",
"annotation":{
"InChI":"InChI=1S/C8H16NO9P/c1-3(10)9-5-7(12)6(11)4(18-8(5)13)2-17-19(14,15)16/h4-8,11-13H,2H2,1H3,(H,9,10)(H2,14,15,16)/p-2/t4-,5-,6+,7-,8?/m1/s1",
"mass":"299.1718",
"source":"chebi:71673"
}
},
{
"id":"ksi_deg14_c",
"name":"keratan sulfate I, degradation product 14",
"compartment":"",
"formula":"C166H267N11O145S8",
"annotation":{
"InChI":"",
"mass":"4993.4029",
"source":"bigg:ksi_deg14"
}
},
{
"id":"ksi_deg15_c",
"name":"keratan sulfate I, degradation product 15",
"compartment":"",
"formula":"C160H257N11O140S8",
"annotation":{
"InChI":"",
"mass":"4831.2623",
"source":"bigg:ksi_deg15"
}
},
{
"id":"m3emgacpail_hs_c",
"name":"(trimannosyl),(phosphoethanolaminyl)-mannosyl-glucosaminyl-acylphosphatidylinositol (M4C)",
"compartment":"",
"formula":"C57H104N2O37P2RCO2R2CO2",
"annotation":{
"InChI":"",
"mass":"",
"source":"bigg:m3emgacpail_hs"
}
},
{
"id":"glc3man_c",
"name":"glucose-1,2-(2)[glucose-1,3]-mannose oligosaccharide",
"compartment":"",
"formula":"C24H42O21",
"annotation":{
"InChI":"",
"mass":"666.5777",
"source":"bigg:glc3man"
}
},
{
"id":"m7masnA_c",
"name":"(alpha-D-mannosyl)7-beta-D-mannosyl-diacetylchitobiosyl-L-asparagine, isoform A (protein)",
"compartment":"",
"formula":"C64H107N2O50R",
"annotation":{
"InChI":"",
"mass":"",
"source":"bigg:m7masnA"
}
},
{
"id":"occoa_c",
"name":"octanoyl-CoA",
"compartment":"",
"charge":-4,
"formula":"C29H46N7O17P3S",
"annotation":{
"InChI":"InChI=1S/C29H50N7O17P3S/c1-4-5-6-7-8-9-20(38)57-13-12-31-19(37)10-11-32-27(41)24(40)29(2,3)15-50-56(47,48)53-55(45,46)49-14-18-23(52-54(42,43)44)22(39)28(51-18)36-17-35-21-25(30)33-16-34-26(21)36/h16-18,22-24,28,39-40H,4-15H2,1-3H3,(H,31,37)(H,32,41)(H,45,46)(H,47,48)(H2,30,33,34)(H2,42,43,44)/p-4/t18-,22-,23-,24+,28-/m1/s1",
"mass":"889.6985",
"source":"chebi:57386"
}
},
{
"id":"3ohdcoa_c",
"name":"3-oxohexadecanoyl-CoA",
"compartment":"",
"charge":-4,
"formula":"C37H60N7O18P3S",
"annotation":{
"InChI":"InChI=1S/C37H64N7O18P3S/c1-4-5-6-7-8-9-10-11-12-13-14-15-25(45)20-28(47)66-19-18-39-27(46)16-17-40-35(50)32(49)37(2,3)22-59-65(56,57)62-64(54,55)58-21-26-31(61-63(51,52)53)30(48)36(60-26)44-24-43-29-33(38)41-23-42-34(29)44/h23-24,26,30-32,36,48-49H,4-22H2,1-3H3,(H,39,46)(H,40,50)(H,54,55)(H,56,57)(H2,38,41,42)(H2,51,52,53)/p-4/t26-,30-,31-,32+,36-/m1/s1",
"mass":"1015.8947",
"source":"chebi:57349"
}
},
{
"id":"3hhdcoa_c",
"name":"(3S)-hydroxyhexadecanoyl-CoA",
"compartment":"",
"charge":-4,
"formula":"C37H62N7O18P3S",
"annotation":{
"InChI":"InChI=1S/C37H66N7O18P3S/c1-4-5-6-7-8-9-10-11-12-13-14-15-25(45)20-28(47)66-19-18-39-27(46)16-17-40-35(50)32(49)37(2,3)22-59-65(56,57)62-64(54,55)58-21-26-31(61-63(51,52)53)30(48)36(60-26)44-24-43-29-33(38)41-23-42-34(29)44/h23-26,30-32,36,45,48-49H,4-22H2,1-3H3,(H,39,46)(H,40,50)(H,54,55)(H,56,57)(H2,38,41,42)(H2,51,52,53)/p-4/t25-,26+,30+,31+,32-,36+/m0/s1",
"mass":"1017.9106",
"source":"chebi:62613"
}
},
{
"id":"phyt2ohcoa_c",
"name":"2-hydroxyphytanoyl-CoA",
"compartment":"",
"charge":-4,
"formula":"C41H70N7O18P3S",
"annotation":{
"InChI":"InChI=1S/C41H74N7O18P3S/c1-25(2)11-8-12-26(3)13-9-14-27(4)15-10-16-28(5)32(50)40(54)70-20-19-43-30(49)17-18-44-38(53)35(52)41(6,7)22-63-69(60,61)66-68(58,59)62-21-29-34(65-67(55,56)57)33(51)39(64-29)48-24-47-31-36(42)45-23-46-37(31)48/h23-29,32-35,39,50-52H,8-22H2,1-7H3,(H,43,49)(H,44,53)(H,58,59)(H,60,61)(H2,42,45,46)(H2,55,56,57)/p-4/t26?,27?,28?,29-,32?,33-,34-,35+,39-/m1/s1",
"mass":"1074.0169",
"source":"chebi:57334"
}
},
{
"id":"S_gtrdhdlp_c",
"name":"S(8)-glutaryldihydrolipoamide",
"compartment":"",
"charge":-1,
"formula":"C13H22NO4S2",
"annotation":{
"InChI":"InChI=1S/C13H23NO4S2/c14-11(15)5-2-1-4-10(19)8-9-20-13(18)7-3-6-12(16)17/h10,19H,1-9H2,(H2,14,15)(H,16,17)/p-1",
"mass":320.4481,
"source":"chebi:28391"
}
},
{
"id":"malm_c",
"name":"maleamate",
"compartment":"",
"charge":-1,
"formula":"C4H4NO3",
"annotation":{
"InChI":"InChI=1S/C4H5NO3/c5-3(6)1-2-4(7)8/h1-2H,(H2,5,6)(H,7,8)/p-1/b2-1-",
"mass":"114.0795",
"source":"chebi:16146"
}
},
{
"id":"male_c",
"name":"maleate",
"compartment":"",
"charge":-2,
"formula":"C4H2O4",
"annotation":{
"InChI":"InChI=1S/C4H4O4/c5-3(6)1-2-4(7)8/h1-2H,(H,5,6)(H,7,8)/p-2/b2-1-",
"mass":"114.0563",
"source":"chebi:30780"
}
},
{
"id":"uaAgla_c",
"name":"undecaprenyldiphospho-N-acetylmuramoyl-L-alanyl-D-glutamyl-L-lysyl-D-alanyl-D-alanine",
"compartment":"",
"charge":-3,
"formula":"C86H140N7O21P2",
"annotation":{
"InChI":"",
"mass":1670.0136,
"source":"chebi:28274"
}
},
{
"id":"oxoarg__L_c",
"name":"5-guanidino-2-oxopentanoate",
"compartment":"",
"charge":0,
"formula":"C6H11N3O3",
"annotation":{
"InChI":"InChI=1S/C6H11N3O3/c7-6(8)9-3-1-2-4(10)5(11)12/h1-3H2,(H,11,12)(H4,7,8,9)",
"mass":"173.1698",
"source":"chebi:58489"
}
},
{
"id":"arg__D_c",
"name":"D-arginine",
"compartment":"",
"charge":1,
"formula":"C6H15N4O2",
"annotation":{
"InChI":"InChI=1S/C6H14N4O2/c7-4(5(11)12)2-1-3-10-6(8)9/h4H,1-3,7H2,(H,11,12)(H4,8,9,10)/p+1/t4-/m1/s1",
"mass":"175.2089",
"source":"chebi:32689"
}
},
{
"id":"g2m8masn_c",
"name":"(alpha-D-Glucosyl)2-(alpha-D-mannosyl)8-beta-D-mannosyl-diacetylchitobiosyl-L-asparagine (protein)",
"compartment":"",
"formula":"C82H137N2O65R",
"annotation":{
"InChI":"",
"mass":"",
"source":"bigg:g2m8masn"
}
},
{
"id":"hom__L_c",
"name":"L-homoserine",
"compartment":"",
"charge":0,
"formula":"C4H9NO3",
"annotation":{
"InChI":"InChI=1S/C4H9NO3/c5-3(1-2-6)4(7)8/h3,6H,1-2,5H2,(H,7,8)/t3-/m0/s1",
"mass":"119.1192",
"source":"chebi:57476"
}
},
{
"id":"s2l2n2m2m_c",
"name":"de-Fuc form of PA6 (w/o peptide linkage)",
"compartment":"",
"formula":"C84H136N6O62",
"annotation":{
"InChI":"",
"mass":"2221.9816",
"source":"bigg:s2l2n2m2m"
}
},
{
"id":"s2l2n2m2mn_c",
"name":"de-Fuc, reducing GlcNAc removed form of PA6 (w/o peptide linkage)",
"compartment":"",
"formula":"C76H123N5O57",
"annotation":{
"InChI":"",
"mass":"2018.7891",
"source":"bigg:s2l2n2m2mn"
}
},
{
"id":"btamp_c",
"name":"biotinyl-5'-AMP",
"compartment":"",
"charge":-1,
"formula":"C20H27N7O9PS",
"annotation":{
"InChI":"InChI=1S/C20H28N7O9PS/c21-17-14-18(23-7-22-17)27(8-24-14)19-16(30)15(29)10(35-19)5-34-37(32,33)36-12(28)4-2-1-3-11-13-9(6-38-11)25-20(31)26-13/h7-11,13,15-16,19,29-30H,1-6H2,(H,32,33)(H2,21,22,23)(H2,25,26,31)/p-1/t9-,10+,11-,13-,15+,16+,19+/m0/s1",
"mass":"572.5086",
"source":"chebi:62414"
}
},
{
"id":"2mop_c",
"name":"2-methyl-3-oxopropanoate",
"compartment":"",
"charge":-1,
"formula":"C4H5O3",
"annotation":{
"InChI":"InChI=1S/C4H6O3/c1-3(2-5)4(6)7/h2-3H,1H3,(H,6,7)/p-1",
"mass":"101.0807",
"source":"chebi:57700"
}
},
{
"id":"3aib_c",
"name":"(S)-3-amino-2-methylpropanoate",
"compartment":"",
"charge":0,
"formula":"C4H9NO2",
"annotation":{
"InChI":"InChI=1S/C4H9NO2/c1-3(2-5)4(6)7/h3H,2,5H2,1H3,(H,6,7)/t3-/m0/s1",
"mass":"103.1198",
"source":"chebi:58655"
}
},
{
"id":"23dhba_c",
"name":"2,3-dihydroxybenzoyl 5'-adenylate",
"compartment":"",
"charge":-1,
"formula":"C17H17N5O10P",
"annotation":{
"InChI":"InChI=1S/C17H18N5O10P/c18-14-10-15(20-5-19-14)22(6-21-10)16-13(26)12(25)9(31-16)4-30-33(28,29)32-17(27)7-2-1-3-8(23)11(7)24/h1-3,5-6,9,12-13,16,23-26H,4H2,(H,28,29)(H2,18,19,20)/p-1/t9-,12-,13-,16-/m1/s1",
"mass":"482.3181",
"source":"chebi:57417"
}
},
{
"id":"seramp_c",
"name":"L-seryl-AMP",
"compartment":"",
"charge":-1,
"formula":"C13H18N6O9P",
"annotation":{
"InChI":"InChI=1S/C13H19N6O9P/c14-5(1-20)13(23)28-29(24,25)26-2-6-8(21)9(22)12(27-6)19-4-18-7-10(15)16-3-17-11(7)19/h3-6,8-9,12,20-22H,1-2,14H2,(H,24,25)(H2,15,16,17)/p-1/t5-,6+,8+,9+,12+/m0/s1",
"mass":433.2906,
"source":"chebi:61231"
}
},
{
"id":"1odecg3p_c",
"name":"1-octadecanoyl-sn-glycero-3-phosphate",
"compartment":"",
"charge":-2,
"formula":"C21H41O7P",
"annotation":{
"InChI":"InChI=1S/C21H43O7P/c1-2-3-4-5-6-7-8-9-10-11-12-13-14-15-16-17-21(23)27-18-20(22)19-28-29(24,25)26/h20,22H,2-19H2,1H3,(H2,24,25,26)/p-2/t20-/m1/s1",
"mass":"436.5198",
"source":"chebi:74565"
}
},
{
"id":"2agpe141_c",
"name":"2-Acyl-sn-glycero-3-phosphoethanolamine (n-C14:1)",
"compartment":"",
"formula":"C19H38NO7P1",
"annotation":{
"InChI":"",
"mass":"423.4813",
"source":"bigg:2agpe141"
}
},
{
"id":"prephytedp_c",
"name":"(1R,2R,3R)-prephytoene diphosphate",
"compartment":"",
"charge":-3,
"formula":"C40H65O7P2",
"annotation":{
"InChI":"InChI=1S/C40H68O7P2/c1-31(2)17-11-19-33(5)21-13-23-35(7)25-15-26-37(9)29-38-39(30-46-49(44,45)47-48(41,42)43)40(38,10)28-16-27-36(8)24-14-22-34(6)20-12-18-32(3)4/h17-18,21-22,25,27,29,38-39H,11-16,19-20,23-24,26,28,30H2,1-10H3,(H,44,45)(H2,41,42,43)/p-3/b33-21+,34-22+,35-25+,36-27+,37-29+/t38-,39-,40-/m1/s1",
"mass":"719.8874",
"source":"chebi:58011"
}
},
{
"id":"fucgalacgalfucgalacglcgal14acglcgalgluside_hs_c",
"name":"(Gal)4 (GalNAc)1 (Glc)1 (GlcNAc)2 (LFuc)2 (Cer)1",
"compartment":"",
"formula":"C84H145N4O50RCO",
"annotation":{
"InChI":"",
"mass":"",
"source":"bigg:fucgalacgalfucgalacglcgal14acglcgalgluside_hs"
}
},
{
"id":"acgalfucgalacgalfucgalacglcgal14acglcgalgluside_hs_c",
"name":"Type IIIAb",
"compartment":"",
"formula":"C92H158N5O55RCO",
"annotation":{
"InChI":"",
"mass":"",
"source":"bigg:acgalfucgalacgalfucgalacglcgal14acglcgalgluside_hs"
}
},
{
"id":"ksii_core4_pre10_c",
"name":"keratan sulfate II biosynthesis, precursor 10",
"compartment":"",
"formula":"C81H130N6O64S2R",
"annotation":{
"InChI":"",
"mass":"",
"source":"bigg:ksii_core2_pre10"
}
},
{
"id":"ksii_core4_pre9_c",
"name":"keratan sulfate II biosynthesis, precursor 9",
"compartment":"",
"formula":"C75H120N6O59S2R",
"annotation":{
"InChI":"",
"mass":"",
"source":"bigg:ksii_core2_pre9"
}
},
{
"id":"12ppd__S_c",
"name":"(S)-propane-1,2-diol",
"compartment":"",
"charge":0,
"formula":"C3H8O2",
"annotation":{
"InChI":"InChI=1S/C3H8O2/c1-3(5)2-4/h3-5H,2H2,1H3/t3-/m0/s1",
"mass":"76.0944",
"source":"chebi:29002"
}
},
{
"id":"tag16018111Z18111Z_c",
"name":"Triacylglycerol (16:0/18:1(11Z)/18:1(11Z))",
"compartment":"",
"formula":"C55H102O6",
"annotation":{
"InChI":"",
"mass":859.3948,
"source":"bigg:tag16018111Z18111Z"
}
},
{
"id":"cyanphy_c",
"name":"Cyanophycin (multi-Larginyl-poli [L--aspartic acid]) polimer (n+2)",
"compartment":"",
"formula":"C10H17N5O4R",
"annotation":{
"InChI":"",
"mass":"",
"source":"bigg:cyanphy"
}
},
{
"id":"precyanphy_c",
"name":"Cyanophycin (multi-Larginyl-poli [L--aspartic acid]) polimer (n)",
"compartment":"",
"formula":"R",
"annotation":{
"InChI":"",
"mass":"",
"source":"bigg:precyanphy"
}
},
{
"id":"nac_c",
"name":"nicotinate",
"compartment":"",
"charge":-1,
"formula":"C6H4NO2",
"annotation":{
"InChI":"InChI=1S/C6H5NO2/c8-6(9)5-2-1-3-7-4-5/h1-4H,(H,8,9)/p-1",
"mass":"122.1015",
"source":"chebi:32544"
}
},
{
"id":"udcpgrm_c",
"name":"Undecaprenyl-diphosphate-galactose-rhamnose-mannose",
"compartment":"",
"formula":"C73H120O21P2",
"annotation":{
"InChI":"",
"mass":1395.6688,
"source":"bigg:udcdpgalrmnman"
}
},
{
"id":"cdpabeq_c",
"name":"CDP-alpha-D-abequose",
"compartment":"",
"charge":-2,
"formula":"C15H23N3O14P2",
"annotation":{
"InChI":"InChI=1S/C15H25N3O14P2/c1-6-7(19)4-8(20)14(29-6)31-34(26,27)32-33(24,25)28-5-9-11(21)12(22)13(30-9)18-3-2-10(16)17-15(18)23/h2-3,6-9,11-14,19-22H,4-5H2,1H3,(H,24,25)(H,26,27)(H2,16,17,23)/p-2/t6-,7-,8-,9-,11-,12-,13-,14-/m1/s1",
"mass":"531.3023",
"source":"chebi:70784"
}
},
{
"id":"udcpo4_c",
"name":"Undecaprenyl-diphosphate-galactose-rhamnose-mannose-abequose",
"compartment":"",
"formula":"C79H130O24P2",
"annotation":{
"InChI":"",
"mass":1525.8106,
"source":"bigg:udcdpgalrmnmanabe"
}
},
{
"id":"gpi_prot_hs_c",
"name":"glycophosphatidylinositol (GPI)-anchored protein",
"compartment":"",
"formula":"C55H106N4O38P4RCO2R2CO2R",
"annotation":{
"InChI":"",
"mass":"",
"source":"bigg:gpi_prot_hs"
}
},
{
"id":"dgpi_prot_hs_c",
"name":"deacylated-glycophosphatidylinositol (GPI)-anchored protein",
"compartment":"",
"formula":"C39H76N4O37P4RCO2R2CO2R",
"annotation":{
"InChI":"",
"mass":"",
"source":"bigg:dgpi_prot_hs"
}
},
{
"id":"ascb__L_c",
"name":"L-ascorbate",
"compartment":"",
"charge":-1,
"formula":"C6H7O6",
"annotation":{
"InChI":"InChI=1S/C6H8O6/c7-1-2(8)5-3(9)4(10)6(11)12-5/h2,5,7-10H,1H2/p-1/t2-,5+/m0/s1",
"mass":"175.1162",
"source":"metacyc:ASCORBATE"
}
},
{
"id":"dhdascb_c",
"name":"L-dehydroascorbate",
"compartment":"",
"charge":-1,
"formula":"C6H5O6",
"annotation":{
"InChI":"InChI=1S/C6H5O6/c7-1-2(8)5-3(9)4(10)6(11)12-5/h2,7-8H,1H2/q-1/t2-/m0/s1",
"mass":"173.1003",
"source":"chebi:58539"
}
},
{
"id":"tag18111Z1819Z18111Z_c",
"name":"Triacylglycerol (18:1(11Z)/18:1(9Z)/18:1(11Z))",
"compartment":"",
"formula":"C57H104O6",
"annotation":{
"InChI":"",
"mass":885.4321,
"source":"bigg:tag18111Z1819Z18111Z"
}
},
{
"id":"malt6p_c",
"name":"alpha-maltose 6'-phosphate",
"compartment":"",
"charge":-2,
"formula":"C12H21O14P",
"annotation":{
"InChI":"InChI=1S/C12H23O14P/c13-1-3-10(7(16)8(17)11(19)24-3)26-12-9(18)6(15)5(14)4(25-12)2-23-27(20,21)22/h3-19H,1-2H2,(H2,20,21,22)/p-2/t3-,4-,5-,6+,7-,8-,9-,10-,11+,12-/m1/s1",
"mass":"420.2605",
"source":"chebi:57478"
}
},
{
"id":"1pyr5c_c",
"name":"1-pyrroline-5-carboxylate",
"compartment":"",
"charge":-1,
"formula":"C5H6NO2",
"annotation":{
"InChI":"InChI=1S/C5H7NO2/c7-5(8)4-2-1-3-6-4/h3-4H,1-2H2,(H,7,8)/p-1",
"mass":"112.1066",
"source":"chebi:15893"
}
},
{
"id":"3psme_c",
"name":"5-O-(1-carboxyvinyl)-3-phosphoshikimate",
"compartment":"",
"charge":-4,
"formula":"C10H9O10P",
"annotation":{
"InChI":"InChI=1S/C10H13O10P/c1-4(9(12)13)19-6-2-5(10(14)15)3-7(8(6)11)20-21(16,17)18/h3,6-8,11H,1-2H2,(H,12,13)(H,14,15)(H2,16,17,18)/p-4/t6-,7-,8+/m1/s1",
"mass":"320.1462",
"source":"chebi:57701"
}
},
{
"id":"L_dpchrm_c",
"name":"L-dopachrome",
"compartment":"",
"charge":-1,
"formula":"C9H6NO4",
"annotation":{
"InChI":"InChI=1S/C9H7NO4/c11-7-2-4-1-6(9(13)14)10-5(4)3-8(7)12/h2-3,6,10H,1H2,(H,13,14)/p-1/t6-/m0/s1",
"mass":"192.1482",
"source":"chebi:57509"
}
},
{
"id":"56dihindlcrbxlt_c",
"name":"5,6-dihydroxyindole-2-carboxylate",
"compartment":"",
"charge":-1,
"formula":"C9H6NO4",
"annotation":{
"InChI":"InChI=1S/C9H7NO4/c11-7-2-4-1-6(9(13)14)10-5(4)3-8(7)12/h1-3,10-12H,(H,13,14)/p-1",
"mass":"192.1482",
"source":"chebi:16875"
}
},
{
"id":"12dgr160_c",
"name":"1,2-Diacyl-sn-glycerol dihexadecanoyl",
"compartment":"",
"formula":"C35H68O5",
"annotation":{
"InChI":"",
"mass":"568.9114",
"source":"seed:cpd15309"
}
},
{
"id":"pa160_c",
"name":"1,2-dihexadecanoyl-sn-glycero-3-phosphate",
"compartment":"",
"charge":-2,
"formula":"C35H67O8P",
"annotation":{
"InChI":"InChI=1S/C35H69O8P/c1-3-5-7-9-11-13-15-17-19-21-23-25-27-29-34(36)41-31-33(32-42-44(38,39)40)43-35(37)30-28-26-24-22-20-18-16-14-12-10-8-6-4-2/h33H,3-32H2,1-2H3,(H2,38,39,40)/p-2/t33-/m1/s1",
"mass":"646.8754",
"source":"chebi:72859"
}
},
{
"id":"ksi_deg26_c",
"name":"keratan sulfate I, degradation product 26",
"compartment":"",
"formula":"C110H179N7O93S4",
"annotation":{
"InChI":"",
"mass":"3215.8494",
"source":"bigg:ksi_deg26"
}
},
{
"id":"ksi_deg25_c",
"name":"keratan sulfate I, degradation product 25",
"compartment":"",
"formula":"C118H192N8O98S4",
"annotation":{
"InChI":"",
"mass":"3419.0419",
"source":"bigg:ksi_deg25"
}
},
{
"id":"ugmda_c",
"name":"UDP-N-acetyl-alpha-D-muramoyl-L-alanyl-gamma-D-glutamyl-meso-2,6-diaminopimeloyl-D-alanyl-D-alanine",
"compartment":"",
"charge":-4,
"formula":"C41H61N9O28P2",
"annotation":{
"InChI":"InChI=1S/C41H65N9O28P2/c1-15(32(58)45-17(3)37(62)63)44-35(61)21(8-6-7-20(42)38(64)65)47-25(53)10-9-22(39(66)67)48-33(59)16(2)43-34(60)18(4)74-31-27(46-19(5)52)40(76-23(13-51)29(31)56)77-80(71,72)78-79(69,70)73-14-24-28(55)30(57)36(75-24)50-12-11-26(54)49-41(50)68/h11-12,15-18,20-24,27-31,36,40,51,55-57H,6-10,13-14,42H2,1-5H3,(H,43,60)(H,44,61)(H,45,58)(H,46,52)(H,47,53)(H,48,59)(H,62,63)(H,64,65)(H,66,67)(H,69,70)(H,71,72)(H,49,54,68)/p-4/t15-,16+,17-,18-,20-,21+,22-,23-,24-,27-,28-,29-,30-,31-,36-,40-/m1/s1",
"mass":"1189.9141",
"source":"chebi:61386"
}
},
{
"id":"dopa_c",
"name":"dopamine",
"compartment":"",
"charge":1,
"formula":"C8H12NO2",
"annotation":{
"InChI":"InChI=1S/C8H11NO2/c9-4-3-6-1-2-7(10)8(11)5-6/h1-2,5,10-11H,3-4,9H2/p+1",
"mass":"154.1864",
"source":"chebi:59905"
}
},
{
"id":"nrpphr_c",
"name":"(R)-noradrenaline",
"compartment":"",
"charge":1,
"formula":"C8H12NO3",
"annotation":{
"InChI":"InChI=1S/C8H11NO3/c9-4-8(12)5-1-2-6(10)7(11)3-5/h1-3,8,10-12H,4,9H2/p+1/t8-/m0/s1",
"mass":"170.1858",
"source":"chebi:72587"
}
},
{
"id":"15HPET_c",
"name":"(5Z,8Z,11Z,13E,15S)-15-hydroperoxyicosa-5,8,11,13-tetraenoate",
"compartment":"",
"charge":-1,
"formula":"C20H31O4",
"annotation":{
"InChI":"InChI=1S/C20H32O4/c1-2-3-13-16-19(24-23)17-14-11-9-7-5-4-6-8-10-12-15-18-20(21)22/h4-5,8-11,14,17,19,23H,2-3,6-7,12-13,15-16,18H2,1H3,(H,21,22)/p-1/b5-4-,10-8-,11-9-,17-14+/t19-/m0/s1",
"mass":"335.4577",
"source":"chebi:57446"
}
},
{
"id":"pgp18111Z160_c",
"name":"Phosphatidylglycerophosphate (1-(11Z)-octadecenoyl,2-hexadecanoyl, 18:1(11Z)/16:0)",
"compartment":"",
"formula":"C40H78O13P2",
"annotation":{
"InChI":"",
"mass":828.987,
"source":"bigg:pgp18111Z160"
}
},
{
"id":"pg18111Z160_c",
"name":"Phosphatidylglycerol (1-(11Z)-octadecenoyl,2-hexadecanoyl, 18:1(11Z)/16:0)",
"compartment":"",
"formula":"C40H77O10P",
"annotation":{
"InChI":"",
"mass":749.0071,
"source":"bigg:pg18111Z160"
}
},
{
"id":"mnt_c",
"name":"manninotriose",
"compartment":"",
"charge":0,
"formula":"C18H32O16",
"annotation":{
"InChI":"InChI=1S/C18H32O16/c19-1-5(21)9(23)10(24)6(22)3-31-17-16(30)14(28)12(26)8(34-17)4-32-18-15(29)13(27)11(25)7(2-20)33-18/h1,5-18,20-30H,2-4H2/t5-,6+,7+,8+,9+,10+,11-,12-,13-,14-,15+,16+,17-,18-/m0/s1",
"mass":"504.4371",
"source":"chebi:31005"
}
},
{
"id":"pant__R_c",
"name":"(R)-pantoate",
"compartment":"",
"charge":-1,
"formula":"C6H11O4",
"annotation":{
"InChI":"InChI=1S/C6H12O4/c1-6(2,3-7)4(8)5(9)10/h4,7-8H,3H2,1-2H3,(H,9,10)/p-1/t4-/m0/s1",
"mass":"147.1491",
"source":"chebi:15980"
}
},
{
"id":"2dhp_c",
"name":"2-dehydropantoate",
"compartment":"",
"charge":-1,
"formula":"C6H9O4",
"annotation":{
"InChI":"InChI=1S/C6H10O4/c1-6(2,3-7)4(8)5(9)10/h7H,3H2,1-2H3,(H,9,10)/p-1",
"mass":"145.1333",
"source":"chebi:11561"
}
},
{
"id":"4hoxoh_c",
"name":"4-hydroxy-2-oxohexanoate",
"compartment":"",
"charge":-1,
"formula":"C6H9O4",
"annotation":{
"InChI":"InChI=1S/C6H10O4/c1-2-4(7)3-5(8)6(9)10/h4,7H,2-3H2,1H3,(H,9,10)/p-1",
"mass":"145.1333",
"source":"chebi:53800"
}
},
{
"id":"2hchd_c",
"name":"2-Hydroxy-cis-hex-2,4-dienoate",
"compartment":"",
"charge":-1,
"formula":"C6H7O3",
"annotation":{
"InChI":"InChI=1S/C6H8O3/c1-2-3-4-5(7)6(8)9/h3-4H,2H2,1H3,(H,8,9)/p-1/b4-3+",
"mass":127.118,
"source":"chebi:1142"
}
},
{
"id":"myrsACP_c",
"name":"myristoyl-[acyl-carrier protein]",
"compartment":"",
"formula":"C14H27OSR",
"annotation":{
"InChI":"",
"mass":"",
"source":"chebi:50651"
}
},
{
"id":"3ipmmest_c",
"name":"3-isopropylmalate-methyl-ester",
"compartment":"",
"charge":-1,
"formula":"C8H13O5",
"annotation":{
"InChI":"",
"mass":"189.1858",
"source":"seed:cpd16875"
}
},
{
"id":"etha_c",
"name":"ethanolamine",
"compartment":"",
"charge":1,
"formula":"C2H8NO",
"annotation":{
"InChI":"InChI=1S/C2H7NO/c3-1-2-4/h4H,1-3H2/p+1",
"mass":"62.091",
"source":"chebi:57603"
}
},
{
"id":"xu5p__L_c",
"name":"L-xylulose 5-phosphate",
"compartment":"",
"charge":-2,
"formula":"C5H9O8P",
"annotation":{
"InChI":"InChI=1S/C5H11O8P/c6-1-3(7)5(9)4(8)2-13-14(10,11)12/h4-6,8-9H,1-2H2,(H2,10,11,12)/p-2/t4-,5-/m0/s1",
"mass":"228.0939",
"source":"chebi:57829"
}
},
{
"id":"dhcholestancoa_c",
"name":"3alpha,7alpha-Dihydroxy-5beta-cholestanoyl-CoA",
"compartment":"",
"charge":-4,
"formula":"C48H76N7O19P3S",
"annotation":{
"InChI":"InChI=1S/C48H80N7O19P3S/c1-26(30-10-11-31-36-32(13-16-48(30,31)6)47(5)15-12-29(56)20-28(47)21-33(36)57)8-7-9-27(2)45(62)78-19-18-50-35(58)14-17-51-43(61)40(60)46(3,4)23-71-77(68,69)74-76(66,67)70-22-34-39(73-75(63,64)65)38(59)44(72-34)55-25-54-37-41(49)52-24-53-42(37)55/h24-34,36,38-40,44,56-57,59-60H,7-23H2,1-6H3,(H,50,58)(H,51,61)(H,66,67)(H,68,69)(H2,49,52,53)(H2,63,64,65)/p-4/t26-,27?,28+,29-,30-,31+,32+,33-,34-,36+,38-,39-,40+,44-,47+,48-/m1/s1",
"mass":1180.1388,
"source":"biopath:3alpha,7alpha-Dihydroxy-5beta-cholestanoyl-CoA"
}
},
{
"id":"dhcholoylcoa_c",
"name":"(24E)-3alpha,7alpha-dihydroxy-5beta-cholest-24-en-26-oyl-CoA",
"compartment":"",
"charge":-4,
"formula":"C48H74N7O19P3S",
"annotation":{
"InChI":"InChI=1S/C48H78N7O19P3S/c1-26(30-10-11-31-36-32(13-16-48(30,31)6)47(5)15-12-29(56)20-28(47)21-33(36)57)8-7-9-27(2)45(62)78-19-18-50-35(58)14-17-51-43(61)40(60)46(3,4)23-71-77(68,69)74-76(66,67)70-22-34-39(73-75(63,64)65)38(59)44(72-34)55-25-54-37-41(49)52-24-53-42(37)55/h9,24-26,28-34,36,38-40,44,56-57,59-60H,7-8,10-23H2,1-6H3,(H,50,58)(H,51,61)(H,66,67)(H,68,69)(H2,49,52,53)(H2,63,64,65)/p-4/b27-9+/t26-,28+,29-,30-,31+,32+,33-,34-,36+,38-,39-,40+,44-,47+,48-/m1/s1",
"mass":"1178.1229",
"source":"chebi:87700"
}
},
{
"id":"mi13p_c",
"name":"1D-myo-inositol 1,3-biphosphate",
"compartment":"",
"charge":-4,
"formula":"C6H10O12P2",
"annotation":{
"InChI":"InChI=1S/C6H14O12P2/c7-1-2(8)5(17-19(11,12)13)4(10)6(3(1)9)18-20(14,15)16/h1-10H,(H2,11,12,13)(H2,14,15,16)/p-4/t1-,2-,3+,4+,5+,6-",
"mass":"336.0839",
"source":"chebi:83242"
}
},
{
"id":"mi134p_c",
"name":"1D-myo-inositol 1,3,4-trisphosphate",
"compartment":"",
"charge":-6,
"formula":"C6H9O15P3",
"annotation":{
"InChI":"InChI=1S/C6H15O15P3/c7-1-2(8)5(20-23(13,14)15)6(21-24(16,17)18)3(9)4(1)19-22(10,11)12/h1-9H,(H2,10,11,12)(H2,13,14,15)(H2,16,17,18)/p-6/t1-,2-,3+,4+,5+,6+/m1/s1",
"mass":"414.0479",
"source":"chebi:58414"
}
},
{
"id":"chtbs_c",
"name":"N,N'-diacetylchitobiose",
"compartment":"",
"charge":0,
"formula":"C16H28N2O11",
"annotation":{
"InChI":"InChI=1S/C16H28N2O11/c1-5(21)17-9-13(25)14(8(4-20)27-15(9)26)29-16-10(18-6(2)22)12(24)11(23)7(3-19)28-16/h7-16,19-20,23-26H,3-4H2,1-2H3,(H,17,21)(H,18,22)/t7-,8-,9-,10-,11-,12-,13-,14-,15?,16+/m1/s1",
"mass":"424.4003",
"source":"chebi:28681"
}
},
{
"id":"mleneh4spt_c",
"name":"N5,N10-methylene-5,6,7,8-tetrahydromethanopterin",
"compartment":"",
"charge":-4,
"formula":"C36H48N7O19P",
"annotation":{
"InChI":"",
"mass":"913.7756",
"source":"seed:cpd15894"
}
},
{
"id":"mh4spt_c",
"name":"5-methyltetrahydrosarcinapterin",
"compartment":"",
"charge":-4,
"formula":"C36H50N7O19P",
"annotation":{
"InChI":"InChI=1S/C36H54N7O19P/c1-15(26-16(2)39-31-27(43(26)3)33(54)42-36(37)41-31)38-18-6-4-17(5-7-18)12-20(44)28(50)21(45)13-59-35-30(52)29(51)23(61-35)14-60-63(57,58)62-22(9-11-25(48)49)32(53)40-19(34(55)56)8-10-24(46)47/h4-7,15-16,19-23,26,28-30,35,38,44-45,50-52H,8-14H2,1-3H3,(H,40,53)(H,46,47)(H,48,49)(H,55,56)(H,57,58)(H4,37,39,41,42,54)/p-4/t15-,16+,19+,20+,21-,22+,23-,26+,28+,29-,30-,35+/m1/s1",
"mass":"915.7915",
"source":"chebi:64267"
}
},
{
"id":"lipa_c",
"name":"alpha-Kdo-(2->4)-alpha-Kdo-(2->6)-lipid A",
"compartment":"",
"charge":-6,
"formula":"C110H196N2O39P2",
"annotation":{
"InChI":"InChI=1S/C110H202N2O39P2/c1-7-13-19-25-31-37-38-44-50-56-62-68-92(123)142-82(66-60-54-48-42-35-29-23-17-11-5)72-94(125)146-104-96(112-90(121)71-81(65-59-53-47-41-34-28-22-16-10-4)141-91(122)67-61-55-49-43-36-30-24-18-12-6)105(144-88(102(104)150-152(133,134)135)78-140-109(107(129)130)74-86(98(127)101(148-109)85(119)76-114)147-110(108(131)132)73-83(117)97(126)100(149-110)84(118)75-113)139-77-87-99(128)103(145-93(124)70-80(116)64-58-52-46-40-33-27-21-15-9-3)95(106(143-87)151-153(136,137)138)111-89(120)69-79(115)63-57-51-45-39-32-26-20-14-8-2/h79-88,95-106,113-119,126-128H,7-78H2,1-6H3,(H,111,120)(H,112,121)(H,129,130)(H,131,132)(H2,133,134,135)(H2,136,137,138)/p-6/t79-,80-,81-,82-,83-,84-,85-,86-,87-,88-,95-,96-,97-,98-,99-,100-,101-,102-,103-,104-,105-,106-,109-,110-/m1/s1",
"mass":"2232.6708",
"source":"chebi:58540"
}
},
{
"id":"enlipa_c",
"name":"7-O-[2-aminoethoxy(hydroxy)phosphoryl]-alpha-Kdo-(2->4)-alpha-Kdo-(2->6)-lipid A",
"compartment":"",
"charge":-6,
"formula":"C112H202N3O42P3",
"annotation":{
"InChI":"InChI=1S/C112H208N3O42P3/c1-7-13-19-25-31-37-38-44-50-56-62-68-94(125)147-84(66-60-54-48-42-35-29-23-17-11-5)74-96(127)151-106-98(115-92(123)73-83(65-59-53-47-41-34-28-22-16-10-4)146-93(124)67-61-55-49-43-36-30-24-18-12-6)107(143-79-89-101(130)105(150-95(126)72-82(119)64-58-52-46-40-33-27-21-15-9-3)97(108(148-89)157-159(138,139)140)114-91(122)71-81(118)63-57-51-45-39-32-26-20-14-8-2)149-90(104(106)156-158(135,136)137)80-144-111(109(131)132)76-87(100(129)102(153-111)86(121)77-116)152-112(110(133)134)75-85(120)99(128)103(154-112)88(78-117)155-160(141,142)145-70-69-113/h81-90,97-108,116-121,128-130H,7-80,113H2,1-6H3,(H,114,122)(H,115,123)(H,131,132)(H,133,134)(H,141,142)(H2,135,136,137)(H2,138,139,140)/p-6/t81-,82-,83-,84-,85-,86-,87-,88-,89-,90-,97-,98-,99-,100-,101-,102-,103-,104-,105-,106-,107-,108-,111-,112-/m1/s1",
"mass":"2355.7185",
"source":"chebi:60085"
}
},
{
"id":"orot5p_c",
"name":"orotidine 5'-phosphate",
"compartment":"",
"charge":-3,
"formula":"C10H10N2O11P",
"annotation":{
"InChI":"InChI=1S/C10H13N2O11P/c13-5-1-3(9(16)17)12(10(18)11-5)8-7(15)6(14)4(23-8)2-22-24(19,20)21/h1,4,6-8,14-15H,2H2,(H,16,17)(H,11,13,18)(H2,19,20,21)/p-3/t4-,6-,7-,8-/m1/s1",
"mass":"365.167",
"source":"chebi:57538"
}
},
{
"id":"m1mpdol__L_c",
"name":"alpha-D-mannosyl-beta-D-mannosyl-diacylchitobiosyldiphosphodolichol, human liver homolog",
"compartment":"",
"formula":"C1360H2228N20O270P20",
"annotation":{
"InChI":"",
"mass":23799.6896,
"source":"bigg:m1mpdol__L"
}
},
{
"id":"mpdol__L_c",
"name":"beta-D-Mannosyldiacetylchitobiosyldiphosphodolichol, human liver homolog",
"compartment":"",
"formula":"C1300H2128N20O220P20",
"annotation":{
"InChI":"",
"mass":22178.2836,
"source":"bigg:mpdol__L"
}
},
{
"id":"tag1601819Z1845Z9Z12Z15Z_c",
"name":"Triacylglycerol (16:0/18:1(9Z)/18:4(5Z,9Z,12Z,15Z))",
"compartment":"",
"formula":"C55H96O6",
"annotation":{
"InChI":"",
"mass":853.3471,
"source":"bigg:tag1601819Z1845Z9Z12Z15Z"
}
},
{
"id":"mcom_c",
"name":"methyl-coenzyme M",
"compartment":"",
"charge":-1,
"formula":"C3H7O3S2",
"annotation":{
"InChI":"InChI=1S/C3H8O3S2/c1-7-2-3-8(4,5)6/h2-3H2,1H3,(H,4,5,6)/p-1",
"mass":"155.2159",
"source":"chebi:58286"
}
},
{
"id":"com_c",
"name":"coenzyme M",
"compartment":"",
"charge":-1,
"formula":"C2H5O3S2",
"annotation":{
"InChI":"InChI=1S/C2H6O3S2/c3-7(4,5)2-1-6/h6H,1-2H2,(H,3,4,5)/p-1",
"mass":"141.1893",
"source":"chebi:58319"
}
},
{
"id":"ap4a_c",
"name":"P(1),P(4)-bis(5'-adenosyl) tetraphosphate",
"compartment":"",
"charge":-4,
"formula":"C20H24N10O19P4",
"annotation":{
"InChI":"InChI=1S/C20H28N10O19P4/c21-15-9-17(25-3-23-15)29(5-27-9)19-13(33)11(31)7(45-19)1-43-50(35,36)47-52(39,40)49-53(41,42)48-51(37,38)44-2-8-12(32)14(34)20(46-8)30-6-28-10-16(22)24-4-26-18(10)30/h3-8,11-14,19-20,31-34H,1-2H2,(H,35,36)(H,37,38)(H,39,40)(H,41,42)(H2,21,23,25)(H2,22,24,26)/p-4/t7-,8-,11-,12-,13-,14-,19-,20-/m1/s1",
"mass":"832.3552",
"source":"chebi:58141"
}
},
{
"id":"cdpdodecg_c",
"name":"CDP-1,2-dioctadecanoylglycerol",
"compartment":"",
"charge":-2,
"formula":"C48H87N3O15P2",
"annotation":{
"InChI":"InChI=1S/C48H89N3O15P2/c1-3-5-7-9-11-13-15-17-19-21-23-25-27-29-31-33-43(52)61-37-40(64-44(53)34-32-30-28-26-24-22-20-18-16-14-12-10-8-6-4-2)38-62-67(57,58)66-68(59,60)63-39-41-45(54)46(55)47(65-41)51-36-35-42(49)50-48(51)56/h35-36,40-41,45-47,54-55H,3-34,37-39H2,1-2H3,(H,57,58)(H,59,60)(H2,49,50,56)/p-2/t40-,41-,45-,46-,47-/m1/s1",
"mass":"1008.163",
"source":"metacyc:CPD-12814"
}
},
{
"id":"pgp180_c",
"name":"phosphatidylglycerophosphate (dioctadecanoyl, n-C18:0)",
"compartment":"",
"charge":-3,
"formula":"C42H81O13P2",
"annotation":{
"InChI":"InChI=1S/C42H84O13P2/c1-3-5-7-9-11-13-15-17-19-21-23-25-27-29-31-33-41(44)51-37-40(38-54-57(49,50)53-36-39(43)35-52-56(46,47)48)55-42(45)34-32-30-28-26-24-22-20-18-16-14-12-10-8-6-4-2/h39-40,43H,3-38H2,1-2H3,(H,49,50)(H2,46,47,48)/p-3/t39-,40+/m0/s1",
"mass":"856.0323",
"source":"metacyc:CPD-12820"
}
},
{
"id":"murein5p3p_c",
"name":"two linked disacharide pentapeptide and tripeptide murein units (uncrosslinked, middle of chain)",
"compartment":"",
"charge":-4,
"formula":"C74H114N14O40",
"annotation":{
"InChI":"",
"mass":"1839.7668",
"source":"seed:cpd15509"
}
},
{
"id":"1agpg140_c",
"name":"1-tetradecanoyl-sn-glycero-3-phospho-(1'-sn-glycerol)",
"compartment":"",
"charge":-1,
"formula":"C20H40O9P",
"annotation":{
"InChI":"InChI=1S/C20H41O9P/c1-2-3-4-5-6-7-8-9-10-11-12-13-20(24)27-15-19(23)17-29-30(25,26)28-16-18(22)14-21/h18-19,21-23H,2-17H2,1H3,(H,25,26)/p-1/t18-,19+/m0/s1",
"mass":"455.5",
"source":"chebi:72826"
}
},
{
"id":"thrnt_c",
"name":"L-threonate",
"compartment":"",
"charge":-1,
"formula":"C4H7O5",
"annotation":{
"InChI":"InChI=1S/C4H8O5/c5-1-2(6)3(7)4(8)9/h2-3,5-7H,1H2,(H,8,9)/p-1/t2-,3+/m0/s1",
"mass":"135.0954",
"source":"chebi:57561"
}
},
{
"id":"iamoh_c",
"name":"3-methylbutanol",
"compartment":"",
"charge":0,
"formula":"C5H12O",
"annotation":{
"InChI":"InChI=1S/C5H12O/c1-5(2)3-4-6/h5-6H,3-4H2,1-2H3",
"mass":"88.1482",
"source":"chebi:15837"
}
},
{
"id":"ksi_deg38_c",
"name":"keratan sulfate I, degradation product 38",
"compartment":"",
"formula":"C54H91N3O41",
"annotation":{
"InChI":"",
"mass":"1438.2958",
"source":"bigg:ksi_deg38"
}
},
{
"id":"ksi_deg37_c",
"name":"keratan sulfate I, degradation product 37",
"compartment":"",
"formula":"C62H104N4O46",
"annotation":{
"InChI":"",
"mass":"1641.4884",
"source":"bigg:ksi_deg37"
}
},
{
"id":"uaagmda_c",
"name":"N-acetylmuramoyl-L-alanyl-D-glutamyl-meso-2,6-diaminopimelyl-D-alanyl-D-alanine-diphosphoundecaprenyl-N-acetylglucosamine",
"compartment":"",
"charge":-4,
"formula":"C95H152N8O28P2",
"annotation":{
"InChI":"InChI=1S/C95H156N8O28P2/c1-58(2)30-19-31-59(3)32-20-33-60(4)34-21-35-61(5)36-22-37-62(6)38-23-39-63(7)40-24-41-64(8)42-25-43-65(9)44-26-45-66(10)46-27-47-67(11)48-28-49-68(12)54-55-125-132(121,122)131-133(123,124)130-95-82(101-74(18)107)86(85(79(57-105)128-95)129-94-81(100-73(17)106)84(110)83(109)78(56-104)127-94)126-72(16)89(113)97-70(14)88(112)103-77(93(119)120)52-53-80(108)102-76(51-29-50-75(96)92(117)118)90(114)98-69(13)87(111)99-71(15)91(115)116/h30,32,34,36,38,40,42,44,46,48,54,69-72,75-79,81-86,94-95,104-105,109-110H,19-29,31,33,35,37,39,41,43,45,47,49-53,55-57,96H2,1-18H3,(H,97,113)(H,98,114)(H,99,111)(H,100,106)(H,101,107)(H,102,108)(H,103,112)(H,115,116)(H,117,118)(H,119,120)(H,121,122)(H,123,124)/p-4/b59-32+,60-34+,61-36-,62-38-,63-40-,64-42-,65-44-,66-46-,67-48-,68-54-/t69-,70+,71-,72-,75-,76+,77-,78-,79-,81-,82-,83-,84-,85-,86-,94+,95-/m1/s1",
"mass":"1916.2077",
"source":"chebi:61388"
}
},
{
"id":"peptido_kt_c",
"name":"Peptidoglycan subunit of P.putida KT2440",
"compartment":"",
"charge":-2,
"formula":"C40H62N8O21",
"annotation":{
"InChI":"",
"mass":"990.9613",
"source":"seed:cpd16743"
}
},
{
"id":"C120mclPHA_c",
"name":"C12:0-Medium-chain length Polyhydroxyalkanoate.",
"compartment":"",
"formula":"C12H22O2R",
"annotation":{
"InChI":"",
"mass":"",
"source":"seed:cpd16745"
}
},
{
"id":"R_3hddcoa_c",
"name":"(3R)-hydroxydodecanoyl-CoA",
"compartment":"",
"charge":-4,
"formula":"C33H54N7O18P3S",
"annotation":{
"InChI":"InChI=1S/C33H58N7O18P3S/c1-4-5-6-7-8-9-10-11-21(41)16-24(43)62-15-14-35-23(42)12-13-36-31(46)28(45)33(2,3)18-55-61(52,53)58-60(50,51)54-17-22-27(57-59(47,48)49)26(44)32(56-22)40-20-39-25-29(34)37-19-38-30(25)40/h19-22,26-28,32,41,44-45H,4-18H2,1-3H3,(H,35,42)(H,36,46)(H,50,51)(H,52,53)(H2,34,37,38)(H2,47,48,49)/p-4/t21-,22-,26-,27-,28+,32-/m1/s1",
"mass":"961.8042",
"source":"chebi:74276"
}
},
{
"id":"m4mpdol_U_c",
"name":"(alpha-D-Mannosyl)4-beta-D-mannosyl-diacetylchitobiosyldiphosphodolichol, human uterine homolog",
"compartment":"",
"formula":"C1485H2440N20O420P20",
"annotation":{
"InChI":"",
"mass":"27914.6203",
"source":"bigg:m4mpdol_U"
}
},
{
"id":"cechddd_c",
"name":"3-(cis-5,6-dihydroxycyclohexa-1,3-dienyl)propanoate",
"compartment":"",
"charge":-1,
"formula":"C9H11O4",
"annotation":{
"InChI":"InChI=1S/C9H12O4/c10-7-3-1-2-6(9(7)13)4-5-8(11)12/h1-3,7,9-10,13H,4-5H2,(H,11,12)/p-1/t7-,9+/m1/s1",
"mass":"183.1812",
"source":"chebi:60087"
}
},
{
"id":"pppn_c",
"name":"3-phenylpropanoate",
"compartment":"",
"charge":-1,
"formula":"C9H9O2",
"annotation":{
"InChI":"InChI=1S/C9H10O2/c10-9(11)7-6-8-4-2-1-3-5-8/h1-5H,6-7H2,(H,10,11)/p-1",
"mass":"149.1666",
"source":"chebi:51057"
}
},
{
"id":"lps_hexa_c",
"name":"LPS with hexaacyl lipidA",
"compartment":"",
"formula":"C160H279N3O79P2",
"annotation":{
"InChI":"",
"mass":3570.8475,
"source":"bigg:lps_hexa"
}
},
{
"id":"kokdo_laur_hde_lipid4_c",
"name":"KO-KDO-laur-hde-lipid4",
"compartment":"",
"formula":"C112H198N2O40P2",
"annotation":{
"InChI":"",
"mass":2274.7074,
"source":"bigg:kokdo_laur_hde_lipid4"
}
},
{
"id":"adphep_DD_c",
"name":"ADP-D-glycero-D-manno-heptose",
"compartment":"",
"charge":-2,
"formula":"C17H25N5O16P2",
"annotation":{
"InChI":"InChI=1S/C17H27N5O16P2/c18-14-7-15(20-3-19-14)22(4-21-7)16-11(28)8(25)6(35-16)2-34-39(30,31)38-40(32,33)37-17-12(29)9(26)10(27)13(36-17)5(24)1-23/h3-6,8-13,16-17,23-29H,1-2H2,(H,30,31)(H,32,33)(H2,18,19,20)/p-2/t5-,6-,8-,9+,10+,11-,12+,13-,16-,17?/m1/s1",
"mass":"617.3518",
"source":"chebi:57863"
}
},
{
"id":"rbflvrd_c",
"name":"reduced riboflavin",
"compartment":"",
"charge":0,
"formula":"C17H22N4O6",
"annotation":{
"InChI":"InChI=1S/C17H22N4O6/c1-7-3-9-10(4-8(7)2)21(5-11(23)14(25)12(24)6-22)15-13(18-9)16(26)20-17(27)19-15/h3-4,11-12,14,18,22-25H,5-6H2,1-2H3,(H2,19,20,26,27)/t11-,12+,14-/m0/s1",
"mass":"378.3798",
"source":"chebi:17607"
}
},
{
"id":"ggptrc_c",
"name":"gamma-L-glutamylputrescine",
"compartment":"",
"charge":1,
"formula":"C9H20N3O3",
"annotation":{
"InChI":"InChI=1S/C9H19N3O3/c10-5-1-2-6-12-8(13)4-3-7(11)9(14)15/h7H,1-6,10-11H2,(H,12,13)(H,14,15)/p+1/t7-/m0/s1",
"mass":"218.2734",
"source":"chebi:58731"
}
},
{
"id":"ggbutal_c",
"name":"gamma-glutamyl-gamma-aminobutyraldehyde",
"compartment":"",
"charge":0,
"formula":"C9H16N2O4",
"annotation":{
"InChI":"InChI=1S/C9H16N2O4/c10-7(9(14)15)3-4-8(13)11-5-1-2-6-12/h6-7H,1-5,10H2,(H,11,13)(H,14,15)/t7-/m0/s1",
"mass":"216.2343",
"source":"chebi:61508"
}
},
{
"id":"decdr_tb_c",
"name":"decaprenylphosphoryl-beta-D-5-ribose",
"compartment":"",
"charge":-1,
"formula":"C55H90O8P",
"annotation":{
"InChI":"",
"mass":910.2721,
"source":"seed:cpd15948"
}
},
{
"id":"kdo2lipid4Ln_c",
"name":"KDO(2)-lipid IV(A) with laurate (glucosediaminyl)",
"compartment":"",
"formula":"C96H172N4O36P2",
"annotation":{
"InChI":"",
"mass":2020.3456,
"source":"bigg:kdo2lipid4Ln"
}
},
{
"id":"kdo2lipid4n_c",
"name":"KDO(2)-lipid IV(A) (glucosediaminyl)",
"compartment":"",
"formula":"C84H150N4O35P2",
"annotation":{
"InChI":"",
"mass":1838.0431,
"source":"bigg:kdo2lipid4n"
}
},
{
"id":"ddcaACP_c",
"name":"a dodecanoyl-[acp]",
"compartment":"",
"formula":"C12H23OSR",
"annotation":{
"InChI":"",
"mass":"",
"source":"metacyc:Dodecanoyl-ACPs"
}
},
{
"id":"5mta_c",
"name":"S-methyl-5'-thioadenosine",
"compartment":"",
"charge":0,
"formula":"C11H15N5O3S",
"annotation":{
"InChI":"InChI=1S/C11H15N5O3S/c1-20-2-5-7(17)8(18)11(19-5)16-4-15-6-9(12)13-3-14-10(6)16/h3-5,7-8,11,17-18H,2H2,1H3,(H2,12,13,14)/t5-,7-,8-,11-/m1/s1",
"mass":"297.3335",
"source":"chebi:17509"
}
},
{
"id":"1acpc_c",
"name":"1-aminocyclopropane-1-carboxylate",
"compartment":"",
"charge":0,
"formula":"C4H7NO2",
"annotation":{
"InChI":"InChI=1S/C4H7NO2/c5-4(1-2-4)3(6)7/h1-2,5H2,(H,6,7)",
"mass":"101.1039",
"source":"chebi:58360"
}
},
{
"id":"cs_a_b_pre2_c",
"name":"chondroitin sulfate A (GalNAc4S-GlcA) and B (IdoA2S-GalNAc4S), precursor 2",
"compartment":"",
"formula":"C37H54NO37S2R",
"annotation":{
"InChI":"",
"mass":"",
"source":"bigg:cs_a_b_pre2"
}
},
{
"id":"cs_a_b_pre3_c",
"name":"chondroitin sulfate A (GalNAc4S-GlcA) and B (IdoA2S-GalNAc4S), precursor 3",
"compartment":"",
"formula":"C45H67N2O42S2R",
"annotation":{
"InChI":"",
"mass":"",
"source":"bigg:cs_a_b_pre3"
}
},
{
"id":"4mcat_c",
"name":"4-methylcatechol",
"compartment":"",
"charge":0,
"formula":"C7H8O2",
"annotation":{
"InChI":"InChI=1S/C7H8O2/c1-5-2-3-6(8)7(9)4-5/h2-4,8-9H,1H3",
"mass":"124.1372",
"source":"chebi:17254"
}
},
{
"id":"dh4mchc_c",
"name":"(1R,6S)-1,6-dihydroxy-4-methylcyclohexa-2,4-diene-1-carboxylate",
"compartment":"",
"charge":-1,
"formula":"C8H9O4",
"annotation":{
"InChI":"InChI=1S/C8H10O4/c1-5-2-3-8(12,7(10)11)6(9)4-5/h2-4,6,9,12H,1H3,(H,10,11)/p-1/t6-,8+/m0/s1",
"mass":"169.1547",
"source":"chebi:58768"
}
},
{
"id":"bvite_c",
"name":"beta-tocopherol",
"compartment":"",
"charge":0,
"formula":"C28H48O2",
"annotation":{
"InChI":"InChI=1S/C28H48O2/c1-20(2)11-8-12-21(3)13-9-14-22(4)15-10-17-28(7)18-16-25-24(6)26(29)19-23(5)27(25)30-28/h19-22,29H,8-18H2,1-7H3/t21-,22-,28-/m1/s1",
"mass":"416.6795",
"source":"chebi:47771"
}
},
{
"id":"avite1_c",
"name":"(+)-alpha-tocopherol",
"compartment":"",
"charge":0,
"formula":"C29H50O2",
"annotation":{
"InChI":"InChI=1S/C29H50O2/c1-20(2)12-9-13-21(3)14-10-15-22(4)16-11-18-29(8)19-17-26-25(7)27(30)23(5)24(6)28(26)31-29/h20-22,30H,9-19H2,1-8H3/t21-,22-,29-/m1/s1",
"mass":"430.7061",
"source":"chebi:18145"
}
},
{
"id":"m6masnC_c",
"name":"(alpha-D-mannosyl)6-beta-D-mannosyl-diacetylchitobiosyl-L-asparagine (protein)",
"compartment":"",
"formula":"C58H97N2O45R",
"annotation":{
"InChI":"",
"mass":"",
"source":"bigg:m6masnA"
}
},
{
"id":"clpnd_c",
"name":"(7Z,10Z,13Z,16Z,19Z)-docosapentaenoate",
"compartment":"",
"charge":-1,
"formula":"C22H33O2",
"annotation":{
"InChI":"InChI=1S/C22H34O2/c1-2-3-4-5-6-7-8-9-10-11-12-13-14-15-16-17-18-19-20-21-22(23)24/h3-4,6-7,9-10,12-13,15-16H,2,5,8,11,14,17-21H2,1H3,(H,23,24)/p-1/b4-3-,7-6-,10-9-,13-12-,16-15-",
"mass":"329.4962",
"source":"chebi:77224"
}
},
{
"id":"mgdg184_6_9_12_15_c",
"name":"1,2-Diacyl-3-beta-D-galactosyl-sn-glycerol (n-C18 4)",
"compartment":"",
"formula":"C45H70O10",
"annotation":{
"InChI":"",
"mass":771.0313,
"source":"bigg:mgdg184_6_9_12_15"
}
},
{
"id":"12dgr184_6_9_12_15_c",
"name":"1,2-Diacyl-sn-glycerol (dioctadec-6-9-12-15-tetraenoyl, n-C18 4)",
"compartment":"",
"formula":"C39H60O5",
"annotation":{
"InChI":"",
"mass":608.8907,
"source":"bigg:12dgr184_6_9_12_15"
}
},
{
"id":"s2l2n2m2masn_c",
"name":"de-Fuc form of PA6",
"compartment":"",
"formula":"C84H135N6O61R",
"annotation":{
"InChI":"",
"mass":"",
"source":"bigg:s2l2n2m2masn"
}
},
{
"id":"s2l2fn2m2masn_c",
"name":"PA6",
"compartment":"",
"formula":"C90H145N6O65R",
"annotation":{
"InChI":"",
"mass":"",
"source":"bigg:s2l2fn2m2masn"
}
},
{
"id":"n2m2nmasn_c",
"name":"N-acetyl-beta-D-glucosaminyl-1,2-alpha-D-mannosyl-1,3-(N-acetyl-beta-D-glucosaminyl-1,2-alpha-D-mannosyl-1,6)-(N-acetyl-beta-D-glucosaminyl-1,4)-beta-D-mannosyl-1,4-N-acetyl-beta-D-glucosaminyl-R",
"compartment":"",
"formula":"C58H96N5O40R",
"annotation":{
"InChI":"",
"mass":"",
"source":"metacyc:TRI-N-ACETYL-BETA-D-GLUCOSAMINYL"
}
},
{
"id":"n2m2masn_c",
"name":"((N-acetyl-D-glucosaminyl)2-(alpha-D-mannosyl)2-beta-D-mannosyl-diacetylchitobiosyl)-L-asparagine (protein)",
"compartment":"",
"formula":"C50H83N4O35R",
"annotation":{
"InChI":"",
"mass":"",
"source":"bigg:n2m2masn"
}
},
{
"id":"em2emgacpail_hs_c",
"name":"(phosphoethanolaminyl-dimannosyl),(phosphoethanolaminyl)-mannosyl-glucosaminyl-acylphosphatidylinositol (H7)",
"compartment":"",
"formula":"C53H100N3O35P3RCO2R2CO2",
"annotation":{
"InChI":"",
"mass":"",
"source":"bigg:em2emgacpail_hs"
}
},
{
"id":"gpi_hs_c",
"name":"glycophosphatidylinositol (GPI) anchor precursor (3-(phosphoethanolaminyl-mannosyl)-glucosaminyl-acylphosphatidylinositol) (H8)",
"compartment":"",
"formula":"C55H106N4O38P4RCO2R2CO2",
"annotation":{
"InChI":"",
"mass":"",
"source":"bigg:gpi_hs"
}
},
{
"id":"ggagicolipa_c",
"name":"glucosyl-galactosyl-glucosyl-inner core oligosaccharide lipid A",
"compartment":"",
"charge":-11,
"formula":"C163H281N2O89P4",
"annotation":{
"InChI":"InChI=1S/C163H292N2O89P4/c1-8-14-20-26-32-38-39-45-51-57-63-69-110(185)230-92(67-61-55-49-43-36-30-24-18-12-5)73-112(187)237-143-114(165-108(183)72-91(66-60-54-48-42-35-29-23-17-11-4)229-109(184)68-62-56-50-44-37-31-25-19-13-6)149(225-85-104-119(192)142(236-111(186)71-90(174)65-59-53-47-41-34-28-22-16-10-3)113(150(233-104)254-258(221,222)223)164-107(182)70-89(173)64-58-52-46-40-33-27-21-15-9-2)235-106(141(143)251-255(212,213)214)87-227-161(158(206)207)75-100(247-163(160(210)211)76-101(246-162(159(208)209)74-93(175)116(189)134(248-162)95(177)78-167)140(138(250-163)98(180)81-170)241-153-128(201)121(194)115(188)88(7)228-153)139(137(249-161)97(179)80-169)242-156-131(204)145(147(252-256(215,216)217)135(239-156)96(178)79-168)245-157-132(205)146(148(253-257(218,219)220)136(240-157)99(181)84-224-152-127(200)124(197)125(198)133(238-152)94(176)77-166)244-155-130(203)144(243-154-129(202)123(196)118(191)103(83-172)232-154)120(193)105(234-155)86-226-151-126(199)122(195)117(190)102(82-171)231-151/h88-106,113-157,166-181,188-205H,8-87H2,1-7H3,(H,164,182)(H,165,183)(H,206,207)(H,208,209)(H,210,211)(H2,212,213,214)(H2,215,216,217)(H2,218,219,220)(H2,221,222,223)/p-11/t88?,89-,90-,91-,92-,93?,94?,95?,96?,97?,98?,99?,100?,101?,102?,103?,104-,105?,106?,113-,114-,115?,116?,117?,118?,119-,120?,121?,122?,123?,124?,125?,126?,127?,128?,129?,130?,131?,132?,133?,134?,135?,136?,137?,138?,139?,140?,141-,142-,143-,144?,145?,146?,147?,148?,149-,150?,151?,152?,153?,154?,155?,156?,157?,161?,162?,163?/m1/s1",
"mass":"3816.8303",
"source":"metacyc:CPD0-2261"
}
},
{
"id":"gagicolipa_c",
"name":"galactosyl-glucosyl-inner core oligosaccharide lipid A",
"compartment":"",
"charge":-11,
"formula":"C157H271N2O84P4",
"annotation":{
"InChI":"InChI=1S/C157H282N2O84P4/c1-8-14-20-26-32-38-39-45-51-57-63-69-108(178)221-91(67-61-55-49-43-36-30-24-18-12-5)73-110(180)227-139-112(159-106(176)72-90(66-60-54-48-42-35-29-23-17-11-4)220-107(177)68-62-56-50-44-37-31-25-19-13-6)144(216-85-103-117(185)138(226-109(179)71-89(167)65-59-53-47-41-34-28-22-16-10-3)111(145(223-103)243-247(212,213)214)158-105(175)70-88(166)64-58-52-46-40-33-27-21-15-9-2)225-104(137(139)240-244(203,204)205)86-218-155(152(197)198)75-99(236-157(154(201)202)76-100(235-156(153(199)200)74-92(168)114(182)130(237-156)94(170)78-161)136(134(239-157)97(173)81-164)231-148-125(193)118(186)113(181)87(7)219-148)135(133(238-155)96(172)80-163)232-150-127(195)140(142(241-245(206,207)208)131(229-150)95(171)79-162)234-151-128(196)141(233-149-126(194)120(188)116(184)102(224-149)84-217-146-123(191)119(187)115(183)101(82-165)222-146)143(242-246(209,210)211)132(230-151)98(174)83-215-147-124(192)121(189)122(190)129(228-147)93(169)77-160/h87-104,111-151,160-174,181-196H,8-86H2,1-7H3,(H,158,175)(H,159,176)(H,197,198)(H,199,200)(H,201,202)(H2,203,204,205)(H2,206,207,208)(H2,209,210,211)(H2,212,213,214)/p-11/t87?,88-,89-,90-,91-,92?,93?,94?,95?,96?,97?,98?,99?,100?,101?,102?,103-,104?,111-,112-,113?,114?,115?,116?,117-,118?,119?,120?,121?,122?,123?,124?,125?,126?,127?,128?,129?,130?,131?,132?,133?,134?,135?,136?,137-,138-,139-,140?,141?,142?,143?,144-,145?,146?,147?,148?,149?,150?,151?,155?,156?,157?/m1/s1",
"mass":"3654.6897",
"source":"metacyc:CPD0-2258"
}
},
{
"id":"35dhphaccoa_c",
"name":"3 5 Dihydroxyphenylacetyl CoA",
"compartment":"",
"formula":"C29H42N7O19P3S",
"annotation":{
"InChI":"",
"mass":917.6656,
"source":"bigg:35dhphaccoa"
}
},
{
"id":"35dhpha_c",
"name":"3 5 Dihydroxyphenylacetic acid",
"compartment":"",
"formula":"C8H8O4",
"annotation":{
"InChI":"",
"mass":168.1467,
"source":"bigg:35dhpha"
}
},
{
"id":"4hglu_c",
"name":"4-hydroxy-L-glutamate",
"compartment":"",
"charge":-1,
"formula":"C5H8NO5",
"annotation":{
"InChI":"InChI=1S/C5H9NO5/c6-2(4(8)9)1-3(7)5(10)11/h2-3,7H,1,6H2,(H,8,9)(H,10,11)/p-1/t2-,3?/m0/s1",
"mass":"162.1207",
"source":"chebi:32812"
}
},
{
"id":"lnlncacoa_c",
"name":"(9Z,12Z,15Z)-octadecatrienoyl-CoA",
"compartment":"",
"charge":-4,
"formula":"C39H60N7O17P3S",
"annotation":{
"InChI":"InChI=1S/C39H64N7O17P3S/c1-4-5-6-7-8-9-10-11-12-13-14-15-16-17-18-19-30(48)67-23-22-41-29(47)20-21-42-37(51)34(50)39(2,3)25-60-66(57,58)63-65(55,56)59-24-28-33(62-64(52,53)54)32(49)38(61-28)46-27-45-31-35(40)43-26-44-36(31)46/h5-6,8-9,11-12,26-28,32-34,38,49-50H,4,7,10,13-25H2,1-3H3,(H,41,47)(H,42,51)(H,55,56)(H,57,58)(H2,40,43,44)(H2,52,53,54)/p-4/b6-5-,9-8-,12-11-/t28-,32-,33-,34+,38-/m1/s1",
"mass":"1023.9167",
"source":"chebi:74034"
}
},
{
"id":"tdecoa_c",
"name":"tetradecenoyl-CoA",
"compartment":"",
"charge":-3,
"formula":"C35H57N7O17P3S",
"annotation":{
"InChI":"",
"mass":972.8501,
"source":"chebi:26900"
}
},
{
"id":"sucorn_c",
"name":"N(2)-succinyl-L-ornithine",
"compartment":"",
"charge":-1,
"formula":"C9H15N2O5",
"annotation":{
"InChI":"InChI=1S/C9H16N2O5/c10-5-1-2-6(9(15)16)11-7(12)3-4-8(13)14/h6H,1-5,10H2,(H,11,12)(H,13,14)(H,15,16)/p-1/t6-/m0/s1",
"mass":"231.2258",
"source":"chebi:58514"
}
},
{
"id":"sucgsa_c",
"name":"N-succinyl-L-glutamate 5-semialdehyde",
"compartment":"",
"charge":-2,
"formula":"C9H11NO6",
"annotation":{
"InChI":"InChI=1S/C9H13NO6/c11-5-1-2-6(9(15)16)10-7(12)3-4-8(13)14/h5-6H,1-4H2,(H,10,12)(H,13,14)(H,15,16)/p-2/t6-/m0/s1",
"mass":"229.1867",
"source":"chebi:58520"
}
},
{
"id":"2mbtoh_c",
"name":"2-methylbutan-1-ol",
"compartment":"",
"charge":0,
"formula":"C5H12O",
"annotation":{
"InChI":"InChI=1S/C5H12O/c1-3-5(2)4-6/h5-6H,3-4H2,1-2H3",
"mass":"88.1482",
"source":"chebi:48945"
}
},
{
"id":"2mbald_c",
"name":"2-methylbutanal",
"compartment":"",
"charge":0,
"formula":"C5H10O",
"annotation":{
"InChI":"InChI=1S/C5H10O/c1-3-5(2)4-6/h4-5H,3H2,1-2H3",
"mass":"86.1323",
"source":"chebi:16182"
}
},
{
"id":"2ddg6p_c",
"name":"2-dehydro-3-deoxy-6-phospho-D-gluconate",
"compartment":"",
"charge":-3,
"formula":"C6H8O9P",
"annotation":{
"InChI":"InChI=1S/C6H11O9P/c7-3(1-4(8)6(10)11)5(9)2-15-16(12,13)14/h3,5,7,9H,1-2H2,(H,10,11)(H2,12,13,14)/p-3/t3-,5+/m0/s1",
"mass":"255.0961",
"source":"chebi:57569"
}
},
{
"id":"anth_c",
"name":"anthranilate",
"compartment":"",
"charge":-1,
"formula":"C7H6NO2",
"annotation":{
"InChI":"InChI=1S/C7H7NO2/c8-6-4-2-1-3-5(6)7(9)10/h1-4H,8H2,(H,9,10)/p-1",
"mass":"136.128",
"source":"chebi:16567"
}
},
{
"id":"ugmr_c",
"name":"UDP-N-glycolylmuramate",
"compartment":"",
"charge":-3,
"formula":"C20H28N3O20P2",
"annotation":{
"InChI":"",
"mass":"692.3919",
"source":"seed:cpd16059"
}
},
{
"id":"fucgal14acglcgalgluside_hs_c",
"name":"Lacto-N-fucopentaosyl III ceramide",
"compartment":"",
"formula":"C50H89N2O26RCO",
"annotation":{
"InChI":"",
"mass":"",
"source":"bigg:fucgal14acglcgalgluside_hs"
}
},
{
"id":"gal14acglcgalgluside_hs_c",
"name":"beta-D-galactosyl-(1->4)-N-acetyl-beta-D-glucosaminyl-(1->3)-beta-D-galactosyl-(1->4)-beta-D-glucosyl-(11)-ceramide",
"compartment":"",
"charge":0,
"formula":"C45H79N2O23R",
"annotation":{
"InChI":"",
"mass":"",
"source":"chebi:17006"
}
},
{
"id":"cdpdddecg_c",
"name":"CDP-1,2-didodecanoylglycerol",
"compartment":"",
"charge":-2,
"formula":"C36H63N3O15P2",
"annotation":{
"InChI":"",
"mass":"839.844",
"source":"seed:cpd15417"
}
},
{
"id":"btoh_c",
"name":"butanol",
"compartment":"",
"formula":"C4H10O",
"annotation":{
"InChI":"",
"mass":74.1216,
"source":"bigg:btoh"
}
},
{
"id":"xyl__D_c",
"name":"D-xylose",
"compartment":"",
"charge":0,
"formula":"C5H10O5",
"annotation":{
"InChI":"InChI=1S/C5H10O5/c6-2-1-10-5(9)4(8)3(2)7/h2-9H,1H2/t2-,3+,4-,5?/m1/s1",
"mass":"150.1299",
"source":"chebi:53455"
}
},
{
"id":"cdp12dgr1819Z160_c",
"name":"CDP-1-(11Z)-octadecenoyl,2-hexadecanoyl-sn-glycerol",
"compartment":"",
"formula":"C46H83N3O15P2",
"annotation":{
"InChI":"",
"mass":980.1098,
"source":"bigg:cdp12dgr1819Z160"
}
},
{
"id":"ksi_deg39_c",
"name":"keratan sulfate I, degradation product 39",
"compartment":"",
"formula":"C48H81N3O36",
"annotation":{
"InChI":"",
"mass":"1276.1552",
"source":"bigg:ksi_deg39"
}
},
{
"id":"dhptdn_c",
"name":"6,7-dihydropteridine",
"compartment":"",
"charge":0,
"formula":"C6H6N4",
"annotation":{
"InChI":"InChI=1S/C6H6N4/c1-2-9-6-5(8-1)3-7-4-10-6/h3-4H,1-2H2",
"mass":"134.1386",
"source":"chebi:30156"
}
},
{
"id":"thptdn_c",
"name":"5,6,7,8-tetrahydropteridine",
"compartment":"",
"charge":0,
"formula":"C6H8N4",
"annotation":{
"InChI":"InChI=1S/C6H8N4/c1-2-9-6-5(8-1)3-7-4-10-6/h3-4,8H,1-2H2,(H,7,9,10)",
"mass":"136.1545",
"source":"chebi:28889"
}
},
{
"id":"andrstrn_c",
"name":"3alpha-hydroxy-5alpha-androstan-17-one",
"compartment":"",
"charge":0,
"formula":"C19H30O2",
"annotation":{
"InChI":"InChI=1S/C19H30O2/c1-18-9-7-13(20)11-12(18)3-4-14-15-5-6-17(21)19(15,2)10-8-16(14)18/h12-16,20H,3-11H2,1-2H3/t12-,13+,14-,15-,16-,18-,19-/m0/s1",
"mass":"290.4403",
"source":"chebi:16032"
}
},
{
"id":"dhptd_c",
"name":"(S)-4,5-dihydroxypentane-2,3-dione",
"compartment":"",
"charge":0,
"formula":"C5H8O4",
"annotation":{
"InChI":"InChI=1S/C5H8O4/c1-3(7)5(9)4(8)2-6/h4,6,8H,2H2,1H3/t4-/m0/s1",
"mass":"132.1146",
"source":"chebi:29484"
}
},
{
"id":"rhcys_c",
"name":"S-(5-deoxy-D-ribos-5-yl)-L-homocysteine",
"compartment":"",
"charge":0,
"formula":"C9H17NO6S",
"annotation":{
"InChI":"InChI=1S/C9H17NO6S/c10-4(8(13)14)1-2-17-3-5-6(11)7(12)9(15)16-5/h4-7,9,11-12,15H,1-3,10H2,(H,13,14)/t4-,5+,6+,7+,9?/m0/s1",
"mass":"267.2994",
"source":"chebi:58195"
}
},
{
"id":"diact_c",
"name":"diacetyl",
"compartment":"",
"charge":0,
"formula":"C4H6O2",
"annotation":{
"InChI":"InChI=1S/C4H6O2/c1-3(5)4(2)6/h1-2H3",
"mass":"86.0892",
"source":"chebi:16583"
}
},
{
"id":"actn__R_c",
"name":"(R)-acetoin",
"compartment":"",
"charge":0,
"formula":"C4H8O2",
"annotation":{
"InChI":"InChI=1S/C4H8O2/c1-3(5)4(2)6/h3,5H,1-2H3/t3-/m1/s1",
"mass":"88.1051",
"source":"chebi:15686"
}
},
{
"id":"m7masnB_c",
"name":"(alpha-D-mannosyl)7-beta-D-mannosyl-diacetylchitobiosyl-L-asparagine, isoform B (protein)",
"compartment":"",
"formula":"C64H107N2O50R",
"annotation":{
"InChI":"",
"mass":"",
"source":"bigg:m7masnB"
}
},
{
"id":"fucfuc12gal14acglcgalgluside_hs_c",
"name":"alpha-L-Fuc-(1->2)-beta-D-Gal-(1->4)-[alpha-L-Fuc-(1->3)]-beta-D-GlcNAc-(1->3)-beta-D-Gal-(1->4)-beta-D-Glc-(1->1')-Cer",
"compartment":"",
"charge":0,
"formula":"C57H99N2O31R",
"annotation":{
"InChI":"",
"mass":"",
"source":"chebi:62562"
}
},
{
"id":"fuc12gal14acglcgalgluside_hs_c",
"name":"alpha-L-Fuc-(1->2)-beta-D-Gal-(1->4)-beta-D-GlcNAc-(1->3)-beta-D-Gal-(1->4)-beta-D-Glc-(1->1')-Cer",
"compartment":"",
"charge":0,
"formula":"C51H89N2O27R",
"annotation":{
"InChI":"",
"mass":"",
"source":"chebi:28691"
}
},
{
"id":"dttOX_c",
"name":"oxidized dithiothreitol",
"compartment":"",
"charge":0,
"formula":"C4H8O2S2",
"annotation":{
"InChI":"InChI=1S/C4H8O2S2/c5-3-1-7-8-2-4(3)6/h3-6H,1-2H2/t3-,4-/m1/s1",
"mass":"152.2351",
"source":"chebi:41837"
}
},
{
"id":"dtt_c",
"name":"1,4-dithiothreitol",
"compartment":"",
"charge":0,
"formula":"C4H10O2S2",
[truncated: 2,220,822 more chars]
