# Supplementary material for: OptCouple: Joint simulation of gene knockouts, insertions and medium modifications for prediction of growth-coupled strain designs
Source: Metab Eng Commun. 2019 Mar 16;8:e00087. doi: 10.1016/j.mec.2019.e00087 (PMC6431744; doi:10.1016/j.mec.2019.e00087)
Supplement: Multimedia component 1 [file mmc1.zip › Revised Supplementary/EColiCore2_from_iJO1366.json]

{
"metabolites":[
{
"id":"4crsol_c",
"name":"P-Cresol",
"compartment":"c",
"charge":0,
"formula":"C7H8O",
"notes":{
"original_bigg_ids":[
"4crsol_c"
]
}
},
{
"id":"5drib_c",
"name":"5'-deoxyribose",
"compartment":"c",
"charge":0,
"formula":"C5H10O4",
"notes":{
"original_bigg_ids":[
"5drib_c"
]
}
},
{
"id":"amob_c",
"name":"S-Adenosyl-4-methylthio-2-oxobutanoate",
"compartment":"c",
"charge":0,
"formula":"C15H19N5O6S",
"notes":{
"original_bigg_ids":[
"amob_c"
]
}
},
{
"id":"mththf_c",
"name":"(2R,4S)-2-methyl-2,3,3,4-tetrahydroxytetrahydrofuran",
"compartment":"c",
"charge":0,
"formula":"C5H10O5",
"notes":{
"original_bigg_ids":[
"mththf_c"
]
}
},
{
"id":"10fthf_c",
"name":"10-Formyltetrahydrofolate",
"compartment":"c",
"charge":-2,
"formula":"C20H21N7O7",
"notes":{
"original_bigg_ids":[
"10fthf_c"
]
}
},
{
"id":"2fe2s_c",
"name":"[2Fe-2S] iron-sulfur cluster",
"compartment":"c",
"charge":2,
"formula":"S2Fe2",
"notes":{
"original_bigg_ids":[
"2fe2s_c"
]
}
},
{
"id":"2ohph_c",
"name":"2-Octaprenyl-6-hydroxyphenol",
"compartment":"c",
"charge":0,
"formula":"C46H70O2",
"notes":{
"original_bigg_ids":[
"2ohph_c"
]
}
},
{
"id":"4fe4s_c",
"name":"[4Fe-4S] iron-sulfur cluster",
"compartment":"c",
"charge":2,
"formula":"S4Fe4",
"notes":{
"original_bigg_ids":[
"4fe4s_c"
]
}
},
{
"id":"ala__L_c",
"name":"L-Alanine",
"compartment":"c",
"charge":0,
"formula":"C3H7NO2",
"notes":{
"original_bigg_ids":[
"ala_DASH_L_c"
]
}
},
{
"id":"amet_c",
"name":"S-Adenosyl-L-methionine",
"compartment":"c",
"charge":1,
"formula":"C15H23N6O5S",
"notes":{
"original_bigg_ids":[
"amet_c"
]
}
},
{
"id":"arg__L_c",
"name":"L-Arginine",
"compartment":"c",
"charge":1,
"formula":"C6H15N4O2",
"notes":{
"original_bigg_ids":[
"arg_DASH_L_c"
]
}
},
{
"id":"asn__L_c",
"name":"L-Asparagine",
"compartment":"c",
"charge":0,
"formula":"C4H8N2O3",
"notes":{
"original_bigg_ids":[
"asn_DASH_L_c"
]
}
},
{
"id":"asp__L_c",
"name":"L-Aspartate",
"compartment":"c",
"charge":-1,
"formula":"C4H6NO4",
"notes":{
"original_bigg_ids":[
"asp_DASH_L_c"
]
}
},
{
"id":"atp_c",
"name":"ATP C10H12N5O13P3",
"compartment":"c",
"charge":-4,
"formula":"C10H12N5O13P3",
"notes":{
"original_bigg_ids":[
"atp_c"
]
}
},
{
"id":"bmocogdp_c",
"name":"Bis-molybdopterin guanine dinucleotide",
"compartment":"c",
"charge":-4,
"formula":"C40H44N20O27P4S4Mo",
"notes":{
"original_bigg_ids":[
"bmocogdp_c"
]
}
},
{
"id":"btn_c",
"name":"Biotin",
"compartment":"c",
"charge":-1,
"formula":"C10H15N2O3S",
"notes":{
"original_bigg_ids":[
"btn_c"
]
}
},
{
"id":"ca2_c",
"name":"Calcium",
"compartment":"c",
"charge":2,
"formula":"Ca",
"notes":{
"original_bigg_ids":[
"ca2_c"
]
}
},
{
"id":"cl_c",
"name":"Chloride",
"compartment":"c",
"charge":-1,
"formula":"Cl",
"notes":{
"original_bigg_ids":[
"cl_c"
]
}
},
{
"id":"coa_c",
"name":"Coenzyme A",
"compartment":"c",
"charge":-4,
"formula":"C21H32N7O16P3S",
"notes":{
"original_bigg_ids":[
"coa_c"
]
}
},
{
"id":"cobalt2_c",
"name":"Co2+",
"compartment":"c",
"charge":2,
"formula":"Co",
"notes":{
"original_bigg_ids":[
"cobalt2_c"
]
}
},
{
"id":"ctp_c",
"name":"CTP C9H12N3O14P3",
"compartment":"c",
"charge":-4,
"formula":"C9H12N3O14P3",
"notes":{
"original_bigg_ids":[
"ctp_c"
]
}
},
{
"id":"cu2_c",
"name":"Copper",
"compartment":"c",
"charge":2,
"formula":"Cu",
"notes":{
"original_bigg_ids":[
"cu2_c"
]
}
},
{
"id":"cys__L_c",
"name":"L-Cysteine",
"compartment":"c",
"charge":0,
"formula":"C3H7NO2S",
"notes":{
"original_bigg_ids":[
"cys_DASH_L_c"
]
}
},
{
"id":"datp_c",
"name":"DATP C10H12N5O12P3",
"compartment":"c",
"charge":-4,
"formula":"C10H12N5O12P3",
"notes":{
"original_bigg_ids":[
"datp_c"
]
}
},
{
"id":"dctp_c",
"name":"DCTP C9H12N3O13P3",
"compartment":"c",
"charge":-4,
"formula":"C9H12N3O13P3",
"notes":{
"original_bigg_ids":[
"dctp_c"
]
}
},
{
"id":"dgtp_c",
"name":"DGTP C10H12N5O13P3",
"compartment":"c",
"charge":-4,
"formula":"C10H12N5O13P3",
"notes":{
"original_bigg_ids":[
"dgtp_c"
]
}
},
{
"id":"dttp_c",
"name":"DTTP C10H13N2O14P3",
"compartment":"c",
"charge":-4,
"formula":"C10H13N2O14P3",
"notes":{
"original_bigg_ids":[
"dttp_c"
]
}
},
{
"id":"fad_c",
"name":"Flavin adenine dinucleotide oxidized",
"compartment":"c",
"charge":-2,
"formula":"C27H31N9O15P2",
"notes":{
"original_bigg_ids":[
"fad_c"
]
}
},
{
"id":"fe2_c",
"name":"Fe2+ mitochondria",
"compartment":"c",
"charge":2,
"formula":"Fe",
"notes":{
"original_bigg_ids":[
"fe2_c"
]
}
},
{
"id":"fe3_c",
"name":"Iron (Fe3+)",
"compartment":"c",
"charge":3,
"formula":"Fe",
"notes":{
"original_bigg_ids":[
"fe3_c"
]
}
},
{
"id":"gln__L_c",
"name":"L-Glutamine",
"compartment":"c",
"charge":0,
"formula":"C5H10N2O3",
"notes":{
"original_bigg_ids":[
"gln_DASH_L_c"
]
}
},
{
"id":"glu__L_c",
"name":"L-Glutamate",
"compartment":"c",
"charge":-1,
"formula":"C5H8NO4",
"notes":{
"original_bigg_ids":[
"glu_DASH_L_c"
]
}
},
{
"id":"gly_c",
"name":"Glycine",
"compartment":"c",
"charge":0,
"formula":"C2H5NO2",
"notes":{
"original_bigg_ids":[
"gly_c"
]
}
},
{
"id":"gtp_c",
"name":"GTP C10H12N5O14P3",
"compartment":"c",
"charge":-4,
"formula":"C10H12N5O14P3",
"notes":{
"original_bigg_ids":[
"gtp_c"
]
}
},
{
"id":"h2o_c",
"name":"H2O H2O",
"compartment":"c",
"charge":0,
"formula":"H2O",
"notes":{
"original_bigg_ids":[
"h2o_c"
]
}
},
{
"id":"his__L_c",
"name":"L-Histidine",
"compartment":"c",
"charge":0,
"formula":"C6H9N3O2",
"notes":{
"original_bigg_ids":[
"his_DASH_L_c"
]
}
},
{
"id":"ile__L_c",
"name":"L-Isoleucine",
"compartment":"c",
"charge":0,
"formula":"C6H13NO2",
"notes":{
"original_bigg_ids":[
"ile_DASH_L_c"
]
}
},
{
"id":"k_c",
"name":"Potassium",
"compartment":"c",
"charge":1,
"formula":"K",
"notes":{
"original_bigg_ids":[
"k_c"
]
}
},
{
"id":"kdo2lipid4_e",
"name":"KDO(2)-lipid IV(A)",
"compartment":"e",
"charge":-6,
"formula":"C84H148N2O37P2",
"notes":{
"original_bigg_ids":[
"kdo2lipid4_e"
]
}
},
{
"id":"leu__L_c",
"name":"L-Leucine",
"compartment":"c",
"charge":0,
"formula":"C6H13NO2",
"notes":{
"original_bigg_ids":[
"leu_DASH_L_c"
]
}
},
{
"id":"lys__L_c",
"name":"L-Lysine",
"compartment":"c",
"charge":1,
"formula":"C6H15N2O2",
"notes":{
"original_bigg_ids":[
"lys_DASH_L_c"
]
}
},
{
"id":"met__L_c",
"name":"L-Methionine",
"compartment":"c",
"charge":0,
"formula":"C5H11NO2S",
"notes":{
"original_bigg_ids":[
"met_DASH_L_c"
]
}
},
{
"id":"mg2_c",
"name":"Magnesium",
"compartment":"c",
"charge":2,
"formula":"Mg",
"notes":{
"original_bigg_ids":[
"mg2_c"
]
}
},
{
"id":"mlthf_c",
"name":"5,10-Methylenetetrahydrofolate",
"compartment":"c",
"charge":-2,
"formula":"C20H21N7O6",
"notes":{
"original_bigg_ids":[
"mlthf_c"
]
}
},
{
"id":"mn2_c",
"name":"Manganese",
"compartment":"c",
"charge":2,
"formula":"Mn",
"notes":{
"original_bigg_ids":[
"mn2_c"
]
}
},
{
"id":"mobd_c",
"name":"Molybdate",
"compartment":"c",
"charge":-2,
"formula":"MoO4",
"notes":{
"original_bigg_ids":[
"mobd_c"
]
}
},
{
"id":"murein5px4p_p",
"name":"Two disacharide linked murein units, pentapeptide crosslinked tetrapeptide (A2pm->D-ala) (middle of chain)",
"compartment":"p",
"charge":-4,
"formula":"C77H117N15O40",
"notes":{
"original_bigg_ids":[
"murein5px4p_p"
]
}
},
{
"id":"nad_c",
"name":"Nicotinamide adenine dinucleotide",
"compartment":"c",
"charge":-1,
"formula":"C21H26N7O14P2",
"notes":{
"original_bigg_ids":[
"nad_c"
]
}
},
{
"id":"nadp_c",
"name":"Nicotinamide adenine dinucleotide phosphate",
"compartment":"c",
"charge":-3,
"formula":"C21H25N7O17P3",
"notes":{
"original_bigg_ids":[
"nadp_c"
]
}
},
{
"id":"nh4_c",
"name":"Ammonium",
"compartment":"c",
"charge":1,
"formula":"H4N",
"notes":{
"original_bigg_ids":[
"nh4_c"
]
}
},
{
"id":"ni2_c",
"name":"Nickel",
"compartment":"c",
"charge":2,
"formula":"Ni",
"notes":{
"original_bigg_ids":[
"ni2_c"
]
}
},
{
"id":"pe160_c",
"name":"Phosphatidylethanolamine (dihexadecanoyl, n-C16:0)",
"compartment":"c",
"charge":0,
"formula":"C37H74N1O8P1",
"notes":{
"original_bigg_ids":[
"pe160_c"
]
}
},
{
"id":"pe160_p",
"name":"Phosphatidylethanolamine (dihexadecanoyl, n-C16:0)",
"compartment":"p",
"charge":0,
"formula":"C37H74N1O8P1",
"notes":{
"original_bigg_ids":[
"pe160_p"
]
}
},
{
"id":"pe161_c",
"name":"Phosphatidylethanolamine (dihexadec-9enoyl, n-C16:1)",
"compartment":"c",
"charge":0,
"formula":"C37H70N1O8P1",
"notes":{
"original_bigg_ids":[
"pe161_c"
]
}
},
{
"id":"pe161_p",
"name":"Phosphatidylethanolamine (dihexadec-9enoyl, n-C16:1)",
"compartment":"p",
"charge":0,
"formula":"C37H70N1O8P1",
"notes":{
"original_bigg_ids":[
"pe161_p"
]
}
},
{
"id":"phe__L_c",
"name":"L-Phenylalanine",
"compartment":"c",
"charge":0,
"formula":"C9H11NO2",
"notes":{
"original_bigg_ids":[
"phe_DASH_L_c"
]
}
},
{
"id":"pheme_c",
"name":"Protoheme C34H30FeN4O4",
"compartment":"c",
"charge":-2,
"formula":"C34H30FeN4O4",
"notes":{
"original_bigg_ids":[
"pheme_c"
]
}
},
{
"id":"pro__L_c",
"name":"L-Proline",
"compartment":"c",
"charge":0,
"formula":"C5H9NO2",
"notes":{
"original_bigg_ids":[
"pro_DASH_L_c"
]
}
},
{
"id":"pydx5p_c",
"name":"Pyridoxal 5'-phosphate",
"compartment":"c",
"charge":-2,
"formula":"C8H8NO6P",
"notes":{
"original_bigg_ids":[
"pydx5p_c"
]
}
},
{
"id":"ribflv_c",
"name":"Riboflavin C17H20N4O6",
"compartment":"c",
"charge":0,
"formula":"C17H20N4O6",
"notes":{
"original_bigg_ids":[
"ribflv_c"
]
}
},
{
"id":"ser__L_c",
"name":"L-Serine",
"compartment":"c",
"charge":0,
"formula":"C3H7NO3",
"notes":{
"original_bigg_ids":[
"ser_DASH_L_c"
]
}
},
{
"id":"sheme_c",
"name":"Siroheme C42H36FeN4O16",
"compartment":"c",
"charge":-8,
"formula":"C42H36FeN4O16",
"notes":{
"original_bigg_ids":[
"sheme_c"
]
}
},
{
"id":"so4_c",
"name":"Sulfate",
"compartment":"c",
"charge":-2,
"formula":"O4S",
"notes":{
"original_bigg_ids":[
"so4_c"
]
}
},
{
"id":"thf_c",
"name":"5,6,7,8-Tetrahydrofolate",
"compartment":"c",
"charge":-2,
"formula":"C19H21N7O6",
"notes":{
"original_bigg_ids":[
"thf_c"
]
}
},
{
"id":"thmpp_c",
"name":"Thiamine diphosphate",
"compartment":"c",
"charge":-2,
"formula":"C12H16N4O7P2S",
"notes":{
"original_bigg_ids":[
"thmpp_c"
]
}
},
{
"id":"thr__L_c",
"name":"L-Threonine",
"compartment":"c",
"charge":0,
"formula":"C4H9NO3",
"notes":{
"original_bigg_ids":[
"thr_DASH_L_c"
]
}
},
{
"id":"trp__L_c",
"name":"L-Tryptophan",
"compartment":"c",
"charge":0,
"formula":"C11H12N2O2",
"notes":{
"original_bigg_ids":[
"trp_DASH_L_c"
]
}
},
{
"id":"tyr__L_c",
"name":"L-Tyrosine",
"compartment":"c",
"charge":0,
"formula":"C9H11NO3",
"notes":{
"original_bigg_ids":[
"tyr_DASH_L_c"
]
}
},
{
"id":"udcpdp_c",
"name":"Undecaprenyl diphosphate",
"compartment":"c",
"charge":-3,
"formula":"C55H89O7P2",
"notes":{
"original_bigg_ids":[
"udcpdp_c"
]
}
},
{
"id":"utp_c",
"name":"UTP C9H11N2O15P3",
"compartment":"c",
"charge":-4,
"formula":"C9H11N2O15P3",
"notes":{
"original_bigg_ids":[
"utp_c"
]
}
},
{
"id":"val__L_c",
"name":"L-Valine",
"compartment":"c",
"charge":0,
"formula":"C5H11NO2",
"notes":{
"original_bigg_ids":[
"val_DASH_L_c"
]
}
},
{
"id":"zn2_c",
"name":"Zinc",
"compartment":"c",
"charge":2,
"formula":"Zn",
"notes":{
"original_bigg_ids":[
"zn2_c"
]
}
},
{
"id":"adp_c",
"name":"ADP C10H12N5O10P2",
"compartment":"c",
"charge":-3,
"formula":"C10H12N5O10P2",
"notes":{
"original_bigg_ids":[
"adp_c"
]
}
},
{
"id":"h_c",
"name":"H+",
"compartment":"c",
"charge":1,
"formula":"H",
"notes":{
"original_bigg_ids":[
"h_c"
]
}
},
{
"id":"pi_c",
"name":"Phosphate",
"compartment":"c",
"charge":-2,
"formula":"HO4P",
"notes":{
"original_bigg_ids":[
"pi_c"
]
}
},
{
"id":"ppi_c",
"name":"Diphosphate",
"compartment":"c",
"charge":-3,
"formula":"HO7P2",
"notes":{
"original_bigg_ids":[
"ppi_c"
]
}
},
{
"id":"ac_e",
"name":"Acetate",
"compartment":"e",
"charge":-1,
"formula":"C2H3O2",
"notes":{
"original_bigg_ids":[
"ac_e"
]
}
},
{
"id":"ca2_e",
"name":"Calcium",
"compartment":"e",
"charge":2,
"formula":"Ca",
"notes":{
"original_bigg_ids":[
"ca2_e"
]
}
},
{
"id":"cl_e",
"name":"Chloride",
"compartment":"e",
"charge":-1,
"formula":"Cl",
"notes":{
"original_bigg_ids":[
"cl_e"
]
}
},
{
"id":"co2_e",
"name":"CO2 CO2",
"compartment":"e",
"charge":0,
"formula":"CO2",
"notes":{
"original_bigg_ids":[
"co2_e"
]
}
},
{
"id":"cobalt2_e",
"name":"Co2+",
"compartment":"e",
"charge":2,
"formula":"Co",
"notes":{
"original_bigg_ids":[
"cobalt2_e"
]
}
},
{
"id":"cu2_e",
"name":"Copper",
"compartment":"e",
"charge":2,
"formula":"Cu",
"notes":{
"original_bigg_ids":[
"cu2_e"
]
}
},
{
"id":"etoh_e",
"name":"Ethanol",
"compartment":"e",
"charge":0,
"formula":"C2H6O",
"notes":{
"original_bigg_ids":[
"etoh_e"
]
}
},
{
"id":"fe2_e",
"name":"Fe2+ mitochondria",
"compartment":"e",
"charge":2,
"formula":"Fe",
"notes":{
"original_bigg_ids":[
"fe2_e"
]
}
},
{
"id":"fe3_e",
"name":"Iron (Fe3+)",
"compartment":"e",
"charge":3,
"formula":"Fe",
"notes":{
"original_bigg_ids":[
"fe3_e"
]
}
},
{
"id":"for_e",
"name":"Formate",
"compartment":"e",
"charge":-1,
"formula":"CH1O2",
"notes":{
"original_bigg_ids":[
"for_e"
]
}
},
{
"id":"glc__D_e",
"name":"D-Glucose",
"compartment":"e",
"charge":0,
"formula":"C6H12O6",
"notes":{
"original_bigg_ids":[
"glc_DASH_D_e"
]
}
},
{
"id":"glyc_e",
"name":"Glycerol",
"compartment":"e",
"charge":0,
"formula":"C3H8O3",
"notes":{
"original_bigg_ids":[
"glyc_e"
]
}
},
{
"id":"h_e",
"name":"H+",
"compartment":"e",
"charge":1,
"formula":"H",
"notes":{
"original_bigg_ids":[
"h_e"
]
}
},
{
"id":"h2_e",
"name":"Hydrogen",
"compartment":"e",
"charge":0,
"formula":"H2",
"notes":{
"original_bigg_ids":[
"h2_e"
]
}
},
{
"id":"h2o_e",
"name":"H2O H2O",
"compartment":"e",
"charge":0,
"formula":"H2O",
"notes":{
"original_bigg_ids":[
"h2o_e"
]
}
},
{
"id":"k_e",
"name":"Potassium",
"compartment":"e",
"charge":1,
"formula":"K",
"notes":{
"original_bigg_ids":[
"k_e"
]
}
},
{
"id":"lac__D_e",
"name":"D-Lactate",
"compartment":"e",
"charge":-1,
"formula":"C3H5O3",
"notes":{
"original_bigg_ids":[
"lac_DASH_D_e"
]
}
},
{
"id":"meoh_e",
"name":"Methanol",
"compartment":"e",
"charge":0,
"formula":"CH4O1",
"notes":{
"original_bigg_ids":[
"meoh_e"
]
}
},
{
"id":"mg2_e",
"name":"Magnesium",
"compartment":"e",
"charge":2,
"formula":"Mg",
"notes":{
"original_bigg_ids":[
"mg2_e"
]
}
},
{
"id":"mn2_e",
"name":"Manganese",
"compartment":"e",
"charge":2,
"formula":"Mn",
"notes":{
"original_bigg_ids":[
"mn2_e"
]
}
},
{
"id":"mobd_e",
"name":"Molybdate",
"compartment":"e",
"charge":-2,
"formula":"MoO4",
"notes":{
"original_bigg_ids":[
"mobd_e"
]
}
},
{
"id":"nh4_e",
"name":"Ammonium",
"compartment":"e",
"charge":1,
"formula":"H4N",
"notes":{
"original_bigg_ids":[
"nh4_e"
]
}
},
{
"id":"ni2_e",
"name":"Nickel",
"compartment":"e",
"charge":2,
"formula":"Ni",
"notes":{
"original_bigg_ids":[
"ni2_e"
]
}
},
{
"id":"o2_e",
"name":"O2 O2",
"compartment":"e",
"charge":0,
"formula":"O2",
"notes":{
"original_bigg_ids":[
"o2_e"
]
}
},
{
"id":"pi_e",
"name":"Phosphate",
"compartment":"e",
"charge":-2,
"formula":"HO4P",
"notes":{
"original_bigg_ids":[
"pi_e"
]
}
},
{
"id":"so4_e",
"name":"Sulfate",
"compartment":"e",
"charge":-2,
"formula":"O4S",
"notes":{
"original_bigg_ids":[
"so4_e"
]
}
},
{
"id":"succ_e",
"name":"Succinate",
"compartment":"e",
"charge":-2,
"formula":"C4H4O4",
"notes":{
"original_bigg_ids":[
"succ_e"
]
}
},
{
"id":"zn2_e",
"name":"Zinc",
"compartment":"e",
"charge":2,
"formula":"Zn",
"notes":{
"original_bigg_ids":[
"zn2_e"
]
}
},
{
"id":"3hmrsACP_c",
"name":"(R)-3-Hydroxytetradecanoyl-[acyl-carrier protein]",
"compartment":"c",
"charge":-1,
"formula":"C25H47N2O9PRS",
"notes":{
"original_bigg_ids":[
"3hmrsACP_c"
]
}
},
{
"id":"3omrsACP_c",
"name":"3-Oxotetradecanoyl-[acyl-carrier protein]",
"compartment":"c",
"charge":-1,
"formula":"C25H45N2O9PRS",
"notes":{
"original_bigg_ids":[
"3omrsACP_c"
]
}
},
{
"id":"nadph_c",
"name":"Nicotinamide adenine dinucleotide phosphate - reduced",
"compartment":"c",
"charge":-4,
"formula":"C21H26N7O17P3",
"notes":{
"original_bigg_ids":[
"nadph_c"
]
}
},
{
"id":"ACP_c",
"name":"Acyl carrier protein",
"compartment":"c",
"charge":-1,
"formula":"C11H21N2O7PRS",
"notes":{
"original_bigg_ids":[
"ACP_c"
]
}
},
{
"id":"co2_c",
"name":"CO2 CO2",
"compartment":"c",
"charge":0,
"formula":"CO2",
"notes":{
"original_bigg_ids":[
"co2_c"
]
}
},
{
"id":"ddcaACP_c",
"name":"Dodecanoyl-ACP (n-C12:0ACP)",
"compartment":"c",
"charge":-1,
"formula":"C23H43N2O8PRS",
"notes":{
"original_bigg_ids":[
"ddcaACP_c"
]
}
},
{
"id":"malACP_c",
"name":"Malonyl-[acyl-carrier protein]",
"compartment":"c",
"charge":-2,
"formula":"C14H22N2O10PRS",
"notes":{
"original_bigg_ids":[
"malACP_c"
]
}
},
{
"id":"ade_c",
"name":"Adenine",
"compartment":"c",
"charge":0,
"formula":"C5H5N5",
"notes":{
"original_bigg_ids":[
"ade_c"
]
}
},
{
"id":"dad_5_c",
"name":"5'-Deoxyadenosine",
"compartment":"c",
"charge":0,
"formula":"C10H13N5O3",
"notes":{
"original_bigg_ids":[
"dad_DASH_5_c"
]
}
},
{
"id":"ara5p_c",
"name":"D-Arabinose 5-phosphate",
"compartment":"c",
"charge":-2,
"formula":"C5H9O8P",
"notes":{
"original_bigg_ids":[
"ara5p_c"
]
}
},
{
"id":"ru5p__D_c",
"name":"D-Ribulose 5-phosphate",
"compartment":"c",
"charge":-2,
"formula":"C5H9O8P",
"notes":{
"original_bigg_ids":[
"ru5p_DASH_D_c"
]
}
},
{
"id":"amp_c",
"name":"AMP C10H12N5O7P",
"compartment":"c",
"charge":-2,
"formula":"C10H12N5O7P",
"notes":{
"original_bigg_ids":[
"amp_c"
]
}
},
{
"id":"hdca_c",
"name":"Hexadecanoate (n-C16:0)",
"compartment":"c",
"charge":-1,
"formula":"C16H31O2",
"notes":{
"original_bigg_ids":[
"hdca_c"
]
}
},
{
"id":"palmACP_c",
"name":"Palmitoyl-ACP (n-C16:0ACP)",
"compartment":"c",
"charge":-1,
"formula":"C27H51N2O8PRS",
"notes":{
"original_bigg_ids":[
"palmACP_c"
]
}
},
{
"id":"hdcea_c",
"name":"Hexadecenoate (n-C16:1)",
"compartment":"c",
"charge":-1,
"formula":"C16H29O2",
"notes":{
"original_bigg_ids":[
"hdcea_c"
]
}
},
{
"id":"hdeACP_c",
"name":"Cis-hexadec-9-enoyl-[acyl-carrier protein] (n-C16:1)",
"compartment":"c",
"charge":-1,
"formula":"C27H49N2O8PRS",
"notes":{
"original_bigg_ids":[
"hdeACP_c"
]
}
},
{
"id":"ddca_c",
"name":"Dodecanoate (n-C12:0)",
"compartment":"c",
"charge":-1,
"formula":"C12H23O2",
"notes":{
"original_bigg_ids":[
"ddca_c"
]
}
},
{
"id":"aacoa_c",
"name":"Acetoacetyl-CoA",
"compartment":"c",
"charge":-4,
"formula":"C25H36N7O18P3S",
"notes":{
"original_bigg_ids":[
"aacoa_c"
]
}
},
{
"id":"accoa_c",
"name":"Acetyl-CoA",
"compartment":"c",
"charge":-4,
"formula":"C23H34N7O17P3S",
"notes":{
"original_bigg_ids":[
"accoa_c"
]
}
},
{
"id":"3ohcoa_c",
"name":"3-Oxohexanoyl-CoA",
"compartment":"c",
"charge":-4,
"formula":"C27H40N7O18P3S",
"notes":{
"original_bigg_ids":[
"3ohcoa_c"
]
}
},
{
"id":"btcoa_c",
"name":"Butanoyl-CoA",
"compartment":"c",
"charge":-4,
"formula":"C25H38N7O17P3S",
"notes":{
"original_bigg_ids":[
"btcoa_c"
]
}
},
{
"id":"3oocoa_c",
"name":"3-Oxooctanoyl-CoA",
"compartment":"c",
"charge":-4,
"formula":"C29H44N7O18P3S",
"notes":{
"original_bigg_ids":[
"3oocoa_c"
]
}
},
{
"id":"hxcoa_c",
"name":"Hexanoyl-CoA (n-C6:0CoA)",
"compartment":"c",
"charge":-4,
"formula":"C27H42N7O17P3S",
"notes":{
"original_bigg_ids":[
"hxcoa_c"
]
}
},
{
"id":"3odcoa_c",
"name":"3-Oxodecanoyl-CoA",
"compartment":"c",
"charge":-4,
"formula":"C31H48N7O18P3S",
"notes":{
"original_bigg_ids":[
"3odcoa_c"
]
}
},
{
"id":"occoa_c",
"name":"Octanoyl-CoA (n-C8:0CoA)",
"compartment":"c",
"charge":-4,
"formula":"C29H46N7O17P3S",
"notes":{
"original_bigg_ids":[
"occoa_c"
]
}
},
{
"id":"3oddcoa_c",
"name":"3-Oxododecanoyl-CoA",
"compartment":"c",
"charge":-4,
"formula":"C33H52N7O18P3S",
"notes":{
"original_bigg_ids":[
"3oddcoa_c"
]
}
},
{
"id":"dcacoa_c",
"name":"Decanoyl-CoA (n-C10:0CoA)",
"compartment":"c",
"charge":-4,
"formula":"C31H50N7O17P3S",
"notes":{
"original_bigg_ids":[
"dcacoa_c"
]
}
},
{
"id":"3otdcoa_c",
"name":"3-Oxotetradecanoyl-CoA",
"compartment":"c",
"charge":-4,
"formula":"C35H56N7O18P3S",
"notes":{
"original_bigg_ids":[
"3otdcoa_c"
]
}
},
{
"id":"ddcacoa_c",
"name":"Dodecanoyl-CoA (n-C12:0CoA)",
"compartment":"c",
"charge":-4,
"formula":"C33H54N7O17P3S",
"notes":{
"original_bigg_ids":[
"ddcacoa_c"
]
}
},
{
"id":"3ohdcoa_c",
"name":"3-Oxohexadecanoyl-CoA",
"compartment":"c",
"charge":-4,
"formula":"C37H60N7O18P3S",
"notes":{
"original_bigg_ids":[
"3ohdcoa_c"
]
}
},
{
"id":"tdcoa_c",
"name":"Tetradecanoyl-CoA (n-C14:0CoA)",
"compartment":"c",
"charge":-4,
"formula":"C35H58N7O17P3S",
"notes":{
"original_bigg_ids":[
"tdcoa_c"
]
}
},
{
"id":"acald_c",
"name":"Acetaldehyde",
"compartment":"c",
"charge":0,
"formula":"C2H4O",
"notes":{
"original_bigg_ids":[
"acald_c"
]
}
},
{
"id":"nadh_c",
"name":"Nicotinamide adenine dinucleotide - reduced",
"compartment":"c",
"charge":-2,
"formula":"C21H27N7O14P2",
"notes":{
"original_bigg_ids":[
"nadh_c"
]
}
},
{
"id":"hco3_c",
"name":"Bicarbonate",
"compartment":"c",
"charge":-1,
"formula":"CHO3",
"notes":{
"original_bigg_ids":[
"hco3_c"
]
}
},
{
"id":"malcoa_c",
"name":"Malonyl CoA C24H33N7O19P3S",
"compartment":"c",
"charge":-5,
"formula":"C24H33N7O19P3S",
"notes":{
"original_bigg_ids":[
"malcoa_c"
]
}
},
{
"id":"acg5p_c",
"name":"N-Acetyl-L-glutamyl 5-phosphate",
"compartment":"c",
"charge":-3,
"formula":"C7H9NO8P",
"notes":{
"original_bigg_ids":[
"acg5p_c"
]
}
},
{
"id":"acglu_c",
"name":"N-Acetyl-L-glutamate",
"compartment":"c",
"charge":-2,
"formula":"C7H9NO5",
"notes":{
"original_bigg_ids":[
"acglu_c"
]
}
},
{
"id":"2ahbut_c",
"name":"(S)-2-Aceto-2-hydroxybutanoate",
"compartment":"c",
"charge":-1,
"formula":"C6H9O4",
"notes":{
"original_bigg_ids":[
"2ahbut_c"
]
}
},
{
"id":"2obut_c",
"name":"2-Oxobutanoate",
"compartment":"c",
"charge":-1,
"formula":"C4H5O3",
"notes":{
"original_bigg_ids":[
"2obut_c"
]
}
},
{
"id":"pyr_c",
"name":"Pyruvate",
"compartment":"c",
"charge":-1,
"formula":"C3H3O3",
"notes":{
"original_bigg_ids":[
"pyr_c"
]
}
},
{
"id":"ac_c",
"name":"Acetate",
"compartment":"c",
"charge":-1,
"formula":"C2H3O2",
"notes":{
"original_bigg_ids":[
"ac_c"
]
}
},
{
"id":"actp_c",
"name":"Acetyl phosphate",
"compartment":"c",
"charge":-2,
"formula":"C2H3O5P",
"notes":{
"original_bigg_ids":[
"actp_c"
]
}
},
{
"id":"alac__S_c",
"name":"(S)-2-Acetolactate",
"compartment":"c",
"charge":-1,
"formula":"C5H7O4",
"notes":{
"original_bigg_ids":[
"alac_DASH_S_c"
]
}
},
{
"id":"b2coa_c",
"name":"Crotonoyl-CoA",
"compartment":"c",
"charge":-4,
"formula":"C25H36N7O17P3S",
"notes":{
"original_bigg_ids":[
"b2coa_c"
]
}
},
{
"id":"fadh2_c",
"name":"Flavin adenine dinucleotide reduced",
"compartment":"c",
"charge":-2,
"formula":"C27H33N9O15P2",
"notes":{
"original_bigg_ids":[
"fadh2_c"
]
}
},
{
"id":"hx2coa_c",
"name":"Trans-Hex-2-enoyl-CoA",
"compartment":"c",
"charge":-4,
"formula":"C27H40N7O17P3S",
"notes":{
"original_bigg_ids":[
"hx2coa_c"
]
}
},
{
"id":"oc2coa_c",
"name":"Trans-Oct-2-enoyl-CoA",
"compartment":"c",
"charge":-4,
"formula":"C29H44N7O17P3S",
"notes":{
"original_bigg_ids":[
"oc2coa_c"
]
}
},
{
"id":"dc2coa_c",
"name":"Trans-Dec-2-enoyl-CoA",
"compartment":"c",
"charge":-4,
"formula":"C31H48N7O17P3S",
"notes":{
"original_bigg_ids":[
"dc2coa_c"
]
}
},
{
"id":"dd2coa_c",
"name":"Trans-Dodec-2-enoyl-CoA",
"compartment":"c",
"charge":-4,
"formula":"C33H52N7O17P3S",
"notes":{
"original_bigg_ids":[
"dd2coa_c"
]
}
},
{
"id":"td2coa_c",
"name":"Trans-Tetradec-2-enoyl-CoA",
"compartment":"c",
"charge":-4,
"formula":"C35H56N7O17P3S",
"notes":{
"original_bigg_ids":[
"td2coa_c"
]
}
},
{
"id":"hdd2coa_c",
"name":"Trans-Hexadec-2-enoyl-CoA",
"compartment":"c",
"charge":-4,
"formula":"C37H60N7O17P3S",
"notes":{
"original_bigg_ids":[
"hdd2coa_c"
]
}
},
{
"id":"pmtcoa_c",
"name":"Palmitoyl-CoA (n-C16:0CoA)",
"compartment":"c",
"charge":-4,
"formula":"C37H62N7O17P3S",
"notes":{
"original_bigg_ids":[
"pmtcoa_c"
]
}
},
{
"id":"acorn_c",
"name":"N2-Acetyl-L-ornithine",
"compartment":"c",
"charge":0,
"formula":"C7H14N2O3",
"notes":{
"original_bigg_ids":[
"acorn_c"
]
}
},
{
"id":"orn_c",
"name":"Ornithine",
"compartment":"c",
"charge":1,
"formula":"C5H13N2O2",
"notes":{
"original_bigg_ids":[
"orn_c"
]
}
},
{
"id":"acon_C_c",
"name":"Cis-Aconitate",
"compartment":"c",
"charge":-3,
"formula":"C6H3O6",
"notes":{
"original_bigg_ids":[
"acon_DASH_C_c"
]
}
},
{
"id":"cit_c",
"name":"Citrate",
"compartment":"c",
"charge":-3,
"formula":"C6H5O7",
"notes":{
"original_bigg_ids":[
"cit_c"
]
}
},
{
"id":"icit_c",
"name":"Isocitrate",
"compartment":"c",
"charge":-3,
"formula":"C6H5O7",
"notes":{
"original_bigg_ids":[
"icit_c"
]
}
},
{
"id":"acg5sa_c",
"name":"N-Acetyl-L-glutamate 5-semialdehyde",
"compartment":"c",
"charge":-1,
"formula":"C7H10NO4",
"notes":{
"original_bigg_ids":[
"acg5sa_c"
]
}
},
{
"id":"akg_c",
"name":"2-Oxoglutarate",
"compartment":"c",
"charge":-2,
"formula":"C5H4O5",
"notes":{
"original_bigg_ids":[
"akg_c"
]
}
},
{
"id":"hdcap_c",
"name":"Hexadecanoyl-phosphate (n-C16:0)",
"compartment":"c",
"charge":-1,
"formula":"C16H32O5P",
"notes":{
"original_bigg_ids":[
"hdcap_c"
]
}
},
{
"id":"hdceap_c",
"name":"Hexadecanoyl-phosphate (n-C16:1)",
"compartment":"c",
"charge":-1,
"formula":"C16H30O5P",
"notes":{
"original_bigg_ids":[
"hdceap_c"
]
}
},
{
"id":"ac_p",
"name":"Acetate",
"compartment":"p",
"charge":-1,
"formula":"C2H3O2",
"notes":{
"original_bigg_ids":[
"ac_p"
]
}
},
{
"id":"h_p",
"name":"H+",
"compartment":"p",
"charge":1,
"formula":"H",
"notes":{
"original_bigg_ids":[
"h_p"
]
}
},
{
"id":"4abz_c",
"name":"4-Aminobenzoate",
"compartment":"c",
"charge":-1,
"formula":"C7H6NO2",
"notes":{
"original_bigg_ids":[
"4abz_c"
]
}
},
{
"id":"4adcho_c",
"name":"4-amino-4-deoxychorismate",
"compartment":"c",
"charge":-1,
"formula":"C10H10NO5",
"notes":{
"original_bigg_ids":[
"4adcho_c"
]
}
},
{
"id":"chor_c",
"name":"Chorismate",
"compartment":"c",
"charge":-2,
"formula":"C10H8O6",
"notes":{
"original_bigg_ids":[
"chor_c"
]
}
},
{
"id":"adn_c",
"name":"Adenosine",
"compartment":"c",
"charge":0,
"formula":"C10H13N5O4",
"notes":{
"original_bigg_ids":[
"adn_c"
]
}
},
{
"id":"aps_c",
"name":"Adenosine 5'-phosphosulfate",
"compartment":"c",
"charge":-2,
"formula":"C10H12N5O10PS",
"notes":{
"original_bigg_ids":[
"aps_c"
]
}
},
{
"id":"paps_c",
"name":"3'-Phosphoadenylyl sulfate",
"compartment":"c",
"charge":-4,
"formula":"C10H11N5O13P2S",
"notes":{
"original_bigg_ids":[
"paps_c"
]
}
},
{
"id":"dcamp_c",
"name":"N6-(1,2-Dicarboxyethyl)-AMP",
"compartment":"c",
"charge":-4,
"formula":"C14H14N5O11P",
"notes":{
"original_bigg_ids":[
"dcamp_c"
]
}
},
{
"id":"fum_c",
"name":"Fumarate",
"compartment":"c",
"charge":-2,
"formula":"C4H2O4",
"notes":{
"original_bigg_ids":[
"fum_c"
]
}
},
{
"id":"25aics_c",
"name":"(S)-2-[5-Amino-1-(5-phospho-D-ribosyl)imidazole-4-carboxamido]succinate",
"compartment":"c",
"charge":-4,
"formula":"C13H15N4O12P",
"notes":{
"original_bigg_ids":[
"25aics_c"
]
}
},
{
"id":"aicar_c",
"name":"5-Amino-1-(5-Phospho-D-ribosyl)imidazole-4-carboxamide",
"compartment":"c",
"charge":-2,
"formula":"C9H13N4O8P",
"notes":{
"original_bigg_ids":[
"aicar_c"
]
}
},
{
"id":"gdp_c",
"name":"GDP C10H12N5O11P2",
"compartment":"c",
"charge":-3,
"formula":"C10H12N5O11P2",
"notes":{
"original_bigg_ids":[
"gdp_c"
]
}
},
{
"id":"imp_c",
"name":"IMP C10H11N4O8P",
"compartment":"c",
"charge":-2,
"formula":"C10H11N4O8P",
"notes":{
"original_bigg_ids":[
"imp_c"
]
}
},
{
"id":"1hdecg3p_c",
"name":"1-hexadecanoyl-sn-glycerol 3-phosphate",
"compartment":"c",
"charge":-2,
"formula":"C19H37O7P1",
"notes":{
"original_bigg_ids":[
"1hdecg3p_c"
]
}
},
{
"id":"pa160_c",
"name":"1,2-dihexadecanoyl-sn-glycerol 3-phosphate",
"compartment":"c",
"charge":-2,
"formula":"C35H67O8P1",
"notes":{
"original_bigg_ids":[
"pa160_c"
]
}
},
{
"id":"1hdec9eg3p_c",
"name":"1-hexadec-9-enoyl-sn-glycerol 3-phosphate",
"compartment":"c",
"charge":-2,
"formula":"C19H35O7P1",
"notes":{
"original_bigg_ids":[
"1hdec9eg3p_c"
]
}
},
{
"id":"pa161_c",
"name":"1,2-dihexadec-9-enoyl-sn-glycerol 3-phosphate",
"compartment":"c",
"charge":-2,
"formula":"C35H63O8P1",
"notes":{
"original_bigg_ids":[
"pa161_c"
]
}
},
{
"id":"ahcys_c",
"name":"S-Adenosyl-L-homocysteine",
"compartment":"c",
"charge":0,
"formula":"C14H20N6O5S",
"notes":{
"original_bigg_ids":[
"ahcys_c"
]
}
},
{
"id":"rhcys_c",
"name":"S-Ribosyl-L-homocysteine",
"compartment":"c",
"charge":0,
"formula":"C9H17NO6S",
"notes":{
"original_bigg_ids":[
"rhcys_c"
]
}
},
{
"id":"fprica_c",
"name":"5-Formamido-1-(5-phospho-D-ribosyl)imidazole-4-carboxamide",
"compartment":"c",
"charge":-2,
"formula":"C10H13N4O9P",
"notes":{
"original_bigg_ids":[
"fprica_c"
]
}
},
{
"id":"5caiz_c",
"name":"5-phosphoribosyl-5-carboxyaminoimidazole",
"compartment":"c",
"charge":-3,
"formula":"C9H11N3O9P",
"notes":{
"original_bigg_ids":[
"5caiz_c"
]
}
},
{
"id":"air_c",
"name":"5-amino-1-(5-phospho-D-ribosyl)imidazole",
"compartment":"c",
"charge":-2,
"formula":"C8H12N3O7P",
"notes":{
"original_bigg_ids":[
"air_c"
]
}
},
{
"id":"5aizc_c",
"name":"5-amino-1-(5-phospho-D-ribosyl)imidazole-4-carboxylate",
"compartment":"c",
"charge":-3,
"formula":"C9H11N3O9P",
"notes":{
"original_bigg_ids":[
"5aizc_c"
]
}
},
{
"id":"succoa_c",
"name":"Succinyl-CoA",
"compartment":"c",
"charge":-5,
"formula":"C25H35N7O19P3S",
"notes":{
"original_bigg_ids":[
"succoa_c"
]
}
},
{
"id":"ala__D_c",
"name":"D-Alanine",
"compartment":"c",
"charge":0,
"formula":"C3H7NO2",
"notes":{
"original_bigg_ids":[
"ala_DASH_D_c"
]
}
},
{
"id":"alaala_c",
"name":"D-Alanyl-D-alanine",
"compartment":"c",
"charge":0,
"formula":"C6H12N2O3",
"notes":{
"original_bigg_ids":[
"alaala_c"
]
}
},
{
"id":"etoh_c",
"name":"Ethanol",
"compartment":"c",
"charge":0,
"formula":"C2H6O",
"notes":{
"original_bigg_ids":[
"etoh_c"
]
}
},
{
"id":"8aonn_c",
"name":"8-Amino-7-oxononanoate",
"compartment":"c",
"charge":0,
"formula":"C9H17NO3",
"notes":{
"original_bigg_ids":[
"8aonn_c"
]
}
},
{
"id":"dann_c",
"name":"7,8-Diaminononanoate",
"compartment":"c",
"charge":1,
"formula":"C9H21N2O2",
"notes":{
"original_bigg_ids":[
"dann_c"
]
}
},
{
"id":"4ampm_c",
"name":"4-Amino-2-methyl-5-phosphomethylpyrimidine",
"compartment":"c",
"charge":-2,
"formula":"C6H8N3O4P",
"notes":{
"original_bigg_ids":[
"4ampm_c"
]
}
},
{
"id":"for_c",
"name":"Formate",
"compartment":"c",
"charge":-1,
"formula":"CH1O2",
"notes":{
"original_bigg_ids":[
"for_c"
]
}
},
{
"id":"anth_c",
"name":"Anthranilate",
"compartment":"c",
"charge":-1,
"formula":"C7H6NO2",
"notes":{
"original_bigg_ids":[
"anth_c"
]
}
},
{
"id":"pran_c",
"name":"N-(5-Phospho-D-ribosyl)anthranilate",
"compartment":"c",
"charge":-3,
"formula":"C12H13NO9P",
"notes":{
"original_bigg_ids":[
"pran_c"
]
}
},
{
"id":"prpp_c",
"name":"5-Phospho-alpha-D-ribose 1-diphosphate",
"compartment":"c",
"charge":-5,
"formula":"C5H8O14P3",
"notes":{
"original_bigg_ids":[
"prpp_c"
]
}
},
{
"id":"pimACP_c",
"name":"Pimeloyl-[acyl-carrier protein]",
"compartment":"c",
"charge":-1,
"formula":"C18H31N2O10PRS",
"notes":{
"original_bigg_ids":[
"pimACP_c"
]
}
},
{
"id":"glyc3p_c",
"name":"Glycerol 3-phosphate",
"compartment":"c",
"charge":-2,
"formula":"C3H7O6P",
"notes":{
"original_bigg_ids":[
"glyc3p_c"
]
}
},
{
"id":"5aprbu_c",
"name":"5-Amino-6-(5'-phosphoribitylamino)uracil",
"compartment":"c",
"charge":-2,
"formula":"C9H15N4O9P",
"notes":{
"original_bigg_ids":[
"5aprbu_c"
]
}
},
{
"id":"5apru_c",
"name":"5-Amino-6-(5'-phosphoribosylamino)uracil",
"compartment":"c",
"charge":-2,
"formula":"C9H13N4O9P",
"notes":{
"original_bigg_ids":[
"5apru_c"
]
}
},
{
"id":"argsuc_c",
"name":"N(omega)-(L-Arginino)succinate",
"compartment":"c",
"charge":-1,
"formula":"C10H17N4O6",
"notes":{
"original_bigg_ids":[
"argsuc_c"
]
}
},
{
"id":"citr__L_c",
"name":"L-Citrulline",
"compartment":"c",
"charge":0,
"formula":"C6H13N3O3",
"notes":{
"original_bigg_ids":[
"citr_DASH_L_c"
]
}
},
{
"id":"4pasp_c",
"name":"4-Phospho-L-aspartate",
"compartment":"c",
"charge":-2,
"formula":"C4H6NO7P",
"notes":{
"original_bigg_ids":[
"4pasp_c"
]
}
},
{
"id":"aspsa_c",
"name":"L-Aspartate 4-semialdehyde",
"compartment":"c",
"charge":0,
"formula":"C4H7NO3",
"notes":{
"original_bigg_ids":[
"aspsa_c"
]
}
},
{
"id":"ala_B_c",
"name":"Beta-Alanine",
"compartment":"c",
"charge":0,
"formula":"C3H7NO2",
"notes":{
"original_bigg_ids":[
"ala_DASH_B_c"
]
}
},
{
"id":"cbasp_c",
"name":"N-Carbamoyl-L-aspartate",
"compartment":"c",
"charge":-2,
"formula":"C5H6N2O5",
"notes":{
"original_bigg_ids":[
"cbasp_c"
]
}
},
{
"id":"cbp_c",
"name":"Carbamoyl phosphate",
"compartment":"c",
"charge":-2,
"formula":"CH2NO5P",
"notes":{
"original_bigg_ids":[
"cbp_c"
]
}
},
{
"id":"iasp_c",
"name":"Iminoaspartate",
"compartment":"c",
"charge":-2,
"formula":"C4H3NO4",
"notes":{
"original_bigg_ids":[
"iasp_c"
]
}
},
{
"id":"succ_c",
"name":"Succinate",
"compartment":"c",
"charge":-2,
"formula":"C4H4O4",
"notes":{
"original_bigg_ids":[
"succ_c"
]
}
},
{
"id":"oaa_c",
"name":"Oxaloacetate",
"compartment":"c",
"charge":-2,
"formula":"C4H2O5",
"notes":{
"original_bigg_ids":[
"oaa_c"
]
}
},
{
"id":"prbatp_c",
"name":"1-(5-Phosphoribosyl)-ATP",
"compartment":"c",
"charge":-6,
"formula":"C15H19N5O20P4",
"notes":{
"original_bigg_ids":[
"prbatp_c"
]
}
},
{
"id":"bmoco_c",
"name":"Bis-molybdenum cofactor",
"compartment":"c",
"charge":-4,
"formula":"C20H20N10O13P2S4Mo",
"notes":{
"original_bigg_ids":[
"bmoco_c"
]
}
},
{
"id":"moco_c",
"name":"Molybdenum cofactor",
"compartment":"c",
"charge":-2,
"formula":"C10H10N5O8PS2Mo",
"notes":{
"original_bigg_ids":[
"moco_c"
]
}
},
{
"id":"mptamp_c",
"name":"Adenylated molybdopterin",
"compartment":"c",
"charge":-2,
"formula":"C20H22N10O12P2S2Cu",
"notes":{
"original_bigg_ids":[
"mptamp_c"
]
}
},
{
"id":"bmoco1gdp_c",
"name":"Bis-molybdopterin mono-guanine dinucleotide",
"compartment":"c",
"charge":-4,
"formula":"C30H32N15O20P3S4Mo",
"notes":{
"original_bigg_ids":[
"bmoco1gdp_c"
]
}
},
{
"id":"pap_c",
"name":"Adenosine 3',5'-bisphosphate",
"compartment":"c",
"charge":-4,
"formula":"C10H11N5O10P2",
"notes":{
"original_bigg_ids":[
"pap_c"
]
}
},
{
"id":"2fe1s_c",
"name":"[2Fe-1S] desulfurated iron-sulfur cluster",
"compartment":"c",
"charge":2,
"formula":"SFe2",
"notes":{
"original_bigg_ids":[
"2fe1s_c"
]
}
},
{
"id":"dtbt_c",
"name":"Dethiobiotin",
"compartment":"c",
"charge":-1,
"formula":"C10H17N2O3",
"notes":{
"original_bigg_ids":[
"dtbt_c"
]
}
},
{
"id":"ca2_p",
"name":"Calcium",
"compartment":"p",
"charge":2,
"formula":"Ca",
"notes":{
"original_bigg_ids":[
"ca2_p"
]
}
},
{
"id":"na1_c",
"name":"Sodium",
"compartment":"c",
"charge":1,
"formula":"Na",
"notes":{
"original_bigg_ids":[
"na1_c"
]
}
},
{
"id":"na1_p",
"name":"Sodium",
"compartment":"p",
"charge":1,
"formula":"Na",
"notes":{
"original_bigg_ids":[
"na1_p"
]
}
},
{
"id":"2p4c2me_c",
"name":"2-phospho-4-(cytidine 5'-diphospho)-2-C-methyl-D-erythritol",
"compartment":"c",
"charge":-4,
"formula":"C14H22N3O17P3",
"notes":{
"original_bigg_ids":[
"2p4c2me_c"
]
}
},
{
"id":"4c2me_c",
"name":"4-(cytidine 5'-diphospho)-2-C-methyl-D-erythritol",
"compartment":"c",
"charge":-2,
"formula":"C14H23N3O14P2",
"notes":{
"original_bigg_ids":[
"4c2me_c"
]
}
},
{
"id":"pphn_c",
"name":"Prephenate",
"compartment":"c",
"charge":-2,
"formula":"C10H8O6",
"notes":{
"original_bigg_ids":[
"pphn_c"
]
}
},
{
"id":"3psme_c",
"name":"5-O-(1-Carboxyvinyl)-3-phosphoshikimate",
"compartment":"c",
"charge":-4,
"formula":"C10H9O10P",
"notes":{
"original_bigg_ids":[
"3psme_c"
]
}
},
{
"id":"4hbz_c",
"name":"4-Hydroxybenzoate",
"compartment":"c",
"charge":-1,
"formula":"C7H5O3",
"notes":{
"original_bigg_ids":[
"4hbz_c"
]
}
},
{
"id":"cl_p",
"name":"Chloride",
"compartment":"p",
"charge":-1,
"formula":"Cl",
"notes":{
"original_bigg_ids":[
"cl_p"
]
}
},
{
"id":"co2_p",
"name":"CO2 CO2",
"compartment":"p",
"charge":0,
"formula":"CO2",
"notes":{
"original_bigg_ids":[
"co2_p"
]
}
},
{
"id":"cobalt2_p",
"name":"Co2+",
"compartment":"p",
"charge":2,
"formula":"Co",
"notes":{
"original_bigg_ids":[
"cobalt2_p"
]
}
},
{
"id":"cpmp_c",
"name":"Cyclic pyranopterin monophosphate",
"compartment":"c",
"charge":-1,
"formula":"C10H13N5O8P",
"notes":{
"original_bigg_ids":[
"cpmp_c"
]
}
},
{
"id":"cpppg3_c",
"name":"Coproporphyrinogen III",
"compartment":"c",
"charge":-4,
"formula":"C36H40N4O8",
"notes":{
"original_bigg_ids":[
"cpppg3_c"
]
}
},
{
"id":"pppg9_c",
"name":"Protoporphyrinogen IX",
"compartment":"c",
"charge":-2,
"formula":"C34H38N4O4",
"notes":{
"original_bigg_ids":[
"pppg9_c"
]
}
},
{
"id":"hdcoa_c",
"name":"Hexadecenoyl-CoA (n-C16:1CoA)",
"compartment":"c",
"charge":-4,
"formula":"C37H60N7O17P3S",
"notes":{
"original_bigg_ids":[
"hdcoa_c"
]
}
},
{
"id":"cu2_p",
"name":"Copper",
"compartment":"p",
"charge":2,
"formula":"Cu",
"notes":{
"original_bigg_ids":[
"cu2_p"
]
}
},
{
"id":"acser_c",
"name":"O-Acetyl-L-serine",
"compartment":"c",
"charge":0,
"formula":"C5H9NO4",
"notes":{
"original_bigg_ids":[
"acser_c"
]
}
},
{
"id":"h2s_c",
"name":"Hydrogen sulfide",
"compartment":"c",
"charge":0,
"formula":"H2S",
"notes":{
"original_bigg_ids":[
"h2s_c"
]
}
},
{
"id":"cyst__L_c",
"name":"L-Cystathionine",
"compartment":"c",
"charge":0,
"formula":"C7H14N2O4S",
"notes":{
"original_bigg_ids":[
"cyst_DASH_L_c"
]
}
},
{
"id":"hcys__L_c",
"name":"L-Homocysteine",
"compartment":"c",
"charge":0,
"formula":"C4H9NO2S",
"notes":{
"original_bigg_ids":[
"hcys_DASH_L_c"
]
}
},
{
"id":"o2_c",
"name":"O2 O2",
"compartment":"c",
"charge":0,
"formula":"O2",
"notes":{
"original_bigg_ids":[
"o2_c"
]
}
},
{
"id":"q8_c",
"name":"Ubiquinone-8",
"compartment":"c",
"charge":0,
"formula":"C49H74O4",
"notes":{
"original_bigg_ids":[
"q8_c"
]
}
},
{
"id":"q8h2_c",
"name":"Ubiquinol-8",
"compartment":"c",
"charge":0,
"formula":"C49H76O4",
"notes":{
"original_bigg_ids":[
"q8h2_c"
]
}
},
{
"id":"cdp_c",
"name":"CDP C9H12N3O11P2",
"compartment":"c",
"charge":-3,
"formula":"C9H12N3O11P2",
"notes":{
"original_bigg_ids":[
"cdp_c"
]
}
},
{
"id":"cmp_c",
"name":"CMP C9H12N3O8P",
"compartment":"c",
"charge":-2,
"formula":"C9H12N3O8P",
"notes":{
"original_bigg_ids":[
"cmp_c"
]
}
},
{
"id":"lac__D_c",
"name":"D-Lactate",
"compartment":"c",
"charge":-1,
"formula":"C3H5O3",
"notes":{
"original_bigg_ids":[
"lac_DASH_D_c"
]
}
},
{
"id":"lac__D_p",
"name":"D-Lactate",
"compartment":"p",
"charge":-1,
"formula":"C3H5O3",
"notes":{
"original_bigg_ids":[
"lac_DASH_D_p"
]
}
},
{
"id":"dadp_c",
"name":"DADP C10H12N5O9P2",
"compartment":"c",
"charge":-3,
"formula":"C10H12N5O9P2",
"notes":{
"original_bigg_ids":[
"dadp_c"
]
}
},
{
"id":"damp_c",
"name":"DAMP C10H12N5O6P",
"compartment":"c",
"charge":-2,
"formula":"C10H12N5O6P",
"notes":{
"original_bigg_ids":[
"damp_c"
]
}
},
{
"id":"ala__D_p",
"name":"D-Alanine",
"compartment":"p",
"charge":0,
"formula":"C3H7NO2",
"notes":{
"original_bigg_ids":[
"ala_DASH_D_p"
]
}
},
{
"id":"26dap__M_c",
"name":"Meso-2,6-Diaminoheptanedioate",
"compartment":"c",
"charge":0,
"formula":"C7H14N2O4",
"notes":{
"original_bigg_ids":[
"26dap_DASH_M_c"
]
}
},
{
"id":"26dap_LL_c",
"name":"LL-2,6-Diaminoheptanedioate",
"compartment":"c",
"charge":0,
"formula":"C7H14N2O4",
"notes":{
"original_bigg_ids":[
"26dap_DASH_LL_c"
]
}
},
{
"id":"cdpdhdecg_c",
"name":"CDP-1,2-dihexadecanoylglycerol",
"compartment":"c",
"charge":-2,
"formula":"C44H79N3O15P2",
"notes":{
"original_bigg_ids":[
"cdpdhdecg_c"
]
}
},
{
"id":"cdpdhdec9eg_c",
"name":"CDP-1,2-dihexadec-9-enoylglycerol",
"compartment":"c",
"charge":-2,
"formula":"C44H75N3O15P2",
"notes":{
"original_bigg_ids":[
"cdpdhdec9eg_c"
]
}
},
{
"id":"db4p_c",
"name":"3,4-dihydroxy-2-butanone 4-phosphate",
"compartment":"c",
"charge":-2,
"formula":"C4H7O6P",
"notes":{
"original_bigg_ids":[
"db4p_c"
]
}
},
{
"id":"2dda7p_c",
"name":"2-Dehydro-3-deoxy-D-arabino-heptonate 7-phosphate",
"compartment":"c",
"charge":-3,
"formula":"C7H10O10P",
"notes":{
"original_bigg_ids":[
"2dda7p_c"
]
}
},
{
"id":"e4p_c",
"name":"D-Erythrose 4-phosphate",
"compartment":"c",
"charge":-2,
"formula":"C4H7O7P",
"notes":{
"original_bigg_ids":[
"e4p_c"
]
}
},
{
"id":"pep_c",
"name":"Phosphoenolpyruvate",
"compartment":"c",
"charge":-3,
"formula":"C3H2O6P",
"notes":{
"original_bigg_ids":[
"pep_c"
]
}
},
{
"id":"23dhmb_c",
"name":"(R)-2,3-Dihydroxy-3-methylbutanoate",
"compartment":"c",
"charge":-1,
"formula":"C5H9O4",
"notes":{
"original_bigg_ids":[
"23dhmb_c"
]
}
},
{
"id":"3mob_c",
"name":"3-Methyl-2-oxobutanoate",
"compartment":"c",
"charge":-1,
"formula":"C5H7O3",
"notes":{
"original_bigg_ids":[
"3mob_c"
]
}
},
{
"id":"23dhmp_c",
"name":"(R)-2,3-Dihydroxy-3-methylpentanoate",
"compartment":"c",
"charge":-1,
"formula":"C6H11O4",
"notes":{
"original_bigg_ids":[
"23dhmp_c"
]
}
},
{
"id":"3mop_c",
"name":"(S)-3-Methyl-2-oxopentanoate",
"compartment":"c",
"charge":-1,
"formula":"C6H9O3",
"notes":{
"original_bigg_ids":[
"3mop_c"
]
}
},
{
"id":"23dhdp_c",
"name":"2,3-Dihydrodipicolinate",
"compartment":"c",
"charge":-2,
"formula":"C7H5NO4",
"notes":{
"original_bigg_ids":[
"23dhdp_c"
]
}
},
{
"id":"thdp_c",
"name":"2,3,4,5-Tetrahydrodipicolinate",
"compartment":"c",
"charge":-2,
"formula":"C7H7NO4",
"notes":{
"original_bigg_ids":[
"thdp_c"
]
}
},
{
"id":"dhf_c",
"name":"7,8-Dihydrofolate",
"compartment":"c",
"charge":-2,
"formula":"C19H19N7O6",
"notes":{
"original_bigg_ids":[
"dhf_c"
]
}
},
{
"id":"dhpt_c",
"name":"Dihydropteroate",
"compartment":"c",
"charge":-1,
"formula":"C14H13N6O3",
"notes":{
"original_bigg_ids":[
"dhpt_c"
]
}
},
{
"id":"6hmhpt_c",
"name":"6-hydroxymethyl dihydropterin",
"compartment":"c",
"charge":0,
"formula":"C7H9N5O2",
"notes":{
"original_bigg_ids":[
"6hmhpt_c"
]
}
},
{
"id":"dhnpt_c",
"name":"Dihydroneopterin",
"compartment":"c",
"charge":0,
"formula":"C9H13N5O4",
"notes":{
"original_bigg_ids":[
"dhnpt_c"
]
}
},
{
"id":"gcald_c",
"name":"Glycolaldehyde",
"compartment":"c",
"charge":0,
"formula":"C2H4O2",
"notes":{
"original_bigg_ids":[
"gcald_c"
]
}
},
{
"id":"dhor__S_c",
"name":"(S)-Dihydroorotate",
"compartment":"c",
"charge":-1,
"formula":"C5H5N2O4",
"notes":{
"original_bigg_ids":[
"dhor_DASH_S_c"
]
}
},
{
"id":"orot_c",
"name":"Orotate C5H3N2O4",
"compartment":"c",
"charge":-1,
"formula":"C5H3N2O4",
"notes":{
"original_bigg_ids":[
"orot_c"
]
}
},
{
"id":"25drapp_c",
"name":"2,5-Diamino-6-(ribosylamino)-4-(3H)-pyrimidinone 5'-phosphate",
"compartment":"c",
"charge":-2,
"formula":"C9H14N5O8P",
"notes":{
"original_bigg_ids":[
"25drapp_c"
]
}
},
{
"id":"6hmhptpp_c",
"name":"6-hydroxymethyl-dihydropterin pyrophosphate",
"compartment":"c",
"charge":-3,
"formula":"C7H8N5O8P2",
"notes":{
"original_bigg_ids":[
"6hmhptpp_c"
]
}
},
{
"id":"dhptd_c",
"name":"4,5-dihydroxy-2,3-pentanedione",
"compartment":"c",
"charge":0,
"formula":"C5H8O4",
"notes":{
"original_bigg_ids":[
"dhptd_c"
]
}
},
{
"id":"mdhdhf_c",
"name":"(2R,4S)-2-methyl-2,4-dihydroxydihydrofuran-3-one",
"compartment":"c",
"charge":0,
"formula":"C5H8O4",
"notes":{
"original_bigg_ids":[
"mdhdhf_c"
]
}
},
{
"id":"3dhq_c",
"name":"3-Dehydroquinate",
"compartment":"c",
"charge":-1,
"formula":"C7H9O6",
"notes":{
"original_bigg_ids":[
"3dhq_c"
]
}
},
{
"id":"3dhsk_c",
"name":"3-Dehydroshikimate",
"compartment":"c",
"charge":-1,
"formula":"C7H7O5",
"notes":{
"original_bigg_ids":[
"3dhsk_c"
]
}
},
{
"id":"dmpp_c",
"name":"Dimethylallyl diphosphate",
"compartment":"c",
"charge":-3,
"formula":"C5H9O7P2",
"notes":{
"original_bigg_ids":[
"dmpp_c"
]
}
},
{
"id":"grdp_c",
"name":"Geranyl diphosphate",
"compartment":"c",
"charge":-3,
"formula":"C10H17O7P2",
"notes":{
"original_bigg_ids":[
"grdp_c"
]
}
},
{
"id":"ipdp_c",
"name":"Isopentenyl diphosphate",
"compartment":"c",
"charge":-3,
"formula":"C5H9O7P2",
"notes":{
"original_bigg_ids":[
"ipdp_c"
]
}
},
{
"id":"dhpmp_c",
"name":"Dihydroneopterin monophosphate",
"compartment":"c",
"charge":-2,
"formula":"C9H12N5O7P",
"notes":{
"original_bigg_ids":[
"dhpmp_c"
]
}
},
{
"id":"ahdt_c",
"name":"2-Amino-4-hydroxy-6-(erythro-1,2,3-trihydroxypropyl)dihydropteridine triphosphate",
"compartment":"c",
"charge":-4,
"formula":"C9H12N5O13P3",
"notes":{
"original_bigg_ids":[
"ahdt_c"
]
}
},
{
"id":"dpcoa_c",
"name":"Dephospho-CoA",
"compartment":"c",
"charge":-2,
"formula":"C21H33N7O13P2S",
"notes":{
"original_bigg_ids":[
"dpcoa_c"
]
}
},
{
"id":"2dhp_c",
"name":"2-Dehydropantoate",
"compartment":"c",
"charge":-1,
"formula":"C6H9O4",
"notes":{
"original_bigg_ids":[
"2dhp_c"
]
}
},
{
"id":"pant__R_c",
"name":"(R)-Pantoate",
"compartment":"c",
"charge":-1,
"formula":"C6H11O4",
"notes":{
"original_bigg_ids":[
"pant_DASH_R_c"
]
}
},
{
"id":"dtdp_c",
"name":"DTDP C10H13N2O11P2",
"compartment":"c",
"charge":-3,
"formula":"C10H13N2O11P2",
"notes":{
"original_bigg_ids":[
"dtdp_c"
]
}
},
{
"id":"dtmp_c",
"name":"DTMP C10H13N2O8P",
"compartment":"c",
"charge":-2,
"formula":"C10H13N2O8P",
"notes":{
"original_bigg_ids":[
"dtmp_c"
]
}
},
{
"id":"dump_c",
"name":"DUMP C9H11N2O8P",
"compartment":"c",
"charge":-2,
"formula":"C9H11N2O8P",
"notes":{
"original_bigg_ids":[
"dump_c"
]
}
},
{
"id":"duri_c",
"name":"Deoxyuridine",
"compartment":"c",
"charge":0,
"formula":"C9H12N2O5",
"notes":{
"original_bigg_ids":[
"duri_c"
]
}
},
{
"id":"2dr1p_c",
"name":"2-Deoxy-D-ribose 1-phosphate",
"compartment":"c",
"charge":-2,
"formula":"C5H9O7P",
"notes":{
"original_bigg_ids":[
"2dr1p_c"
]
}
},
{
"id":"ura_c",
"name":"Uracil",
"compartment":"c",
"charge":0,
"formula":"C4H4N2O2",
"notes":{
"original_bigg_ids":[
"ura_c"
]
}
},
{
"id":"2me4p_c",
"name":"2-C-methyl-D-erythritol 4-phosphate",
"compartment":"c",
"charge":-2,
"formula":"C5H11O7P",
"notes":{
"original_bigg_ids":[
"2me4p_c"
]
}
},
{
"id":"dxyl5p_c",
"name":"1-deoxy-D-xylulose 5-phosphate",
"compartment":"c",
"charge":-2,
"formula":"C5H9O7P",
"notes":{
"original_bigg_ids":[
"dxyl5p_c"
]
}
},
{
"id":"g3p_c",
"name":"Glyceraldehyde 3-phosphate",
"compartment":"c",
"charge":-2,
"formula":"C3H5O6P",
"notes":{
"original_bigg_ids":[
"g3p_c"
]
}
},
{
"id":"4per_c",
"name":"4-Phospho-D-erythronate",
"compartment":"c",
"charge":-3,
"formula":"C4H6O8P",
"notes":{
"original_bigg_ids":[
"4per_c"
]
}
},
{
"id":"3hbcoa_c",
"name":"(S)-3-Hydroxybutanoyl-CoA",
"compartment":"c",
"charge":-4,
"formula":"C25H38N7O18P3S",
"notes":{
"original_bigg_ids":[
"3hbcoa_c"
]
}
},
{
"id":"3hhcoa_c",
"name":"(S)-3-Hydroxyhexanoyl-CoA",
"compartment":"c",
"charge":-4,
"formula":"C27H42N7O18P3S",
"notes":{
"original_bigg_ids":[
"3hhcoa_c"
]
}
},
{
"id":"3hocoa_c",
"name":"(S)-3-Hydroxyoctanoyl-CoA",
"compartment":"c",
"charge":-4,
"formula":"C29H46N7O18P3S",
"notes":{
"original_bigg_ids":[
"3hocoa_c"
]
}
},
{
"id":"3hdcoa_c",
"name":"(S)-3-Hydroxydecanoyl-CoA",
"compartment":"c",
"charge":-4,
"formula":"C31H50N7O18P3S",
"notes":{
"original_bigg_ids":[
"3hdcoa_c"
]
}
},
{
"id":"3hddcoa_c",
"name":"(S)-3-Hydroxydodecanoyl-CoA",
"compartment":"c",
"charge":-4,
"formula":"C33H54N7O18P3S",
"notes":{
"original_bigg_ids":[
"3hddcoa_c"
]
}
},
{
"id":"3htdcoa_c",
"name":"(S)-3-Hydroxytetradecanoyl-CoA",
"compartment":"c",
"charge":-4,
"formula":"C35H58N7O18P3S",
"notes":{
"original_bigg_ids":[
"3htdcoa_c"
]
}
},
{
"id":"3hhdcoa_c",
"name":"(S)-3-Hydroxyhexadecanoyl-CoA",
"compartment":"c",
"charge":-4,
"formula":"C37H62N7O18P3S",
"notes":{
"original_bigg_ids":[
"3hhdcoa_c"
]
}
},
{
"id":"2ddg6p_c",
"name":"2-Dehydro-3-deoxy-D-gluconate 6-phosphate",
"compartment":"c",
"charge":-3,
"formula":"C6H8O9P",
"notes":{
"original_bigg_ids":[
"2ddg6p_c"
]
}
},
{
"id":"6pgc_c",
"name":"6-Phospho-D-gluconate",
"compartment":"c",
"charge":-3,
"formula":"C6H10O10P",
"notes":{
"original_bigg_ids":[
"6pgc_c"
]
}
},
{
"id":"egmeACP_c",
"name":"Enoylglutaryl-[acyl-carrier protein] methyl ester",
"compartment":"c",
"charge":-1,
"formula":"C17H27N2O10PRS",
"notes":{
"original_bigg_ids":[
"egmeACP_c"
]
}
},
{
"id":"gmeACP_c",
"name":"Glutaryl-[acyl-carrier protein] methyl ester",
"compartment":"c",
"charge":-1,
"formula":"C17H29N2O10PRS",
"notes":{
"original_bigg_ids":[
"gmeACP_c"
]
}
},
{
"id":"2pg_c",
"name":"D-Glycerate 2-phosphate",
"compartment":"c",
"charge":-3,
"formula":"C3H4O7P",
"notes":{
"original_bigg_ids":[
"2pg_c"
]
}
},
{
"id":"epmeACP_c",
"name":"Enoylpimeloyl-[acyl-carrier protein] methyl ester",
"compartment":"c",
"charge":-1,
"formula":"C19H31N2O10PRS",
"notes":{
"original_bigg_ids":[
"epmeACP_c"
]
}
},
{
"id":"pmeACP_c",
"name":"Pimeloyl-[acyl-carrier protein] methyl ester",
"compartment":"c",
"charge":-1,
"formula":"C19H33N2O10PRS",
"notes":{
"original_bigg_ids":[
"pmeACP_c"
]
}
},
{
"id":"etoh_p",
"name":"Ethanol",
"compartment":"p",
"charge":0,
"formula":"C2H6O",
"notes":{
"original_bigg_ids":[
"etoh_p"
]
}
},
{
"id":"dha_c",
"name":"Dihydroxyacetone",
"compartment":"c",
"charge":0,
"formula":"C3H6O3",
"notes":{
"original_bigg_ids":[
"dha_c"
]
}
},
{
"id":"f6p_c",
"name":"D-Fructose 6-phosphate",
"compartment":"c",
"charge":-2,
"formula":"C6H11O9P",
"notes":{
"original_bigg_ids":[
"f6p_c"
]
}
},
{
"id":"dhap_c",
"name":"Dihydroxyacetone phosphate",
"compartment":"c",
"charge":-2,
"formula":"C3H5O6P",
"notes":{
"original_bigg_ids":[
"dhap_c"
]
}
},
{
"id":"fdp_c",
"name":"D-Fructose 1,6-bisphosphate",
"compartment":"c",
"charge":-4,
"formula":"C6H10O12P2",
"notes":{
"original_bigg_ids":[
"fdp_c"
]
}
},
{
"id":"ppp9_c",
"name":"Protoporphyrin",
"compartment":"c",
"charge":-2,
"formula":"C34H32N4O4",
"notes":{
"original_bigg_ids":[
"ppp9_c"
]
}
},
{
"id":"fe2_p",
"name":"Fe2+ mitochondria",
"compartment":"p",
"charge":2,
"formula":"Fe",
"notes":{
"original_bigg_ids":[
"fe2_p"
]
}
},
{
"id":"fe3_p",
"name":"Iron (Fe3+)",
"compartment":"p",
"charge":3,
"formula":"Fe",
"notes":{
"original_bigg_ids":[
"fe3_p"
]
}
},
{
"id":"h2_c",
"name":"Hydrogen",
"compartment":"c",
"charge":0,
"formula":"H2",
"notes":{
"original_bigg_ids":[
"h2_c"
]
}
},
{
"id":"flxr_c",
"name":"Flavodoxin reduced",
"compartment":"c",
"charge":-1,
"formula":"XH",
"notes":{
"original_bigg_ids":[
"flxr_c"
]
}
},
{
"id":"flxso_c",
"name":"Flavodoxin semi oxidized",
"compartment":"c",
"charge":0,
"formula":"XH",
"notes":{
"original_bigg_ids":[
"flxso_c"
]
}
},
{
"id":"fmn_c",
"name":"FMN C17H19N4O9P",
"compartment":"c",
"charge":-2,
"formula":"C17H19N4O9P",
"notes":{
"original_bigg_ids":[
"fmn_c"
]
}
},
{
"id":"for_p",
"name":"Formate",
"compartment":"p",
"charge":-1,
"formula":"CH1O2",
"notes":{
"original_bigg_ids":[
"for_p"
]
}
},
{
"id":"mql8_c",
"name":"Menaquinol 8",
"compartment":"c",
"charge":0,
"formula":"C51H74O2",
"notes":{
"original_bigg_ids":[
"mql8_c"
]
}
},
{
"id":"mqn8_c",
"name":"Menaquinone 8",
"compartment":"c",
"charge":0,
"formula":"C51H72O2",
"notes":{
"original_bigg_ids":[
"mqn8_c"
]
}
},
{
"id":"2dmmq8_c",
"name":"2-Demethylmenaquinone 8",
"compartment":"c",
"charge":0,
"formula":"C50H70O2",
"notes":{
"original_bigg_ids":[
"2dmmq8_c"
]
}
},
{
"id":"2dmmql8_c",
"name":"2-Demethylmenaquinol 8",
"compartment":"c",
"charge":0,
"formula":"C50H72O2",
"notes":{
"original_bigg_ids":[
"2dmmql8_c"
]
}
},
{
"id":"mal__L_c",
"name":"L-Malate",
"compartment":"c",
"charge":-2,
"formula":"C4H4O5",
"notes":{
"original_bigg_ids":[
"mal_DASH_L_c"
]
}
},
{
"id":"acgam1p_c",
"name":"N-Acetyl-D-glucosamine 1-phosphate",
"compartment":"c",
"charge":-2,
"formula":"C8H14NO9P",
"notes":{
"original_bigg_ids":[
"acgam1p_c"
]
}
},
{
"id":"gam1p_c",
"name":"D-Glucosamine 1-phosphate",
"compartment":"c",
"charge":-1,
"formula":"C6H13NO8P",
"notes":{
"original_bigg_ids":[
"gam1p_c"
]
}
},
{
"id":"5aop_c",
"name":"5-Amino-4-oxopentanoate",
"compartment":"c",
"charge":0,
"formula":"C5H9NO3",
"notes":{
"original_bigg_ids":[
"5aop_c"
]
}
},
{
"id":"glu1sa_c",
"name":"L-Glutamate 1-semialdehyde",
"compartment":"c",
"charge":0,
"formula":"C5H9NO3",
"notes":{
"original_bigg_ids":[
"glu1sa_c"
]
}
},
{
"id":"1pyr5c_c",
"name":"1-Pyrroline-5-carboxylate",
"compartment":"c",
"charge":-1,
"formula":"C5H6NO2",
"notes":{
"original_bigg_ids":[
"1pyr5c_c"
]
}
},
{
"id":"glu5sa_c",
"name":"L-Glutamate 5-semialdehyde",
"compartment":"c",
"charge":0,
"formula":"C5H9NO3",
"notes":{
"original_bigg_ids":[
"glu5sa_c"
]
}
},
{
"id":"glu5p_c",
"name":"L-Glutamate 5-phosphate",
"compartment":"c",
"charge":-2,
"formula":"C5H8NO7P",
"notes":{
"original_bigg_ids":[
"glu5p_c"
]
}
},
{
"id":"6pgl_c",
"name":"6-phospho-D-glucono-1,5-lactone",
"compartment":"c",
"charge":-2,
"formula":"C6H9O9P",
"notes":{
"original_bigg_ids":[
"6pgl_c"
]
}
},
{
"id":"g6p_c",
"name":"D-Glucose 6-phosphate",
"compartment":"c",
"charge":-2,
"formula":"C6H11O9P",
"notes":{
"original_bigg_ids":[
"g6p_c"
]
}
},
{
"id":"13dpg_c",
"name":"3-Phospho-D-glyceroyl phosphate",
"compartment":"c",
"charge":-4,
"formula":"C3H4O10P2",
"notes":{
"original_bigg_ids":[
"13dpg_c"
]
}
},
{
"id":"fgam_c",
"name":"N2-Formyl-N1-(5-phospho-D-ribosyl)glycinamide",
"compartment":"c",
"charge":-2,
"formula":"C8H13N2O9P",
"notes":{
"original_bigg_ids":[
"fgam_c"
]
}
},
{
"id":"gar_c",
"name":"N1-(5-Phospho-D-ribosyl)glycinamide",
"compartment":"c",
"charge":-1,
"formula":"C7H14N2O8P",
"notes":{
"original_bigg_ids":[
"gar_c"
]
}
},
{
"id":"glyclt_c",
"name":"Glycolate C2H3O3",
"compartment":"c",
"charge":-1,
"formula":"C2H3O3",
"notes":{
"original_bigg_ids":[
"glyclt_c"
]
}
},
{
"id":"gam6p_c",
"name":"D-Glucosamine 6-phosphate",
"compartment":"c",
"charge":-1,
"formula":"C6H13NO8P",
"notes":{
"original_bigg_ids":[
"gam6p_c"
]
}
},
{
"id":"gmp_c",
"name":"GMP C10H12N5O8P",
"compartment":"c",
"charge":-2,
"formula":"C10H12N5O8P",
"notes":{
"original_bigg_ids":[
"gmp_c"
]
}
},
{
"id":"glc__D_p",
"name":"D-Glucose",
"compartment":"p",
"charge":0,
"formula":"C6H12O6",
"notes":{
"original_bigg_ids":[
"glc_DASH_D_p"
]
}
},
{
"id":"glc__D_c",
"name":"D-Glucose",
"compartment":"c",
"charge":0,
"formula":"C6H12O6",
"notes":{
"original_bigg_ids":[
"glc_DASH_D_c"
]
}
},
{
"id":"pram_c",
"name":"5-Phospho-beta-D-ribosylamine",
"compartment":"c",
"charge":-1,
"formula":"C5H11NO7P",
"notes":{
"original_bigg_ids":[
"pram_c"
]
}
},
{
"id":"glu__D_c",
"name":"D-Glutamate",
"compartment":"c",
"charge":-1,
"formula":"C5H8NO4",
"notes":{
"original_bigg_ids":[
"glu_DASH_D_c"
]
}
},
{
"id":"glutrna_c",
"name":"L-Glutamyl-tRNA(Glu)",
"compartment":"c",
"charge":0,
"formula":"C5H7NO3R",
"notes":{
"original_bigg_ids":[
"glutrna_c"
]
}
},
{
"id":"trnaglu_c",
"name":"TRNA (Glu)",
"compartment":"c",
"charge":0,
"formula":"R",
"notes":{
"original_bigg_ids":[
"trnaglu_c"
]
}
},
{
"id":"2h3oppan_c",
"name":"2-Hydroxy-3-oxopropanoate",
"compartment":"c",
"charge":-1,
"formula":"C3H3O4",
"notes":{
"original_bigg_ids":[
"2h3oppan_c"
]
}
},
{
"id":"glx_c",
"name":"Glyoxylate",
"compartment":"c",
"charge":-1,
"formula":"C2H1O3",
"notes":{
"original_bigg_ids":[
"glx_c"
]
}
},
{
"id":"glyc_c",
"name":"Glycerol",
"compartment":"c",
"charge":0,
"formula":"C3H8O3",
"notes":{
"original_bigg_ids":[
"glyc_c"
]
}
},
{
"id":"3pg_c",
"name":"3-Phospho-D-glycerate",
"compartment":"c",
"charge":-3,
"formula":"C3H4O7P",
"notes":{
"original_bigg_ids":[
"3pg_c"
]
}
},
{
"id":"glyc__R_c",
"name":"(R)-Glycerate",
"compartment":"c",
"charge":-1,
"formula":"C3H5O4",
"notes":{
"original_bigg_ids":[
"glyc_DASH_R_c"
]
}
},
{
"id":"glyc_p",
"name":"Glycerol",
"compartment":"p",
"charge":0,
"formula":"C3H8O3",
"notes":{
"original_bigg_ids":[
"glyc_p"
]
}
},
{
"id":"mthgxl_c",
"name":"Methylglyoxal",
"compartment":"c",
"charge":0,
"formula":"C3H4O2",
"notes":{
"original_bigg_ids":[
"mthgxl_c"
]
}
},
{
"id":"xmp_c",
"name":"Xanthosine 5'-phosphate",
"compartment":"c",
"charge":-2,
"formula":"C10H11N4O9P",
"notes":{
"original_bigg_ids":[
"xmp_c"
]
}
},
{
"id":"frdp_c",
"name":"Farnesyl diphosphate",
"compartment":"c",
"charge":-3,
"formula":"C15H25O7P2",
"notes":{
"original_bigg_ids":[
"frdp_c"
]
}
},
{
"id":"grxox_c",
"name":"Glutaredoxin (oxidized)",
"compartment":"c",
"charge":0,
"formula":"X",
"notes":{
"original_bigg_ids":[
"grxox_c"
]
}
},
{
"id":"grxrd_c",
"name":"Glutaredoxin (reduced)",
"compartment":"c",
"charge":0,
"formula":"XH2",
"notes":{
"original_bigg_ids":[
"grxrd_c"
]
}
},
{
"id":"gthox_c",
"name":"Oxidized glutathione",
"compartment":"c",
"charge":-2,
"formula":"C20H30N6O12S2",
"notes":{
"original_bigg_ids":[
"gthox_c"
]
}
},
{
"id":"gthrd_c",
"name":"Reduced glutathione",
"compartment":"c",
"charge":-1,
"formula":"C10H16N3O6S",
"notes":{
"original_bigg_ids":[
"gthrd_c"
]
}
},
{
"id":"h2o_p",
"name":"H2O H2O",
"compartment":"p",
"charge":0,
"formula":"H2O",
"notes":{
"original_bigg_ids":[
"h2o_p"
]
}
},
{
"id":"h2_p",
"name":"Hydrogen",
"compartment":"p",
"charge":0,
"formula":"H2",
"notes":{
"original_bigg_ids":[
"h2_p"
]
}
},
{
"id":"3ophb_c",
"name":"3-Octaprenyl-4-hydroxybenzoate",
"compartment":"c",
"charge":-1,
"formula":"C47H69O3",
"notes":{
"original_bigg_ids":[
"3ophb_c"
]
}
},
{
"id":"octdp_c",
"name":"All-trans-Octaprenyl diphosphate",
"compartment":"c",
"charge":-3,
"formula":"C40H65O7P2",
"notes":{
"original_bigg_ids":[
"octdp_c"
]
}
},
{
"id":"histd_c",
"name":"L-Histidinol",
"compartment":"c",
"charge":1,
"formula":"C6H12N3O",
"notes":{
"original_bigg_ids":[
"histd_c"
]
}
},
{
"id":"hisp_c",
"name":"L-Histidinol phosphate",
"compartment":"c",
"charge":-1,
"formula":"C6H11N3O4P",
"notes":{
"original_bigg_ids":[
"hisp_c"
]
}
},
{
"id":"hmbil_c",
"name":"Hydroxymethylbilane",
"compartment":"c",
"charge":-8,
"formula":"C40H38N4O17",
"notes":{
"original_bigg_ids":[
"hmbil_c"
]
}
},
{
"id":"ppbng_c",
"name":"Porphobilinogen",
"compartment":"c",
"charge":-1,
"formula":"C10H13N2O4",
"notes":{
"original_bigg_ids":[
"ppbng_c"
]
}
},
{
"id":"hom__L_c",
"name":"L-Homoserine",
"compartment":"c",
"charge":0,
"formula":"C4H9NO3",
"notes":{
"original_bigg_ids":[
"hom_DASH_L_c"
]
}
},
{
"id":"phom_c",
"name":"O-Phospho-L-homoserine",
"compartment":"c",
"charge":-2,
"formula":"C4H8NO6P",
"notes":{
"original_bigg_ids":[
"phom_c"
]
}
},
{
"id":"suchms_c",
"name":"O-Succinyl-L-homoserine",
"compartment":"c",
"charge":-1,
"formula":"C8H12NO6",
"notes":{
"original_bigg_ids":[
"suchms_c"
]
}
},
{
"id":"imacp_c",
"name":"3-(Imidazol-4-yl)-2-oxopropyl phosphate",
"compartment":"c",
"charge":-2,
"formula":"C6H7N2O5P",
"notes":{
"original_bigg_ids":[
"imacp_c"
]
}
},
{
"id":"iscs_c",
"name":"IscS sulfur acceptor protein",
"compartment":"c",
"charge":0,
"formula":"HSR",
"notes":{
"original_bigg_ids":[
"iscs_c"
]
}
},
{
"id":"iscssh_c",
"name":"IscS with bound sulfur",
"compartment":"c",
"charge":0,
"formula":"HS2R",
"notes":{
"original_bigg_ids":[
"iscssh_c"
]
}
},
{
"id":"iscu_2fe2s_c",
"name":"IscU with bound [2Fe-2S] cluster",
"compartment":"c",
"charge":-2,
"formula":"H4O2S8Fe2R",
"notes":{
"original_bigg_ids":[
"iscu_DASH_2fe2s_c"
]
}
},
{
"id":"iscu_c",
"name":"IscU scaffold protein",
"compartment":"c",
"charge":0,
"formula":"H8O2S6R",
"notes":{
"original_bigg_ids":[
"iscu_c"
]
}
},
{
"id":"iscu_2fe2s2_c",
"name":"IscU with two bound [2Fe-2S] clusters",
"compartment":"c",
"charge":-4,
"formula":"O2S10Fe4R",
"notes":{
"original_bigg_ids":[
"iscu_DASH_2fe2s2_c"
]
}
},
{
"id":"iscu_4fe4s_c",
"name":"IscU with bound [4Fe-4S] cluster",
"compartment":"c",
"charge":-2,
"formula":"H4O2S10Fe4R",
"notes":{
"original_bigg_ids":[
"iscu_DASH_4fe4s_c"
]
}
},
{
"id":"eig3p_c",
"name":"D-erythro-1-(Imidazol-4-yl)glycerol 3-phosphate",
"compartment":"c",
"charge":-2,
"formula":"C6H9N2O6P",
"notes":{
"original_bigg_ids":[
"eig3p_c"
]
}
},
{
"id":"prlp_c",
"name":"5-[(5-phospho-1-deoxyribulos-1-ylamino)methylideneamino]-1-(5-phosphoribosyl)imidazole-4-carboxamide",
"compartment":"c",
"charge":-4,
"formula":"C15H21N5O15P2",
"notes":{
"original_bigg_ids":[
"prlp_c"
]
}
},
{
"id":"2cpr5p_c",
"name":"1-(2-Carboxyphenylamino)-1-deoxy-D-ribulose 5-phosphate",
"compartment":"c",
"charge":-3,
"formula":"C12H13NO9P",
"notes":{
"original_bigg_ids":[
"2cpr5p_c"
]
}
},
{
"id":"3ig3p_c",
"name":"C'-(3-Indolyl)-glycerol 3-phosphate",
"compartment":"c",
"charge":-2,
"formula":"C11H12NO6P",
"notes":{
"original_bigg_ids":[
"3ig3p_c"
]
}
},
{
"id":"h2mb4p_c",
"name":"1-hydroxy-2-methyl-2-(E)-butenyl 4-diphosphate",
"compartment":"c",
"charge":-3,
"formula":"C5H9O8P2",
"notes":{
"original_bigg_ids":[
"h2mb4p_c"
]
}
},
{
"id":"3c2hmp_c",
"name":"3-Carboxy-2-hydroxy-4-methylpentanoate",
"compartment":"c",
"charge":-2,
"formula":"C7H10O5",
"notes":{
"original_bigg_ids":[
"3c2hmp_c"
]
}
},
{
"id":"3c4mop_c",
"name":"3-Carboxy-4-methyl-2-oxopentanoate",
"compartment":"c",
"charge":-2,
"formula":"C7H8O5",
"notes":{
"original_bigg_ids":[
"3c4mop_c"
]
}
},
{
"id":"2ippm_c",
"name":"2-Isopropylmaleate",
"compartment":"c",
"charge":-2,
"formula":"C7H8O4",
"notes":{
"original_bigg_ids":[
"2ippm_c"
]
}
},
{
"id":"3c3hmp_c",
"name":"3-Carboxy-3-hydroxy-4-methylpentanoate",
"compartment":"c",
"charge":-2,
"formula":"C7H10O5",
"notes":{
"original_bigg_ids":[
"3c3hmp_c"
]
}
},
{
"id":"kdo2lipid4_c",
"name":"KDO(2)-lipid IV(A)",
"compartment":"c",
"charge":-6,
"formula":"C84H148N2O37P2",
"notes":{
"original_bigg_ids":[
"kdo2lipid4_c"
]
}
},
{
"id":"kdo2lipid4_p",
"name":"KDO(2)-lipid IV(A)",
"compartment":"p",
"charge":-6,
"formula":"C84H148N2O37P2",
"notes":{
"original_bigg_ids":[
"kdo2lipid4_p"
]
}
},
{
"id":"ckdo_c",
"name":"CMP-3-deoxy-D-manno-octulosonate",
"compartment":"c",
"charge":-2,
"formula":"C17H24N3O15P",
"notes":{
"original_bigg_ids":[
"ckdo_c"
]
}
},
{
"id":"kdo_c",
"name":"3-Deoxy-D-manno-2-octulosonate",
"compartment":"c",
"charge":-1,
"formula":"C8H13O8",
"notes":{
"original_bigg_ids":[
"kdo_c"
]
}
},
{
"id":"kdo8p_c",
"name":"3-Deoxy-D-manno-octulosonate 8-phosphate",
"compartment":"c",
"charge":-3,
"formula":"C8H12O11P",
"notes":{
"original_bigg_ids":[
"kdo8p_c"
]
}
},
{
"id":"k_p",
"name":"Potassium",
"compartment":"p",
"charge":1,
"formula":"K",
"notes":{
"original_bigg_ids":[
"k_p"
]
}
},
{
"id":"4mop_c",
"name":"4-Methyl-2-oxopentanoate",
"compartment":"c",
"charge":-1,
"formula":"C6H9O3",
"notes":{
"original_bigg_ids":[
"4mop_c"
]
}
},
{
"id":"lipidAds_c",
"name":"Lipid A Disaccharide",
"compartment":"c",
"charge":-2,
"formula":"C68H127N2O20P",
"notes":{
"original_bigg_ids":[
"lipidAds_c"
]
}
},
{
"id":"lipidX_c",
"name":"2,3-Bis(3-hydroxytetradecanoyl)-beta-D-glucosaminyl 1-phosphate",
"compartment":"c",
"charge":-2,
"formula":"C34H64NO12P",
"notes":{
"original_bigg_ids":[
"lipidX_c"
]
}
},
{
"id":"u23ga_c",
"name":"UDP-2,3-bis(3-hydroxytetradecanoyl)glucosamine",
"compartment":"c",
"charge":-2,
"formula":"C43H75N3O20P2",
"notes":{
"original_bigg_ids":[
"u23ga_c"
]
}
},
{
"id":"udp_c",
"name":"UDP C9H11N2O12P2",
"compartment":"c",
"charge":-3,
"formula":"C9H11N2O12P2",
"notes":{
"original_bigg_ids":[
"udp_c"
]
}
},
{
"id":"malcoame_c",
"name":"Malonyl-CoA methyl ester",
"compartment":"c",
"charge":-4,
"formula":"C25H36N7O19P3S",
"notes":{
"original_bigg_ids":[
"malcoame_c"
]
}
},
{
"id":"murein5p5p_p",
"name":"Two linked disacharide pentapeptide murein units (uncrosslinked, middle of chain)",
"compartment":"p",
"charge":-4,
"formula":"C80H124N16O42",
"notes":{
"original_bigg_ids":[
"murein5p5p_p"
]
}
},
{
"id":"2mecdp_c",
"name":"2-C-methyl-D-erythritol 2,4-cyclodiphosphate",
"compartment":"c",
"charge":-2,
"formula":"C5H10O9P2",
"notes":{
"original_bigg_ids":[
"2mecdp_c"
]
}
},
{
"id":"meoh_p",
"name":"Methanol",
"compartment":"p",
"charge":0,
"formula":"CH4O1",
"notes":{
"original_bigg_ids":[
"meoh_p"
]
}
},
{
"id":"meoh_c",
"name":"Methanol",
"compartment":"c",
"charge":0,
"formula":"CH4O1",
"notes":{
"original_bigg_ids":[
"meoh_c"
]
}
},
{
"id":"5mthf_c",
"name":"5-Methyltetrahydrofolate",
"compartment":"c",
"charge":-1,
"formula":"C20H24N7O6",
"notes":{
"original_bigg_ids":[
"5mthf_c"
]
}
},
{
"id":"mg2_p",
"name":"Magnesium",
"compartment":"p",
"charge":2,
"formula":"Mg",
"notes":{
"original_bigg_ids":[
"mg2_p"
]
}
},
{
"id":"mn2_p",
"name":"Manganese",
"compartment":"p",
"charge":2,
"formula":"Mn",
"notes":{
"original_bigg_ids":[
"mn2_p"
]
}
},
{
"id":"moadamp_c",
"name":"MoaD Protein with bound AMP",
"compartment":"c",
"charge":-1,
"formula":"C11H12N5O8P1X",
"notes":{
"original_bigg_ids":[
"moadamp_c"
]
}
},
{
"id":"moadcosh_c",
"name":"MoaD Protein with thiocarboxylate",
"compartment":"c",
"charge":0,
"formula":"C1H1O1S1X",
"notes":{
"original_bigg_ids":[
"moadcosh_c"
]
}
},
{
"id":"kdolipid4_c",
"name":"KDO-lipid IV(A)",
"compartment":"c",
"charge":-5,
"formula":"C76H137N2O30P2",
"notes":{
"original_bigg_ids":[
"kdolipid4_c"
]
}
},
{
"id":"lipidA_c",
"name":"2,3,2'3'-Tetrakis(beta-hydroxymyristoyl)-D-glucosaminyl-1,6-beta-D-glucosamine 1,4'-bisphosphate",
"compartment":"c",
"charge":-4,
"formula":"C68H126N2O23P2",
"notes":{
"original_bigg_ids":[
"lipidA_c"
]
}
},
{
"id":"mobd_p",
"name":"Molybdate",
"compartment":"p",
"charge":-2,
"formula":"MoO4",
"notes":{
"original_bigg_ids":[
"mobd_p"
]
}
},
{
"id":"mpt_c",
"name":"Molybdopterin",
"compartment":"c",
"charge":-2,
"formula":"C10H10N5O6PS2Cu",
"notes":{
"original_bigg_ids":[
"mpt_c"
]
}
},
{
"id":"uaagmda_c",
"name":"Undecaprenyl-diphospho-N-acetylmuramoyl-(N-acetylglucosamine)-L-ala-D-glu-meso-2,6-diaminopimeloyl-D-ala-D-ala",
"compartment":"c",
"charge":-4,
"formula":"C95H152N8O28P2",
"notes":{
"original_bigg_ids":[
"uaagmda_c"
]
}
},
{
"id":"moadcoo_c",
"name":"MoaD Protein with carboxylate",
"compartment":"c",
"charge":-1,
"formula":"C1O2X",
"notes":{
"original_bigg_ids":[
"moadcoo_c"
]
}
},
{
"id":"methf_c",
"name":"5,10-Methenyltetrahydrofolate",
"compartment":"c",
"charge":-1,
"formula":"C20H20N7O6",
"notes":{
"original_bigg_ids":[
"methf_c"
]
}
},
{
"id":"dnad_c",
"name":"Deamino-NAD+",
"compartment":"c",
"charge":-2,
"formula":"C21H24N6O15P2",
"notes":{
"original_bigg_ids":[
"dnad_c"
]
}
},
{
"id":"nh4_p",
"name":"Ammonium",
"compartment":"p",
"charge":1,
"formula":"H4N",
"notes":{
"original_bigg_ids":[
"nh4_p"
]
}
},
{
"id":"ni2_p",
"name":"Nickel",
"compartment":"p",
"charge":2,
"formula":"Ni",
"notes":{
"original_bigg_ids":[
"ni2_p"
]
}
},
{
"id":"nicrnt_c",
"name":"Nicotinate D-ribonucleotide",
"compartment":"c",
"charge":-2,
"formula":"C11H12NO9P",
"notes":{
"original_bigg_ids":[
"nicrnt_c"
]
}
},
{
"id":"quln_c",
"name":"Quinolinate",
"compartment":"c",
"charge":-2,
"formula":"C7H3NO4",
"notes":{
"original_bigg_ids":[
"quln_c"
]
}
},
{
"id":"ump_c",
"name":"UMP C9H11N2O9P",
"compartment":"c",
"charge":-2,
"formula":"C9H11N2O9P",
"notes":{
"original_bigg_ids":[
"ump_c"
]
}
},
{
"id":"uri_c",
"name":"Uridine",
"compartment":"c",
"charge":0,
"formula":"C9H12N2O6",
"notes":{
"original_bigg_ids":[
"uri_c"
]
}
},
{
"id":"dad_2_c",
"name":"Deoxyadenosine",
"compartment":"c",
"charge":0,
"formula":"C10H13N5O3",
"notes":{
"original_bigg_ids":[
"dad_DASH_2_c"
]
}
},
{
"id":"o2_p",
"name":"O2 O2",
"compartment":"p",
"charge":0,
"formula":"O2",
"notes":{
"original_bigg_ids":[
"o2_p"
]
}
},
{
"id":"hgmeACP_c",
"name":"3-Hydroxyglutaryl-[acyl-carrier protein] methyl ester",
"compartment":"c",
"charge":-1,
"formula":"C17H29N2O11PRS",
"notes":{
"original_bigg_ids":[
"hgmeACP_c"
]
}
},
{
"id":"ogmeACP_c",
"name":"3-Oxo-glutaryl-[acyl-carrier protein] methyl ester",
"compartment":"c",
"charge":-1,
"formula":"C17H27N2O11PRS",
"notes":{
"original_bigg_ids":[
"ogmeACP_c"
]
}
},
{
"id":"ohpb_c",
"name":"2-Oxo-3-hydroxy-4-phosphobutanoate",
"compartment":"c",
"charge":-3,
"formula":"C4H4O8P",
"notes":{
"original_bigg_ids":[
"ohpb_c"
]
}
},
{
"id":"phthr_c",
"name":"O-Phospho-4-hydroxy-L-threonine",
"compartment":"c",
"charge":-2,
"formula":"C4H8NO7P",
"notes":{
"original_bigg_ids":[
"phthr_c"
]
}
},
{
"id":"orot5p_c",
"name":"Orotidine 5'-phosphate",
"compartment":"c",
"charge":-3,
"formula":"C10H10N2O11P",
"notes":{
"original_bigg_ids":[
"orot5p_c"
]
}
},
{
"id":"2oph_c",
"name":"2-Octaprenylphenol",
"compartment":"c",
"charge":0,
"formula":"C46H70O",
"notes":{
"original_bigg_ids":[
"2oph_c"
]
}
},
{
"id":"hpmeACP_c",
"name":"3-Hydroxypimeloyl-[acyl-carrier protein] methyl ester",
"compartment":"c",
"charge":-1,
"formula":"C19H33N2O11PRS",
"notes":{
"original_bigg_ids":[
"hpmeACP_c"
]
}
},
{
"id":"opmeACP_c",
"name":"3-Oxo-pimeloyl-[acyl-carrier protein] methyl ester",
"compartment":"c",
"charge":-1,
"formula":"C19H31N2O11PRS",
"notes":{
"original_bigg_ids":[
"opmeACP_c"
]
}
},
{
"id":"pnto__R_c",
"name":"(R)-Pantothenate",
"compartment":"c",
"charge":-1,
"formula":"C9H16NO5",
"notes":{
"original_bigg_ids":[
"pnto_DASH_R_c"
]
}
},
{
"id":"uagmda_c",
"name":"Undecaprenyl-diphospho-N-acetylmuramoyl-L-alanyl-D-glutamyl-meso-2,6-diaminopimeloyl-D-alanyl-D-alanine",
"compartment":"c",
"charge":-4,
"formula":"C87H139N7O23P2",
"notes":{
"original_bigg_ids":[
"uagmda_c"
]
}
},
{
"id":"udcpp_c",
"name":"Undecaprenyl phosphate",
"compartment":"c",
"charge":-2,
"formula":"C55H89O4P",
"notes":{
"original_bigg_ids":[
"udcpp_c"
]
}
},
{
"id":"ugmda_c",
"name":"UDP-N-acetylmuramoyl-L-alanyl-D-glutamyl-meso-2,6-diaminopimeloyl-D-alanyl-D-alanine",
"compartment":"c",
"charge":-4,
"formula":"C41H61N9O28P2",
"notes":{
"original_bigg_ids":[
"ugmda_c"
]
}
},
{
"id":"so3_c",
"name":"Sulfite",
"compartment":"c",
"charge":-2,
"formula":"O3S",
"notes":{
"original_bigg_ids":[
"so3_c"
]
}
},
{
"id":"pdx5p_c",
"name":"Pyridoxine 5'-phosphate",
"compartment":"c",
"charge":-2,
"formula":"C8H10NO6P",
"notes":{
"original_bigg_ids":[
"pdx5p_c"
]
}
},
{
"id":"3php_c",
"name":"3-Phosphohydroxypyruvate",
"compartment":"c",
"charge":-3,
"formula":"C3H2O7P",
"notes":{
"original_bigg_ids":[
"3php_c"
]
}
},
{
"id":"phpyr_c",
"name":"Phenylpyruvate",
"compartment":"c",
"charge":-1,
"formula":"C9H7O3",
"notes":{
"original_bigg_ids":[
"phpyr_c"
]
}
},
{
"id":"pi_p",
"name":"Phosphate",
"compartment":"p",
"charge":-2,
"formula":"HO4P",
"notes":{
"original_bigg_ids":[
"pi_p"
]
}
},
{
"id":"4r5au_c",
"name":"4-(1-D-Ribitylamino)-5-aminouracil",
"compartment":"c",
"charge":0,
"formula":"C9H16N4O6",
"notes":{
"original_bigg_ids":[
"4r5au_c"
]
}
},
{
"id":"2mahmp_c",
"name":"2-Methyl-4-amino-5-hydroxymethylpyrimidine diphosphate",
"compartment":"c",
"charge":-3,
"formula":"C6H8N3O7P2",
"notes":{
"original_bigg_ids":[
"2mahmp_c"
]
}
},
{
"id":"4ppan_c",
"name":"D-4'-Phosphopantothenate",
"compartment":"c",
"charge":-3,
"formula":"C9H15NO8P",
"notes":{
"original_bigg_ids":[
"4ppan_c"
]
}
},
{
"id":"4ppcys_c",
"name":"N-((R)-4-Phosphopantothenoyl)-L-cysteine",
"compartment":"c",
"charge":-3,
"formula":"C12H20N2O9PS",
"notes":{
"original_bigg_ids":[
"4ppcys_c"
]
}
},
{
"id":"pan4p_c",
"name":"Pantetheine 4'-phosphate",
"compartment":"c",
"charge":-2,
"formula":"C11H21N2O7PS",
"notes":{
"original_bigg_ids":[
"pan4p_c"
]
}
},
{
"id":"r1p_c",
"name":"Alpha-D-Ribose 1-phosphate",
"compartment":"c",
"charge":-2,
"formula":"C5H9O8P",
"notes":{
"original_bigg_ids":[
"r1p_c"
]
}
},
{
"id":"r5p_c",
"name":"Alpha-D-Ribose 5-phosphate",
"compartment":"c",
"charge":-2,
"formula":"C5H9O8P",
"notes":{
"original_bigg_ids":[
"r5p_c"
]
}
},
{
"id":"34hpp_c",
"name":"3-(4-Hydroxyphenyl)pyruvate",
"compartment":"c",
"charge":-1,
"formula":"C9H7O4",
"notes":{
"original_bigg_ids":[
"34hpp_c"
]
}
},
{
"id":"fpram_c",
"name":"2-(Formamido)-N1-(5-phospho-D-ribosyl)acetamidine",
"compartment":"c",
"charge":-1,
"formula":"C8H15N3O8P",
"notes":{
"original_bigg_ids":[
"fpram_c"
]
}
},
{
"id":"prbamp_c",
"name":"1-(5-Phosphoribosyl)-AMP",
"compartment":"c",
"charge":-4,
"formula":"C15H19N5O14P2",
"notes":{
"original_bigg_ids":[
"prbamp_c"
]
}
},
{
"id":"prfp_c",
"name":"1-(5-Phosphoribosyl)-5-[(5-phosphoribosylamino)methylideneamino]imidazole-4-carboxamide",
"compartment":"c",
"charge":-4,
"formula":"C15H21N5O15P2",
"notes":{
"original_bigg_ids":[
"prfp_c"
]
}
},
{
"id":"pro__L_p",
"name":"L-Proline",
"compartment":"p",
"charge":0,
"formula":"C5H9NO2",
"notes":{
"original_bigg_ids":[
"pro_DASH_L_p"
]
}
},
{
"id":"skm5p_c",
"name":"Shikimate 5-phosphate",
"compartment":"c",
"charge":-3,
"formula":"C7H8O8P",
"notes":{
"original_bigg_ids":[
"skm5p_c"
]
}
},
{
"id":"ps160_c",
"name":"Phosphatidylserine (dihexadecanoyl, n-C16:0)",
"compartment":"c",
"charge":-1,
"formula":"C38H73N1O10P1",
"notes":{
"original_bigg_ids":[
"ps160_c"
]
}
},
{
"id":"ps161_c",
"name":"Phosphatidylserine (dihexadec-9-enoyl, n-C16:1)",
"compartment":"c",
"charge":-1,
"formula":"C38H69N1O10P1",
"notes":{
"original_bigg_ids":[
"ps161_c"
]
}
},
{
"id":"pser__L_c",
"name":"O-Phospho-L-serine",
"compartment":"c",
"charge":-2,
"formula":"C3H6NO6P",
"notes":{
"original_bigg_ids":[
"pser_DASH_L_c"
]
}
},
{
"id":"dmlz_c",
"name":"6,7-Dimethyl-8-(1-D-ribityl)lumazine",
"compartment":"c",
"charge":0,
"formula":"C13H18N4O6",
"notes":{
"original_bigg_ids":[
"dmlz_c"
]
}
},
{
"id":"xu5p__D_c",
"name":"D-Xylulose 5-phosphate",
"compartment":"c",
"charge":-2,
"formula":"C5H9O8P",
"notes":{
"original_bigg_ids":[
"xu5p_DASH_D_c"
]
}
},
{
"id":"sl26da_c",
"name":"N-Succinyl-LL-2,6-diaminoheptanedioate",
"compartment":"c",
"charge":-2,
"formula":"C11H16N2O7",
"notes":{
"original_bigg_ids":[
"sl26da_c"
]
}
},
{
"id":"sl2a6o_c",
"name":"N-Succinyl-2-L-amino-6-oxoheptanedioate",
"compartment":"c",
"charge":-3,
"formula":"C11H12NO8",
"notes":{
"original_bigg_ids":[
"sl2a6o_c"
]
}
},
{
"id":"dscl_c",
"name":"Dihydrosirohydrochlorin",
"compartment":"c",
"charge":-7,
"formula":"C42H41N4O16",
"notes":{
"original_bigg_ids":[
"dscl_c"
]
}
},
{
"id":"scl_c",
"name":"Sirohydrochlorin",
"compartment":"c",
"charge":-7,
"formula":"C42H39N4O16",
"notes":{
"original_bigg_ids":[
"scl_c"
]
}
},
{
"id":"skm_c",
"name":"Shikimate",
"compartment":"c",
"charge":-1,
"formula":"C7H9O5",
"notes":{
"original_bigg_ids":[
"skm_c"
]
}
},
{
"id":"so4_p",
"name":"Sulfate",
"compartment":"p",
"charge":-2,
"formula":"O4S",
"notes":{
"original_bigg_ids":[
"so4_p"
]
}
},
{
"id":"succ_p",
"name":"Succinate",
"compartment":"p",
"charge":-2,
"formula":"C4H4O4",
"notes":{
"original_bigg_ids":[
"succ_p"
]
}
},
{
"id":"s7p_c",
"name":"Sedoheptulose 7-phosphate",
"compartment":"c",
"charge":-2,
"formula":"C7H13O10P",
"notes":{
"original_bigg_ids":[
"s7p_c"
]
}
},
{
"id":"4mpetz_c",
"name":"4-Methyl-5-(2-phosphoethyl)-thiazole",
"compartment":"c",
"charge":-2,
"formula":"C6H8NO4PS",
"notes":{
"original_bigg_ids":[
"4mpetz_c"
]
}
},
{
"id":"dhgly_c",
"name":"Dehydroglycine",
"compartment":"c",
"charge":-1,
"formula":"C2H2NO2",
"notes":{
"original_bigg_ids":[
"dhgly_c"
]
}
},
{
"id":"thmmp_c",
"name":"Thiamin monophosphate",
"compartment":"c",
"charge":-1,
"formula":"C12H16N4O4PS",
"notes":{
"original_bigg_ids":[
"thmmp_c"
]
}
},
{
"id":"indole_c",
"name":"Indole",
"compartment":"c",
"charge":0,
"formula":"C8H7N",
"notes":{
"original_bigg_ids":[
"indole_c"
]
}
},
{
"id":"u3hga_c",
"name":"UDP-3-O-(3-hydroxytetradecanoyl)-D-glucosamine",
"compartment":"c",
"charge":-1,
"formula":"C29H50N3O18P2",
"notes":{
"original_bigg_ids":[
"u3hga_c"
]
}
},
{
"id":"uamag_c",
"name":"UDP-N-acetylmuramoyl-L-alanyl-D-glutamate",
"compartment":"c",
"charge":-4,
"formula":"C28H39N5O23P2",
"notes":{
"original_bigg_ids":[
"uamag_c"
]
}
},
{
"id":"ugmd_c",
"name":"UDP-N-acetylmuramoyl-L-alanyl-D-gamma-glutamyl-meso-2,6-diaminopimelate",
"compartment":"c",
"charge":-4,
"formula":"C35H51N7O26P2",
"notes":{
"original_bigg_ids":[
"ugmd_c"
]
}
},
{
"id":"u3aga_c",
"name":"UDP-3-O-(3-hydroxytetradecanoyl)-N-acetylglucosamine",
"compartment":"c",
"charge":-2,
"formula":"C31H51N3O19P2",
"notes":{
"original_bigg_ids":[
"u3aga_c"
]
}
},
{
"id":"uacgam_c",
"name":"UDP-N-acetyl-D-glucosamine",
"compartment":"c",
"charge":-2,
"formula":"C17H25N3O17P2",
"notes":{
"original_bigg_ids":[
"uacgam_c"
]
}
},
{
"id":"uaccg_c",
"name":"UDP-N-acetyl-3-O-(1-carboxyvinyl)-D-glucosamine",
"compartment":"c",
"charge":-3,
"formula":"C20H26N3O19P2",
"notes":{
"original_bigg_ids":[
"uaccg_c"
]
}
},
{
"id":"uama_c",
"name":"UDP-N-acetylmuramoyl-L-alanine",
"compartment":"c",
"charge":-3,
"formula":"C23H33N4O20P2",
"notes":{
"original_bigg_ids":[
"uama_c"
]
}
},
{
"id":"uamr_c",
"name":"UDP-N-acetylmuramate",
"compartment":"c",
"charge":-3,
"formula":"C20H28N3O19P2",
"notes":{
"original_bigg_ids":[
"uamr_c"
]
}
},
{
"id":"uppg3_c",
"name":"Uroporphyrinogen III",
"compartment":"c",
"charge":-8,
"formula":"C40H36N4O16",
"notes":{
"original_bigg_ids":[
"uppg3_c"
]
}
},
{
"id":"zn2_p",
"name":"Zinc",
"compartment":"p",
"charge":2,
"formula":"Zn",
"notes":{
"original_bigg_ids":[
"zn2_p"
]
}
}
],
"reactions":[
{
"id":"DM_4crsol_c",
"name":"Sink needed to allow p-Cresol to leave system",
"metabolites":{
"4crsol_c":-1.0
},
"lower_bound":0.0,
"upper_bound":1000.0,
"gene_reaction_rule":"",
"subsystem":"Intracellular demand",
"notes":{
"original_bigg_ids":[
"DM_4CRSOL"
]
},
"annotation":{
"SBO":"SBO:0000628"
}
},
{
"id":"DM_5drib_c",
"name":"Sink needed to allow 5'-deoxyribose to leave system",
"metabolites":{
"5drib_c":-1.0
},
"lower_bound":0.0,
"upper_bound":1000.0,
"gene_reaction_rule":"",
"subsystem":"Intracellular demand",
"notes":{
"original_bigg_ids":[
"DM_5DRIB"
]
},
"annotation":{
"SBO":"SBO:0000628"
}
},
{
"id":"DM_amob_c",
"name":"Sink needed to allow S-Adenosyl-4-methylthio-2-oxobutanoate to leave system",
"metabolites":{
"amob_c":-1.0
},
"lower_bound":0.0,
"upper_bound":1000.0,
"gene_reaction_rule":"",
"subsystem":"Intracellular demand",
"notes":{
"original_bigg_ids":[
"DM_AMOB"
]
},
"annotation":{
"SBO":"SBO:0000628"
}
},
{
"id":"DM_mththf_c",
"name":"Sink needed to allow (2R,4S)-2-methyl-2,3,3,4-tetrahydroxytetrahydrofuran to leave system",
"metabolites":{
"mththf_c":-1.0
},
"lower_bound":0.0,
"upper_bound":1000.0,
"gene_reaction_rule":"",
"subsystem":"Intracellular demand",
"notes":{
"original_bigg_ids":[
"DM_MTHTHF"
]
},
"annotation":{
"SBO":"SBO:0000628"
}
},
{
"id":"BIOMASS_Ec_iJO1366_core_53p95M",
"name":"E. coli biomass objective function (iJO1366) - core - with 53.95 GAM estimate",
"metabolites":{
"10fthf_c":-0.000223,
"2fe2s_c":-2.6e-05,
"2ohph_c":-0.000223,
"4fe4s_c":-0.00026,
"adp_c":53.95,
"ala__L_c":-0.51369,
"amet_c":-0.000223,
"arg__L_c":-0.29579,
"asn__L_c":-0.24105,
"asp__L_c":-0.24105,
"atp_c":-54.1248,
"bmocogdp_c":-0.000122,
"btn_c":-2e-06,
"ca2_c":-0.005205,
"cl_c":-0.005205,
"coa_c":-0.000576,
"cobalt2_c":-2.5e-05,
"ctp_c":-0.13351,
"cu2_c":-0.000709,
"cys__L_c":-0.09158,
"datp_c":-0.026166,
"dctp_c":-0.027017,
"dgtp_c":-0.027017,
"dttp_c":-0.026166,
"fad_c":-0.000223,
"fe2_c":-0.006715,
"fe3_c":-0.007808,
"gln__L_c":-0.26316,
"glu__L_c":-0.26316,
"gly_c":-0.61264,
"gtp_c":-0.2151,
"h2o_c":-48.6015,
"h_c":53.95,
"his__L_c":-0.094738,
"ile__L_c":-0.29053,
"k_c":-0.19519,
"kdo2lipid4_e":-0.019456,
"leu__L_c":-0.45053,
"lys__L_c":-0.34316,
"met__L_c":-0.15369,
"mg2_c":-0.008675,
"mlthf_c":-0.000223,
"mn2_c":-0.000691,
"mobd_c":-7e-06,
"murein5px4p_p":-0.013894,
"nad_c":-0.001831,
"nadp_c":-0.000447,
"nh4_c":-0.013013,
"ni2_c":-0.000323,
"pe160_c":-0.017868,
"pe160_p":-0.045946,
"pe161_c":-0.054154,
"pe161_p":-0.02106,
"phe__L_c":-0.18527,
"pheme_c":-0.000223,
"pi_c":53.9457,
"ppi_c":0.7739,
"pro__L_c":-0.22106,
"pydx5p_c":-0.000223,
"ribflv_c":-0.000223,
"ser__L_c":-0.21579,
"sheme_c":-0.000223,
"so4_c":-0.004338,
"thf_c":-0.000223,
"thmpp_c":-0.000223,
"thr__L_c":-0.25369,
"trp__L_c":-0.056843,
"tyr__L_c":-0.1379,
"udcpdp_c":-5.5e-05,
"utp_c":-0.1441,
"val__L_c":-0.42316,
"zn2_c":-0.000341
},
"lower_bound":0,
"upper_bound":1000,
"gene_reaction_rule":"",
"objective_coefficient":1.0,
"subsystem":"Biomass and maintenance functions",
"notes":{
"original_bigg_ids":[
"Ec_biomass_iJO1366_core_53p95M"
]
}
},
{
"id":"EX_ac_e",
"name":"Acetate exchange",
"metabolites":{
"ac_e":-1.0
},
"lower_bound":0.0,
"upper_bound":1000.0,
"gene_reaction_rule":"",
"subsystem":"Extracellular exchange",
"notes":{
"original_bigg_ids":[
"EX_ac_LPAREN_e_RPAREN_"
]
},
"annotation":{
"SBO":"SBO:0000627"
}
},
{
"id":"EX_ca2_e",
"name":"Calcium exchange",
"metabolites":{
"ca2_e":-1.0
},
"lower_bound":-1000.0,
"upper_bound":1000.0,
"gene_reaction_rule":"",
"subsystem":"Extracellular exchange",
"notes":{
"original_bigg_ids":[
"EX_ca2_LPAREN_e_RPAREN_"
]
},
"annotation":{
"SBO":"SBO:0000627"
}
},
{
"id":"EX_cl_e",
"name":"Chloride exchange",
"metabolites":{
"cl_e":-1.0
},
"lower_bound":-1000.0,
"upper_bound":1000.0,
"gene_reaction_rule":"",
"subsystem":"Extracellular exchange",
"notes":{
"original_bigg_ids":[
"EX_cl_LPAREN_e_RPAREN_"
]
},
"annotation":{
"SBO":"SBO:0000627"
}
},
{
"id":"EX_co2_e",
"name":"CO2 exchange",
"metabolites":{
"co2_e":-1.0
},
"lower_bound":0,
"upper_bound":1000.0,
"gene_reaction_rule":"",
"subsystem":"Extracellular exchange",
"notes":{
"original_bigg_ids":[
"EX_co2_LPAREN_e_RPAREN_"
]
},
"annotation":{
"SBO":"SBO:0000627"
}
},
{
"id":"EX_cobalt2_e",
"name":"Co2+ exchange",
"metabolites":{
"cobalt2_e":-1.0
},
"lower_bound":-1000.0,
"upper_bound":1000.0,
"gene_reaction_rule":"",
"subsystem":"Extracellular exchange",
"notes":{
"original_bigg_ids":[
"EX_cobalt2_LPAREN_e_RPAREN_"
]
},
"annotation":{
"SBO":"SBO:0000627"
}
},
{
"id":"EX_cu2_e",
"name":"Cu2+ exchange",
"metabolites":{
"cu2_e":-1.0
},
"lower_bound":-1000.0,
"upper_bound":1000.0,
"gene_reaction_rule":"",
"subsystem":"Extracellular exchange",
"notes":{
"original_bigg_ids":[
"EX_cu2_LPAREN_e_RPAREN_"
]
},
"annotation":{
"SBO":"SBO:0000627"
}
},
{
"id":"EX_etoh_e",
"name":"Ethanol exchange",
"metabolites":{
"etoh_e":-1.0
},
"lower_bound":0.0,
"upper_bound":1000.0,
"gene_reaction_rule":"",
"subsystem":"Extracellular exchange",
"notes":{
"original_bigg_ids":[
"EX_etoh_LPAREN_e_RPAREN_"
]
},
"annotation":{
"SBO":"SBO:0000627"
}
},
{
"id":"EX_fe2_e",
"name":"Fe2+ exchange",
"metabolites":{
"fe2_e":-1.0
},
"lower_bound":-1000.0,
"upper_bound":1000.0,
"gene_reaction_rule":"",
"subsystem":"Extracellular exchange",
"notes":{
"original_bigg_ids":[
"EX_fe2_LPAREN_e_RPAREN_"
]
},
"annotation":{
"SBO":"SBO:0000627"
}
},
{
"id":"EX_fe3_e",
"name":"Fe3+ exchange",
"metabolites":{
"fe3_e":-1.0
},
"lower_bound":-1000.0,
"upper_bound":1000.0,
"gene_reaction_rule":"",
"subsystem":"Extracellular exchange",
"notes":{
"original_bigg_ids":[
"EX_fe3_LPAREN_e_RPAREN_"
]
},
"annotation":{
"SBO":"SBO:0000627"
}
},
{
"id":"EX_for_e",
"name":"Formate exchange",
"metabolites":{
"for_e":-1.0
},
"lower_bound":0.0,
"upper_bound":1000.0,
"gene_reaction_rule":"",
"subsystem":"Extracellular exchange",
"notes":{
"original_bigg_ids":[
"EX_for_LPAREN_e_RPAREN_"
]
},
"annotation":{
"SBO":"SBO:0000627"
}
},
{
"id":"EX_glc__D_e",
"name":"D-Glucose exchange",
"metabolites":{
"glc__D_e":-1.0
},
"lower_bound":-10.0,
"upper_bound":1000.0,
"gene_reaction_rule":"",
"subsystem":"Extracellular exchange",
"notes":{
"original_bigg_ids":[
"EX_glc_LPAREN_e_RPAREN_"
]
},
"annotation":{
"SBO":"SBO:0000627"
}
},
{
"id":"EX_glyc_e",
"name":"Glycerol exchange",
"metabolites":{
"glyc_e":-1.0
},
"lower_bound":0.0,
"upper_bound":1000.0,
"gene_reaction_rule":"",
"subsystem":"Extracellular exchange",
"notes":{
"original_bigg_ids":[
"EX_glyc_LPAREN_e_RPAREN_"
]
},
"annotation":{
"SBO":"SBO:0000627"
}
},
{
"id":"EX_h_e",
"name":"H+ exchange",
"metabolites":{
"h_e":-1.0
},
"lower_bound":-1000.0,
"upper_bound":1000.0,
"gene_reaction_rule":"",
"subsystem":"Extracellular exchange",
"notes":{
"original_bigg_ids":[
"EX_h_LPAREN_e_RPAREN_"
]
},
"annotation":{
"SBO":"SBO:0000627"
}
},
{
"id":"EX_h2_e",
"name":"H2 exchange",
"metabolites":{
"h2_e":-1.0
},
"lower_bound":0.0,
"upper_bound":1000.0,
"gene_reaction_rule":"",
"subsystem":"Extracellular exchange",
"notes":{
"original_bigg_ids":[
"EX_h2_LPAREN_e_RPAREN_"
]
},
"annotation":{
"SBO":"SBO:0000627"
}
},
{
"id":"EX_h2o_e",
"name":"H2O exchange",
"metabolites":{
"h2o_e":-1.0
},
"lower_bound":-1000.0,
"upper_bound":1000.0,
"gene_reaction_rule":"",
"subsystem":"Extracellular exchange",
"notes":{
"original_bigg_ids":[
"EX_h2o_LPAREN_e_RPAREN_"
]
},
"annotation":{
"SBO":"SBO:0000627"
}
},
{
"id":"EX_k_e",
"name":"K+ exchange",
"metabolites":{
"k_e":-1.0
},
"lower_bound":-1000.0,
"upper_bound":1000.0,
"gene_reaction_rule":"",
"subsystem":"Extracellular exchange",
"notes":{
"original_bigg_ids":[
"EX_k_LPAREN_e_RPAREN_"
]
},
"annotation":{
"SBO":"SBO:0000627"
}
},
{
"id":"EX_lac__D_e",
"name":"D-lactate exchange",
"metabolites":{
"lac__D_e":-1.0
},
"lower_bound":0.0,
"upper_bound":1000.0,
"gene_reaction_rule":"",
"subsystem":"Extracellular exchange",
"notes":{
"original_bigg_ids":[
"EX_lac_DASH_D_LPAREN_e_RPAREN_"
]
},
"annotation":{
"SBO":"SBO:0000627"
}
},
{
"id":"EX_meoh_e",
"name":"Methanol exchange",
"metabolites":{
"meoh_e":-1.0
},
"lower_bound":0.0,
"upper_bound":1000.0,
"gene_reaction_rule":"",
"subsystem":"Extracellular exchange",
"notes":{
"original_bigg_ids":[
"EX_meoh_LPAREN_e_RPAREN_"
]
},
"annotation":{
"SBO":"SBO:0000627"
}
},
{
"id":"EX_mg2_e",
"name":"Mg exchange",
"metabolites":{
"mg2_e":-1.0
},
"lower_bound":-1000.0,
"upper_bound":1000.0,
"gene_reaction_rule":"",
"subsystem":"Extracellular exchange",
"notes":{
"original_bigg_ids":[
"EX_mg2_LPAREN_e_RPAREN_"
]
},
"annotation":{
"SBO":"SBO:0000627"
}
},
{
"id":"EX_mn2_e",
"name":"Mn2+ exchange",
"metabolites":{
"mn2_e":-1.0
},
"lower_bound":-1000.0,
"upper_bound":1000.0,
"gene_reaction_rule":"",
"subsystem":"Extracellular exchange",
"notes":{
"original_bigg_ids":[
"EX_mn2_LPAREN_e_RPAREN_"
]
},
"annotation":{
"SBO":"SBO:0000627"
}
},
{
"id":"EX_mobd_e",
"name":"Molybdate exchange",
"metabolites":{
"mobd_e":-1.0
},
"lower_bound":-1000.0,
"upper_bound":1000.0,
"gene_reaction_rule":"",
"subsystem":"Extracellular exchange",
"notes":{
"original_bigg_ids":[
"EX_mobd_LPAREN_e_RPAREN_"
]
},
"annotation":{
"SBO":"SBO:0000627"
}
},
{
"id":"EX_nh4_e",
"name":"Ammonia exchange",
"metabolites":{
"nh4_e":-1.0
},
"lower_bound":-1000.0,
"upper_bound":1000.0,
"gene_reaction_rule":"",
"subsystem":"Extracellular exchange",
"notes":{
"original_bigg_ids":[
"EX_nh4_LPAREN_e_RPAREN_"
]
},
"annotation":{
"SBO":"SBO:0000627"
}
},
{
"id":"EX_ni2_e",
"name":"Ni2+ exchange",
"metabolites":{
"ni2_e":-1.0
},
"lower_bound":-1000.0,
"upper_bound":1000.0,
"gene_reaction_rule":"",
"subsystem":"Extracellular exchange",
"notes":{
"original_bigg_ids":[
"EX_ni2_LPAREN_e_RPAREN_"
]
},
"annotation":{
"SBO":"SBO:0000627"
}
},
{
"id":"EX_o2_e",
"name":"O2 exchange",
"metabolites":{
"o2_e":-1.0
},
"lower_bound":-1000.0,
"upper_bound":1000.0,
"gene_reaction_rule":"",
"subsystem":"Extracellular exchange",
"notes":{
"original_bigg_ids":[
"EX_o2_LPAREN_e_RPAREN_"
]
},
"annotation":{
"SBO":"SBO:0000627"
}
},
{
"id":"EX_pi_e",
"name":"Phosphate exchange",
"metabolites":{
"pi_e":-1.0
},
"lower_bound":-1000.0,
"upper_bound":1000.0,
"gene_reaction_rule":"",
"subsystem":"Extracellular exchange",
"notes":{
"original_bigg_ids":[
"EX_pi_LPAREN_e_RPAREN_"
]
},
"annotation":{
"SBO":"SBO:0000627"
}
},
{
"id":"EX_so4_e",
"name":"Sulfate exchange",
"metabolites":{
"so4_e":-1.0
},
"lower_bound":-1000.0,
"upper_bound":1000.0,
"gene_reaction_rule":"",
"subsystem":"Extracellular exchange",
"notes":{
"original_bigg_ids":[
"EX_so4_LPAREN_e_RPAREN_"
]
},
"annotation":{
"SBO":"SBO:0000627"
}
},
{
"id":"EX_succ_e",
"name":"Succinate exchange",
"metabolites":{
"succ_e":-1.0
},
"lower_bound":0.0,
"upper_bound":1000.0,
"gene_reaction_rule":"",
"subsystem":"Extracellular exchange",
"notes":{
"original_bigg_ids":[
"EX_succ_LPAREN_e_RPAREN_"
]
},
"annotation":{
"SBO":"SBO:0000627"
}
},
{
"id":"EX_zn2_e",
"name":"Zinc exchange",
"metabolites":{
"zn2_e":-1.0
},
"lower_bound":-1000.0,
"upper_bound":1000.0,
"gene_reaction_rule":"",
"subsystem":"Extracellular exchange",
"notes":{
"original_bigg_ids":[
"EX_zn2_LPAREN_e_RPAREN_"
]
},
"annotation":{
"SBO":"SBO:0000627"
}
},
{
"id":"3OAR140",
"name":"3-oxoacyl-[acyl-carrier-protein] reductase (n-C14:0)",
"metabolites":{
"3hmrsACP_c":1.0,
"3omrsACP_c":-1.0,
"h_c":-1.0,
"nadp_c":1.0,
"nadph_c":-1.0
},
"lower_bound":-1000.0,
"upper_bound":1000.0,
"gene_reaction_rule":"b1093",
"subsystem":"Cell Envelope Biosynthesis",
"notes":{
"original_bigg_ids":[
"3OAR140"
]
}
},
{
"id":"3OAS140",
"name":"3-oxoacyl-[acyl-carrier-protein] synthase (n-C14:0)",
"metabolites":{
"3omrsACP_c":1.0,
"ACP_c":1.0,
"co2_c":1.0,
"ddcaACP_c":-1.0,
"h_c":-1.0,
"malACP_c":-1.0
},
"lower_bound":0.0,
"upper_bound":1000.0,
"gene_reaction_rule":"b2323 or b1095",
"subsystem":"Cell Envelope Biosynthesis",
"notes":{
"original_bigg_ids":[
"3OAS140"
]
}
},
{
"id":"5DOAN",
"name":"5'-deoxyadenosine nuclosidase",
"metabolites":{
"5drib_c":1.0,
"ade_c":1.0,
"dad_5_c":-1.0,
"h2o_c":-1.0
},
"lower_bound":0.0,
"upper_bound":1000.0,
"gene_reaction_rule":"b0159",
"subsystem":"Cofactor and Prosthetic Group Biosynthesis",
"notes":{
"original_bigg_ids":[
"5DOAN"
]
}
},
{
"id":"A5PISO",
"name":"Arabinose-5-phosphate isomerase",
"metabolites":{
"ara5p_c":1.0,
"ru5p__D_c":-1.0
},
"lower_bound":-1000.0,
"upper_bound":1000.0,
"gene_reaction_rule":"b3197 or b2708",
"subsystem":"Alternate Carbon Metabolism",
"notes":{
"original_bigg_ids":[
"A5PISO"
]
}
},
{
"id":"AACPS3",
"name":"Acyl-[acyl-carrier-protein] synthetase  (n-C16:0)",
"metabolites":{
"ACP_c":-1.0,
"amp_c":1.0,
"atp_c":-1.0,
"hdca_c":-1.0,
"palmACP_c":1.0,
"ppi_c":1.0
},
"lower_bound":0.0,
"upper_bound":1000.0,
"gene_reaction_rule":"b2836 and b1094",
"subsystem":"Cell Envelope Biosynthesis",
"notes":{
"original_bigg_ids":[
"AACPS3"
]
}
},
{
"id":"AACPS4",
"name":"Acyl-[acyl-carrier-protein] synthetase  (n-C16:1)",
"metabolites":{
"ACP_c":-1.0,
"amp_c":1.0,
"atp_c":-1.0,
"hdcea_c":-1.0,
"hdeACP_c":1.0,
"ppi_c":1.0
},
"lower_bound":0.0,
"upper_bound":1000.0,
"gene_reaction_rule":"b2836 and b1094",
"subsystem":"Cell Envelope Biosynthesis",
"notes":{
"original_bigg_ids":[
"AACPS4"
]
}
},
{
"id":"AACPS7",
"name":"Acyl-[acyl-carrier-protein] synthetase  (n-C12:0)",
"metabolites":{
"ACP_c":-1.0,
"amp_c":1.0,
"atp_c":-1.0,
"ddcaACP_c":1.0,
"ddca_c":-1.0,
"ppi_c":1.0
},
"lower_bound":0.0,
"upper_bound":1000.0,
"gene_reaction_rule":"b2836 and b1094",
"subsystem":"Cell Envelope Biosynthesis",
"notes":{
"original_bigg_ids":[
"AACPS7"
]
}
},
{
"id":"ACACT1r",
"name":"Acetyl-CoA C-acetyltransferase",
"metabolites":{
"aacoa_c":1.0,
"accoa_c":-2.0,
"coa_c":1.0
},
"lower_bound":-1000.0,
"upper_bound":1000.0,
"gene_reaction_rule":"b2224 or b2342 or b3845",
"subsystem":"Membrane Lipid Metabolism",
"notes":{
"original_bigg_ids":[
"ACACT1r"
]
}
},
{
"id":"ACACT2r",
"name":"Acetyl-CoA C-acyltransferase (butanoyl-CoA) (r)",
"metabolites":{
"3ohcoa_c":1.0,
"accoa_c":-1.0,
"btcoa_c":-1.0,
"coa_c":1.0
},
"lower_bound":-1000.0,
"upper_bound":1000.0,
"gene_reaction_rule":"b2342 or b3845",
"subsystem":"Membrane Lipid Metabolism",
"notes":{
"original_bigg_ids":[
"ACACT2r"
]
}
},
{
"id":"ACACT3r",
"name":"Acetyl-CoA C-acyltransferase (hexanoyl-CoA) (r)",
"metabolites":{
"3oocoa_c":1.0,
"accoa_c":-1.0,
"coa_c":1.0,
"hxcoa_c":-1.0
},
"lower_bound":-1000.0,
"upper_bound":1000.0,
"gene_reaction_rule":"b2342 or b3845",
"subsystem":"Membrane Lipid Metabolism",
"notes":{
"original_bigg_ids":[
"ACACT3r"
]
}
},
{
"id":"ACACT4r",
"name":"Acetyl-CoA C-acyltransferase (octanoyl-CoA) (r)",
"metabolites":{
"3odcoa_c":1.0,
"accoa_c":-1.0,
"coa_c":1.0,
"occoa_c":-1.0
},
"lower_bound":-1000.0,
"upper_bound":1000.0,
"gene_reaction_rule":"b2342 or b3845",
"subsystem":"Membrane Lipid Metabolism",
"notes":{
"original_bigg_ids":[
"ACACT4r"
]
}
},
{
"id":"ACACT5r",
"name":"Acetyl-CoA C-acyltransferase (decanoyl-CoA) (r)",
"metabolites":{
"3oddcoa_c":1.0,
"accoa_c":-1.0,
"coa_c":1.0,
"dcacoa_c":-1.0
},
"lower_bound":-1000.0,
"upper_bound":1000.0,
"gene_reaction_rule":"b2342 or b3845",
"subsystem":"Membrane Lipid Metabolism",
"notes":{
"original_bigg_ids":[
"ACACT5r"
]
}
},
{
"id":"ACACT6r",
"name":"Acetyl-CoA C-acyltransferase (dodecanoyl-CoA) (r)",
"metabolites":{
"3otdcoa_c":1.0,
"accoa_c":-1.0,
"coa_c":1.0,
"ddcacoa_c":-1.0
},
"lower_bound":-1000.0,
"upper_bound":1000.0,
"gene_reaction_rule":"b2342 or b3845",
"subsystem":"Membrane Lipid Metabolism",
"notes":{
"original_bigg_ids":[
"ACACT6r"
]
}
},
{
"id":"ACACT7r",
"name":"Acetyl-CoA C-acyltransferase (tetradecanoyl-CoA) (r)",
"metabolites":{
"3ohdcoa_c":1.0,
"accoa_c":-1.0,
"coa_c":1.0,
"tdcoa_c":-1.0
},
"lower_bound":-1000.0,
"upper_bound":1000.0,
"gene_reaction_rule":"b2342 or b3845",
"subsystem":"Membrane Lipid Metabolism",
"notes":{
"original_bigg_ids":[
"ACACT7r"
]
}
},
{
"id":"ACALD",
"name":"Acetaldehyde dehydrogenase (acetylating)",
"metabolites":{
"acald_c":-1.0,
"accoa_c":1.0,
"coa_c":-1.0,
"h_c":1.0,
"nad_c":-1.0,
"nadh_c":1.0
},
"lower_bound":-1000.0,
"upper_bound":1000.0,
"gene_reaction_rule":"b0351 or b1241",
"subsystem":"Pyruvate Metabolism",
"notes":{
"original_bigg_ids":[
"ACALD"
]
}
},
{
"id":"ACCOAC",
"name":"Acetyl-CoA carboxylase",
"metabolites":{
"accoa_c":-1.0,
"adp_c":1.0,
"atp_c":-1.0,
"h_c":1.0,
"hco3_c":-1.0,
"malcoa_c":1.0,
"pi_c":1.0
},
"lower_bound":0.0,
"upper_bound":1000.0,
"gene_reaction_rule":"b0185 and b2316 and b3255 and b3256",
"subsystem":"Membrane Lipid Metabolism",
"notes":{
"original_bigg_ids":[
"ACCOAC"
]
}
},
{
"id":"ACGK",
"name":"Acetylglutamate kinase",
"metabolites":{
"acg5p_c":1.0,
"acglu_c":-1.0,
"adp_c":1.0,
"atp_c":-1.0
},
"lower_bound":0.0,
"upper_bound":1000.0,
"gene_reaction_rule":"b3959",
"subsystem":"Arginine and Proline Metabolism",
"notes":{
"original_bigg_ids":[
"ACGK"
]
}
},
{
"id":"ACGS",
"name":"N-acetylglutamate synthase",
"metabolites":{
"accoa_c":-1.0,
"acglu_c":1.0,
"coa_c":1.0,
"glu__L_c":-1.0,
"h_c":1.0
},
"lower_bound":0.0,
"upper_bound":1000.0,
"gene_reaction_rule":"b2818",
"subsystem":"Arginine and Proline Metabolism",
"notes":{
"original_bigg_ids":[
"ACGS"
]
}
},
{
"id":"ACHBS",
"name":"2-aceto-2-hydroxybutanoate synthase",
"metabolites":{
"2ahbut_c":1.0,
"2obut_c":-1.0,
"co2_c":1.0,
"h_c":-1.0,
"pyr_c":-1.0
},
"lower_bound":0.0,
"upper_bound":1000.0,
"gene_reaction_rule":"(b3670 and b3671) or (b0077 and b0078)",
"subsystem":"Valine, Leucine, and Isoleucine Metabolism",
"notes":{
"original_bigg_ids":[
"ACHBS"
]
}
},
{
"id":"ACKr",
"name":"Acetate kinase",
"metabolites":{
"ac_c":-1.0,
"actp_c":1.0,
"adp_c":1.0,
"atp_c":-1.0
},
"lower_bound":-1000.0,
"upper_bound":1000.0,
"gene_reaction_rule":"b3115 or b2296 or b1849",
"subsystem":"Pyruvate Metabolism",
"notes":{
"original_bigg_ids":[
"ACKr"
]
}
},
{
"id":"ACLS",
"name":"Acetolactate synthase",
"metabolites":{
"alac__S_c":1.0,
"co2_c":1.0,
"h_c":-1.0,
"pyr_c":-2.0
},
"lower_bound":0.0,
"upper_bound":1000.0,
"gene_reaction_rule":"(b3670 and b3671) or (b0077 and b0078)",
"subsystem":"Valine, Leucine, and Isoleucine Metabolism",
"notes":{
"original_bigg_ids":[
"ACLS"
]
}
},
{
"id":"ACOAD1f",
"name":"Acyl-CoA dehydrogenase (butanoyl-CoA)",
"metabolites":{
"b2coa_c":1.0,
"btcoa_c":-1.0,
"fad_c":-1.0,
"fadh2_c":1.0
},
"lower_bound":-1000.0,
"upper_bound":1000.0,
"gene_reaction_rule":"b0221",
"subsystem":"Membrane Lipid Metabolism",
"notes":{
"original_bigg_ids":[
"ACOAD1f"
]
}
},
{
"id":"ACOAD2f",
"name":"Acyl-CoA dehydrogenase (hexanoyl-CoA)",
"metabolites":{
"fad_c":-1.0,
"fadh2_c":1.0,
"hx2coa_c":1.0,
"hxcoa_c":-1.0
},
"lower_bound":-1000.0,
"upper_bound":1000.0,
"gene_reaction_rule":"b0221",
"subsystem":"Membrane Lipid Metabolism",
"notes":{
"original_bigg_ids":[
"ACOAD2f"
]
}
},
{
"id":"ACOAD3f",
"name":"Acyl-CoA dehydrogenase (octanoyl-CoA)",
"metabolites":{
"fad_c":-1.0,
"fadh2_c":1.0,
"oc2coa_c":1.0,
"occoa_c":-1.0
},
"lower_bound":-1000.0,
"upper_bound":1000.0,
"gene_reaction_rule":"b0221",
"subsystem":"Membrane Lipid Metabolism",
"notes":{
"original_bigg_ids":[
"ACOAD3f"
]
}
},
{
"id":"ACOAD4f",
"name":"Acyl-CoA dehydrogenase (decanoyl-CoA)",
"metabolites":{
"dc2coa_c":1.0,
"dcacoa_c":-1.0,
"fad_c":-1.0,
"fadh2_c":1.0
},
"lower_bound":-1000.0,
"upper_bound":1000.0,
"gene_reaction_rule":"b0221",
"subsystem":"Membrane Lipid Metabolism",
"notes":{
"original_bigg_ids":[
"ACOAD4f"
]
}
},
{
"id":"ACOAD5f",
"name":"Acyl-CoA dehydrogenase (dodecanoyl-CoA)",
"metabolites":{
"dd2coa_c":1.0,
"ddcacoa_c":-1.0,
"fad_c":-1.0,
"fadh2_c":1.0
},
"lower_bound":-1000.0,
"upper_bound":1000.0,
"gene_reaction_rule":"b0221",
"subsystem":"Membrane Lipid Metabolism",
"notes":{
"original_bigg_ids":[
"ACOAD5f"
]
}
},
{
"id":"ACOAD6f",
"name":"Acyl-CoA dehydrogenase (tetradecanoyl-CoA)",
"metabolites":{
"fad_c":-1.0,
"fadh2_c":1.0,
"td2coa_c":1.0,
"tdcoa_c":-1.0
},
"lower_bound":-1000.0,
"upper_bound":1000.0,
"gene_reaction_rule":"b0221",
"subsystem":"Membrane Lipid Metabolism",
"notes":{
"original_bigg_ids":[
"ACOAD6f"
]
}
},
{
"id":"ACOAD7f",
"name":"Acyl-CoA dehydrogenase (hexadecanoyl-CoA)",
"metabolites":{
"fad_c":-1.0,
"fadh2_c":1.0,
"hdd2coa_c":1.0,
"pmtcoa_c":-1.0
},
"lower_bound":-1000.0,
"upper_bound":1000.0,
"gene_reaction_rule":"b0221",
"subsystem":"Membrane Lipid Metabolism",
"notes":{
"original_bigg_ids":[
"ACOAD7f"
]
}
},
{
"id":"ACODA",
"name":"Acetylornithine deacetylase",
"metabolites":{
"ac_c":1.0,
"acorn_c":-1.0,
"h2o_c":-1.0,
"orn_c":1.0
},
"lower_bound":0.0,
"upper_bound":1000.0,
"gene_reaction_rule":"b3957",
"subsystem":"Arginine and Proline Metabolism",
"notes":{
"original_bigg_ids":[
"ACODA"
]
}
},
{
"id":"ACONTa",
"name":"Aconitase (half-reaction A, Citrate hydro-lyase)",
"metabolites":{
"acon_C_c":1.0,
"cit_c":-1.0,
"h2o_c":1.0
},
"lower_bound":-1000.0,
"upper_bound":1000.0,
"gene_reaction_rule":"b0118 or b1276",
"subsystem":"Citric Acid Cycle",
"notes":{
"original_bigg_ids":[
"ACONTa"
]
}
},
{
"id":"ACONTb",
"name":"Aconitase (half-reaction B, Isocitrate hydro-lyase)",
"metabolites":{
"acon_C_c":-1.0,
"h2o_c":-1.0,
"icit_c":1.0
},
"lower_bound":-1000.0,
"upper_bound":1000.0,
"gene_reaction_rule":"b0118 or b1276",
"subsystem":"Citric Acid Cycle",
"notes":{
"original_bigg_ids":[
"ACONTb"
]
}
},
{
"id":"ACOTA",
"name":"Acetylornithine transaminase",
"metabolites":{
"acg5sa_c":1.0,
"acorn_c":-1.0,
"akg_c":-1.0,
"glu__L_c":1.0
},
"lower_bound":-1000.0,
"upper_bound":1000.0,
"gene_reaction_rule":"b1748 or b3359",
"subsystem":"Arginine and Proline Metabolism",
"notes":{
"original_bigg_ids":[
"ACOTA"
]
}
},
{
"id":"ACPPAT160",
"name":"Acyl-(acyl carrier protein):phosphate acyltransferase (C16:0)",
"metabolites":{
"ACP_c":1.0,
"h_c":-1.0,
"hdcap_c":1.0,
"palmACP_c":-1.0,
"pi_c":-1.0
},
"lower_bound":0.0,
"upper_bound":1000.0,
"gene_reaction_rule":"b1094 and b1090",
"subsystem":"Glycerophospholipid Metabolism",
"notes":{
"original_bigg_ids":[
"ACPPAT160"
]
}
},
{
"id":"ACPPAT161",
"name":"Acyl-(acyl carrier protein):phosphate acyltransferase (C16:1)",
"metabolites":{
"ACP_c":1.0,
"h_c":-1.0,
"hdceap_c":1.0,
"hdeACP_c":-1.0,
"pi_c":-1.0
},
"lower_bound":0.0,
"upper_bound":1000.0,
"gene_reaction_rule":"b1094 and b1090",
"subsystem":"Glycerophospholipid Metabolism",
"notes":{
"original_bigg_ids":[
"ACPPAT161"
]
}
},
{
"id":"ACt2rpp",
"name":"Acetate reversible transport via proton symport (periplasm)",
"metabolites":{
"ac_c":1.0,
"ac_p":-1.0,
"h_c":1.0,
"h_p":-1.0
},
"lower_bound":-1000.0,
"upper_bound":1000.0,
"gene_reaction_rule":"",
"subsystem":"Transport, Inner Membrane",
"notes":{
"original_bigg_ids":[
"ACt2rpp"
]
}
},
{
"id":"ACtex",
"name":"Acetate transport via diffusion (extracellular to periplasm)",
"metabolites":{
"ac_e":-1.0,
"ac_p":1.0
},
"lower_bound":-1000.0,
"upper_bound":1000.0,
"gene_reaction_rule":"b0241 or b0929 or b1377 or b2215",
"subsystem":"Transport, Outer Membrane Porin",
"notes":{
"original_bigg_ids":[
"ACtex"
]
}
},
{
"id":"ADCL",
"name":"4-aminobenzoate synthase",
"metabolites":{
"4abz_c":1.0,
"4adcho_c":-1.0,
"h_c":1.0,
"pyr_c":1.0
},
"lower_bound":0.0,
"upper_bound":1000.0,
"gene_reaction_rule":"b1096",
"subsystem":"Cofactor and Prosthetic Group Biosynthesis",
"notes":{
"original_bigg_ids":[
"ADCL"
]
}
},
{
"id":"ADCS",
"name":"4-amino-4-deoxychorismate synthase",
"metabolites":{
"4adcho_c":1.0,
"chor_c":-1.0,
"gln__L_c":-1.0,
"glu__L_c":1.0
},
"lower_bound":0.0,
"upper_bound":1000.0,
"gene_reaction_rule":"b3360 and b1812",
"subsystem":"Cofactor and Prosthetic Group Biosynthesis",
"notes":{
"original_bigg_ids":[
"ADCS"
]
}
},
{
"id":"ADK1",
"name":"Adenylate kinase",
"metabolites":{
"adp_c":2.0,
"amp_c":-1.0,
"atp_c":-1.0
},
"lower_bound":-1000.0,
"upper_bound":1000.0,
"gene_reaction_rule":"b0474",
"subsystem":"Nucleotide Salvage Pathway",
"notes":{
"original_bigg_ids":[
"ADK1"
]
}
},
{
"id":"ADNK1",
"name":"Adenosine kinase",
"metabolites":{
"adn_c":-1.0,
"adp_c":1.0,
"amp_c":1.0,
"atp_c":-1.0,
"h_c":1.0
},
"lower_bound":0.0,
"upper_bound":1000.0,
"gene_reaction_rule":"b0474",
"subsystem":"Nucleotide Salvage Pathway",
"notes":{
"original_bigg_ids":[
"ADNK1"
]
}
},
{
"id":"ADSK",
"name":"Adenylyl-sulfate kinase",
"metabolites":{
"adp_c":1.0,
"aps_c":-1.0,
"atp_c":-1.0,
"h_c":1.0,
"paps_c":1.0
},
"lower_bound":0.0,
"upper_bound":1000.0,
"gene_reaction_rule":"b2750",
"subsystem":"Cysteine Metabolism",
"notes":{
"original_bigg_ids":[
"ADSK"
]
}
},
{
"id":"ADSL1r",
"name":"Adenylsuccinate lyase",
"metabolites":{
"amp_c":1.0,
"dcamp_c":-1.0,
"fum_c":1.0
},
"lower_bound":-1000.0,
"upper_bound":1000.0,
"gene_reaction_rule":"b1131",
"subsystem":"Purine and Pyrimidine Biosynthesis",
"notes":{
"original_bigg_ids":[
"ADSL1r"
]
}
},
{
"id":"ADSL2r",
"name":"Adenylosuccinate lyase",
"metabolites":{
"25aics_c":-1.0,
"aicar_c":1.0,
"fum_c":1.0
},
"lower_bound":-1000.0,
"upper_bound":1000.0,
"gene_reaction_rule":"b1131",
"subsystem":"Purine and Pyrimidine Biosynthesis",
"notes":{
"original_bigg_ids":[
"ADSL2r"
]
}
},
{
"id":"ADSS",
"name":"Adenylosuccinate synthase",
"metabolites":{
"asp__L_c":-1.0,
"dcamp_c":1.0,
"gdp_c":1.0,
"gtp_c":-1.0,
"h_c":2.0,
"imp_c":-1.0,
"pi_c":1.0
},
"lower_bound":0.0,
"upper_bound":1000.0,
"gene_reaction_rule":"b4177",
"subsystem":"Purine and Pyrimidine Biosynthesis",
"notes":{
"original_bigg_ids":[
"ADSS"
]
}
},
{
"id":"AGPAT160",
"name":"1-hexadecanoyl-sn-glycerol 3-phosphate O-acyltransferase (n-C16:0)",
"metabolites":{
"1hdecg3p_c":-1.0,
"ACP_c":1.0,
"pa160_c":1.0,
"palmACP_c":-1.0
},
"lower_bound":0.0,
"upper_bound":1000.0,
"gene_reaction_rule":"b3018",
"subsystem":"Glycerophospholipid Metabolism",
"notes":{
"original_bigg_ids":[
"AGPAT160"
]
}
},
{
"id":"AGPAT161",
"name":"1-hexadec-7-enoyl-sn-glycerol 3-phosphate O-acyltransferase (n-C16:1)",
"metabolites":{
"1hdec9eg3p_c":-1.0,
"ACP_c":1.0,
"hdeACP_c":-1.0,
"pa161_c":1.0
},
"lower_bound":0.0,
"upper_bound":1000.0,
"gene_reaction_rule":"b3018",
"subsystem":"Glycerophospholipid Metabolism",
"notes":{
"original_bigg_ids":[
"AGPAT161"
]
}
},
{
"id":"AGPR",
"name":"N-acetyl-g-glutamyl-phosphate reductase",
"metabolites":{
"acg5p_c":1.0,
"acg5sa_c":-1.0,
"h_c":1.0,
"nadp_c":-1.0,
"nadph_c":1.0,
"pi_c":-1.0
},
"lower_bound":-1000.0,
"upper_bound":1000.0,
"gene_reaction_rule":"b3958",
"subsystem":"Arginine and Proline Metabolism",
"notes":{
"original_bigg_ids":[
"AGPR"
]
}
},
{
"id":"AHCYSNS",
"name":"S-adenosylhomocysteine nucleosidase",
"metabolites":{
"ade_c":1.0,
"ahcys_c":-1.0,
"h2o_c":-1.0,
"rhcys_c":1.0
},
"lower_bound":0.0,
"upper_bound":1000.0,
"gene_reaction_rule":"b0159",
"subsystem":"Methionine Metabolism",
"notes":{
"original_bigg_ids":[
"AHCYSNS"
]
}
},
{
"id":"AICART",
"name":"Phosphoribosylaminoimidazolecarboxamide formyltransferase",
"metabolites":{
"10fthf_c":-1.0,
"aicar_c":-1.0,
"fprica_c":1.0,
"thf_c":1.0
},
"lower_bound":-1000.0,
"upper_bound":1000.0,
"gene_reaction_rule":"b4006",
"subsystem":"Purine and Pyrimidine Biosynthesis",
"notes":{
"original_bigg_ids":[
"AICART"
]
}
},
{
"id":"AIRC2",
"name":"Phosphoribosylaminoimidazole carboxylase",
"metabolites":{
"5caiz_c":1.0,
"adp_c":1.0,
"air_c":-1.0,
"atp_c":-1.0,
"h_c":1.0,
"hco3_c":-1.0,
"pi_c":1.0
},
"lower_bound":0.0,
"upper_bound":1000.0,
"gene_reaction_rule":"b0522",
"subsystem":"Purine and Pyrimidine Biosynthesis",
"notes":{
"original_bigg_ids":[
"AIRC2"
]
}
},
{
"id":"AIRC3",
"name":"Phosphoribosylaminoimidazole carboxylase (mutase rxn)",
"metabolites":{
"5aizc_c":-1.0,
"5caiz_c":1.0
},
"lower_bound":-1000.0,
"upper_bound":1000.0,
"gene_reaction_rule":"b0523",
"subsystem":"Purine and Pyrimidine Biosynthesis",
"notes":{
"original_bigg_ids":[
"AIRC3"
]
}
},
{
"id":"AKGDH",
"name":"2-Oxogluterate dehydrogenase",
"metabolites":{
"akg_c":-1.0,
"co2_c":1.0,
"coa_c":-1.0,
"nad_c":-1.0,
"nadh_c":1.0,
"succoa_c":1.0
},
"lower_bound":0.0,
"upper_bound":1000.0,
"gene_reaction_rule":"b0116 and b0726 and b0727",
"subsystem":"Citric Acid Cycle",
"notes":{
"original_bigg_ids":[
"AKGDH"
]
}
},
{
"id":"ALAALAr",
"name":"D-alanine-D-alanine ligase (reversible)",
"metabolites":{
"adp_c":1.0,
"ala__D_c":-2.0,
"alaala_c":1.0,
"atp_c":-1.0,
"h_c":1.0,
"pi_c":1.0
},
"lower_bound":-1000.0,
"upper_bound":1000.0,
"gene_reaction_rule":"b0381 or b0092",
"subsystem":"Cell Envelope Biosynthesis",
"notes":{
"original_bigg_ids":[
"ALAALAr"
]
}
},
{
"id":"ALAR",
"name":"Alanine racemase",
"metabolites":{
"ala__D_c":1.0,
"ala__L_c":-1.0
},
"lower_bound":-1000.0,
"upper_bound":1000.0,
"gene_reaction_rule":"b1190 or b4053",
"subsystem":"Alanine and Aspartate Metabolism",
"notes":{
"original_bigg_ids":[
"ALAR"
]
}
},
{
"id":"ALCD2x",
"name":"Alcohol dehydrogenase (ethanol)",
"metabolites":{
"acald_c":1.0,
"etoh_c":-1.0,
"h_c":1.0,
"nad_c":-1.0,
"nadh_c":1.0
},
"lower_bound":-1000.0,
"upper_bound":1000.0,
"gene_reaction_rule":"b1478 or b1241 or b0356",
"subsystem":"Pyruvate Metabolism",
"notes":{
"original_bigg_ids":[
"ALCD2x"
]
}
},
{
"id":"AMAOTr",
"name":"Adenosylmethionine-8-amino-7-oxononanoate transaminase",
"metabolites":{
"8aonn_c":-1.0,
"amet_c":-1.0,
"amob_c":1.0,
"dann_c":1.0
},
"lower_bound":-1000.0,
"upper_bound":1000.0,
"gene_reaction_rule":"b0774",
"subsystem":"Cofactor and Prosthetic Group Biosynthesis",
"notes":{
"original_bigg_ids":[
"AMAOTr"
]
}
},
{
"id":"AMPMS2",
"name":"4-amino-2-methyl-5-phosphomethylpyrimidine synthetase",
"metabolites":{
"4ampm_c":1.0,
"air_c":-1.0,
"for_c":2.0,
"h2o_c":-1.0,
"h_c":3.0,
"nad_c":-1.0,
"nadh_c":1.0
},
"lower_bound":0.0,
"upper_bound":1000.0,
"gene_reaction_rule":"b3994",
"subsystem":"Cofactor and Prosthetic Group Biosynthesis",
"notes":{
"original_bigg_ids":[
"AMPMS2"
]
}
},
{
"id":"ANPRT",
"name":"Anthranilate phosphoribosyltransferase",
"metabolites":{
"anth_c":-1.0,
"ppi_c":1.0,
"pran_c":1.0,
"prpp_c":-1.0
},
"lower_bound":0.0,
"upper_bound":1000.0,
"gene_reaction_rule":"b1263",
"subsystem":"Tyrosine, Tryptophan, and Phenylalanine Metabolism",
"notes":{
"original_bigg_ids":[
"ANPRT"
]
}
},
{
"id":"ANS",
"name":"Anthranilate synthase",
"metabolites":{
"anth_c":1.0,
"chor_c":-1.0,
"gln__L_c":-1.0,
"glu__L_c":1.0,
"h_c":1.0,
"pyr_c":1.0
},
"lower_bound":0.0,
"upper_bound":1000.0,
"gene_reaction_rule":"b1263 and b1264",
"subsystem":"Tyrosine, Tryptophan, and Phenylalanine Metabolism",
"notes":{
"original_bigg_ids":[
"ANS"
]
}
},
{
"id":"AOXSr2",
"name":"8-amino-7-oxononanoate synthase",
"metabolites":{
"8aonn_c":1.0,
"ACP_c":1.0,
"ala__L_c":-1.0,
"co2_c":1.0,
"pimACP_c":-1.0
},
"lower_bound":0.0,
"upper_bound":1000.0,
"gene_reaction_rule":"b0776",
"subsystem":"Cofactor and Prosthetic Group Biosynthesis",
"notes":{
"original_bigg_ids":[
"AOXSr2"
]
}
},
{
"id":"APG3PAT160",
"name":"Acyl-phosphate:glycerol-3-phosphate acyltransferase (C16:0)",
"metabolites":{
"1hdecg3p_c":1.0,
"glyc3p_c":-1.0,
"h_c":1.0,
"hdcap_c":-1.0,
"pi_c":1.0
},
"lower_bound":0.0,
"upper_bound":1000.0,
"gene_reaction_rule":"b3059",
"subsystem":"Glycerophospholipid Metabolism",
"notes":{
"original_bigg_ids":[
"APG3PAT160"
]
}
},
{
"id":"APG3PAT161",
"name":"Acyl-phosphate:glycerol-3-phosphate acyltransferase (C16:1)",
"metabolites":{
"1hdec9eg3p_c":1.0,
"glyc3p_c":-1.0,
"h_c":1.0,
"hdceap_c":-1.0,
"pi_c":1.0
},
"lower_bound":0.0,
"upper_bound":1000.0,
"gene_reaction_rule":"b3059",
"subsystem":"Glycerophospholipid Metabolism",
"notes":{
"original_bigg_ids":[
"APG3PAT161"
]
}
},
{
"id":"APRAUR",
"name":"5-amino-6-(5-phosphoribosylamino)uracil reductase",
"metabolites":{
"5aprbu_c":1.0,
"5apru_c":-1.0,
"h_c":-1.0,
"nadp_c":1.0,
"nadph_c":-1.0
},
"lower_bound":0.0,
"upper_bound":1000.0,
"gene_reaction_rule":"b0414",
"subsystem":"Cofactor and Prosthetic Group Biosynthesis",
"notes":{
"original_bigg_ids":[
"APRAUR"
]
}
},
{
"id":"ARGSL",
"name":"Argininosuccinate lyase",
"metabolites":{
"arg__L_c":1.0,
"argsuc_c":-1.0,
"fum_c":1.0
},
"lower_bound":-1000.0,
"upper_bound":1000.0,
"gene_reaction_rule":"b3960",
"subsystem":"Arginine and Proline Metabolism",
"notes":{
"original_bigg_ids":[
"ARGSL"
]
}
},
{
"id":"ARGSS",
"name":"Argininosuccinate synthase",
"metabolites":{
"amp_c":1.0,
"argsuc_c":1.0,
"asp__L_c":-1.0,
"atp_c":-1.0,
"citr__L_c":-1.0,
"h_c":1.0,
"ppi_c":1.0
},
"lower_bound":0.0,
"upper_bound":1000.0,
"gene_reaction_rule":"b3172",
"subsystem":"Arginine and Proline Metabolism",
"notes":{
"original_bigg_ids":[
"ARGSS"
]
}
},
{
"id":"ASAD",
"name":"Aspartate-semialdehyde dehydrogenase",
"metabolites":{
"4pasp_c":1.0,
"aspsa_c":-1.0,
"h_c":1.0,
"nadp_c":-1.0,
"nadph_c":1.0,
"pi_c":-1.0
},
"lower_bound":-1000.0,
"upper_bound":1000.0,
"gene_reaction_rule":"b3433",
"subsystem":"Threonine and Lysine Metabolism",
"notes":{
"original_bigg_ids":[
"ASAD"
]
}
},
{
"id":"ASNS2",
"name":"Asparagine synthetase",
"metabolites":{
"amp_c":1.0,
"asn__L_c":1.0,
"asp__L_c":-1.0,
"atp_c":-1.0,
"h_c":1.0,
"nh4_c":-1.0,
"ppi_c":1.0
},
"lower_bound":0.0,
"upper_bound":1000.0,
"gene_reaction_rule":"b3744",
"subsystem":"Alanine and Aspartate Metabolism",
"notes":{
"original_bigg_ids":[
"ASNS2"
]
}
},
{
"id":"ASP1DC",
"name":"Aspartate 1-decarboxylase",
"metabolites":{
"ala_B_c":1.0,
"asp__L_c":-1.0,
"co2_c":1.0,
"h_c":-1.0
},
"lower_bound":0.0,
"upper_bound":1000.0,
"gene_reaction_rule":"b0131",
"subsystem":"Cofactor and Prosthetic Group Biosynthesis",
"notes":{
"original_bigg_ids":[
"ASP1DC"
]
}
},
{
"id":"ASPCT",
"name":"Aspartate carbamoyltransferase",
"metabolites":{
"asp__L_c":-1.0,
"cbasp_c":1.0,
"cbp_c":-1.0,
"h_c":1.0,
"pi_c":1.0
},
"lower_bound":0.0,
"upper_bound":1000.0,
"gene_reaction_rule":"(b4244 and b4245) or b4245",
"subsystem":"Purine and Pyrimidine Biosynthesis",
"notes":{
"original_bigg_ids":[
"ASPCT"
]
}
},
{
"id":"ASPK",
"name":"Aspartate kinase",
"metabolites":{
"4pasp_c":1.0,
"adp_c":1.0,
"asp__L_c":-1.0,
"atp_c":-1.0
},
"lower_bound":-1000.0,
"upper_bound":1000.0,
"gene_reaction_rule":"b0002 or b3940 or b4024",
"subsystem":"Threonine and Lysine Metabolism",
"notes":{
"original_bigg_ids":[
"ASPK"
]
}
},
{
"id":"ASPO5",
"name":"L-aspartate oxidase",
"metabolites":{
"asp__L_c":-1.0,
"fum_c":-1.0,
"h_c":1.0,
"iasp_c":1.0,
"succ_c":1.0
},
"lower_bound":0.0,
"upper_bound":1000.0,
"gene_reaction_rule":"b2574",
"subsystem":"Cofactor and Prosthetic Group Biosynthesis",
"notes":{
"original_bigg_ids":[
"ASPO5"
]
}
},
{
"id":"ASPTA",
"name":"Aspartate transaminase",
"metabolites":{
"akg_c":-1.0,
"asp__L_c":-1.0,
"glu__L_c":1.0,
"oaa_c":1.0
},
"lower_bound":-1000.0,
"upper_bound":1000.0,
"gene_reaction_rule":"b0928",
"subsystem":"Alanine and Aspartate Metabolism",
"notes":{
"original_bigg_ids":[
"ASPTA"
]
}
},
{
"id":"ATPM",
"name":"ATP maintenance requirement",
"metabolites":{
"adp_c":1.0,
"atp_c":-1.0,
"h2o_c":-1.0,
"h_c":1.0,
"pi_c":1.0
},
"lower_bound":3.15,
"upper_bound":1000.0,
"gene_reaction_rule":"",
"subsystem":"Biomass and maintenance functions",
"notes":{
"original_bigg_ids":[
"ATPM"
]
}
},
{
"id":"ATPPRT",
"name":"ATP phosphoribosyltransferase",
"metabolites":{
"atp_c":-1.0,
"ppi_c":1.0,
"prbatp_c":1.0,
"prpp_c":-1.0
},
"lower_bound":0.0,
"upper_bound":1000.0,
"gene_reaction_rule":"b2019",
"subsystem":"Histidine Metabolism",
"notes":{
"original_bigg_ids":[
"ATPPRT"
]
}
},
{
"id":"ATPS4rpp",
"name":"ATP synthase (four protons for one ATP) (periplasm)",
"metabolites":{
"adp_c":-1.0,
"atp_c":1.0,
"h2o_c":1.0,
"h_c":3.0,
"h_p":-4.0,
"pi_c":-1.0
},
"lower_bound":-1000.0,
"upper_bound":1000.0,
"gene_reaction_rule":"((b3736 and b3737 and b3738) and (b3731 and b3732 and b3733 and b3734 and b3735) and b3739) or ((b3736 and b3737 and b3738) and (b3731 and b3732 and b3733 and b3734 and b3735))",
"subsystem":"Oxidative Phosphorylation",
"notes":{
"original_bigg_ids":[
"ATPS4rpp"
]
}
},
{
"id":"BMOCOS",
"name":"Bis-molybdenum cofactor synthase",
"metabolites":{
"amp_c":1.0,
"bmoco_c":1.0,
"cu2_c":1.0,
"moco_c":-1.0,
"mptamp_c":-1.0
},
"lower_bound":0.0,
"upper_bound":1000.0,
"gene_reaction_rule":"b0827",
"subsystem":"Cofactor and Prosthetic Group Biosynthesis",
"notes":{
"original_bigg_ids":[
"BMOCOS"
]
}
},
{
"id":"BMOGDS1",
"name":"Bis-molybdopterin guanine dinucleotide synthase (single GDP)",
"metabolites":{
"bmoco1gdp_c":1.0,
"bmoco_c":-1.0,
"gtp_c":-1.0,
"h_c":-1.0,
"ppi_c":1.0
},
"lower_bound":0.0,
"upper_bound":1000.0,
"gene_reaction_rule":"b3857 or (b3857 and b3856)",
"subsystem":"Cofactor and Prosthetic Group Biosynthesis",
"notes":{
"original_bigg_ids":[
"BMOGDS1"
]
}
},
{
"id":"BMOGDS2",
"name":"Bis-molybdopterin guanine dinucleotide synthase",
"metabolites":{
"bmoco1gdp_c":-1.0,
"bmocogdp_c":1.0,
"gtp_c":-1.0,
"h_c":-1.0,
"ppi_c":1.0
},
"lower_bound":0.0,
"upper_bound":1000.0,
"gene_reaction_rule":"b3857 or (b3857 and b3856)",
"subsystem":"Cofactor and Prosthetic Group Biosynthesis",
"notes":{
"original_bigg_ids":[
"BMOGDS2"
]
}
},
{
"id":"BPNT",
"name":"3',5'-bisphosphate nucleotidase",
"metabolites":{
"amp_c":1.0,
"h2o_c":-1.0,
"pap_c":-1.0,
"pi_c":1.0
},
"lower_bound":0.0,
"upper_bound":1000.0,
"gene_reaction_rule":"b4214",
"subsystem":"Cysteine Metabolism",
"notes":{
"original_bigg_ids":[
"BPNT"
]
}
},
{
"id":"BTS5",
"name":"Biotin synthase",
"metabolites":{
"2fe1s_c":1.0,
"2fe2s_c":-1.0,
"amet_c":-1.0,
"btn_c":1.0,
"dad_5_c":1.0,
"dtbt_c":-1.0,
"h_c":1.0,
"met__L_c":1.0
},
"lower_bound":0.0,
"upper_bound":1000.0,
"gene_reaction_rule":"b0775",
"subsystem":"Cofactor and Prosthetic Group Biosynthesis",
"notes":{
"original_bigg_ids":[
"BTS5"
]
}
},
{
"id":"CA2tex",
"name":"Calcium (Ca+2) transport via diffusion (extracellular to periplasm)",
"metabolites":{
"ca2_e":-1.0,
"ca2_p":1.0
},
"lower_bound":-1000.0,
"upper_bound":1000.0,
"gene_reaction_rule":"b0241 or b0929 or b1377 or b2215",
"subsystem":"Transport, Outer Membrane Porin",
"notes":{
"original_bigg_ids":[
"CA2tex"
]
}
},
{
"id":"CAt6pp",
"name":"Calcium / sodium antiporter (1:1)",
"metabolites":{
"ca2_c":-1.0,
"ca2_p":1.0,
"na1_c":1.0,
"na1_p":-1.0
},
"lower_bound":-1000.0,
"upper_bound":1000.0,
"gene_reaction_rule":"b3196",
"subsystem":"Inorganic Ion Transport and Metabolism",
"notes":{
"original_bigg_ids":[
"CAt6pp"
]
}
},
{
"id":"CBMKr",
"name":"Carbamate kinase",
"metabolites":{
"adp_c":1.0,
"atp_c":-1.0,
"cbp_c":1.0,
"co2_c":-1.0,
"h_c":2.0,
"nh4_c":-1.0
},
"lower_bound":-1000.0,
"upper_bound":1000.0,
"gene_reaction_rule":"b0521 or b0323 or b2874",
"subsystem":"Unassigned",
"notes":{
"original_bigg_ids":[
"CBMKr"
]
}
},
{
"id":"CDPMEK",
"name":"4-(cytidine 5'-diphospho)-2-C-methyl-D-erythritol kinase",
"metabolites":{
"2p4c2me_c":1.0,
"4c2me_c":-1.0,
"adp_c":1.0,
"atp_c":-1.0,
"h_c":1.0
},
"lower_bound":0.0,
"upper_bound":1000.0,
"gene_reaction_rule":"b1208",
"subsystem":"Cofactor and Prosthetic Group Biosynthesis",
"notes":{
"original_bigg_ids":[
"CDPMEK"
]
}
},
{
"id":"CHORM",
"name":"Chorismate mutase",
"metabolites":{
"chor_c":-1.0,
"pphn_c":1.0
},
"lower_bound":0.0,
"upper_bound":1000.0,
"gene_reaction_rule":"b2599 or b2600",
"subsystem":"Tyrosine, Tryptophan, and Phenylalanine Metabolism",
"notes":{
"original_bigg_ids":[
"CHORM"
]
}
},
{
"id":"CHORS",
"name":"Chorismate synthase",
"metabolites":{
"3psme_c":-1.0,
"chor_c":1.0,
"pi_c":1.0
},
"lower_bound":0.0,
"upper_bound":1000.0,
"gene_reaction_rule":"b2329",
"subsystem":"Tyrosine, Tryptophan, and Phenylalanine Metabolism",
"notes":{
"original_bigg_ids":[
"CHORS"
]
}
},
{
"id":"CHRPL",
"name":"Chorismate pyruvate lyase",
"metabolites":{
"4hbz_c":1.0,
"chor_c":-1.0,
"pyr_c":1.0
},
"lower_bound":0.0,
"upper_bound":1000.0,
"gene_reaction_rule":"b4039",
"subsystem":"Cofactor and Prosthetic Group Biosynthesis",
"notes":{
"original_bigg_ids":[
"CHRPL"
]
}
},
{
"id":"CLt3_2pp",
"name":"Chloride transport out via proton antiport (2:1) (periplasm)",
"metabolites":{
"cl_c":2.0,
"cl_p":-2.0,
"h_c":-1.0,
"h_p":1.0
},
"lower_bound":0.0,
"upper_bound":1000.0,
"gene_reaction_rule":"b0155 or b1592",
"subsystem":"Inorganic Ion Transport and Metabolism",
"notes":{
"original_bigg_ids":[
"CLt3_2pp"
]
}
},
{
"id":"CLtex",
"name":"Chloride (Cl-1) transport via diffusion (extracellular to periplasm)",
"metabolites":{
"cl_e":-1.0,
"cl_p":1.0
},
"lower_bound":-1000.0,
"upper_bound":1000.0,
"gene_reaction_rule":"b0241 or b0929 or b1377 or b2215",
"subsystem":"Transport, Outer Membrane Porin",
"notes":{
"original_bigg_ids":[
"CLtex"
]
}
},
{
"id":"CO2tex",
"name":"CO2 transport via diffusion (extracellular to periplasm)",
"metabolites":{
"co2_e":-1.0,
"co2_p":1.0
},
"lower_bound":-1000.0,
"upper_bound":1000.0,
"gene_reaction_rule":"b0241 or b0929 or b1377 or b2215",
"subsystem":"Transport, Outer Membrane Porin",
"notes":{
"original_bigg_ids":[
"CO2tex"
]
}
},
{
"id":"CO2tpp",
"name":"CO2 transporter via diffusion (periplasm)",
"metabolites":{
"co2_c":1.0,
"co2_p":-1.0
},
"lower_bound":-1000.0,
"upper_bound":1000.0,
"gene_reaction_rule":"s0001",
"subsystem":"Transport, Inner Membrane",
"notes":{
"original_bigg_ids":[
"CO2tpp"
]
}
},
{
"id":"COBALT2tex",
"name":"Cobalt (Co+2) transport via diffusion (extracellular to periplasm)",
"metabolites":{
"cobalt2_e":-1.0,
"cobalt2_p":1.0
},
"lower_bound":-1000.0,
"upper_bound":1000.0,
"gene_reaction_rule":"b0241 or b0929 or b1377 or b2215",
"subsystem":"Transport, Outer Membrane Porin",
"notes":{
"original_bigg_ids":[
"COBALT2tex"
]
}
},
{
"id":"COBALT2tpp",
"name":"Cobalt transport in via permease (no H+)",
"metabolites":{
"cobalt2_c":1.0,
"cobalt2_p":-1.0
},
"lower_bound":0.0,
"upper_bound":1000.0,
"gene_reaction_rule":"b3040 or b3816",
"subsystem":"Inorganic Ion Transport and Metabolism",
"notes":{
"original_bigg_ids":[
"COBALT2tpp"
]
}
},
{
"id":"CPMPS",
"name":"Cyclic pyranopterin monophosphate synthase",
"metabolites":{
"cpmp_c":1.0,
"gtp_c":-1.0,
"h2o_c":-1.0,
"ppi_c":1.0
},
"lower_bound":0.0,
"upper_bound":1000.0,
"gene_reaction_rule":"b0781 and b0783",
"subsystem":"Cofactor and Prosthetic Group Biosynthesis",
"notes":{
"original_bigg_ids":[
"CPMPS"
]
}
},
{
"id":"CPPPGO2",
"name":"Oxygen Independent coproporphyrinogen-III oxidase",
"metabolites":{
"amet_c":-2.0,
"co2_c":2.0,
"cpppg3_c":-1.0,
"dad_5_c":2.0,
"met__L_c":2.0,
"pppg9_c":1.0
},
"lower_bound":0.0,
"upper_bound":1000.0,
"gene_reaction_rule":"b3867",
"subsystem":"Cofactor and Prosthetic Group Biosynthesis",
"notes":{
"original_bigg_ids":[
"CPPPGO2"
]
}
},
{
"id":"CS",
"name":"Citrate synthase",
"metabolites":{
"accoa_c":-1.0,
"cit_c":1.0,
"coa_c":1.0,
"h2o_c":-1.0,
"h_c":1.0,
"oaa_c":-1.0
},
"lower_bound":0.0,
"upper_bound":1000.0,
"gene_reaction_rule":"b0720",
"subsystem":"Citric Acid Cycle",
"notes":{
"original_bigg_ids":[
"CS"
]
}
},
{
"id":"CTECOAI7",
"name":"3-cis-2-trans-enoyl-CoA isomerase",
"metabolites":{
"hdcoa_c":-1.0,
"hdd2coa_c":1.0
},
"lower_bound":-1000.0,
"upper_bound":1000.0,
"gene_reaction_rule":"b3846",
"subsystem":"Membrane Lipid Metabolism",
"notes":{
"original_bigg_ids":[
"CTECOAI7"
]
}
},
{
"id":"CTPS2",
"name":"CTP synthase (glutamine)",
"metabolites":{
"adp_c":1.0,
"atp_c":-1.0,
"ctp_c":1.0,
"gln__L_c":-1.0,
"glu__L_c":1.0,
"h2o_c":-1.0,
"h_c":2.0,
"pi_c":1.0,
"utp_c":-1.0
},
"lower_bound":0.0,
"upper_bound":1000.0,
"gene_reaction_rule":"b2780",
"subsystem":"Purine and Pyrimidine Biosynthesis",
"notes":{
"original_bigg_ids":[
"CTPS2"
]
}
},
{
"id":"CU2tex",
"name":"Copper (Cu+2) transport via diffusion (extracellular to periplasm)",
"metabolites":{
"cu2_e":-1.0,
"cu2_p":1.0
},
"lower_bound":-1000.0,
"upper_bound":1000.0,
"gene_reaction_rule":"b2215 or b0241 or b0929 or b1377",
"subsystem":"Transport, Outer Membrane Porin",
"notes":{
"original_bigg_ids":[
"CU2tex"
]
}
},
{
"id":"CU2tpp",
"name":"Copper transport in via permease (no H+)",
"metabolites":{
"cu2_c":1.0,
"cu2_p":-1.0
},
"lower_bound":0.0,
"upper_bound":1000.0,
"gene_reaction_rule":"b3040",
"subsystem":"Inorganic Ion Transport and Metabolism",
"notes":{
"original_bigg_ids":[
"CU2tpp"
]
}
},
{
"id":"CYSS",
"name":"Cysteine synthase",
"metabolites":{
"ac_c":1.0,
"acser_c":-1.0,
"cys__L_c":1.0,
"h2s_c":-1.0,
"h_c":1.0
},
"lower_bound":0.0,
"upper_bound":1000.0,
"gene_reaction_rule":"b2414 or b2421",
"subsystem":"Cysteine Metabolism",
"notes":{
"original_bigg_ids":[
"CYSS"
]
}
},
{
"id":"CYSTL",
"name":"Cystathionine b-lyase",
"metabolites":{
"cyst__L_c":-1.0,
"h2o_c":-1.0,
"hcys__L_c":1.0,
"nh4_c":1.0,
"pyr_c":1.0
},
"lower_bound":0.0,
"upper_bound":1000.0,
"gene_reaction_rule":"b1622 or b3008",
"subsystem":"Methionine Metabolism",
"notes":{
"original_bigg_ids":[
"CYSTL"
]
}
},
{
"id":"CYTBO3_4pp",
"name":"Cytochrome oxidase bo3 (ubiquinol-8: 4 protons) (periplasm)",
"metabolites":{
"h2o_c":1.0,
"h_c":-4.0,
"h_p":4.0,
"o2_c":-0.5,
"q8_c":1.0,
"q8h2_c":-1.0
},
"lower_bound":0.0,
"upper_bound":1000.0,
"gene_reaction_rule":"b0429 and b0430 and b0431 and b0432",
"subsystem":"Oxidative Phosphorylation",
"notes":{
"original_bigg_ids":[
"CYTBO3_4pp"
]
}
},
{
"id":"CYTK1",
"name":"Cytidylate kinase (CMP)",
"metabolites":{
"adp_c":1.0,
"atp_c":-1.0,
"cdp_c":1.0,
"cmp_c":-1.0
},
"lower_bound":-1000.0,
"upper_bound":1000.0,
"gene_reaction_rule":"b0910",
"subsystem":"Nucleotide Salvage Pathway",
"notes":{
"original_bigg_ids":[
"CYTK1"
]
}
},
{
"id":"D_LACt2pp",
"name":"D-lactate transport via proton symport (periplasm)",
"metabolites":{
"h_c":1.0,
"h_p":-1.0,
"lac__D_c":1.0,
"lac__D_p":-1.0
},
"lower_bound":-1000.0,
"upper_bound":1000.0,
"gene_reaction_rule":"b3603 or b2975",
"subsystem":"Transport, Inner Membrane",
"notes":{
"original_bigg_ids":[
"D_DASH_LACt2pp"
]
}
},
{
"id":"D_LACtex",
"name":"D-lactate transport via diffusion (extracellular to periplasm)",
"metabolites":{
"lac__D_e":-1.0,
"lac__D_p":1.0
},
"lower_bound":-1000.0,
"upper_bound":1000.0,
"gene_reaction_rule":"b0241 or b0929 or b1377 or b2215",
"subsystem":"Transport, Outer Membrane Porin",
"notes":{
"original_bigg_ids":[
"D_DASH_LACtex"
]
}
},
{
"id":"DADK",
"name":"Deoxyadenylate kinase",
"metabolites":{
"adp_c":1.0,
"atp_c":-1.0,
"dadp_c":1.0,
"damp_c":-1.0
},
"lower_bound":-1000.0,
"upper_bound":1000.0,
"gene_reaction_rule":"b0474",
"subsystem":"Nucleotide Salvage Pathway",
"notes":{
"original_bigg_ids":[
"DADK"
]
}
},
{
"id":"DALAt2pp",
"name":"D-alanine transport in via proton symport (periplasm)",
"metabolites":{
"ala__D_c":1.0,
"ala__D_p":-1.0,
"h_c":1.0,
"h_p":-1.0
},
"lower_bound":0.0,
"upper_bound":1000.0,
"gene_reaction_rule":"b4208",
"subsystem":"Transport, Inner Membrane",
"notes":{
"original_bigg_ids":[
"DALAt2pp"
]
}
},
{
"id":"DAPDC",
"name":"Diaminopimelate decarboxylase",
"metabolites":{
"26dap__M_c":-1.0,
"co2_c":1.0,
"h_c":-1.0,
"lys__L_c":1.0
},
"lower_bound":0.0,
"upper_bound":1000.0,
"gene_reaction_rule":"b2838",
"subsystem":"Threonine and Lysine Metabolism",
"notes":{
"original_bigg_ids":[
"DAPDC"
]
}
},
{
"id":"DAPE",
"name":"Diaminopimelate epimerase",
"metabolites":{
"26dap_LL_c":-1.0,
"26dap__M_c":1.0
},
"lower_bound":-1000.0,
"upper_bound":1000.0,
"gene_reaction_rule":"b3809",
"subsystem":"Threonine and Lysine Metabolism",
"notes":{
"original_bigg_ids":[
"DAPE"
]
}
},
{
"id":"DASYN160",
"name":"CDP-diacylglycerol synthetase (n-C16:0)",
"metabolites":{
"cdpdhdecg_c":1.0,
"ctp_c":-1.0,
"h_c":-1.0,
"pa160_c":-1.0,
"ppi_c":1.0
},
"lower_bound":0.0,
"upper_bound":1000.0,
"gene_reaction_rule":"b0175",
"subsystem":"Glycerophospholipid Metabolism",
"notes":{
"original_bigg_ids":[
"DASYN160"
]
}
},
{
"id":"DASYN161",
"name":"CDP-diacylglycerol synthetase (n-C16:1)",
"metabolites":{
"cdpdhdec9eg_c":1.0,
"ctp_c":-1.0,
"h_c":-1.0,
"pa161_c":-1.0,
"ppi_c":1.0
},
"lower_bound":0.0,
"upper_bound":1000.0,
"gene_reaction_rule":"b0175",
"subsystem":"Glycerophospholipid Metabolism",
"notes":{
"original_bigg_ids":[
"DASYN161"
]
}
},
{
"id":"DB4PS",
"name":"3,4-Dihydroxy-2-butanone-4-phosphate synthase",
"metabolites":{
"db4p_c":1.0,
"for_c":1.0,
"h_c":1.0,
"ru5p__D_c":-1.0
},
"lower_bound":0.0,
"upper_bound":1000.0,
"gene_reaction_rule":"b3041",
"subsystem":"Cofactor and Prosthetic Group Biosynthesis",
"notes":{
"original_bigg_ids":[
"DB4PS"
]
}
},
{
"id":"DBTS",
"name":"Dethiobiotin synthase",
"metabolites":{
"adp_c":1.0,
"atp_c":-1.0,
"co2_c":-1.0,
"dann_c":-1.0,
"dtbt_c":1.0,
"h_c":3.0,
"pi_c":1.0
},
"lower_bound":0.0,
"upper_bound":1000.0,
"gene_reaction_rule":"b0778",
"subsystem":"Cofactor and Prosthetic Group Biosynthesis",
"notes":{
"original_bigg_ids":[
"DBTS"
]
}
},
{
"id":"DDPA",
"name":"3-deoxy-D-arabino-heptulosonate 7-phosphate synthetase",
"metabolites":{
"2dda7p_c":1.0,
"e4p_c":-1.0,
"h2o_c":-1.0,
"pep_c":-1.0,
"pi_c":1.0
},
"lower_bound":0.0,
"upper_bound":1000.0,
"gene_reaction_rule":"b2601 or b0754 or b1704",
"subsystem":"Tyrosine, Tryptophan, and Phenylalanine Metabolism",
"notes":{
"original_bigg_ids":[
"DDPA"
]
}
},
{
"id":"DHAD1",
"name":"Dihydroxy-acid dehydratase (2,3-dihydroxy-3-methylbutanoate)",
"metabolites":{
"23dhmb_c":-1.0,
"3mob_c":1.0,
"h2o_c":1.0
},
"lower_bound":0.0,
"upper_bound":1000.0,
"gene_reaction_rule":"b3771",
"subsystem":"Valine, Leucine, and Isoleucine Metabolism",
"notes":{
"original_bigg_ids":[
"DHAD1"
]
}
},
{
"id":"DHAD2",
"name":"Dihydroxy-acid dehydratase (2,3-dihydroxy-3-methylpentanoate)",
"metabolites":{
"23dhmp_c":-1.0,
"3mop_c":1.0,
"h2o_c":1.0
},
"lower_bound":0.0,
"upper_bound":1000.0,
"gene_reaction_rule":"b3771",
"subsystem":"Valine, Leucine, and Isoleucine Metabolism",
"notes":{
"original_bigg_ids":[
"DHAD2"
]
}
},
{
"id":"DHDPRy",
"name":"Dihydrodipicolinate reductase (NADPH)",
"metabolites":{
"23dhdp_c":-1.0,
"h_c":-1.0,
"nadp_c":1.0,
"nadph_c":-1.0,
"thdp_c":1.0
},
"lower_bound":0.0,
"upper_bound":1000.0,
"gene_reaction_rule":"b0031",
"subsystem":"Threonine and Lysine Metabolism",
"notes":{
"original_bigg_ids":[
"DHDPRy"
]
}
},
{
"id":"DHDPS",
"name":"Dihydrodipicolinate synthase",
"metabolites":{
"23dhdp_c":1.0,
"aspsa_c":-1.0,
"h2o_c":2.0,
"h_c":1.0,
"pyr_c":-1.0
},
"lower_bound":0.0,
"upper_bound":1000.0,
"gene_reaction_rule":"b2478",
"subsystem":"Threonine and Lysine Metabolism",
"notes":{
"original_bigg_ids":[
"DHDPS"
]
}
},
{
"id":"DHFR",
"name":"Dihydrofolate reductase",
"metabolites":{
"dhf_c":-1.0,
"h_c":-1.0,
"nadp_c":1.0,
"nadph_c":-1.0,
"thf_c":1.0
},
"lower_bound":-1000.0,
"upper_bound":1000.0,
"gene_reaction_rule":"b1606 or b0048",
"subsystem":"Cofactor and Prosthetic Group Biosynthesis",
"notes":{
"original_bigg_ids":[
"DHFR"
]
}
},
{
"id":"DHFS",
"name":"Dihydrofolate synthase",
"metabolites":{
"adp_c":1.0,
"atp_c":-1.0,
"dhf_c":1.0,
"dhpt_c":-1.0,
"glu__L_c":-1.0,
"h_c":1.0,
"pi_c":1.0
},
"lower_bound":0.0,
"upper_bound":1000.0,
"gene_reaction_rule":"b2315",
"subsystem":"Cofactor and Prosthetic Group Biosynthesis",
"notes":{
"original_bigg_ids":[
"DHFS"
]
}
},
{
"id":"DHNPA2r",
"name":"Dihydroneopterin aldolase reversible",
"metabolites":{
"6hmhpt_c":1.0,
"dhnpt_c":-1.0,
"gcald_c":1.0
},
"lower_bound":-1000.0,
"upper_bound":1000.0,
"gene_reaction_rule":"b3058",
"subsystem":"Cofactor and Prosthetic Group Biosynthesis",
"notes":{
"original_bigg_ids":[
"DHNPA2r"
]
}
},
{
"id":"DHORDfum",
"name":"Fumarate dependent DHORD",
"metabolites":{
"dhor__S_c":-1.0,
"fum_c":-1.0,
"orot_c":1.0,
"succ_c":1.0
},
"lower_bound":0.0,
"upper_bound":1000.0,
"gene_reaction_rule":"",
"subsystem":"Purine and Pyrimidine Biosynthesis",
"notes":{
"original_bigg_ids":[
"DHORDfum"
]
}
},
{
"id":"DHORTS",
"name":"Dihydroorotase",
"metabolites":{
"cbasp_c":1.0,
"dhor__S_c":-1.0,
"h2o_c":-1.0,
"h_c":1.0
},
"lower_bound":-1000.0,
"upper_bound":1000.0,
"gene_reaction_rule":"b1062",
"subsystem":"Purine and Pyrimidine Biosynthesis",
"notes":{
"original_bigg_ids":[
"DHORTS"
]
}
},
{
"id":"DHPPDA2",
"name":"Diaminohydroxyphosphoribosylaminopryrimidine deaminase (25drapp)",
"metabolites":{
"25drapp_c":-1.0,
"5apru_c":1.0,
"h2o_c":-1.0,
"h_c":-1.0,
"nh4_c":1.0
},
"lower_bound":0.0,
"upper_bound":1000.0,
"gene_reaction_rule":"b0414",
"subsystem":"Cofactor and Prosthetic Group Biosynthesis",
"notes":{
"original_bigg_ids":[
"DHPPDA2"
]
}
},
{
"id":"DHPS2",
"name":"Dihydropteroate synthase",
"metabolites":{
"4abz_c":-1.0,
"6hmhptpp_c":-1.0,
"dhpt_c":1.0,
"ppi_c":1.0
},
"lower_bound":0.0,
"upper_bound":1000.0,
"gene_reaction_rule":"b3177",
"subsystem":"Cofactor and Prosthetic Group Biosynthesis",
"notes":{
"original_bigg_ids":[
"DHPS2"
]
}
},
{
"id":"DHPTDCs2",
"name":"4,5-dihydroxy-2,3-pentanedione cyclization (spontaneous)",
"metabolites":{
"dhptd_c":-1.0,
"mdhdhf_c":1.0
},
"lower_bound":0.0,
"upper_bound":1000.0,
"gene_reaction_rule":"s0001",
"subsystem":"Methionine Metabolism",
"notes":{
"original_bigg_ids":[
"DHPTDCs2"
]
}
},
{
"id":"DHQS",
"name":"3-dehydroquinate synthase",
"metabolites":{
"2dda7p_c":-1.0,
"3dhq_c":1.0,
"pi_c":1.0
},
"lower_bound":0.0,
"upper_bound":1000.0,
"gene_reaction_rule":"b3389",
"subsystem":"Tyrosine, Tryptophan, and Phenylalanine Metabolism",
"notes":{
"original_bigg_ids":[
"DHQS"
]
}
},
{
"id":"DHQTi",
"name":"3-dehydroquinate dehydratase, irreversible",
"metabolites":{
"3dhq_c":-1.0,
"3dhsk_c":1.0,
"h2o_c":1.0
},
"lower_bound":0.0,
"upper_bound":1000.0,
"gene_reaction_rule":"b1693",
"subsystem":"Tyrosine, Tryptophan, and Phenylalanine Metabolism",
"notes":{
"original_bigg_ids":[
"DHQTi"
]
}
},
{
"id":"DMATT",
"name":"Dimethylallyltranstransferase",
"metabolites":{
"dmpp_c":-1.0,
"grdp_c":1.0,
"ipdp_c":-1.0,
"ppi_c":1.0
},
"lower_bound":0.0,
"upper_bound":1000.0,
"gene_reaction_rule":"b0421",
"subsystem":"Cofactor and Prosthetic Group Biosynthesis",
"notes":{
"original_bigg_ids":[
"DMATT"
]
}
},
{
"id":"DNMPPA",
"name":"Dihydroneopterin monophosphate dephosphorylase",
"metabolites":{
"dhnpt_c":1.0,
"dhpmp_c":-1.0,
"h2o_c":-1.0,
"pi_c":1.0
},
"lower_bound":0.0,
"upper_bound":1000.0,
"gene_reaction_rule":"",
"subsystem":"Cofactor and Prosthetic Group Biosynthesis",
"notes":{
"original_bigg_ids":[
"DNMPPA"
]
}
},
{
"id":"DNTPPA",
"name":"Dihydroneopterin triphosphate pyrophosphatase",
"metabolites":{
"ahdt_c":-1.0,
"dhpmp_c":1.0,
"h2o_c":-1.0,
"h_c":1.0,
"ppi_c":1.0
},
"lower_bound":0.0,
"upper_bound":1000.0,
"gene_reaction_rule":"b0099 or b1865",
"subsystem":"Cofactor and Prosthetic Group Biosynthesis",
"notes":{
"original_bigg_ids":[
"DNTPPA"
]
}
},
{
"id":"DPCOAK",
"name":"Dephospho-CoA kinase",
"metabolites":{
"adp_c":1.0,
"atp_c":-1.0,
"coa_c":1.0,
"dpcoa_c":-1.0,
"h_c":1.0
},
"lower_bound":0.0,
"upper_bound":1000.0,
"gene_reaction_rule":"b0103",
"subsystem":"Cofactor and Prosthetic Group Biosynthesis",
"notes":{
"original_bigg_ids":[
"DPCOAK"
]
}
},
{
"id":"DPR",
"name":"2-dehydropantoate 2-reductase",
"metabolites":{
"2dhp_c":-1.0,
"h_c":-1.0,
"nadp_c":1.0,
"nadph_c":-1.0,
"pant__R_c":1.0
},
"lower_bound":0.0,
"upper_bound":1000.0,
"gene_reaction_rule":"b0425 or b3774",
"subsystem":"Cofactor and Prosthetic Group Biosynthesis",
"notes":{
"original_bigg_ids":[
"DPR"
]
}
},
{
"id":"DTMPK",
"name":"DTMP kinase",
"metabolites":{
"adp_c":1.0,
"atp_c":-1.0,
"dtdp_c":1.0,
"dtmp_c":-1.0
},
"lower_bound":-1000.0,
"upper_bound":1000.0,
"gene_reaction_rule":"b1098",
"subsystem":"Nucleotide Salvage Pathway",
"notes":{
"original_bigg_ids":[
"DTMPK"
]
}
},
{
"id":"DURIK1",
"name":"Deoxyuridine kinase (ATP:Deoxyuridine)",
"metabolites":{
"adp_c":1.0,
"atp_c":-1.0,
"dump_c":1.0,
"duri_c":-1.0,
"h_c":1.0
},
"lower_bound":0.0,
"upper_bound":1000.0,
"gene_reaction_rule":"b1238",
"subsystem":"Nucleotide Salvage Pathway",
"notes":{
"original_bigg_ids":[
"DURIK1"
]
}
},
{
"id":"DURIPP",
"name":"Deoxyuridine phosphorylase",
"metabolites":{
"2dr1p_c":1.0,
"duri_c":-1.0,
"pi_c":-1.0,
"ura_c":1.0
},
"lower_bound":-1000.0,
"upper_bound":1000.0,
"gene_reaction_rule":"b4382 or b4384",
"subsystem":"Nucleotide Salvage Pathway",
"notes":{
"original_bigg_ids":[
"DURIPP"
]
}
},
{
"id":"DXPRIi",
"name":"1-deoxy-D-xylulose reductoisomerase",
"metabolites":{
"2me4p_c":1.0,
"dxyl5p_c":-1.0,
"h_c":-1.0,
"nadp_c":1.0,
"nadph_c":-1.0
},
"lower_bound":0.0,
"upper_bound":1000.0,
"gene_reaction_rule":"b0173",
"subsystem":"Cofactor and Prosthetic Group Biosynthesis",
"notes":{
"original_bigg_ids":[
"DXPRIi"
]
}
},
{
"id":"DXPS",
"name":"1-deoxy-D-xylulose 5-phosphate synthase",
"metabolites":{
"co2_c":1.0,
"dxyl5p_c":1.0,
"g3p_c":-1.0,
"h_c":-1.0,
"pyr_c":-1.0
},
"lower_bound":0.0,
"upper_bound":1000.0,
"gene_reaction_rule":"b0420",
"subsystem":"Cofactor and Prosthetic Group Biosynthesis",
"notes":{
"original_bigg_ids":[
"DXPS"
]
}
},
{
"id":"E4PD",
"name":"Erythrose 4-phosphate dehydrogenase",
"metabolites":{
"4per_c":1.0,
"e4p_c":-1.0,
"h2o_c":-1.0,
"h_c":2.0,
"nad_c":-1.0,
"nadh_c":1.0
},
"lower_bound":-1000.0,
"upper_bound":1000.0,
"gene_reaction_rule":"b2927 or b1779",
"subsystem":"Cofactor and Prosthetic Group Biosynthesis",
"notes":{
"original_bigg_ids":[
"E4PD"
]
}
},
{
"id":"ECOAH1",
"name":"3-hydroxyacyl-CoA dehydratase (3-hydroxybutanoyl-CoA)",
"metabolites":{
"3hbcoa_c":-1.0,
"b2coa_c":1.0,
"h2o_c":1.0
},
"lower_bound":-1000.0,
"upper_bound":1000.0,
"gene_reaction_rule":"b3846 or b2341",
"subsystem":"Membrane Lipid Metabolism",
"notes":{
"original_bigg_ids":[
"ECOAH1"
]
}
},
{
"id":"ECOAH2",
"name":"3-hydroxyacyl-CoA dehydratase (3-hydroxyhexanoyl-CoA)",
"metabolites":{
"3hhcoa_c":-1.0,
"h2o_c":1.0,
"hx2coa_c":1.0
},
"lower_bound":-1000.0,
"upper_bound":1000.0,
"gene_reaction_rule":"b3846 or b2341",
"subsystem":"Membrane Lipid Metabolism",
"notes":{
"original_bigg_ids":[
"ECOAH2"
]
}
},
{
"id":"ECOAH3",
"name":"3-hydroxyacyl-CoA dehydratase (3-hydroxyoctanoyl-CoA)",
"metabolites":{
"3hocoa_c":-1.0,
"h2o_c":1.0,
"oc2coa_c":1.0
},
"lower_bound":-1000.0,
"upper_bound":1000.0,
"gene_reaction_rule":"b3846 or b2341",
"subsystem":"Membrane Lipid Metabolism",
"notes":{
"original_bigg_ids":[
"ECOAH3"
]
}
},
{
"id":"ECOAH4",
"name":"3-hydroxyacyl-CoA dehydratase (3-hydroxydecanoyl-CoA)",
"metabolites":{
"3hdcoa_c":-1.0,
"dc2coa_c":1.0,
"h2o_c":1.0
},
"lower_bound":-1000.0,
"upper_bound":1000.0,
"gene_reaction_rule":"b3846 or b2341",
"subsystem":"Membrane Lipid Metabolism",
"notes":{
"original_bigg_ids":[
"ECOAH4"
]
}
},
{
"id":"ECOAH5",
"name":"3-hydroxyacyl-CoA dehydratase (3-hydroxydodecanoyl-CoA)",
"metabolites":{
"3hddcoa_c":-1.0,
"dd2coa_c":1.0,
"h2o_c":1.0
},
"lower_bound":-1000.0,
"upper_bound":1000.0,
"gene_reaction_rule":"b3846 or b2341",
"subsystem":"Membrane Lipid Metabolism",
"notes":{
"original_bigg_ids":[
"ECOAH5"
]
}
},
{
"id":"ECOAH6",
"name":"3-hydroxyacyl-CoA dehydratase (3-hydroxytetradecanoyl-CoA)",
"metabolites":{
"3htdcoa_c":-1.0,
"h2o_c":1.0,
"td2coa_c":1.0
},
"lower_bound":-1000.0,
"upper_bound":1000.0,
"gene_reaction_rule":"b3846 or b2341",
"subsystem":"Membrane Lipid Metabolism",
"notes":{
"original_bigg_ids":[
"ECOAH6"
]
}
},
{
"id":"ECOAH7",
"name":"3-hydroxyacyl-CoA dehydratase (3-hydroxyhexadecanoyl-CoA)",
"metabolites":{
"3hhdcoa_c":-1.0,
"h2o_c":1.0,
"hdd2coa_c":1.0
},
"lower_bound":-1000.0,
"upper_bound":1000.0,
"gene_reaction_rule":"b3846 or b2341",
"subsystem":"Membrane Lipid Metabolism",
"notes":{
"original_bigg_ids":[
"ECOAH7"
]
}
},
{
"id":"EDA",
"name":"2-dehydro-3-deoxy-phosphogluconate aldolase",
"metabolites":{
"2ddg6p_c":-1.0,
"g3p_c":1.0,
"pyr_c":1.0
},
"lower_bound":0.0,
"upper_bound":1000.0,
"gene_reaction_rule":"b1850",
"subsystem":"Pentose Phosphate Pathway",
"notes":{
"original_bigg_ids":[
"EDA"
]
}
},
{
"id":"EDD",
"name":"6-phosphogluconate dehydratase",
"metabolites":{
"2ddg6p_c":1.0,
"6pgc_c":-1.0,
"h2o_c":1.0
},
"lower_bound":0.0,
"upper_bound":1000.0,
"gene_reaction_rule":"b1851",
"subsystem":"Pentose Phosphate Pathway",
"notes":{
"original_bigg_ids":[
"EDD"
]
}
},
{
"id":"EGMEACPR",
"name":"Enoylglutaryl-[ACP] methyl ester reductase",
"metabolites":{
"egmeACP_c":-1.0,
"gmeACP_c":1.0,
"h_c":-1.0,
"nadp_c":1.0,
"nadph_c":-1.0
},
"lower_bound":0.0,
"upper_bound":1000.0,
"gene_reaction_rule":"b1288",
"subsystem":"Cofactor and Prosthetic Group Biosynthesis",
"notes":{
"original_bigg_ids":[
"EGMEACPR"
]
}
},
{
"id":"ENO",
"name":"Enolase",
"metabolites":{
"2pg_c":-1.0,
"h2o_c":1.0,
"pep_c":1.0
},
"lower_bound":-1000.0,
"upper_bound":1000.0,
"gene_reaction_rule":"b2779",
"subsystem":"Glycolysis/Gluconeogenesis",
"notes":{
"original_bigg_ids":[
"ENO"
]
}
},
{
"id":"EPMEACPR",
"name":"Enoylpimeloyl-[ACP] methyl ester reductase",
"metabolites":{
"epmeACP_c":-1.0,
"h_c":-1.0,
"nadp_c":1.0,
"nadph_c":-1.0,
"pmeACP_c":1.0
},
"lower_bound":0.0,
"upper_bound":1000.0,
"gene_reaction_rule":"b1288",
"subsystem":"Cofactor and Prosthetic Group Biosynthesis",
"notes":{
"original_bigg_ids":[
"EPMEACPR"
]
}
},
{
"id":"ETOHtex",
"name":"Ethanol transport via diffusion (extracellular to periplasm)",
"metabolites":{
"etoh_e":-1.0,
"etoh_p":1.0
},
"lower_bound":-1000.0,
"upper_bound":1000.0,
"gene_reaction_rule":"b0241 or b0929 or b1377 or b2215",
"subsystem":"Transport, Outer Membrane Porin",
"notes":{
"original_bigg_ids":[
"ETOHtex"
]
}
},
{
"id":"ETOHtrpp",
"name":"Ethanol reversible transport via diffusion (periplasm)",
"metabolites":{
"etoh_c":1.0,
"etoh_p":-1.0
},
"lower_bound":-1000.0,
"upper_bound":1000.0,
"gene_reaction_rule":"s0001",
"subsystem":"Transport, Inner Membrane",
"notes":{
"original_bigg_ids":[
"ETOHtrpp"
]
}
},
{
"id":"F6PA",
"name":"Fructose 6-phosphate aldolase",
"metabolites":{
"dha_c":1.0,
"f6p_c":-1.0,
"g3p_c":1.0
},
"lower_bound":-1000.0,
"upper_bound":1000.0,
"gene_reaction_rule":"b0825 or b3946",
"subsystem":"Glycolysis/Gluconeogenesis",
"notes":{
"original_bigg_ids":[
"F6PA"
]
}
},
{
"id":"FACOAE120",
"name":"Fatty-acid-CoA thioesterase (dodecanoate)",
"metabolites":{
"coa_c":1.0,
"ddca_c":1.0,
"ddcacoa_c":-1.0,
"h2o_c":-1.0,
"h_c":1.0
},
"lower_bound":0.0,
"upper_bound":1000.0,
"gene_reaction_rule":"b0452",
"subsystem":"Cell Envelope Biosynthesis",
"notes":{
"original_bigg_ids":[
"FACOAE120"
]
}
},
{
"id":"FACOAE160",
"name":"Fatty-acid-CoA thioesterase (hexadecanoate)",
"metabolites":{
"coa_c":1.0,
"h2o_c":-1.0,
"h_c":1.0,
"hdca_c":1.0,
"pmtcoa_c":-1.0
},
"lower_bound":0.0,
"upper_bound":1000.0,
"gene_reaction_rule":"b0452",
"subsystem":"Cell Envelope Biosynthesis",
"notes":{
"original_bigg_ids":[
"FACOAE160"
]
}
},
{
"id":"FACOAE161",
"name":"Fatty-acid-CoA thioesterase (hexadecenoate)",
"metabolites":{
"coa_c":1.0,
"h2o_c":-1.0,
"h_c":1.0,
"hdcea_c":1.0,
"hdcoa_c":-1.0
},
"lower_bound":0.0,
"upper_bound":1000.0,
"gene_reaction_rule":"b0452",
"subsystem":"Cell Envelope Biosynthesis",
"notes":{
"original_bigg_ids":[
"FACOAE161"
]
}
},
{
"id":"FADRx",
"name":"FAD reductase",
"metabolites":{
"fad_c":-1.0,
"fadh2_c":1.0,
"h_c":-1.0,
"nad_c":1.0,
"nadh_c":-1.0
},
"lower_bound":0.0,
"upper_bound":1000.0,
"gene_reaction_rule":"b3844",
"subsystem":"Cofactor and Prosthetic Group Biosynthesis",
"notes":{
"original_bigg_ids":[
"FADRx"
]
}
},
{
"id":"FBA",
"name":"Fructose-bisphosphate aldolase",
"metabolites":{
"dhap_c":1.0,
"fdp_c":-1.0,
"g3p_c":1.0
},
"lower_bound":-1000.0,
"upper_bound":1000.0,
"gene_reaction_rule":"b2097 or b1773 or b2925",
"subsystem":"Glycolysis/Gluconeogenesis",
"notes":{
"original_bigg_ids":[
"FBA"
]
}
},
{
"id":"FBP",
"name":"Fructose-bisphosphatase",
"metabolites":{
"f6p_c":1.0,
"fdp_c":-1.0,
"h2o_c":-1.0,
"pi_c":1.0
},
"lower_bound":0.0,
"upper_bound":1000.0,
"gene_reaction_rule":"b3925 or b4232 or b2930",
"subsystem":"Glycolysis/Gluconeogenesis",
"notes":{
"original_bigg_ids":[
"FBP"
]
}
},
{
"id":"FCLT",
"name":"Ferrochelatase",
"metabolites":{
"fe2_c":-1.0,
"h_c":2.0,
"pheme_c":1.0,
"ppp9_c":-1.0
},
"lower_bound":0.0,
"upper_bound":1000.0,
"gene_reaction_rule":"b0475",
"subsystem":"Cofactor and Prosthetic Group Biosynthesis",
"notes":{
"original_bigg_ids":[
"FCLT"
]
}
},
{
"id":"FE2tex",
"name":"Iron (II) transport via diffusion (extracellular to periplasm)",
"metabolites":{
"fe2_e":-1.0,
"fe2_p":1.0
},
"lower_bound":-1000.0,
"upper_bound":1000.0,
"gene_reaction_rule":"b0241 or b0929 or b1377 or b2215",
"subsystem":"Transport, Outer Membrane Porin",
"notes":{
"original_bigg_ids":[
"FE2tex"
]
}
},
{
"id":"FE2tpp",
"name":"Iron (+2) transport in via permease (no H+)",
"metabolites":{
"fe2_c":1.0,
"fe2_p":-1.0
},
"lower_bound":0.0,
"upper_bound":1000.0,
"gene_reaction_rule":"b3040",
"subsystem":"Inorganic Ion Transport and Metabolism",
"notes":{
"original_bigg_ids":[
"FE2tpp"
]
}
},
{
"id":"FE3abcpp",
"name":"Iron (III) transport via ABC system (periplasm to cytoplasm)",
"metabolites":{
"adp_c":1.0,
"atp_c":-1.0,
"fe3_c":1.0,
"fe3_p":-1.0,
"h2o_c":-1.0,
"h_c":1.0,
"pi_c":1.0
},
"lower_bound":0.0,
"upper_bound":1000.0,
"gene_reaction_rule":"",
"subsystem":"Inorganic Ion Transport and Metabolism",
"notes":{
"original_bigg_ids":[
"FE3abcpp"
]
}
},
{
"id":"FE3tex",
"name":"Iron (III) transport via diffusion (extracellular to periplasm)",
"metabolites":{
"fe3_e":-1.0,
"fe3_p":1.0
},
"lower_bound":-1000.0,
"upper_bound":1000.0,
"gene_reaction_rule":"b0241 or b0929 or b1377 or b2215",
"subsystem":"Transport, Outer Membrane Porin",
"notes":{
"original_bigg_ids":[
"FE3tex"
]
}
},
{
"id":"FHL",
"name":"Formate-hydrogen lyase",
"metabolites":{
"co2_c":1.0,
"for_c":-1.0,
"h2_c":1.0,
"h_c":-1.0
},
"lower_bound":0.0,
"upper_bound":1000,
"gene_reaction_rule":"(b4079 and (b2481 and b2482 and b2483 and b2484 and b2485 and b2486 and b2487 and b2488 and b2489 and b2490)) or (b4079 and (b2719 and b2720 and b2721 and b2722 and b2723 and b2724))",
"subsystem":"Pyruvate Metabolism",
"notes":{
"original_bigg_ids":[
"FHL"
]
}
},
{
"id":"FLDR2",
"name":"Flavodoxin reductase (NADPH)",
"metabolites":{
"flxr_c":2.0,
"flxso_c":-2.0,
"h_c":1.0,
"nadp_c":1.0,
"nadph_c":-1.0
},
"lower_bound":0.0,
"upper_bound":1000.0,
"gene_reaction_rule":"(b0684 and b3924) or (b2895 and b3924)",
"subsystem":"Unassigned",
"notes":{
"original_bigg_ids":[
"FLDR2"
]
}
},
{
"id":"FMNAT",
"name":"FMN adenylyltransferase",
"metabolites":{
"atp_c":-1.0,
"fad_c":1.0,
"fmn_c":-1.0,
"h_c":-1.0,
"ppi_c":1.0
},
"lower_bound":0.0,
"upper_bound":1000.0,
"gene_reaction_rule":"b0025",
"subsystem":"Cofactor and Prosthetic Group Biosynthesis",
"notes":{
"original_bigg_ids":[
"FMNAT"
]
}
},
{
"id":"FORtex",
"name":"Formate transport via diffusion (extracellular to periplasm)",
"metabolites":{
"for_e":-1.0,
"for_p":1.0
},
"lower_bound":-1000.0,
"upper_bound":1000.0,
"gene_reaction_rule":"b0241 or b0929 or b1377 or b2215",
"subsystem":"Transport, Outer Membrane Porin",
"notes":{
"original_bigg_ids":[
"FORtex"
]
}
},
{
"id":"FORtppi",
"name":"Formate transport via diffusion (cytoplasm to periplasm)",
"metabolites":{
"for_c":-1.0,
"for_p":1.0
},
"lower_bound":0.0,
"upper_bound":1000.0,
"gene_reaction_rule":"b0904 or b2492",
"subsystem":"Transport, Inner Membrane",
"notes":{
"original_bigg_ids":[
"FORtppi"
]
}
},
{
"id":"FRD2",
"name":"Fumarate reductase",
"metabolites":{
"fum_c":-1.0,
"mql8_c":-1.0,
"mqn8_c":1.0,
"succ_c":1.0
},
"lower_bound":0.0,
"upper_bound":1000.0,
"gene_reaction_rule":"b4151 and b4152 and b4153 and b4154",
"subsystem":"Citric Acid Cycle",
"notes":{
"original_bigg_ids":[
"FRD2"
]
}
},
{
"id":"FRD3",
"name":"Fumarate reductase",
"metabolites":{
"2dmmq8_c":1.0,
"2dmmql8_c":-1.0,
"fum_c":-1.0,
"succ_c":1.0
},
"lower_bound":0.0,
"upper_bound":1000.0,
"gene_reaction_rule":"b4151 and b4152 and b4153 and b4154",
"subsystem":"Citric Acid Cycle",
"notes":{
"original_bigg_ids":[
"FRD3"
]
}
},
{
"id":"FTHFLi",
"name":"Formate-tetrahydrofolate ligase",
"metabolites":{
"10fthf_c":1.0,
"adp_c":1.0,
"atp_c":-1.0,
"for_c":-1.0,
"pi_c":1.0,
"thf_c":-1.0
},
"lower_bound":0.0,
"upper_bound":1000.0,
"gene_reaction_rule":"",
"subsystem":"Folate Metabolism",
"notes":{
"original_bigg_ids":[
"FTHFLi"
]
}
},
{
"id":"FUM",
"name":"Fumarase",
"metabolites":{
"fum_c":-1.0,
"h2o_c":-1.0,
"mal__L_c":1.0
},
"lower_bound":-1000.0,
"upper_bound":1000.0,
"gene_reaction_rule":"b1612 or b4122 or b1611",
"subsystem":"Citric Acid Cycle",
"notes":{
"original_bigg_ids":[
"FUM"
]
}
},
{
"id":"G1PACT",
"name":"Glucosamine-1-phosphate N-acetyltransferase",
"metabolites":{
"accoa_c":-1.0,
"acgam1p_c":1.0,
"coa_c":1.0,
"gam1p_c":-1.0,
"h_c":1.0
},
"lower_bound":0.0,
"upper_bound":1000.0,
"gene_reaction_rule":"b3730",
"subsystem":"Cell Envelope Biosynthesis",
"notes":{
"original_bigg_ids":[
"G1PACT"
]
}
},
{
"id":"G1SAT",
"name":"Glutamate-1-semialdehyde aminotransferase",
"metabolites":{
"5aop_c":1.0,
"glu1sa_c":-1.0
},
"lower_bound":-1000.0,
"upper_bound":1000.0,
"gene_reaction_rule":"b0154",
"subsystem":"Cofactor and Prosthetic Group Biosynthesis",
"notes":{
"original_bigg_ids":[
"G1SAT"
]
}
},
{
"id":"G3PD2",
"name":"Glycerol-3-phosphate dehydrogenase (NADP)",
"metabolites":{
"dhap_c":1.0,
"glyc3p_c":-1.0,
"h_c":1.0,
"nadp_c":-1.0,
"nadph_c":1.0
},
"lower_bound":-1000.0,
"upper_bound":1000.0,
"gene_reaction_rule":"b3608",
"subsystem":"Alternate Carbon Metabolism",
"notes":{
"original_bigg_ids":[
"G3PD2"
]
}
},
{
"id":"G3PD5",
"name":"Glycerol-3-phosphate dehydrogenase (ubiquinone-8)",
"metabolites":{
"dhap_c":1.0,
"glyc3p_c":-1.0,
"q8_c":-1.0,
"q8h2_c":1.0
},
"lower_bound":0.0,
"upper_bound":1000.0,
"gene_reaction_rule":"(b2241 and b2242 and b2243) or b3426",
"subsystem":"Oxidative Phosphorylation",
"notes":{
"original_bigg_ids":[
"G3PD5"
]
}
},
{
"id":"G5SADs",
"name":"L-glutamate 5-semialdehyde dehydratase (spontaneous)",
"metabolites":{
"1pyr5c_c":1.0,
"glu5sa_c":-1.0,
"h2o_c":1.0,
"h_c":1.0
},
"lower_bound":0.0,
"upper_bound":1000.0,
"gene_reaction_rule":"s0001",
"subsystem":"Arginine and Proline Metabolism",
"notes":{
"original_bigg_ids":[
"G5SADs"
]
}
},
{
"id":"G5SD",
"name":"Glutamate-5-semialdehyde dehydrogenase",
"metabolites":{
"glu5p_c":-1.0,
"glu5sa_c":1.0,
"h_c":-1.0,
"nadp_c":1.0,
"nadph_c":-1.0,
"pi_c":1.0
},
"lower_bound":0.0,
"upper_bound":1000.0,
"gene_reaction_rule":"b0243",
"subsystem":"Arginine and Proline Metabolism",
"notes":{
"original_bigg_ids":[
"G5SD"
]
}
},
{
"id":"G6PDH2r",
"name":"Glucose 6-phosphate dehydrogenase",
"metabolites":{
"6pgl_c":1.0,
"g6p_c":-1.0,
"h_c":1.0,
"nadp_c":-1.0,
"nadph_c":1.0
},
"lower_bound":-1000.0,
"upper_bound":1000.0,
"gene_reaction_rule":"b1852",
"subsystem":"Pentose Phosphate Pathway",
"notes":{
"original_bigg_ids":[
"G6PDH2r"
]
}
},
{
"id":"GAPD",
"name":"Glyceraldehyde-3-phosphate dehydrogenase",
"metabolites":{
"13dpg_c":1.0,
"g3p_c":-1.0,
"h_c":1.0,
"nad_c":-1.0,
"nadh_c":1.0,
"pi_c":-1.0
},
"lower_bound":-1000.0,
"upper_bound":1000.0,
"gene_reaction_rule":"b1779",
"subsystem":"Glycolysis/Gluconeogenesis",
"notes":{
"original_bigg_ids":[
"GAPD"
]
}
},
{
"id":"GARFT",
"name":"Phosphoribosylglycinamide formyltransferase",
"metabolites":{
"10fthf_c":-1.0,
"fgam_c":1.0,
"gar_c":-1.0,
"h_c":1.0,
"thf_c":1.0
},
"lower_bound":-1000.0,
"upper_bound":1000.0,
"gene_reaction_rule":"b2500",
"subsystem":"Purine and Pyrimidine Biosynthesis",
"notes":{
"original_bigg_ids":[
"GARFT"
]
}
},
{
"id":"GCALDD",
"name":"Glycolaldehyde dehydrogenase",
"metabolites":{
"gcald_c":-1.0,
"glyclt_c":1.0,
"h2o_c":-1.0,
"h_c":2.0,
"nad_c":-1.0,
"nadh_c":1.0
},
"lower_bound":0.0,
"upper_bound":1000.0,
"gene_reaction_rule":"b1415",
"subsystem":"Folate Metabolism",
"notes":{
"original_bigg_ids":[
"GCALDD"
]
}
},
{
"id":"GF6PTA",
"name":"Glutamine-fructose-6-phosphate transaminase",
"metabolites":{
"f6p_c":-1.0,
"gam6p_c":1.0,
"gln__L_c":-1.0,
"glu__L_c":1.0
},
"lower_bound":0.0,
"upper_bound":1000.0,
"gene_reaction_rule":"b3729",
"subsystem":"Cell Envelope Biosynthesis",
"notes":{
"original_bigg_ids":[
"GF6PTA"
]
}
},
{
"id":"GHMT2r",
"name":"Glycine hydroxymethyltransferase, reversible",
"metabolites":{
"gly_c":1.0,
"h2o_c":1.0,
"mlthf_c":1.0,
"ser__L_c":-1.0,
"thf_c":-1.0
},
"lower_bound":-1000.0,
"upper_bound":1000.0,
"gene_reaction_rule":"b2551",
"subsystem":"Glycine and Serine Metabolism",
"notes":{
"original_bigg_ids":[
"GHMT2r"
]
}
},
{
"id":"GK1",
"name":"Guanylate kinase (GMP:ATP)",
"metabolites":{
"adp_c":1.0,
"atp_c":-1.0,
"gdp_c":1.0,
"gmp_c":-1.0
},
"lower_bound":-1000.0,
"upper_bound":1000.0,
"gene_reaction_rule":"b3648",
"subsystem":"Nucleotide Salvage Pathway",
"notes":{
"original_bigg_ids":[
"GK1"
]
}
},
{
"id":"GLCptspp",
"name":"D-glucose transport via PEP:Pyr PTS (periplasm)",
"metabolites":{
"g6p_c":1.0,
"glc__D_p":-1.0,
"pep_c":-1.0,
"pyr_c":1.0
},
"lower_bound":0.0,
"upper_bound":1000.0,
"gene_reaction_rule":"(b2417 and b1621 and b2415 and b2416) or (b2417 and b1101 and b2415 and b2416) or (b1817 and b1818 and b1819 and b2415 and b2416)",
"subsystem":"Transport, Inner Membrane",
"notes":{
"original_bigg_ids":[
"GLCptspp"
]
}
},
{
"id":"GLCt2pp",
"name":"D-glucose transport in via proton symport (periplasm)",
"metabolites":{
"glc__D_c":1.0,
"glc__D_p":-1.0,
"h_c":1.0,
"h_p":-1.0
},
"lower_bound":0.0,
"upper_bound":1000.0,
"gene_reaction_rule":"b2943",
"subsystem":"Transport, Inner Membrane",
"notes":{
"original_bigg_ids":[
"GLCt2pp"
]
}
},
{
"id":"GLCtex_copy1",
"name":"Glucose transport via diffusion (extracellular to periplasm)",
"metabolites":{
"glc__D_e":-1.0,
"glc__D_p":1.0
},
"lower_bound":-1000.0,
"upper_bound":1000.0,
"gene_reaction_rule":"b0241 or b0929 or b1377 or b2215",
"subsystem":"Transport, Outer Membrane Porin",
"notes":{
"original_bigg_ids":[
"GLCtex",
"GLCtexi"
]
}
},
{
"id":"GLNS",
"name":"Glutamine synthetase",
"metabolites":{
"adp_c":1.0,
"atp_c":-1.0,
"gln__L_c":1.0,
"glu__L_c":-1.0,
"h_c":1.0,
"nh4_c":-1.0,
"pi_c":1.0
},
"lower_bound":0.0,
"upper_bound":1000.0,
"gene_reaction_rule":"b3870 or b1297",
"subsystem":"Glutamate Metabolism",
"notes":{
"original_bigg_ids":[
"GLNS"
]
}
},
{
"id":"GLU5K",
"name":"Glutamate 5-kinase",
"metabolites":{
"adp_c":1.0,
"atp_c":-1.0,
"glu5p_c":1.0,
"glu__L_c":-1.0
},
"lower_bound":0.0,
"upper_bound":1000.0,
"gene_reaction_rule":"b0242",
"subsystem":"Arginine and Proline Metabolism",
"notes":{
"original_bigg_ids":[
"GLU5K"
]
}
},
{
"id":"GLUDy",
"name":"Glutamate dehydrogenase (NADP)",
"metabolites":{
"akg_c":1.0,
"glu__L_c":-1.0,
"h2o_c":-1.0,
"h_c":1.0,
"nadp_c":-1.0,
"nadph_c":1.0,
"nh4_c":1.0
},
"lower_bound":-1000.0,
"upper_bound":1000.0,
"gene_reaction_rule":"b1761",
"subsystem":"Glutamate Metabolism",
"notes":{
"original_bigg_ids":[
"GLUDy"
]
}
},
{
"id":"GLUPRT",
"name":"Glutamine phosphoribosyldiphosphate amidotransferase",
"metabolites":{
"gln__L_c":-1.0,
"glu__L_c":1.0,
"h2o_c":-1.0,
"ppi_c":1.0,
"pram_c":1.0,
"prpp_c":-1.0
},
"lower_bound":0.0,
"upper_bound":1000.0,
"gene_reaction_rule":"b2312",
"subsystem":"Purine and Pyrimidine Biosynthesis",
"notes":{
"original_bigg_ids":[
"GLUPRT"
]
}
},
{
"id":"GLUR",
"name":"Glutamate racemase",
"metabolites":{
"glu__D_c":-1.0,
"glu__L_c":1.0
},
"lower_bound":-1000.0,
"upper_bound":1000.0,
"gene_reaction_rule":"b3967",
"subsystem":"Cell Envelope Biosynthesis",
"notes":{
"original_bigg_ids":[
"GLUR"
]
}
},
{
"id":"GLUTRR",
"name":"Glutamyl-tRNA reductase",
"metabolites":{
"glu1sa_c":1.0,
"glutrna_c":-1.0,
"h_c":-1.0,
"nadp_c":1.0,
"nadph_c":-1.0,
"trnaglu_c":1.0
},
"lower_bound":0.0,
"upper_bound":1000.0,
"gene_reaction_rule":"b1210",
"subsystem":"Cofactor and Prosthetic Group Biosynthesis",
"notes":{
"original_bigg_ids":[
"GLUTRR"
]
}
},
{
"id":"GLUTRS",
"name":"Glutamyl-tRNA synthetase",
"metabolites":{
"amp_c":1.0,
"atp_c":-1.0,
"glu__L_c":-1.0,
"glutrna_c":1.0,
"ppi_c":1.0,
"trnaglu_c":-1.0
},
"lower_bound":0.0,
"upper_bound":1000.0,
"gene_reaction_rule":"b2400",
"subsystem":"Cofactor and Prosthetic Group Biosynthesis",
"notes":{
"original_bigg_ids":[
"GLUTRS"
]
}
},
{
"id":"GLXCL",
"name":"Glyoxalate carboligase",
"metabolites":{
"2h3oppan_c":1.0,
"co2_c":1.0,
"glx_c":-2.0,
"h_c":-1.0
},
"lower_bound":0.0,
"upper_bound":1000.0,
"gene_reaction_rule":"b0507",
"subsystem":"Glyoxylate Metabolism",
"notes":{
"original_bigg_ids":[
"GLXCL"
]
}
},
{
"id":"GLYCDx",
"name":"Glycerol dehydrogenase",
"metabolites":{
"dha_c":1.0,
"glyc_c":-1.0,
"h_c":1.0,
"nad_c":-1.0,
"nadh_c":1.0
},
"lower_bound":0.0,
"upper_bound":1000.0,
"gene_reaction_rule":"b3945",
"subsystem":"Alternate Carbon Metabolism",
"notes":{
"original_bigg_ids":[
"GLYCDx"
]
}
},
{
"id":"GLYCK",
"name":"Glycerate kinase",
"metabolites":{
"3pg_c":1.0,
"adp_c":1.0,
"atp_c":-1.0,
"glyc__R_c":-1.0,
"h_c":1.0
},
"lower_bound":0.0,
"upper_bound":1000.0,
"gene_reaction_rule":"b0514",
"subsystem":"Glyoxylate Metabolism",
"notes":{
"original_bigg_ids":[
"GLYCK"
]
}
},
{
"id":"GLYCL",
"name":"Glycine Cleavage System",
"metabolites":{
"co2_c":1.0,
"gly_c":-1.0,
"mlthf_c":1.0,
"nad_c":-1.0,
"nadh_c":1.0,
"nh4_c":1.0,
"thf_c":-1.0
},
"lower_bound":0.0,
"upper_bound":1000.0,
"gene_reaction_rule":"b2904 and b2903 and b2905 and b0116",
"subsystem":"Folate Metabolism",
"notes":{
"original_bigg_ids":[
"GLYCL"
]
}
},
{
"id":"GLYCTO4",
"name":"Glycolate oxidase",
"metabolites":{
"2dmmq8_c":-1.0,
"2dmmql8_c":1.0,
"glx_c":1.0,
"glyclt_c":-1.0
},
"lower_bound":0.0,
"upper_bound":1000.0,
"gene_reaction_rule":"b2979 and b4467 and b4468",
"subsystem":"Alternate Carbon Metabolism",
"notes":{
"original_bigg_ids":[
"GLYCTO4"
]
}
},
{
"id":"GLYCtex",
"name":"Glycerol transport via diffusion (extracellular to periplasm)",
"metabolites":{
"glyc_e":-1.0,
"glyc_p":1.0
},
"lower_bound":-1000.0,
"upper_bound":1000.0,
"gene_reaction_rule":"b0241 or b0929 or b1377 or b2215",
"subsystem":"Transport, Outer Membrane Porin",
"notes":{
"original_bigg_ids":[
"GLYCtex"
]
}
},
{
"id":"GLYCtpp",
"name":"Glycerol transport via channel (periplasm)",
"metabolites":{
"glyc_c":-1.0,
"glyc_p":1.0
},
"lower_bound":-1000.0,
"upper_bound":1000.0,
"gene_reaction_rule":"b3927 or s0001",
"subsystem":"Transport, Inner Membrane",
"notes":{
"original_bigg_ids":[
"GLYCtpp"
]
}
},
{
"id":"GLYK",
"name":"Glycerol kinase",
"metabolites":{
"adp_c":1.0,
"atp_c":-1.0,
"glyc3p_c":1.0,
"glyc_c":-1.0,
"h_c":1.0
},
"lower_bound":0.0,
"upper_bound":1000.0,
"gene_reaction_rule":"b3926",
"subsystem":"Alternate Carbon Metabolism",
"notes":{
"original_bigg_ids":[
"GLYK"
]
}
},
{
"id":"GLYOX3",
"name":"Glyoxalase III",
"metabolites":{
"h2o_c":-1.0,
"h_c":1.0,
"lac__D_c":1.0,
"mthgxl_c":-1.0
},
"lower_bound":0.0,
"upper_bound":1000.0,
"gene_reaction_rule":"",
"subsystem":"Methylglyoxal Metabolism",
"notes":{
"original_bigg_ids":[
"GLYOX3"
]
}
},
{
"id":"GMPS2",
"name":"GMP synthase",
"metabolites":{
"amp_c":1.0,
"atp_c":-1.0,
"gln__L_c":-1.0,
"glu__L_c":1.0,
"gmp_c":1.0,
"h2o_c":-1.0,
"h_c":2.0,
"ppi_c":1.0,
"xmp_c":-1.0
},
"lower_bound":0.0,
"upper_bound":1000.0,
"gene_reaction_rule":"b2507",
"subsystem":"Purine and Pyrimidine Biosynthesis",
"notes":{
"original_bigg_ids":[
"GMPS2"
]
}
},
{
"id":"GND",
"name":"Phosphogluconate dehydrogenase",
"metabolites":{
"6pgc_c":-1.0,
"co2_c":1.0,
"nadp_c":-1.0,
"nadph_c":1.0,
"ru5p__D_c":1.0
},
"lower_bound":0.0,
"upper_bound":1000.0,
"gene_reaction_rule":"b2029",
"subsystem":"Pentose Phosphate Pathway",
"notes":{
"original_bigg_ids":[
"GND"
]
}
},
{
"id":"GRTT",
"name":"Geranyltranstransferase",
"metabolites":{
"frdp_c":1.0,
"grdp_c":-1.0,
"ipdp_c":-1.0,
"ppi_c":1.0
},
"lower_bound":0.0,
"upper_bound":1000.0,
"gene_reaction_rule":"b0421",
"subsystem":"Cofactor and Prosthetic Group Biosynthesis",
"notes":{
"original_bigg_ids":[
"GRTT"
]
}
},
{
"id":"GRXR",
"name":"Glutaredoxin reductase",
"metabolites":{
"grxox_c":-1.0,
"grxrd_c":1.0,
"gthox_c":1.0,
"gthrd_c":-2.0
},
"lower_bound":0.0,
"upper_bound":1000.0,
"gene_reaction_rule":"b1064 or b3610 or b1654 or b0849",
"subsystem":"Unassigned",
"notes":{
"original_bigg_ids":[
"GRXR"
]
}
},
{
"id":"GTHOr",
"name":"Glutathione oxidoreductase",
"metabolites":{
"gthox_c":-1.0,
"gthrd_c":2.0,
"h_c":-1.0,
"nadp_c":1.0,
"nadph_c":-1.0
},
"lower_bound":-1000.0,
"upper_bound":1000.0,
"gene_reaction_rule":"b3500",
"subsystem":"Cofactor and Prosthetic Group Biosynthesis",
"notes":{
"original_bigg_ids":[
"GTHOr"
]
}
},
{
"id":"GTPCI",
"name":"GTP cyclohydrolase I",
"metabolites":{
"ahdt_c":1.0,
"for_c":1.0,
"gtp_c":-1.0,
"h2o_c":-1.0,
"h_c":1.0
},
"lower_bound":0.0,
"upper_bound":1000.0,
"gene_reaction_rule":"b2153",
"subsystem":"Cofactor and Prosthetic Group Biosynthesis",
"notes":{
"original_bigg_ids":[
"GTPCI"
]
}
},
{
"id":"GTPCII2",
"name":"GTP cyclohydrolase II (25drapp)",
"metabolites":{
"25drapp_c":1.0,
"for_c":1.0,
"gtp_c":-1.0,
"h2o_c":-3.0,
"h_c":2.0,
"ppi_c":1.0
},
"lower_bound":0.0,
"upper_bound":1000.0,
"gene_reaction_rule":"b1277",
"subsystem":"Cofactor and Prosthetic Group Biosynthesis",
"notes":{
"original_bigg_ids":[
"GTPCII2"
]
}
},
{
"id":"H2Otex",
"name":"H2O transport via diffusion (extracellular to periplasm)",
"metabolites":{
"h2o_e":-1.0,
"h2o_p":1.0
},
"lower_bound":-1000.0,
"upper_bound":1000.0,
"gene_reaction_rule":"s0001 or b0957 or b3875 or b2215 or b0241 or b1319 or b1377 or b0929",
"subsystem":"Transport, Outer Membrane Porin",
"notes":{
"original_bigg_ids":[
"H2Otex"
]
}
},
{
"id":"H2Otpp",
"name":"H2O transport via diffusion (periplasm)",
"metabolites":{
"h2o_c":1.0,
"h2o_p":-1.0
},
"lower_bound":-1000.0,
"upper_bound":1000.0,
"gene_reaction_rule":"s0001 or b0875",
"subsystem":"Transport, Inner Membrane",
"notes":{
"original_bigg_ids":[
"H2Otpp"
]
}
},
{
"id":"H2tex",
"name":"Hydrogen transport via diffusion (extracellular to periplasm)",
"metabolites":{
"h2_e":-1.0,
"h2_p":1.0
},
"lower_bound":-1000.0,
"upper_bound":1000.0,
"gene_reaction_rule":"b0241 or b0929 or b1377 or b2215",
"subsystem":"Transport, Outer Membrane Porin",
"notes":{
"original_bigg_ids":[
"H2tex"
]
}
},
{
"id":"H2tpp",
"name":"Hydrogen transport diffusion (periplasm)",
"metabolites":{
"h2_c":1.0,
"h2_p":-1.0
},
"lower_bound":-1000.0,
"upper_bound":1000.0,
"gene_reaction_rule":"s0001",
"subsystem":"Transport, Inner Membrane",
"notes":{
"original_bigg_ids":[
"H2tpp"
]
}
},
{
"id":"HACD1",
"name":"3-hydroxyacyl-CoA dehydrogenase (acetoacetyl-CoA)",
"metabolites":{
"3hbcoa_c":1.0,
"aacoa_c":-1.0,
"h_c":-1.0,
"nad_c":1.0,
"nadh_c":-1.0
},
"lower_bound":-1000.0,
"upper_bound":1000.0,
"gene_reaction_rule":"b3846 or b2341",
"subsystem":"Membrane Lipid Metabolism",
"notes":{
"original_bigg_ids":[
"HACD1"
]
}
},
{
"id":"HACD2",
"name":"3-hydroxyacyl-CoA dehydrogenase (3-oxohexanoyl-CoA)",
"metabolites":{
"3hhcoa_c":1.0,
"3ohcoa_c":-1.0,
"h_c":-1.0,
"nad_c":1.0,
"nadh_c":-1.0
},
"lower_bound":-1000.0,
"upper_bound":1000.0,
"gene_reaction_rule":"b3846 or b2341",
"subsystem":"Membrane Lipid Metabolism",
"notes":{
"original_bigg_ids":[
"HACD2"
]
}
},
{
"id":"HACD3",
"name":"3-hydroxyacyl-CoA dehydrogenase (3-oxooctanoyl-CoA)",
"metabolites":{
"3hocoa_c":1.0,
"3oocoa_c":-1.0,
"h_c":-1.0,
"nad_c":1.0,
"nadh_c":-1.0
},
"lower_bound":-1000.0,
"upper_bound":1000.0,
"gene_reaction_rule":"b3846 or b2341",
"subsystem":"Membrane Lipid Metabolism",
"notes":{
"original_bigg_ids":[
"HACD3"
]
}
},
{
"id":"HACD4",
"name":"3-hydroxyacyl-CoA dehydrogenase (3-oxodecanoyl-CoA)",
"metabolites":{
"3hdcoa_c":1.0,
"3odcoa_c":-1.0,
"h_c":-1.0,
"nad_c":1.0,
"nadh_c":-1.0
},
"lower_bound":-1000.0,
"upper_bound":1000.0,
"gene_reaction_rule":"b3846 or b2341",
"subsystem":"Membrane Lipid Metabolism",
"notes":{
"original_bigg_ids":[
"HACD4"
]
}
},
{
"id":"HACD5",
"name":"3-hydroxyacyl-CoA dehydrogenase (3-oxododecanoyl-CoA)",
"metabolites":{
"3hddcoa_c":1.0,
"3oddcoa_c":-1.0,
"h_c":-1.0,
"nad_c":1.0,
"nadh_c":-1.0
},
"lower_bound":-1000.0,
"upper_bound":1000.0,
"gene_reaction_rule":"b3846 or b2341",
"subsystem":"Membrane Lipid Metabolism",
"notes":{
"original_bigg_ids":[
"HACD5"
]
}
},
{
"id":"HACD6",
"name":"3-hydroxyacyl-CoA dehydrogenase (3-oxotetradecanoyl-CoA)",
"metabolites":{
"3htdcoa_c":1.0,
"3otdcoa_c":-1.0,
"h_c":-1.0,
"nad_c":1.0,
"nadh_c":-1.0
},
"lower_bound":-1000.0,
"upper_bound":1000.0,
"gene_reaction_rule":"b3846 or b2341",
"subsystem":"Membrane Lipid Metabolism",
"notes":{
"original_bigg_ids":[
"HACD6"
]
}
},
{
"id":"HACD7",
"name":"3-hydroxyacyl-CoA dehydrogenase (3-oxohexadecanoyl-CoA)",
"metabolites":{
"3hhdcoa_c":1.0,
"3ohdcoa_c":-1.0,
"h_c":-1.0,
"nad_c":1.0,
"nadh_c":-1.0
},
"lower_bound":-1000.0,
"upper_bound":1000.0,
"gene_reaction_rule":"b3846 or b2341",
"subsystem":"Membrane Lipid Metabolism",
"notes":{
"original_bigg_ids":[
"HACD7"
]
}
},
{
"id":"HBZOPT",
"name":"Hydroxybenzoate octaprenyltransferase",
"metabolites":{
"3ophb_c":1.0,
"4hbz_c":-1.0,
"octdp_c":-1.0,
"ppi_c":1.0
},
"lower_bound":0.0,
"upper_bound":1000.0,
"gene_reaction_rule":"b4040",
"subsystem":"Cofactor and Prosthetic Group Biosynthesis",
"notes":{
"original_bigg_ids":[
"HBZOPT"
]
}
},
{
"id":"HCO3E",
"name":"HCO3 equilibration reaction",
"metabolites":{
"co2_c":-1.0,
"h2o_c":-1.0,
"h_c":1.0,
"hco3_c":1.0
},
"lower_bound":-1000.0,
"upper_bound":1000.0,
"gene_reaction_rule":"b0126 or b0339",
"subsystem":"Unassigned",
"notes":{
"original_bigg_ids":[
"HCO3E"
]
}
},
{
"id":"HEX1",
"name":"Hexokinase (D-glucose:ATP)",
"metabolites":{
"adp_c":1.0,
"atp_c":-1.0,
"g6p_c":1.0,
"glc__D_c":-1.0,
"h_c":1.0
},
"lower_bound":0.0,
"upper_bound":1000.0,
"gene_reaction_rule":"b2388",
"subsystem":"Glycolysis/Gluconeogenesis",
"notes":{
"original_bigg_ids":[
"HEX1"
]
}
},
{
"id":"HISTD",
"name":"Histidinol dehydrogenase",
"metabolites":{
"h2o_c":-1.0,
"h_c":3.0,
"his__L_c":1.0,
"histd_c":-1.0,
"nad_c":-2.0,
"nadh_c":2.0
},
"lower_bound":0.0,
"upper_bound":1000.0,
"gene_reaction_rule":"b2020",
"subsystem":"Histidine Metabolism",
"notes":{
"original_bigg_ids":[
"HISTD"
]
}
},
{
"id":"HISTP",
"name":"Histidinol-phosphatase",
"metabolites":{
"h2o_c":-1.0,
"hisp_c":-1.0,
"histd_c":1.0,
"pi_c":1.0
},
"lower_bound":0.0,
"upper_bound":1000.0,
"gene_reaction_rule":"b2022",
"subsystem":"Histidine Metabolism",
"notes":{
"original_bigg_ids":[
"HISTP"
]
}
},
{
"id":"HMBS",
"name":"Hydroxymethylbilane synthase",
"metabolites":{
"h2o_c":-1.0,
"hmbil_c":1.0,
"nh4_c":4.0,
"ppbng_c":-4.0
},
"lower_bound":0.0,
"upper_bound":1000.0,
"gene_reaction_rule":"b3805",
"subsystem":"Cofactor and Prosthetic Group Biosynthesis",
"notes":{
"original_bigg_ids":[
"HMBS"
]
}
},
{
"id":"HPPK2",
"name":"6-hydroxymethyl-dihydropterin pyrophosphokinase",
"metabolites":{
"6hmhpt_c":-1.0,
"6hmhptpp_c":1.0,
"amp_c":1.0,
"atp_c":-1.0,
"h_c":1.0
},
"lower_bound":0.0,
"upper_bound":1000.0,
"gene_reaction_rule":"b0142",
"subsystem":"Cofactor and Prosthetic Group Biosynthesis",
"notes":{
"original_bigg_ids":[
"HPPK2"
]
}
},
{
"id":"HSDy",
"name":"Homoserine dehydrogenase (NADPH)",
"metabolites":{
"aspsa_c":1.0,
"h_c":1.0,
"hom__L_c":-1.0,
"nadp_c":-1.0,
"nadph_c":1.0
},
"lower_bound":-1000.0,
"upper_bound":1000.0,
"gene_reaction_rule":"b3940 or b0002",
"subsystem":"Threonine and Lysine Metabolism",
"notes":{
"original_bigg_ids":[
"HSDy"
]
}
},
{
"id":"HSK",
"name":"Homoserine kinase",
"metabolites":{
"adp_c":1.0,
"atp_c":-1.0,
"h_c":1.0,
"hom__L_c":-1.0,
"phom_c":1.0
},
"lower_bound":0.0,
"upper_bound":1000.0,
"gene_reaction_rule":"b0003",
"subsystem":"Threonine and Lysine Metabolism",
"notes":{
"original_bigg_ids":[
"HSK"
]
}
},
{
"id":"HSST",
"name":"Homoserine O-succinyltransferase",
"metabolites":{
"coa_c":1.0,
"hom__L_c":-1.0,
"succoa_c":-1.0,
"suchms_c":1.0
},
"lower_bound":0.0,
"upper_bound":1000.0,
"gene_reaction_rule":"b4013",
"subsystem":"Methionine Metabolism",
"notes":{
"original_bigg_ids":[
"HSST"
]
}
},
{
"id":"HSTPT",
"name":"Histidinol-phosphate transaminase",
"metabolites":{
"akg_c":1.0,
"glu__L_c":-1.0,
"hisp_c":1.0,
"imacp_c":-1.0
},
"lower_bound":0.0,
"upper_bound":1000.0,
"gene_reaction_rule":"b2021",
"subsystem":"Histidine Metabolism",
"notes":{
"original_bigg_ids":[
"HSTPT"
]
}
},
{
"id":"Htex",
"name":"Proton transport via diffusion (extracellular to periplasm)",
"metabolites":{
"h_e":-1.0,
"h_p":1.0
},
"lower_bound":-1000.0,
"upper_bound":1000.0,
"gene_reaction_rule":"b0929 or b1377 or b2215 or b0241",
"subsystem":"Transport, Outer Membrane Porin",
"notes":{
"original_bigg_ids":[
"Htex"
]
}
},
{
"id":"I2FE2SR",
"name":"ISC [2Fe-2S] regeneration",
"metabolites":{
"2fe1s_c":-1.0,
"h_c":4.0,
"iscs_c":1.0,
"iscssh_c":-1.0,
"iscu_2fe2s_c":1.0,
"iscu_c":-1.0
},
"lower_bound":0.0,
"upper_bound":1000.0,
"gene_reaction_rule":"b2530 and b2529",
"subsystem":"Cofactor and Prosthetic Group Biosynthesis",
"notes":{
"original_bigg_ids":[
"I2FE2SR"
]
}
},
{
"id":"I2FE2SS",
"name":"ISC [2Fe-2S] Synthesis",
"metabolites":{
"fad_c":1.0,
"fadh2_c":-1.0,
"fe2_c":-2.0,
"h_c":6.0,
"iscs_c":2.0,
"iscssh_c":-2.0,
"iscu_2fe2s_c":1.0,
"iscu_c":-1.0
},
"lower_bound":0.0,
"upper_bound":1000.0,
"gene_reaction_rule":"b3807 and b2530 and b2529",
"subsystem":"Cofactor and Prosthetic Group Biosynthesis",
"notes":{
"original_bigg_ids":[
"I2FE2SS"
]
}
},
{
"id":"I2FE2SS2",
"name":"ISC [2Fe-2S] Synthesis II",
"metabolites":{
"fad_c":1.0,
"fadh2_c":-1.0,
"fe2_c":-2.0,
"h_c":6.0,
"iscs_c":2.0,
"iscssh_c":-2.0,
"iscu_2fe2s2_c":1.0,
"iscu_2fe2s_c":-1.0
},
"lower_bound":0.0,
"upper_bound":1000.0,
"gene_reaction_rule":"b3807 and b2530 and b2529",
"subsystem":"Cofactor and Prosthetic Group Biosynthesis",
"notes":{
"original_bigg_ids":[
"I2FE2SS2"
]
}
},
{
"id":"I2FE2ST",
"name":"ISC [2Fe-2S] Transfer",
"metabolites":{
"2fe2s_c":1.0,
"h_c":-4.0,
"iscu_2fe2s_c":-1.0,
"iscu_c":1.0
},
"lower_bound":0.0,
"upper_bound":1000.0,
"gene_reaction_rule":"b2528 and b2529",
"subsystem":"Cofactor and Prosthetic Group Biosynthesis",
"notes":{
"original_bigg_ids":[
"I2FE2ST"
]
}
},
{
"id":"I4FE4SR",
"name":"ISC [4Fe-4S] Reduction",
"metabolites":{
"fad_c":1.0,
"fadh2_c":-1.0,
"h_c":-2.0,
"iscu_2fe2s2_c":-1.0,
"iscu_4fe4s_c":1.0
},
"lower_bound":0.0,
"upper_bound":1000.0,
"gene_reaction_rule":"b2529",
"subsystem":"Cofactor and Prosthetic Group Biosynthesis",
"notes":{
"original_bigg_ids":[
"I4FE4SR"
]
}
},
{
"id":"I4FE4ST",
"name":"ISC [4Fe-4S] Transfer",
"metabolites":{
"4fe4s_c":1.0,
"h_c":-4.0,
"iscu_4fe4s_c":-1.0,
"iscu_c":1.0
},
"lower_bound":0.0,
"upper_bound":1000.0,
"gene_reaction_rule":"b2528 and b2529",
"subsystem":"Cofactor and Prosthetic Group Biosynthesis",
"notes":{
"original_bigg_ids":[
"I4FE4ST"
]
}
},
{
"id":"ICDHyr",
"name":"Isocitrate dehydrogenase (NADP)",
"metabolites":{
"akg_c":1.0,
"co2_c":1.0,
"icit_c":-1.0,
"nadp_c":-1.0,
"nadph_c":1.0
},
"lower_bound":-1000.0,
"upper_bound":1000.0,
"gene_reaction_rule":"b1136",
"subsystem":"Citric Acid Cycle",
"notes":{
"original_bigg_ids":[
"ICDHyr"
]
}
},
{
"id":"ICL",
"name":"Isocitrate lyase",
"metabolites":{
"glx_c":1.0,
"icit_c":-1.0,
"succ_c":1.0
},
"lower_bound":0.0,
"upper_bound":1000.0,
"gene_reaction_rule":"b4015",
"subsystem":"Anaplerotic Reactions",
"notes":{
"original_bigg_ids":[
"ICL"
]
}
},
{
"id":"ICYSDS",
"name":"ISC Cysteine desulfuration",
"metabolites":{
"ala__L_c":1.0,
"cys__L_c":-1.0,
"iscs_c":-1.0,
"iscssh_c":1.0
},
"lower_bound":0.0,
"upper_bound":1000.0,
"gene_reaction_rule":"b2530",
"subsystem":"Cofactor and Prosthetic Group Biosynthesis",
"notes":{
"original_bigg_ids":[
"ICYSDS"
]
}
},
{
"id":"IG3PS",
"name":"Imidazole-glycerol-3-phosphate synthase",
"metabolites":{
"aicar_c":1.0,
"eig3p_c":1.0,
"gln__L_c":-1.0,
"glu__L_c":1.0,
"h_c":1.0,
"prlp_c":-1.0
},
"lower_bound":0.0,
"upper_bound":1000.0,
"gene_reaction_rule":"b2023 and b2025",
"subsystem":"Histidine Metabolism",
"notes":{
"original_bigg_ids":[
"IG3PS"
]
}
},
{
"id":"IGPDH",
"name":"Imidazoleglycerol-phosphate dehydratase",
"metabolites":{
"eig3p_c":-1.0,
"h2o_c":1.0,
"imacp_c":1.0
},
"lower_bound":0.0,
"upper_bound":1000.0,
"gene_reaction_rule":"b2022",
"subsystem":"Histidine Metabolism",
"notes":{
"original_bigg_ids":[
"IGPDH"
]
}
},
{
"id":"IGPS",
"name":"Indole-3-glycerol-phosphate synthase",
"metabolites":{
"2cpr5p_c":-1.0,
"3ig3p_c":1.0,
"co2_c":1.0,
"h2o_c":1.0,
"h_c":-1.0
},
"lower_bound":0.0,
"upper_bound":1000.0,
"gene_reaction_rule":"b1262",
"subsystem":"Tyrosine, Tryptophan, and Phenylalanine Metabolism",
"notes":{
"original_bigg_ids":[
"IGPS"
]
}
},
{
"id":"ILETA",
"name":"Isoleucine transaminase",
"metabolites":{
"3mop_c":1.0,
"akg_c":-1.0,
"glu__L_c":1.0,
"ile__L_c":-1.0
},
"lower_bound":-1000.0,
"upper_bound":1000.0,
"gene_reaction_rule":"b3770",
"subsystem":"Valine, Leucine, and Isoleucine Metabolism",
"notes":{
"original_bigg_ids":[
"ILETA"
]
}
},
{
"id":"IMPC",
"name":"IMP cyclohydrolase",
"metabolites":{
"fprica_c":1.0,
"h2o_c":-1.0,
"imp_c":-1.0
},
"lower_bound":-1000.0,
"upper_bound":1000.0,
"gene_reaction_rule":"b4006",
"subsystem":"Purine and Pyrimidine Biosynthesis",
"notes":{
"original_bigg_ids":[
"IMPC"
]
}
},
{
"id":"IMPD",
"name":"IMP dehydrogenase",
"metabolites":{
"h2o_c":-1.0,
"h_c":1.0,
"imp_c":-1.0,
"nad_c":-1.0,
"nadh_c":1.0,
"xmp_c":1.0
},
"lower_bound":0.0,
"upper_bound":1000.0,
"gene_reaction_rule":"b2508",
"subsystem":"Purine and Pyrimidine Biosynthesis",
"notes":{
"original_bigg_ids":[
"IMPD"
]
}
},
{
"id":"IPDDI",
"name":"Isopentenyl-diphosphate D-isomerase",
"metabolites":{
"dmpp_c":1.0,
"ipdp_c":-1.0
},
"lower_bound":-1000.0,
"upper_bound":1000.0,
"gene_reaction_rule":"b2889",
"subsystem":"Cofactor and Prosthetic Group Biosynthesis",
"notes":{
"original_bigg_ids":[
"IPDDI"
]
}
},
{
"id":"IPDPS",
"name":"1-hydroxy-2-methyl-2-(E)-butenyl 4-diphosphate reductase (ipdp)",
"metabolites":{
"h2mb4p_c":-1.0,
"h2o_c":1.0,
"h_c":-1.0,
"ipdp_c":1.0,
"nad_c":1.0,
"nadh_c":-1.0
},
"lower_bound":0.0,
"upper_bound":1000.0,
"gene_reaction_rule":"b0029",
"subsystem":"Cofactor and Prosthetic Group Biosynthesis",
"notes":{
"original_bigg_ids":[
"IPDPS"
]
}
},
{
"id":"IPMD",
"name":"3-isopropylmalate dehydrogenase",
"metabolites":{
"3c2hmp_c":-1.0,
"3c4mop_c":1.0,
"h_c":1.0,
"nad_c":-1.0,
"nadh_c":1.0
},
"lower_bound":0.0,
"upper_bound":1000.0,
"gene_reaction_rule":"b0073",
"subsystem":"Valine, Leucine, and Isoleucine Metabolism",
"notes":{
"original_bigg_ids":[
"IPMD"
]
}
},
{
"id":"IPPMIa",
"name":"3-isopropylmalate dehydratase",
"metabolites":{
"2ippm_c":1.0,
"3c2hmp_c":-1.0,
"h2o_c":1.0
},
"lower_bound":-1000.0,
"upper_bound":1000.0,
"gene_reaction_rule":"b0071 and b0072",
"subsystem":"Valine, Leucine, and Isoleucine Metabolism",
"notes":{
"original_bigg_ids":[
"IPPMIa"
]
}
},
{
"id":"IPPMIb",
"name":"2-isopropylmalate hydratase",
"metabolites":{
"2ippm_c":-1.0,
"3c3hmp_c":1.0,
"h2o_c":-1.0
},
"lower_bound":-1000.0,
"upper_bound":1000.0,
"gene_reaction_rule":"b0071 and b0072",
"subsystem":"Valine, Leucine, and Isoleucine Metabolism",
"notes":{
"original_bigg_ids":[
"IPPMIb"
]
}
},
{
"id":"IPPS",
"name":"2-isopropylmalate synthase",
"metabolites":{
"3c3hmp_c":1.0,
"3mob_c":-1.0,
"accoa_c":-1.0,
"coa_c":1.0,
"h2o_c":-1.0,
"h_c":1.0
},
"lower_bound":0.0,
"upper_bound":1000.0,
"gene_reaction_rule":"b0074",
"subsystem":"Valine, Leucine, and Isoleucine Metabolism",
"notes":{
"original_bigg_ids":[
"IPPS"
]
}
},
{
"id":"K2L4Aabcpp",
"name":"KDO(2)-lipid IV A transport via ABC system (periplasm)",
"metabolites":{
"adp_c":1.0,
"atp_c":-1.0,
"h2o_c":-1.0,
"h_c":1.0,
"kdo2lipid4_c":-1.0,
"kdo2lipid4_p":1.0,
"pi_c":1.0
},
"lower_bound":0.0,
"upper_bound":1000.0,
"gene_reaction_rule":"b0914",
"subsystem":"Transport, Inner Membrane",
"notes":{
"original_bigg_ids":[
"K2L4Aabcpp"
]
}
},
{
"id":"K2L4Aabctex",
"name":"KDO(2)-lipid IV A transport via ABC system (periplasm to extracellular)",
"metabolites":{
"adp_c":1.0,
"atp_c":-1.0,
"h2o_c":-1.0,
"h_c":1.0,
"kdo2lipid4_e":1.0,
"kdo2lipid4_p":-1.0,
"pi_c":1.0
},
"lower_bound":0.0,
"upper_bound":1000.0,
"gene_reaction_rule":"b3200 and b3201 and b3199 and b4261 and b4262",
"subsystem":"Lipopolysaccharide Biosynthesis / Recycling",
"notes":{
"original_bigg_ids":[
"K2L4Aabctex"
]
}
},
{
"id":"KARA1",
"name":"Ketol-acid reductoisomerase (2,3-dihydroxy-3-methylbutanoate)",
"metabolites":{
"23dhmb_c":-1.0,
"alac__S_c":1.0,
"h_c":1.0,
"nadp_c":-1.0,
"nadph_c":1.0
},
"lower_bound":-1000.0,
"upper_bound":1000.0,
"gene_reaction_rule":"b3774",
"subsystem":"Valine, Leucine, and Isoleucine Metabolism",
"notes":{
"original_bigg_ids":[
"KARA1"
]
}
},
{
"id":"KARA2",
"name":"Ketol-acid reductoisomerase (2-Acetolactate)",
"metabolites":{
"23dhmp_c":1.0,
"2ahbut_c":-1.0,
"h_c":-1.0,
"nadp_c":1.0,
"nadph_c":-1.0
},
"lower_bound":-1000.0,
"upper_bound":1000.0,
"gene_reaction_rule":"b3774",
"subsystem":"Valine, Leucine, and Isoleucine Metabolism",
"notes":{
"original_bigg_ids":[
"KARA2"
]
}
},
{
"id":"KDOCT2",
"name":"3-deoxy-manno-octulosonate cytidylyltransferase",
"metabolites":{
"ckdo_c":1.0,
"ctp_c":-1.0,
"kdo_c":-1.0,
"ppi_c":1.0
},
"lower_bound":0.0,
"upper_bound":1000.0,
"gene_reaction_rule":"b0918",
"subsystem":"Lipopolysaccharide Biosynthesis / Recycling",
"notes":{
"original_bigg_ids":[
"KDOCT2"
]
}
},
{
"id":"KDOPP",
"name":"3-deoxy-manno-octulosonate-8-phosphatase",
"metabolites":{
"h2o_c":-1.0,
"kdo8p_c":-1.0,
"kdo_c":1.0,
"pi_c":1.0
},
"lower_bound":0.0,
"upper_bound":1000.0,
"gene_reaction_rule":"b3198",
"subsystem":"Lipopolysaccharide Biosynthesis / Recycling",
"notes":{
"original_bigg_ids":[
"KDOPP"
]
}
},
{
"id":"KDOPS",
"name":"3-deoxy -D-manno-octulosonic -acid 8-phosphate synthase",
"metabolites":{
"ara5p_c":-1.0,
"h2o_c":-1.0,
"kdo8p_c":1.0,
"pep_c":-1.0,
"pi_c":1.0
},
"lower_bound":0.0,
"upper_bound":1000.0,
"gene_reaction_rule":"b1215",
"subsystem":"Lipopolysaccharide Biosynthesis / Recycling",
"notes":{
"original_bigg_ids":[
"KDOPS"
]
}
},
{
"id":"Kt2pp",
"name":"Potassium transport in via proton symport (periplasm)",
"metabolites":{
"h_c":1.0,
"h_p":-1.0,
"k_c":1.0,
"k_p":-1.0
},
"lower_bound":0.0,
"upper_bound":1000.0,
"gene_reaction_rule":"(b1291 and b3290 and b3849) or b1250 or (b1291 and b3290 and b1363) or b3747",
"subsystem":"Inorganic Ion Transport and Metabolism",
"notes":{
"original_bigg_ids":[
"Kt2pp"
]
}
},
{
"id":"Ktex",
"name":"Potassium transport via diffusion (extracellular to periplasm)",
"metabolites":{
"k_e":-1.0,
"k_p":1.0
},
"lower_bound":-1000.0,
"upper_bound":1000.0,
"gene_reaction_rule":"b0241 or b0929 or b1377 or b2215",
"subsystem":"Transport, Outer Membrane Porin",
"notes":{
"original_bigg_ids":[
"Ktex"
]
}
},
{
"id":"LDH_D",
"name":"D-lactate dehydrogenase",
"metabolites":{
"h_c":1.0,
"lac__D_c":-1.0,
"nad_c":-1.0,
"nadh_c":1.0,
"pyr_c":1.0
},
"lower_bound":-1000.0,
"upper_bound":1000.0,
"gene_reaction_rule":"b2133 or b1380",
"subsystem":"Pyruvate Metabolism",
"notes":{
"original_bigg_ids":[
"LDH_D"
]
}
},
{
"id":"LEUTAi",
"name":"Leucine transaminase (irreversible)",
"metabolites":{
"4mop_c":-1.0,
"akg_c":1.0,
"glu__L_c":-1.0,
"leu__L_c":1.0
},
"lower_bound":0.0,
"upper_bound":1000.0,
"gene_reaction_rule":"b3770 or b4054",
"subsystem":"Valine, Leucine, and Isoleucine Metabolism",
"notes":{
"original_bigg_ids":[
"LEUTAi"
]
}
},
{
"id":"LPADSS",
"name":"Lipid A disaccaride synthase",
"metabolites":{
"h_c":1.0,
"lipidAds_c":1.0,
"lipidX_c":-1.0,
"u23ga_c":-1.0,
"udp_c":1.0
},
"lower_bound":0.0,
"upper_bound":1000.0,
"gene_reaction_rule":"b0182",
"subsystem":"Lipopolysaccharide Biosynthesis / Recycling",
"notes":{
"original_bigg_ids":[
"LPADSS"
]
}
},
{
"id":"MALCOAMT",
"name":"Malonyl-CoA methyltransferase",
"metabolites":{
"ahcys_c":1.0,
"amet_c":-1.0,
"malcoa_c":-1.0,
"malcoame_c":1.0
},
"lower_bound":0.0,
"upper_bound":1000.0,
"gene_reaction_rule":"b0777",
"subsystem":"Cofactor and Prosthetic Group Biosynthesis",
"notes":{
"original_bigg_ids":[
"MALCOAMT"
]
}
},
{
"id":"MALS",
"name":"Malate synthase",
"metabolites":{
"accoa_c":-1.0,
"coa_c":1.0,
"glx_c":-1.0,
"h2o_c":-1.0,
"h_c":1.0,
"mal__L_c":1.0
},
"lower_bound":0.0,
"upper_bound":1000.0,
"gene_reaction_rule":"b4014 or b2976",
"subsystem":"Anaplerotic Reactions",
"notes":{
"original_bigg_ids":[
"MALS"
]
}
},
{
"id":"MCOATA",
"name":"Malonyl-CoA-ACP transacylase",
"metabolites":{
"ACP_c":-1.0,
"coa_c":1.0,
"malACP_c":1.0,
"malcoa_c":-1.0
},
"lower_bound":-1000.0,
"upper_bound":1000.0,
"gene_reaction_rule":"b1094 and b1092",
"subsystem":"Membrane Lipid Metabolism",
"notes":{
"original_bigg_ids":[
"MCOATA"
]
}
},
{
"id":"MCTP1App",
"name":"Murein crosslinking transpeptidase 1A:(A2pm->D-ala) (periplasm)",
"metabolites":{
"ala__D_p":1.0,
"murein5p5p_p":-1.0,
"murein5px4p_p":1.0
},
"lower_bound":0.0,
"upper_bound":1000.0,
"gene_reaction_rule":"b0084 or b0635 or b0149 or b3396",
"subsystem":"Murein Biosynthesis",
"notes":{
"original_bigg_ids":[
"MCTP1App"
]
}
},
{
"id":"MDH",
"name":"Malate dehydrogenase",
"metabolites":{
"h_c":1.0,
"mal__L_c":-1.0,
"nad_c":-1.0,
"nadh_c":1.0,
"oaa_c":1.0
},
"lower_bound":-1000.0,
"upper_bound":1000.0,
"gene_reaction_rule":"b3236",
"subsystem":"Citric Acid Cycle",
"notes":{
"original_bigg_ids":[
"MDH"
]
}
},
{
"id":"ME1",
"name":"Malic enzyme (NAD)",
"metabolites":{
"co2_c":1.0,
"mal__L_c":-1.0,
"nad_c":-1.0,
"nadh_c":1.0,
"pyr_c":1.0
},
"lower_bound":0.0,
"upper_bound":1000.0,
"gene_reaction_rule":"b1479",
"subsystem":"Anaplerotic Reactions",
"notes":{
"original_bigg_ids":[
"ME1"
]
}
},
{
"id":"ME2",
"name":"Malic enzyme (NADP)",
"metabolites":{
"co2_c":1.0,
"mal__L_c":-1.0,
"nadp_c":-1.0,
"nadph_c":1.0,
"pyr_c":1.0
},
"lower_bound":0.0,
"upper_bound":1000.0,
"gene_reaction_rule":"b2463",
"subsystem":"Anaplerotic Reactions",
"notes":{
"original_bigg_ids":[
"ME2"
]
}
},
{
"id":"MECDPDH5",
"name":"2C-methyl-D-erythritol 2,4 cyclodiphosphate dehydratase",
"metabolites":{
"2mecdp_c":-1.0,
"flxr_c":-2.0,
"flxso_c":2.0,
"h2mb4p_c":1.0,
"h2o_c":1.0,
"h_c":-1.0
},
"lower_bound":0.0,
"upper_bound":1000.0,
"gene_reaction_rule":"(b2895 and b2515) or (b0684 and b2515)",
"subsystem":"Cofactor and Prosthetic Group Biosynthesis",
"notes":{
"original_bigg_ids":[
"MECDPDH5"
]
}
},
{
"id":"MECDPS",
"name":"2-C-methyl-D-erythritol 2,4-cyclodiphosphate synthase",
"metabolites":{
"2mecdp_c":1.0,
"2p4c2me_c":-1.0,
"cmp_c":1.0
},
"lower_bound":0.0,
"upper_bound":1000.0,
"gene_reaction_rule":"b2746",
"subsystem":"Cofactor and Prosthetic Group Biosynthesis",
"notes":{
"original_bigg_ids":[
"MECDPS"
]
}
},
{
"id":"MEOHtex",
"name":"Methanol transport via diffusion (extracellular to periplasm)",
"metabolites":{
"meoh_e":-1.0,
"meoh_p":1.0
},
"lower_bound":-1000.0,
"upper_bound":1000.0,
"gene_reaction_rule":"b1377 or b0929 or b2215 or b0241",
"subsystem":"Transport, Outer Membrane Porin",
"notes":{
"original_bigg_ids":[
"MEOHtex"
]
}
},
{
"id":"MEOHtrpp",
"name":"Methanol reversible transport via diffusion (periplasm)",
"metabolites":{
"meoh_c":1.0,
"meoh_p":-1.0
},
"lower_bound":-1000.0,
"upper_bound":1000.0,
"gene_reaction_rule":"s0001",
"subsystem":"Transport, Inner Membrane",
"notes":{
"original_bigg_ids":[
"MEOHtrpp"
]
}
},
{
"id":"MEPCT",
"name":"2-C-methyl-D-erythritol 4-phosphate cytidylyltransferase",
"metabolites":{
"2me4p_c":-1.0,
"4c2me_c":1.0,
"ctp_c":-1.0,
"h_c":-1.0,
"ppi_c":1.0
},
"lower_bound":0.0,
"upper_bound":1000.0,
"gene_reaction_rule":"b2747",
"subsystem":"Cofactor and Prosthetic Group Biosynthesis",
"notes":{
"original_bigg_ids":[
"MEPCT"
]
}
},
{
"id":"METAT",
"name":"Methionine adenosyltransferase",
"metabolites":{
"amet_c":1.0,
"atp_c":-1.0,
"h2o_c":-1.0,
"met__L_c":-1.0,
"pi_c":1.0,
"ppi_c":1.0
},
"lower_bound":0.0,
"upper_bound":1000.0,
"gene_reaction_rule":"b2942",
"subsystem":"Methionine Metabolism",
"notes":{
"original_bigg_ids":[
"METAT"
]
}
},
{
"id":"METS",
"name":"Methionine synthase",
"metabolites":{
"5mthf_c":-1.0,
"h_c":1.0,
"hcys__L_c":-1.0,
"met__L_c":1.0,
"thf_c":1.0
},
"lower_bound":0.0,
"upper_bound":1000.0,
"gene_reaction_rule":"b4019 or b3829",
"subsystem":"Methionine Metabolism",
"notes":{
"original_bigg_ids":[
"METS"
]
}
},
{
"id":"MG2t3_2pp",
"name":"Magnesium (Mg+2) transport in/out via proton antiport (periplasm)",
"metabolites":{
"h_c":-2.0,
"h_p":2.0,
"mg2_c":1.0,
"mg2_p":-1.0
},
"lower_bound":-1000.0,
"upper_bound":1000.0,
"gene_reaction_rule":"",
"subsystem":"Inorganic Ion Transport and Metabolism",
"notes":{
"original_bigg_ids":[
"MG2t3_2pp"
]
}
},
{
"id":"MG2tex",
"name":"Magnesium (Mg+2) transport via diffusion (extracellular to periplasm)",
"metabolites":{
"mg2_e":-1.0,
"mg2_p":1.0
},
"lower_bound":-1000.0,
"upper_bound":1000.0,
"gene_reaction_rule":"b0241 or b0929 or b1377 or b2215",
"subsystem":"Transport, Outer Membrane Porin",
"notes":{
"original_bigg_ids":[
"MG2tex"
]
}
},
{
"id":"MGSA",
"name":"Methylglyoxal synthase",
"metabolites":{
"dhap_c":-1.0,
"mthgxl_c":1.0,
"pi_c":1.0
},
"lower_bound":0.0,
"upper_bound":1000.0,
"gene_reaction_rule":"b0963",
"subsystem":"Methylglyoxal Metabolism",
"notes":{
"original_bigg_ids":[
"MGSA"
]
}
},
{
"id":"MN2tpp",
"name":"Manganese transport in via permease (no H+)",
"metabolites":{
"mn2_c":1.0,
"mn2_p":-1.0
},
"lower_bound":0.0,
"upper_bound":1000.0,
"gene_reaction_rule":"b3040",
"subsystem":"Inorganic Ion Transport and Metabolism",
"notes":{
"original_bigg_ids":[
"MN2tpp"
]
}
},
{
"id":"MNtex",
"name":"Manganese (Mn+2) transport via diffusion (extracellular to periplasm)",
"metabolites":{
"mn2_e":-1.0,
"mn2_p":1.0
},
"lower_bound":-1000.0,
"upper_bound":1000.0,
"gene_reaction_rule":"b0241 or b0929 or b1377 or b2215",
"subsystem":"Transport, Outer Membrane Porin",
"notes":{
"original_bigg_ids":[
"MNtex"
]
}
},
{
"id":"MOADSUx",
"name":"MoaD sulfuration (nadh, assumed)",
"metabolites":{
"amp_c":1.0,
"iscs_c":1.0,
"iscssh_c":-1.0,
"moadamp_c":-1.0,
"moadcosh_c":1.0,
"nad_c":1.0,
"nadh_c":-1.0
},
"lower_bound":0.0,
"upper_bound":1000.0,
"gene_reaction_rule":"b2530 and b0784",
"subsystem":"Cofactor and Prosthetic Group Biosynthesis",
"notes":{
"original_bigg_ids":[
"MOADSUx"
]
}
},
{
"id":"MOAT",
"name":"3-deoxy-D-manno-octulosonic acid transferase",
"metabolites":{
"ckdo_c":-1.0,
"cmp_c":1.0,
"h_c":1.0,
"kdolipid4_c":1.0,
"lipidA_c":-1.0
},
"lower_bound":0.0,
"upper_bound":1000.0,
"gene_reaction_rule":"b3633",
"subsystem":"Lipopolysaccharide Biosynthesis / Recycling",
"notes":{
"original_bigg_ids":[
"MOAT"
]
}
},
{
"id":"MOAT2",
"name":"3-deoxy-D-manno-octulosonic acid transferase",
"metabolites":{
"ckdo_c":-1.0,
"cmp_c":1.0,
"h_c":1.0,
"kdo2lipid4_c":1.0,
"kdolipid4_c":-1.0
},
"lower_bound":0.0,
"upper_bound":1000.0,
"gene_reaction_rule":"b3633",
"subsystem":"Lipopolysaccharide Biosynthesis / Recycling",
"notes":{
"original_bigg_ids":[
"MOAT2"
]
}
},
{
"id":"MOBDabcpp",
"name":"Molybdate transport via ABC system (periplasm)",
"metabolites":{
"adp_c":1.0,
"atp_c":-1.0,
"h2o_c":-1.0,
"h_c":1.0,
"mobd_c":1.0,
"mobd_p":-1.0,
"pi_c":1.0
},
"lower_bound":0.0,
"upper_bound":1000.0,
"gene_reaction_rule":"(b0763 and b0764 and b0765) or (b2422 and b2424 and b2423 and b3917) or (b2422 and b2425 and b2424 and b2423)",
"subsystem":"Inorganic Ion Transport and Metabolism",
"notes":{
"original_bigg_ids":[
"MOBDabcpp"
]
}
},
{
"id":"MOBDtex",
"name":"Molybdate transport via diffusion (extracellular to periplasm)",
"metabolites":{
"mobd_e":-1.0,
"mobd_p":1.0
},
"lower_bound":-1000.0,
"upper_bound":1000.0,
"gene_reaction_rule":"b0241 or b0929 or b1377 or b2215",
"subsystem":"Transport, Outer Membrane Porin",
"notes":{
"original_bigg_ids":[
"MOBDtex"
]
}
},
{
"id":"MOCOS",
"name":"Molybdenum cofactor synthase",
"metabolites":{
"amp_c":1.0,
"cu2_c":1.0,
"h2o_c":1.0,
"h_c":-2.0,
"mobd_c":-1.0,
"moco_c":1.0,
"mptamp_c":-1.0
},
"lower_bound":0.0,
"upper_bound":1000.0,
"gene_reaction_rule":"b0827",
"subsystem":"Cofactor and Prosthetic Group Biosynthesis",
"notes":{
"original_bigg_ids":[
"MOCOS"
]
}
},
{
"id":"MOHMT",
"name":"3-methyl-2-oxobutanoate hydroxymethyltransferase",
"metabolites":{
"2dhp_c":1.0,
"3mob_c":-1.0,
"h2o_c":-1.0,
"mlthf_c":-1.0,
"thf_c":1.0
},
"lower_bound":0.0,
"upper_bound":1000.0,
"gene_reaction_rule":"b0134",
"subsystem":"Cofactor and Prosthetic Group Biosynthesis",
"notes":{
"original_bigg_ids":[
"MOHMT"
]
}
},
{
"id":"MPTAT",
"name":"Molybdopterin adenylyltransferase",
"metabolites":{
"atp_c":-1.0,
"h_c":-1.0,
"mpt_c":-1.0,
"mptamp_c":1.0,
"ppi_c":1.0
},
"lower_bound":0.0,
"upper_bound":1000.0,
"gene_reaction_rule":"b0009",
"subsystem":"Cofactor and Prosthetic Group Biosynthesis",
"notes":{
"original_bigg_ids":[
"MPTAT"
]
}
},
{
"id":"MPTG",
"name":"Murein polymerizing transglycosylase",
"metabolites":{
"h_c":2.0,
"murein5p5p_p":1.0,
"uaagmda_c":-2.0,
"udcpdp_c":2.0
},
"lower_bound":0.0,
"upper_bound":1000.0,
"gene_reaction_rule":"(b3396 and b1069) or (b0149 and b1069) or (b1069 and b2519)",
"subsystem":"Murein Biosynthesis",
"notes":{
"original_bigg_ids":[
"MPTG"
]
}
},
{
"id":"MPTS",
"name":"Molybdopterin synthase",
"metabolites":{
"cpmp_c":-1.0,
"cu2_c":-1.0,
"h_c":5.0,
"moadcoo_c":2.0,
"moadcosh_c":-2.0,
"mpt_c":1.0
},
"lower_bound":0.0,
"upper_bound":1000.0,
"gene_reaction_rule":"b0784 and b0785",
"subsystem":"Cofactor and Prosthetic Group Biosynthesis",
"notes":{
"original_bigg_ids":[
"MPTS"
]
}
},
{
"id":"MPTSS",
"name":"Molybdopterin synthase sulfurylase",
"metabolites":{
"atp_c":-1.0,
"h_c":-1.0,
"moadamp_c":1.0,
"moadcoo_c":-1.0,
"ppi_c":1.0
},
"lower_bound":0.0,
"upper_bound":1000.0,
"gene_reaction_rule":"b0826",
"subsystem":"Cofactor and Prosthetic Group Biosynthesis",
"notes":{
"original_bigg_ids":[
"MPTSS"
]
}
},
{
"id":"MTHFC",
"name":"Methenyltetrahydrofolate cyclohydrolase",
"metabolites":{
"10fthf_c":1.0,
"h2o_c":-1.0,
"h_c":1.0,
"methf_c":-1.0
},
"lower_bound":-1000.0,
"upper_bound":1000.0,
"gene_reaction_rule":"b0529",
"subsystem":"Folate Metabolism",
"notes":{
"original_bigg_ids":[
"MTHFC"
]
}
},
{
"id":"MTHFD",
"name":"Methylenetetrahydrofolate dehydrogenase (NADP)",
"metabolites":{
"methf_c":1.0,
"mlthf_c":-1.0,
"nadp_c":-1.0,
"nadph_c":1.0
},
"lower_bound":-1000.0,
"upper_bound":1000.0,
"gene_reaction_rule":"b0529",
"subsystem":"Folate Metabolism",
"notes":{
"original_bigg_ids":[
"MTHFD"
]
}
},
{
"id":"MTHFR2",
"name":"5,10-methylenetetrahydrofolate reductase (NADH)",
"metabolites":{
"5mthf_c":1.0,
"h_c":-2.0,
"mlthf_c":-1.0,
"nad_c":1.0,
"nadh_c":-1.0
},
"lower_bound":0.0,
"upper_bound":1000.0,
"gene_reaction_rule":"b3941",
"subsystem":"Folate Metabolism",
"notes":{
"original_bigg_ids":[
"MTHFR2"
]
}
},
{
"id":"MTHTHFSs",
"name":"(2R,4S)-2-methyl-2,3,3,4-tetrahydroxytetrahydrofuran synthesis (spontaneous)",
"metabolites":{
"h2o_c":-1.0,
"mdhdhf_c":-1.0,
"mththf_c":1.0
},
"lower_bound":0.0,
"upper_bound":1000.0,
"gene_reaction_rule":"s0001",
"subsystem":"Methionine Metabolism",
"notes":{
"original_bigg_ids":[
"MTHTHFSs"
]
}
},
{
"id":"NADH16pp",
"name":"NADH dehydrogenase (ubiquinone-8 & 3 protons) (periplasm)",
"metabolites":{
"h_c":-4.0,
"h_p":3.0,
"nad_c":1.0,
"nadh_c":-1.0,
"q8_c":-1.0,
"q8h2_c":1.0
},
"lower_bound":-1000,
"upper_bound":1000.0,
"gene_reaction_rule":"b2276 and b2277 and b2278 and b2279 and b2280 and b2281 and b2282 and b2283 and b2284 and b2285 and b2286 and b2287 and b2288",
"subsystem":"Oxidative Phosphorylation",
"notes":{
"original_bigg_ids":[
"NADH16pp"
]
}
},
{
"id":"NADH17pp",
"name":"NADH dehydrogenase (menaquinone-8 & 3 protons) (periplasm)",
"metabolites":{
"h_c":-4.0,
"h_p":3.0,
"mql8_c":1.0,
"mqn8_c":-1.0,
"nad_c":1.0,
"nadh_c":-1.0
},
"lower_bound":0.0,
"upper_bound":1000.0,
"gene_reaction_rule":"b2276 and b2277 and b2278 and b2279 and b2280 and b2281 and b2282 and b2283 and b2284 and b2285 and b2286 and b2287 and b2288",
"subsystem":"Oxidative Phosphorylation",
"notes":{
"original_bigg_ids":[
"NADH17pp"
]
}
},
{
"id":"NADK",
"name":"NAD kinase",
"metabolites":{
"adp_c":1.0,
"atp_c":-1.0,
"h_c":1.0,
"nad_c":-1.0,
"nadp_c":1.0
},
"lower_bound":0.0,
"upper_bound":1000.0,
"gene_reaction_rule":"b2615",
"subsystem":"Cofactor and Prosthetic Group Biosynthesis",
"notes":{
"original_bigg_ids":[
"NADK"
]
}
},
{
"id":"NADS1",
"name":"NAD synthase (nh3)",
"metabolites":{
"amp_c":1.0,
"atp_c":-1.0,
"dnad_c":-1.0,
"h_c":1.0,
"nad_c":1.0,
"nh4_c":-1.0,
"ppi_c":1.0
},
"lower_bound":0.0,
"upper_bound":1000.0,
"gene_reaction_rule":"b1740",
"subsystem":"Cofactor and Prosthetic Group Biosynthesis",
"notes":{
"original_bigg_ids":[
"NADS1"
]
}
},
{
"id":"NADTRHD",
"name":"NAD transhydrogenase",
"metabolites":{
"nad_c":-1.0,
"nadh_c":1.0,
"nadp_c":1.0,
"nadph_c":-1.0
},
"lower_bound":0.0,
"upper_bound":1000.0,
"gene_reaction_rule":"b3962 or (b1602 and b1603)",
"subsystem":"Oxidative Phosphorylation",
"notes":{
"original_bigg_ids":[
"NADTRHD"
]
}
},
{
"id":"NDPK1",
"name":"Nucleoside-diphosphate kinase (ATP:GDP)",
"metabolites":{
"adp_c":1.0,
"atp_c":-1.0,
"gdp_c":-1.0,
"gtp_c":1.0
},
"lower_bound":-1000.0,
"upper_bound":1000.0,
"gene_reaction_rule":"b0474 or b2518",
"subsystem":"Nucleotide Salvage Pathway",
"notes":{
"original_bigg_ids":[
"NDPK1"
]
}
},
{
"id":"NDPK2",
"name":"Nucleoside-diphosphate kinase (ATP:UDP)",
"metabolites":{
"adp_c":1.0,
"atp_c":-1.0,
"udp_c":-1.0,
"utp_c":1.0
},
"lower_bound":-1000.0,
"upper_bound":1000.0,
"gene_reaction_rule":"b0474 or b2518",
"subsystem":"Nucleotide Salvage Pathway",
"notes":{
"original_bigg_ids":[
"NDPK2"
]
}
},
{
"id":"NDPK3",
"name":"Nucleoside-diphosphate kinase (ATP:CDP)",
"metabolites":{
"adp_c":1.0,
"atp_c":-1.0,
"cdp_c":-1.0,
"ctp_c":1.0
},
"lower_bound":-1000.0,
"upper_bound":1000.0,
"gene_reaction_rule":"b2518 or b0474",
"subsystem":"Nucleotide Salvage Pathway",
"notes":{
"original_bigg_ids":[
"NDPK3"
]
}
},
{
"id":"NDPK4",
"name":"Nucleoside-diphosphate kinase (ATP:dTDP)",
"metabolites":{
"adp_c":1.0,
"atp_c":-1.0,
"dtdp_c":-1.0,
"dttp_c":1.0
},
"lower_bound":-1000.0,
"upper_bound":1000.0,
"gene_reaction_rule":"b0474 or b2518",
"subsystem":"Nucleotide Salvage Pathway",
"notes":{
"original_bigg_ids":[
"NDPK4"
]
}
},
{
"id":"NDPK8",
"name":"Nucleoside-diphosphate kinase (ATP:dADP)",
"metabolites":{
"adp_c":1.0,
"atp_c":-1.0,
"dadp_c":-1.0,
"datp_c":1.0
},
"lower_bound":-1000.0,
"upper_bound":1000.0,
"gene_reaction_rule":"b0474 or b2518",
"subsystem":"Nucleotide Salvage Pathway",
"notes":{
"original_bigg_ids":[
"NDPK8"
]
}
},
{
"id":"NH4tex",
"name":"Ammonia transport via diffusion (extracellular to periplasm)",
"metabolites":{
"nh4_e":-1.0,
"nh4_p":1.0
},
"lower_bound":-1000.0,
"upper_bound":1000.0,
"gene_reaction_rule":"b0241 or b0929 or b1377 or b2215",
"subsystem":"Transport, Outer Membrane Porin",
"notes":{
"original_bigg_ids":[
"NH4tex"
]
}
},
{
"id":"NH4tpp",
"name":"Ammonia reversible transport (periplasm)",
"metabolites":{
"nh4_c":1.0,
"nh4_p":-1.0
},
"lower_bound":-1000.0,
"upper_bound":1000.0,
"gene_reaction_rule":"b0451 or s0001",
"subsystem":"Inorganic Ion Transport and Metabolism",
"notes":{
"original_bigg_ids":[
"NH4tpp"
]
}
},
{
"id":"NI2tex",
"name":"Nickel transport via diffusion (extracellular to periplasm)",
"metabolites":{
"ni2_e":-1.0,
"ni2_p":1.0
},
"lower_bound":-1000.0,
"upper_bound":1000.0,
"gene_reaction_rule":"b0241 or b0929 or b1377 or b2215",
"subsystem":"Transport, Outer Membrane Porin",
"notes":{
"original_bigg_ids":[
"NI2tex"
]
}
},
{
"id":"NI2tpp",
"name":"Nickel (+2) transport in via permease (no H+)",
"metabolites":{
"ni2_c":1.0,
"ni2_p":-1.0
},
"lower_bound":0.0,
"upper_bound":1000.0,
"gene_reaction_rule":"b3816",
"subsystem":"Inorganic Ion Transport and Metabolism",
"notes":{
"original_bigg_ids":[
"NI2tpp"
]
}
},
{
"id":"NNATr",
"name":"Nicotinate-nucleotide adenylyltransferase",
"metabolites":{
"atp_c":-1.0,
"dnad_c":1.0,
"h_c":-1.0,
"nicrnt_c":-1.0,
"ppi_c":1.0
},
"lower_bound":-1000.0,
"upper_bound":1000.0,
"gene_reaction_rule":"b0639",
"subsystem":"Nucleotide Salvage Pathway",
"notes":{
"original_bigg_ids":[
"NNATr"
]
}
},
{
"id":"NNDPR",
"name":"Nicotinate-nucleotide diphosphorylase (carboxylating)",
"metabolites":{
"co2_c":1.0,
"h_c":-2.0,
"nicrnt_c":1.0,
"ppi_c":1.0,
"prpp_c":-1.0,
"quln_c":-1.0
},
"lower_bound":0.0,
"upper_bound":1000.0,
"gene_reaction_rule":"b0109",
"subsystem":"Cofactor and Prosthetic Group Biosynthesis",
"notes":{
"original_bigg_ids":[
"NNDPR"
]
}
},
{
"id":"NTD2",
"name":"5'-nucleotidase (UMP)",
"metabolites":{
"h2o_c":-1.0,
"pi_c":1.0,
"ump_c":-1.0,
"uri_c":1.0
},
"lower_bound":0.0,
"upper_bound":1000.0,
"gene_reaction_rule":"b2744 or b4374",
"subsystem":"Nucleotide Salvage Pathway",
"notes":{
"original_bigg_ids":[
"NTD2"
]
}
},
{
"id":"NTD6",
"name":"5'-nucleotidase (dAMP)",
"metabolites":{
"dad_2_c":1.0,
"damp_c":-1.0,
"h2o_c":-1.0,
"pi_c":1.0
},
"lower_bound":0.0,
"upper_bound":1000.0,
"gene_reaction_rule":"b2291 or b2744",
"subsystem":"Nucleotide Salvage Pathway",
"notes":{
"original_bigg_ids":[
"NTD6"
]
}
},
{
"id":"O2tex",
"name":"Oxygen transport via diffusion (extracellular to periplasm)",
"metabolites":{
"o2_e":-1.0,
"o2_p":1.0
},
"lower_bound":-1000.0,
"upper_bound":1000.0,
"gene_reaction_rule":"b0241 or b0929 or b1377 or b2215",
"subsystem":"Transport, Outer Membrane Porin",
"notes":{
"original_bigg_ids":[
"O2tex"
]
}
},
{
"id":"O2tpp",
"name":"O2 transport via diffusion (periplasm)",
"metabolites":{
"o2_c":1.0,
"o2_p":-1.0
},
"lower_bound":-1000.0,
"upper_bound":1000.0,
"gene_reaction_rule":"s0001",
"subsystem":"Inorganic Ion Transport and Metabolism",
"notes":{
"original_bigg_ids":[
"O2tpp"
]
}
},
{
"id":"OCBT",
"name":"Ornithine carbamoyltransferase",
"metabolites":{
"cbp_c":-1.0,
"citr__L_c":1.0,
"h_c":1.0,
"orn_c":-1.0,
"pi_c":1.0
},
"lower_bound":-1000.0,
"upper_bound":1000.0,
"gene_reaction_rule":"b4254 or b0273",
"subsystem":"Arginine and Proline Metabolism",
"notes":{
"original_bigg_ids":[
"OCBT"
]
}
},
{
"id":"OCTDPS",
"name":"Octaprenyl pyrophosphate synthase",
"metabolites":{
"frdp_c":-1.0,
"ipdp_c":-5.0,
"octdp_c":1.0,
"ppi_c":5.0
},
"lower_bound":0.0,
"upper_bound":1000.0,
"gene_reaction_rule":"b3187",
"subsystem":"Cofactor and Prosthetic Group Biosynthesis",
"notes":{
"original_bigg_ids":[
"OCTDPS"
]
}
},
{
"id":"OGMEACPD",
"name":"3-Oxo-glutaryl-[ACP] methyl ester dehydratase",
"metabolites":{
"egmeACP_c":1.0,
"h2o_c":1.0,
"hgmeACP_c":-1.0
},
"lower_bound":0.0,
"upper_bound":1000.0,
"gene_reaction_rule":"b0180",
"subsystem":"Cofactor and Prosthetic Group Biosynthesis",
"notes":{
"original_bigg_ids":[
"OGMEACPD"
]
}
},
{
"id":"OGMEACPR",
"name":"3-Oxo-glutaryl-[ACP] methyl ester reductase",
"metabolites":{
"h_c":-1.0,
"hgmeACP_c":1.0,
"nadp_c":1.0,
"nadph_c":-1.0,
"ogmeACP_c":-1.0
},
"lower_bound":0.0,
"upper_bound":1000.0,
"gene_reaction_rule":"b1093",
"subsystem":"Cofactor and Prosthetic Group Biosynthesis",
"notes":{
"original_bigg_ids":[
"OGMEACPR"
]
}
},
{
"id":"OGMEACPS",
"name":"3-Oxo-glutaryl-[ACP] methyl ester synthase",
"metabolites":{
"co2_c":1.0,
"coa_c":1.0,
"h_c":-1.0,
"malACP_c":-1.0,
"malcoame_c":-1.0,
"ogmeACP_c":1.0
},
"lower_bound":0.0,
"upper_bound":1000.0,
"gene_reaction_rule":"b1091",
"subsystem":"Cofactor and Prosthetic Group Biosynthesis",
"notes":{
"original_bigg_ids":[
"OGMEACPS"
]
}
},
{
"id":"OHPBAT",
"name":"O-Phospho-4-hydroxy-L-threonine:2-oxoglutarate aminotransferase",
"metabolites":{
"akg_c":1.0,
"glu__L_c":-1.0,
"ohpb_c":-1.0,
"phthr_c":1.0
},
"lower_bound":-1000.0,
"upper_bound":1000.0,
"gene_reaction_rule":"b0907",
"subsystem":"Cofactor and Prosthetic Group Biosynthesis",
"notes":{
"original_bigg_ids":[
"OHPBAT"
]
}
},
{
"id":"OMCDC",
"name":"2-Oxo-4-methyl-3-carboxypentanoate decarboxylation",
"metabolites":{
"3c4mop_c":-1.0,
"4mop_c":1.0,
"co2_c":1.0,
"h_c":-1.0
},
"lower_bound":0.0,
"upper_bound":1000.0,
"gene_reaction_rule":"s0001",
"subsystem":"Valine, Leucine, and Isoleucine Metabolism",
"notes":{
"original_bigg_ids":[
"OMCDC"
]
}
},
{
"id":"OMPDC",
"name":"Orotidine-5'-phosphate decarboxylase",
"metabolites":{
"co2_c":1.0,
"h_c":-1.0,
"orot5p_c":-1.0,
"ump_c":1.0
},
"lower_bound":0.0,
"upper_bound":1000.0,
"gene_reaction_rule":"b1281",
"subsystem":"Purine and Pyrimidine Biosynthesis",
"notes":{
"original_bigg_ids":[
"OMPDC"
]
}
},
{
"id":"OPHBDC",
"name":"Octaprenyl-hydroxybenzoate decarboxylase",
"metabolites":{
"2oph_c":1.0,
"3ophb_c":-1.0,
"co2_c":1.0,
"h_c":-1.0
},
"lower_bound":0.0,
"upper_bound":1000.0,
"gene_reaction_rule":"b3843 and b2311",
"subsystem":"Cofactor and Prosthetic Group Biosynthesis",
"notes":{
"original_bigg_ids":[
"OPHBDC"
]
}
},
{
"id":"OPHHX3",
"name":"2-Octaprenylphenol hydroxylase (anaerobic)",
"metabolites":{
"2ohph_c":1.0,
"2oph_c":-1.0,
"adp_c":2.0,
"atp_c":-2.0,
"h2o_c":-3.0,
"h_c":3.0,
"nad_c":-1.0,
"nadh_c":1.0,
"pi_c":2.0
},
"lower_bound":0.0,
"upper_bound":1000.0,
"gene_reaction_rule":"",
"subsystem":"Cofactor and Prosthetic Group Biosynthesis",
"notes":{
"original_bigg_ids":[
"OPHHX3"
]
}
},
{
"id":"OPMEACPD",
"name":"3-Oxo-pimeloyl-[ACP] methyl ester dehydratase",
"metabolites":{
"epmeACP_c":1.0,
"h2o_c":1.0,
"hpmeACP_c":-1.0
},
"lower_bound":0.0,
"upper_bound":1000.0,
"gene_reaction_rule":"b0180",
"subsystem":"Cofactor and Prosthetic Group Biosynthesis",
"notes":{
"original_bigg_ids":[
"OPMEACPD"
]
}
},
{
"id":"OPMEACPR",
"name":"3-Oxo-pimeloyl-[ACP] methyl ester reductase",
"metabolites":{
"h_c":-1.0,
"hpmeACP_c":1.0,
"nadp_c":1.0,
"nadph_c":-1.0,
"opmeACP_c":-1.0
},
"lower_bound":0.0,
"upper_bound":1000.0,
"gene_reaction_rule":"b1093",
"subsystem":"Cofactor and Prosthetic Group Biosynthesis",
"notes":{
"original_bigg_ids":[
"OPMEACPR"
]
}
},
{
"id":"OPMEACPS",
"name":"3-Oxo-pimeloyl-[ACP] methyl ester synthase",
"metabolites":{
"ACP_c":1.0,
"co2_c":1.0,
"gmeACP_c":-1.0,
"h_c":-1.0,
"malACP_c":-1.0,
"opmeACP_c":1.0
},
"lower_bound":0.0,
"upper_bound":1000.0,
"gene_reaction_rule":"b2323",
"subsystem":"Cofactor and Prosthetic Group Biosynthesis",
"notes":{
"original_bigg_ids":[
"OPMEACPS"
]
}
},
{
"id":"ORPT",
"name":"Orotate phosphoribosyltransferase",
"metabolites":{
"orot5p_c":-1.0,
"orot_c":1.0,
"ppi_c":-1.0,
"prpp_c":1.0
},
"lower_bound":-1000.0,
"upper_bound":1000.0,
"gene_reaction_rule":"b3642",
"subsystem":"Purine and Pyrimidine Biosynthesis",
"notes":{
"original_bigg_ids":[
"ORPT"
]
}
},
{
"id":"P5CR",
"name":"Pyrroline-5-carboxylate reductase",
"metabolites":{
"1pyr5c_c":-1.0,
"h_c":-2.0,
"nadp_c":1.0,
"nadph_c":-1.0,
"pro__L_c":1.0
},
"lower_bound":0.0,
"upper_bound":1000.0,
"gene_reaction_rule":"b0386",
"subsystem":"Arginine and Proline Metabolism",
"notes":{
"original_bigg_ids":[
"P5CR"
]
}
},
{
"id":"PANTS",
"name":"Pantothenate synthase",
"metabolites":{
"ala_B_c":-1.0,
"amp_c":1.0,
"atp_c":-1.0,
"h_c":1.0,
"pant__R_c":-1.0,
"pnto__R_c":1.0,
"ppi_c":1.0
},
"lower_bound":0.0,
"upper_bound":1000.0,
"gene_reaction_rule":"b0133",
"subsystem":"Cofactor and Prosthetic Group Biosynthesis",
"notes":{
"original_bigg_ids":[
"PANTS"
]
}
},
{
"id":"PAPPT3",
"name":"Phospho-N-acetylmuramoyl-pentapeptide-transferase (meso-2,6-diaminopimelate)",
"metabolites":{
"uagmda_c":1.0,
"udcpp_c":-1.0,
"ugmda_c":-1.0,
"ump_c":1.0
},
"lower_bound":0.0,
"upper_bound":1000.0,
"gene_reaction_rule":"b0087",
"subsystem":"Cell Envelope Biosynthesis",
"notes":{
"original_bigg_ids":[
"PAPPT3"
]
}
},
{
"id":"PAPSR2",
"name":"Phosphoadenylyl-sulfate reductase (glutaredoxin)",
"metabolites":{
"grxox_c":1.0,
"grxrd_c":-1.0,
"h_c":2.0,
"pap_c":1.0,
"paps_c":-1.0,
"so3_c":1.0
},
"lower_bound":0.0,
"upper_bound":1000.0,
"gene_reaction_rule":"(b2762 and b0849) or (b2762 and b1064) or (b2762 and b1654) or (b2762 and b3610)",
"subsystem":"Cysteine Metabolism",
"notes":{
"original_bigg_ids":[
"PAPSR2"
]
}
},
{
"id":"PDH",
"name":"Pyruvate dehydrogenase",
"metabolites":{
"accoa_c":1.0,
"co2_c":1.0,
"coa_c":-1.0,
"nad_c":-1.0,
"nadh_c":1.0,
"pyr_c":-1.0
},
"lower_bound":0.0,
"upper_bound":1000.0,
"gene_reaction_rule":"b0114 and b0115 and b0116",
"subsystem":"Glycolysis/Gluconeogenesis",
"notes":{
"original_bigg_ids":[
"PDH"
]
}
},
{
"id":"PDX5PO2",
"name":"Pyridoxine 5'-phosphate oxidase (anaerboic",
"metabolites":{
"h_c":1.0,
"nad_c":-1.0,
"nadh_c":1.0,
"pdx5p_c":-1.0,
"pydx5p_c":1.0
},
"lower_bound":0.0,
"upper_bound":1000.0,
"gene_reaction_rule":"",
"subsystem":"Cofactor and Prosthetic Group Biosynthesis",
"notes":{
"original_bigg_ids":[
"PDX5PO2"
]
}
},
{
"id":"PDX5PS",
"name":"Pyridoxine 5'-phosphate synthase",
"metabolites":{
"co2_c":1.0,
"dxyl5p_c":-1.0,
"h2o_c":2.0,
"h_c":1.0,
"nad_c":-1.0,
"nadh_c":1.0,
"pdx5p_c":1.0,
"phthr_c":-1.0,
"pi_c":1.0
},
"lower_bound":0.0,
"upper_bound":1000.0,
"gene_reaction_rule":"b0052 and b2564",
"subsystem":"Cofactor and Prosthetic Group Biosynthesis",
"notes":{
"original_bigg_ids":[
"PDX5PS"
]
}
},
{
"id":"PE160abcpp",
"name":"Phosphatidylethanolamine transport via ABC system (n-C16:0, periplasm)",
"metabolites":{
"adp_c":1.0,
"atp_c":-1.0,
"h2o_c":-1.0,
"h_c":1.0,
"pe160_c":-1.0,
"pe160_p":1.0,
"pi_c":1.0
},
"lower_bound":0.0,
"upper_bound":1000.0,
"gene_reaction_rule":"b0914",
"subsystem":"Transport, Inner Membrane",
"notes":{
"original_bigg_ids":[
"PE160abcpp"
]
}
},
{
"id":"PE161abcpp",
"name":"Phosphatidylethanolamine transport via ABC system (n-C16:1, periplasm)",
"metabolites":{
"adp_c":1.0,
"atp_c":-1.0,
"h2o_c":-1.0,
"h_c":1.0,
"pe161_c":-1.0,
"pe161_p":1.0,
"pi_c":1.0
},
"lower_bound":0.0,
"upper_bound":1000.0,
"gene_reaction_rule":"b0914",
"subsystem":"Transport, Inner Membrane",
"notes":{
"original_bigg_ids":[
"PE161abcpp"
]
}
},
{
"id":"PERD",
"name":"Erythronate 4-phosphate (4per) dehydrogenase",
"metabolites":{
"4per_c":-1.0,
"h_c":1.0,
"nad_c":-1.0,
"nadh_c":1.0,
"ohpb_c":1.0
},
"lower_bound":-1000.0,
"upper_bound":1000.0,
"gene_reaction_rule":"b2320",
"subsystem":"Cofactor and Prosthetic Group Biosynthesis",
"notes":{
"original_bigg_ids":[
"PERD"
]
}
},
{
"id":"PFK",
"name":"Phosphofructokinase",
"metabolites":{
"adp_c":1.0,
"atp_c":-1.0,
"f6p_c":-1.0,
"fdp_c":1.0,
"h_c":1.0
},
"lower_bound":0.0,
"upper_bound":1000.0,
"gene_reaction_rule":"b3916 or b1723",
"subsystem":"Glycolysis/Gluconeogenesis",
"notes":{
"original_bigg_ids":[
"PFK"
]
}
},
{
"id":"PFL",
"name":"Pyruvate formate lyase",
"metabolites":{
"accoa_c":1.0,
"coa_c":-1.0,
"for_c":1.0,
"pyr_c":-1.0
},
"lower_bound":0.0,
"upper_bound":1000.0,
"gene_reaction_rule":"(b0902 and b0903) or (b0902 and b3114) or (b3951 and b3952) or ((b0902 and b0903) and b2579)",
"subsystem":"Pyruvate Metabolism",
"notes":{
"original_bigg_ids":[
"PFL"
]
}
},
{
"id":"PGAMT",
"name":"Phosphoglucosamine mutase",
"metabolites":{
"gam1p_c":-1.0,
"gam6p_c":1.0
},
"lower_bound":-1000.0,
"upper_bound":1000.0,
"gene_reaction_rule":"b3176",
"subsystem":"Cell Envelope Biosynthesis",
"notes":{
"original_bigg_ids":[
"PGAMT"
]
}
},
{
"id":"PGCD",
"name":"Phosphoglycerate dehydrogenase",
"metabolites":{
"3pg_c":-1.0,
"3php_c":1.0,
"h_c":1.0,
"nad_c":-1.0,
"nadh_c":1.0
},
"lower_bound":0.0,
"upper_bound":1000.0,
"gene_reaction_rule":"b2913",
"subsystem":"Glycine and Serine Metabolism",
"notes":{
"original_bigg_ids":[
"PGCD"
]
}
},
{
"id":"PGI",
"name":"Glucose-6-phosphate isomerase",
"metabolites":{
"f6p_c":1.0,
"g6p_c":-1.0
},
"lower_bound":-1000.0,
"upper_bound":1000.0,
"gene_reaction_rule":"b4025",
"subsystem":"Glycolysis/Gluconeogenesis",
"notes":{
"original_bigg_ids":[
"PGI"
]
}
},
{
"id":"PGK",
"name":"Phosphoglycerate kinase",
"metabolites":{
"13dpg_c":1.0,
"3pg_c":-1.0,
"adp_c":1.0,
"atp_c":-1.0
},
"lower_bound":-1000.0,
"upper_bound":1000.0,
"gene_reaction_rule":"b2926",
"subsystem":"Glycolysis/Gluconeogenesis",
"notes":{
"original_bigg_ids":[
"PGK"
]
}
},
{
"id":"PGL",
"name":"6-phosphogluconolactonase",
"metabolites":{
"6pgc_c":1.0,
"6pgl_c":-1.0,
"h2o_c":-1.0,
"h_c":1.0
},
"lower_bound":0.0,
"upper_bound":1000.0,
"gene_reaction_rule":"b0767",
"subsystem":"Pentose Phosphate Pathway",
"notes":{
"original_bigg_ids":[
"PGL"
]
}
},
{
"id":"PGM",
"name":"Phosphoglycerate mutase",
"metabolites":{
"2pg_c":-1.0,
"3pg_c":1.0
},
"lower_bound":-1000.0,
"upper_bound":1000.0,
"gene_reaction_rule":"b3612 or b4395 or b0755",
"subsystem":"Glycolysis/Gluconeogenesis",
"notes":{
"original_bigg_ids":[
"PGM"
]
}
},
{
"id":"PHETA1",
"name":"Phenylalanine transaminase",
"metabolites":{
"akg_c":-1.0,
"glu__L_c":1.0,
"phe__L_c":-1.0,
"phpyr_c":1.0
},
"lower_bound":-1000.0,
"upper_bound":1000.0,
"gene_reaction_rule":"b4054 or b0928 or b3770",
"subsystem":"Tyrosine, Tryptophan, and Phenylalanine Metabolism",
"notes":{
"original_bigg_ids":[
"PHETA1"
]
}
},
{
"id":"PIt2rpp",
"name":"Phosphate reversible transport via symport (periplasm)",
"metabolites":{
"h_c":1.0,
"h_p":-1.0,
"pi_c":1.0,
"pi_p":-1.0
},
"lower_bound":-1000.0,
"upper_bound":1000.0,
"gene_reaction_rule":"b2987 or b3493",
"subsystem":"Inorganic Ion Transport and Metabolism",
"notes":{
"original_bigg_ids":[
"PIt2rpp"
]
}
},
{
"id":"PItex",
"name":"Phosphate transport via diffusion (extracellular to periplasm)",
"metabolites":{
"pi_e":-1.0,
"pi_p":1.0
},
"lower_bound":-1000.0,
"upper_bound":1000.0,
"gene_reaction_rule":"b0241 or b0929 or b1377 or b2215",
"subsystem":"Transport, Outer Membrane Porin",
"notes":{
"original_bigg_ids":[
"PItex"
]
}
},
{
"id":"PMDPHT",
"name":"Pyrimidine phosphatase",
"metabolites":{
"4r5au_c":1.0,
"5aprbu_c":-1.0,
"h2o_c":-1.0,
"pi_c":1.0
},
"lower_bound":0.0,
"upper_bound":1000.0,
"gene_reaction_rule":"",
"subsystem":"Cofactor and Prosthetic Group Biosynthesis",
"notes":{
"original_bigg_ids":[
"PMDPHT"
]
}
},
{
"id":"PMEACPE",
"name":"Pimeloyl-[ACP] methyl ester esterase",
"metabolites":{
"h2o_c":-1.0,
"meoh_c":1.0,
"pimACP_c":1.0,
"pmeACP_c":-1.0
},
"lower_bound":0.0,
"upper_bound":1000.0,
"gene_reaction_rule":"b3412",
"subsystem":"Cofactor and Prosthetic Group Biosynthesis",
"notes":{
"original_bigg_ids":[
"PMEACPE"
]
}
},
{
"id":"PMPK",
"name":"Phosphomethylpyrimidine kinase",
"metabolites":{
"2mahmp_c":1.0,
"4ampm_c":-1.0,
"adp_c":1.0,
"atp_c":-1.0
},
"lower_bound":0.0,
"upper_bound":1000.0,
"gene_reaction_rule":"b2103",
"subsystem":"Cofactor and Prosthetic Group Biosynthesis",
"notes":{
"original_bigg_ids":[
"PMPK"
]
}
},
{
"id":"PNTK",
"name":"Pantothenate kinase",
"metabolites":{
"4ppan_c":1.0,
"adp_c":1.0,
"atp_c":-1.0,
"h_c":1.0,
"pnto__R_c":-1.0
},
"lower_bound":0.0,
"upper_bound":1000.0,
"gene_reaction_rule":"b3974",
"subsystem":"Cofactor and Prosthetic Group Biosynthesis",
"notes":{
"original_bigg_ids":[
"PNTK"
]
}
},
{
"id":"POX",
"name":"Pyruvate oxidase",
"metabolites":{
"ac_c":1.0,
"co2_c":1.0,
"h2o_c":-1.0,
"pyr_c":-1.0,
"q8_c":-1.0,
"q8h2_c":1.0
},
"lower_bound":0.0,
"upper_bound":1000.0,
"gene_reaction_rule":"b0871",
"subsystem":"Oxidative Phosphorylation",
"notes":{
"original_bigg_ids":[
"POX"
]
}
},
{
"id":"PPBNGS",
"name":"Porphobilinogen synthase",
"metabolites":{
"5aop_c":-2.0,
"h2o_c":2.0,
"h_c":1.0,
"ppbng_c":1.0
},
"lower_bound":0.0,
"upper_bound":1000.0,
"gene_reaction_rule":"b0369",
"subsystem":"Cofactor and Prosthetic Group Biosynthesis",
"notes":{
"original_bigg_ids":[
"PPBNGS"
]
}
},
{
"id":"PPC",
"name":"Phosphoenolpyruvate carboxylase",
"metabolites":{
"co2_c":-1.0,
"h2o_c":-1.0,
"h_c":1.0,
"oaa_c":1.0,
"pep_c":-1.0,
"pi_c":1.0
},
"lower_bound":0.0,
"upper_bound":1000.0,
"gene_reaction_rule":"b3956",
"subsystem":"Anaplerotic Reactions",
"notes":{
"original_bigg_ids":[
"PPC"
]
}
},
{
"id":"PPCDC",
"name":"Phosphopantothenoylcysteine decarboxylase",
"metabolites":{
"4ppcys_c":-1.0,
"co2_c":1.0,
"h_c":-1.0,
"pan4p_c":1.0
},
"lower_bound":0.0,
"upper_bound":1000.0,
"gene_reaction_rule":"b3639",
"subsystem":"Cofactor and Prosthetic Group Biosynthesis",
"notes":{
"original_bigg_ids":[
"PPCDC"
]
}
},
{
"id":"PPCK",
"name":"Phosphoenolpyruvate carboxykinase",
"metabolites":{
"adp_c":1.0,
"atp_c":-1.0,
"co2_c":1.0,
"oaa_c":-1.0,
"pep_c":1.0
},
"lower_bound":0.0,
"upper_bound":1000.0,
"gene_reaction_rule":"b3403",
"subsystem":"Anaplerotic Reactions",
"notes":{
"original_bigg_ids":[
"PPCK"
]
}
},
{
"id":"PPKr",
"name":"Polyphosphate kinase",
"metabolites":{
"adp_c":1.0,
"atp_c":-1.0,
"pi_c":-1.0,
"ppi_c":1.0
},
"lower_bound":-1000.0,
"upper_bound":1000.0,
"gene_reaction_rule":"b2501",
"subsystem":"Oxidative Phosphorylation",
"notes":{
"original_bigg_ids":[
"PPKr"
]
}
},
{
"id":"PPM",
"name":"Phosphopentomutase",
"metabolites":{
"r1p_c":-1.0,
"r5p_c":1.0
},
"lower_bound":-1000.0,
"upper_bound":1000.0,
"gene_reaction_rule":"b3380 or b4383",
"subsystem":"Alternate Carbon Metabolism",
"notes":{
"original_bigg_ids":[
"PPM"
]
}
},
{
"id":"PPNCL2",
"name":"Phosphopantothenate-cysteine ligase",
"metabolites":{
"4ppan_c":-1.0,
"4ppcys_c":1.0,
"cmp_c":1.0,
"ctp_c":-1.0,
"cys__L_c":-1.0,
"h_c":1.0,
"ppi_c":1.0
},
"lower_bound":0.0,
"upper_bound":1000.0,
"gene_reaction_rule":"b3639",
"subsystem":"Cofactor and Prosthetic Group Biosynthesis",
"notes":{
"original_bigg_ids":[
"PPNCL2"
]
}
},
{
"id":"PPND",
"name":"Prephenate dehydrogenase",
"metabolites":{
"34hpp_c":1.0,
"co2_c":1.0,
"nad_c":-1.0,
"nadh_c":1.0,
"pphn_c":-1.0
},
"lower_bound":0.0,
"upper_bound":1000.0,
"gene_reaction_rule":"b2600",
"subsystem":"Tyrosine, Tryptophan, and Phenylalanine Metabolism",
"notes":{
"original_bigg_ids":[
"PPND"
]
}
},
{
"id":"PPNDH",
"name":"Prephenate dehydratase",
"metabolites":{
"co2_c":1.0,
"h2o_c":1.0,
"h_c":-1.0,
"phpyr_c":1.0,
"pphn_c":-1.0
},
"lower_bound":0.0,
"upper_bound":1000.0,
"gene_reaction_rule":"b2599",
"subsystem":"Tyrosine, Tryptophan, and Phenylalanine Metabolism",
"notes":{
"original_bigg_ids":[
"PPNDH"
]
}
},
{
"id":"PPPGO3",
"name":"Protoporphyrinogen oxidase (anaerobic)",
"metabolites":{
"fum_c":-3.0,
"ppp9_c":1.0,
"pppg9_c":-1.0,
"succ_c":3.0
},
"lower_bound":0.0,
"upper_bound":1000.0,
"gene_reaction_rule":"b3850",
"subsystem":"Cofactor and Prosthetic Group Biosynthesis",
"notes":{
"original_bigg_ids":[
"PPPGO3"
]
}
},
{
"id":"PPS",
"name":"Phosphoenolpyruvate synthase",
"metabolites":{
"amp_c":1.0,
"atp_c":-1.0,
"h2o_c":-1.0,
"h_c":2.0,
"pep_c":1.0,
"pi_c":1.0,
"pyr_c":-1.0
},
"lower_bound":0.0,
"upper_bound":1000.0,
"gene_reaction_rule":"b1702",
"subsystem":"Glycolysis/Gluconeogenesis",
"notes":{
"original_bigg_ids":[
"PPS"
]
}
},
{
"id":"PRAGSr",
"name":"Phosphoribosylglycinamide synthase",
"metabolites":{
"adp_c":1.0,
"atp_c":-1.0,
"gar_c":1.0,
"gly_c":-1.0,
"h_c":1.0,
"pi_c":1.0,
"pram_c":-1.0
},
"lower_bound":-1000.0,
"upper_bound":1000.0,
"gene_reaction_rule":"b4005",
"subsystem":"Purine and Pyrimidine Biosynthesis",
"notes":{
"original_bigg_ids":[
"PRAGSr"
]
}
},
{
"id":"PRAIS",
"name":"Phosphoribosylaminoimidazole synthase",
"metabolites":{
"adp_c":1.0,
"air_c":1.0,
"atp_c":-1.0,
"fpram_c":-1.0,
"h_c":2.0,
"pi_c":1.0
},
"lower_bound":0.0,
"upper_bound":1000.0,
"gene_reaction_rule":"b2499",
"subsystem":"Purine and Pyrimidine Biosynthesis",
"notes":{
"original_bigg_ids":[
"PRAIS"
]
}
},
{
"id":"PRAIi",
"name":"Phosphoribosylanthranilate isomerase (irreversible)",
"metabolites":{
"2cpr5p_c":1.0,
"pran_c":-1.0
},
"lower_bound":0.0,
"upper_bound":1000.0,
"gene_reaction_rule":"b1262",
"subsystem":"Tyrosine, Tryptophan, and Phenylalanine Metabolism",
"notes":{
"original_bigg_ids":[
"PRAIi"
]
}
},
{
"id":"PRAMPC",
"name":"Phosphoribosyl-AMP cyclohydrolase",
"metabolites":{
"h2o_c":-1.0,
"prbamp_c":-1.0,
"prfp_c":1.0
},
"lower_bound":0.0,
"upper_bound":1000.0,
"gene_reaction_rule":"b2026",
"subsystem":"Histidine Metabolism",
"notes":{
"original_bigg_ids":[
"PRAMPC"
]
}
},
{
"id":"PRASCSi",
"name":"Phosphoribosylaminoimidazolesuccinocarboxamide synthase",
"metabolites":{
"25aics_c":1.0,
"5aizc_c":-1.0,
"adp_c":1.0,
"asp__L_c":-1.0,
"atp_c":-1.0,
"h_c":1.0,
"pi_c":1.0
},
"lower_bound":0.0,
"upper_bound":1000.0,
"gene_reaction_rule":"b2476",
"subsystem":"Purine and Pyrimidine Biosynthesis",
"notes":{
"original_bigg_ids":[
"PRASCSi"
]
}
},
{
"id":"PRATPP",
"name":"Phosphoribosyl-ATP pyrophosphatase",
"metabolites":{
"h2o_c":-1.0,
"h_c":1.0,
"ppi_c":1.0,
"prbamp_c":1.0,
"prbatp_c":-1.0
},
"lower_bound":0.0,
"upper_bound":1000.0,
"gene_reaction_rule":"b2026",
"subsystem":"Histidine Metabolism",
"notes":{
"original_bigg_ids":[
"PRATPP"
]
}
},
{
"id":"PRFGS",
"name":"Phosphoribosylformylglycinamidine synthase",
"metabolites":{
"adp_c":1.0,
"atp_c":-1.0,
"fgam_c":-1.0,
"fpram_c":1.0,
"gln__L_c":-1.0,
"glu__L_c":1.0,
"h2o_c":-1.0,
"h_c":1.0,
"pi_c":1.0
},
"lower_bound":0.0,
"upper_bound":1000.0,
"gene_reaction_rule":"b2557",
"subsystem":"Purine and Pyrimidine Biosynthesis",
"notes":{
"original_bigg_ids":[
"PRFGS"
]
}
},
{
"id":"PRMICI",
"name":"1-(5-phosphoribosyl)-5-[(5-phosphoribosylamino)methylideneamino)imidazole-4-carboxamide isomerase",
"metabolites":{
"prfp_c":-1.0,
"prlp_c":1.0
},
"lower_bound":-1000.0,
"upper_bound":1000.0,
"gene_reaction_rule":"b2024",
"subsystem":"Histidine Metabolism",
"notes":{
"original_bigg_ids":[
"PRMICI"
]
}
},
{
"id":"PROt2rpp",
"name":"L-proline reversible transport via proton symport (periplasm)",
"metabolites":{
"h_c":1.0,
"h_p":-1.0,
"pro__L_c":1.0,
"pro__L_p":-1.0
},
"lower_bound":-1000.0,
"upper_bound":1000.0,
"gene_reaction_rule":"b4111",
"subsystem":"Transport, Inner Membrane",
"notes":{
"original_bigg_ids":[
"PROt2rpp"
]
}
},
{
"id":"PROt4pp",
"name":"Na+/Proline-L symporter (periplasm)",
"metabolites":{
"na1_c":1.0,
"na1_p":-1.0,
"pro__L_c":1.0,
"pro__L_p":-1.0
},
"lower_bound":0.0,
"upper_bound":1000.0,
"gene_reaction_rule":"b1015",
"subsystem":"Transport, Inner Membrane",
"notes":{
"original_bigg_ids":[
"PROt4pp"
]
}
},
{
"id":"PRPPS",
"name":"Phosphoribosylpyrophosphate synthetase",
"metabolites":{
"amp_c":1.0,
"atp_c":-1.0,
"h_c":1.0,
"prpp_c":1.0,
"r5p_c":-1.0
},
"lower_bound":-1000.0,
"upper_bound":1000.0,
"gene_reaction_rule":"b1207",
"subsystem":"Histidine Metabolism",
"notes":{
"original_bigg_ids":[
"PRPPS"
]
}
},
{
"id":"PSCVT",
"name":"3-phosphoshikimate 1-carboxyvinyltransferase",
"metabolites":{
"3psme_c":1.0,
"pep_c":-1.0,
"pi_c":1.0,
"skm5p_c":-1.0
},
"lower_bound":-1000.0,
"upper_bound":1000.0,
"gene_reaction_rule":"b0908",
"subsystem":"Tyrosine, Tryptophan, and Phenylalanine Metabolism",
"notes":{
"original_bigg_ids":[
"PSCVT"
]
}
},
{
"id":"PSD160",
"name":"Phosphatidylserine decarboxylase (n-C16:0)",
"metabolites":{
"co2_c":1.0,
"h_c":-1.0,
"pe160_c":1.0,
"ps160_c":-1.0
},
"lower_bound":0.0,
"upper_bound":1000.0,
"gene_reaction_rule":"b4160",
"subsystem":"Glycerophospholipid Metabolism",
"notes":{
"original_bigg_ids":[
"PSD160"
]
}
},
{
"id":"PSD161",
"name":"Phosphatidylserine decarboxylase (n-C16:1)",
"metabolites":{
"co2_c":1.0,
"h_c":-1.0,
"pe161_c":1.0,
"ps161_c":-1.0
},
"lower_bound":0.0,
"upper_bound":1000.0,
"gene_reaction_rule":"b4160",
"subsystem":"Glycerophospholipid Metabolism",
"notes":{
"original_bigg_ids":[
"PSD161"
]
}
},
{
"id":"PSERT",
"name":"Phosphoserine transaminase",
"metabolites":{
"3php_c":-1.0,
"akg_c":1.0,
"glu__L_c":-1.0,
"pser__L_c":1.0
},
"lower_bound":0.0,
"upper_bound":1000.0,
"gene_reaction_rule":"b0907",
"subsystem":"Glycine and Serine Metabolism",
"notes":{
"original_bigg_ids":[
"PSERT"
]
}
},
{
"id":"PSP_L",
"name":"Phosphoserine phosphatase (L-serine)",
"metabolites":{
"h2o_c":-1.0,
"pi_c":1.0,
"pser__L_c":-1.0,
"ser__L_c":1.0
},
"lower_bound":0.0,
"upper_bound":1000.0,
"gene_reaction_rule":"b4388",
"subsystem":"Glycine and Serine Metabolism",
"notes":{
"original_bigg_ids":[
"PSP_L"
]
}
},
{
"id":"PSSA160",
"name":"Phosphatidylserine syntase (n-C16:0)",
"metabolites":{
"cdpdhdecg_c":-1.0,
"cmp_c":1.0,
"h_c":1.0,
"ps160_c":1.0,
"ser__L_c":-1.0
},
"lower_bound":0.0,
"upper_bound":1000.0,
"gene_reaction_rule":"b2585",
"subsystem":"Glycerophospholipid Metabolism",
"notes":{
"original_bigg_ids":[
"PSSA160"
]
}
},
{
"id":"PSSA161",
"name":"Phosphatidylserine syntase (n-C16:1)",
"metabolites":{
"cdpdhdec9eg_c":-1.0,
"cmp_c":1.0,
"h_c":1.0,
"ps161_c":1.0,
"ser__L_c":-1.0
},
"lower_bound":0.0,
"upper_bound":1000.0,
"gene_reaction_rule":"b2585",
"subsystem":"Glycerophospholipid Metabolism",
"notes":{
"original_bigg_ids":[
"PSSA161"
]
}
},
{
"id":"PTAr",
"name":"Phosphotransacetylase",
"metabolites":{
"accoa_c":-1.0,
"actp_c":1.0,
"coa_c":1.0,
"pi_c":-1.0
},
"lower_bound":-1000.0,
"upper_bound":1000.0,
"gene_reaction_rule":"b2297 or b2458",
"subsystem":"Pyruvate Metabolism",
"notes":{
"original_bigg_ids":[
"PTAr"
]
}
},
{
"id":"PTPATi",
"name":"Pantetheine-phosphate adenylyltransferase",
"metabolites":{
"atp_c":-1.0,
"dpcoa_c":1.0,
"h_c":-1.0,
"pan4p_c":-1.0,
"ppi_c":1.0
},
"lower_bound":0.0,
"upper_bound":1000.0,
"gene_reaction_rule":"b3634",
"subsystem":"Cofactor and Prosthetic Group Biosynthesis",
"notes":{
"original_bigg_ids":[
"PTPATi"
]
}
},
{
"id":"PUNP1",
"name":"Purine-nucleoside phosphorylase (Adenosine)",
"metabolites":{
"ade_c":1.0,
"adn_c":-1.0,
"pi_c":-1.0,
"r1p_c":1.0
},
"lower_bound":-1000.0,
"upper_bound":1000.0,
"gene_reaction_rule":"b4384",
"subsystem":"Nucleotide Salvage Pathway",
"notes":{
"original_bigg_ids":[
"PUNP1"
]
}
},
{
"id":"PUNP2",
"name":"Purine-nucleoside phosphorylase (Deoxyadenosine)",
"metabolites":{
"2dr1p_c":1.0,
"ade_c":1.0,
"dad_2_c":-1.0,
"pi_c":-1.0
},
"lower_bound":-1000.0,
"upper_bound":1000.0,
"gene_reaction_rule":"b4384",
"subsystem":"Nucleotide Salvage Pathway",
"notes":{
"original_bigg_ids":[
"PUNP2"
]
}
},
{
"id":"PYK",
"name":"Pyruvate kinase",
"metabolites":{
"adp_c":-1.0,
"atp_c":1.0,
"h_c":-1.0,
"pep_c":-1.0,
"pyr_c":1.0
},
"lower_bound":0.0,
"upper_bound":1000.0,
"gene_reaction_rule":"b1854 or b1676",
"subsystem":"Glycolysis/Gluconeogenesis",
"notes":{
"original_bigg_ids":[
"PYK"
]
}
},
{
"id":"PYNP2r",
"name":"Pyrimidine-nucleoside phosphorylase (uracil)",
"metabolites":{
"pi_c":-1.0,
"r1p_c":1.0,
"ura_c":1.0,
"uri_c":-1.0
},
"lower_bound":-1000.0,
"upper_bound":1000.0,
"gene_reaction_rule":"b3831",
"subsystem":"Nucleotide Salvage Pathway",
"notes":{
"original_bigg_ids":[
"PYNP2r"
]
}
},
{
"id":"QULNS",
"name":"Quinolinate synthase",
"metabolites":{
"dhap_c":-1.0,
"h2o_c":2.0,
"iasp_c":-1.0,
"pi_c":1.0,
"quln_c":1.0
},
"lower_bound":0.0,
"upper_bound":1000.0,
"gene_reaction_rule":"b0750",
"subsystem":"Cofactor and Prosthetic Group Biosynthesis",
"notes":{
"original_bigg_ids":[
"QULNS"
]
}
},
{
"id":"RBFK",
"name":"Riboflavin kinase",
"metabolites":{
"adp_c":1.0,
"atp_c":-1.0,
"fmn_c":1.0,
"h_c":1.0,
"ribflv_c":-1.0
},
"lower_bound":0.0,
"upper_bound":1000.0,
"gene_reaction_rule":"b0025",
"subsystem":"Cofactor and Prosthetic Group Biosynthesis",
"notes":{
"original_bigg_ids":[
"RBFK"
]
}
},
{
"id":"RBFSa",
"name":"Riboflavin synthase",
"metabolites":{
"4r5au_c":-1.0,
"db4p_c":-1.0,
"dmlz_c":1.0,
"h2o_c":2.0,
"pi_c":1.0
},
"lower_bound":0.0,
"upper_bound":1000.0,
"gene_reaction_rule":"b1662",
"subsystem":"Cofactor and Prosthetic Group Biosynthesis",
"notes":{
"original_bigg_ids":[
"RBFSa"
]
}
},
{
"id":"RBFSb",
"name":"Riboflavin synthase",
"metabolites":{
"4r5au_c":1.0,
"dmlz_c":-2.0,
"ribflv_c":1.0
},
"lower_bound":0.0,
"upper_bound":1000.0,
"gene_reaction_rule":"b0415",
"subsystem":"Cofactor and Prosthetic Group Biosynthesis",
"notes":{
"original_bigg_ids":[
"RBFSb"
]
}
},
{
"id":"RHCCE",
"name":"S-ribosylhomocysteine cleavage enzyme",
"metabolites":{
"dhptd_c":1.0,
"hcys__L_c":1.0,
"rhcys_c":-1.0
},
"lower_bound":0.0,
"upper_bound":1000.0,
"gene_reaction_rule":"b2687",
"subsystem":"Methionine Metabolism",
"notes":{
"original_bigg_ids":[
"RHCCE"
]
}
},
{
"id":"RNTR1c2",
"name":"Ribonucleoside-triphosphate reductase (ATP) (flavodoxin)",
"metabolites":{
"atp_c":-1.0,
"datp_c":1.0,
"flxr_c":-2.0,
"flxso_c":2.0,
"h2o_c":1.0,
"h_c":-2.0
},
"lower_bound":0.0,
"upper_bound":1000.0,
"gene_reaction_rule":"(b0684 and b3924 and b4238 and b4237) or (b2895 and b3924 and b4238 and b4237) or (b0684 and b4238) or (b2895 and b4238)",
"subsystem":"Nucleotide Salvage Pathway",
"notes":{
"original_bigg_ids":[
"RNTR1c2"
]
}
},
{
"id":"RNTR2c2",
"name":"Ribonucleoside-triphosphate reductase (GTP) (flavodoxin)",
"metabolites":{
"dgtp_c":1.0,
"flxr_c":-2.0,
"flxso_c":2.0,
"gtp_c":-1.0,
"h2o_c":1.0,
"h_c":-2.0
},
"lower_bound":0.0,
"upper_bound":1000.0,
"gene_reaction_rule":"(b0684 and b3924 and b4238 and b4237) or (b2895 and b3924 and b4238 and b4237) or (b0684 and b4238) or (b2895 and b4238)",
"subsystem":"Nucleotide Salvage Pathway",
"notes":{
"original_bigg_ids":[
"RNTR2c2"
]
}
},
{
"id":"RNTR3c2",
"name":"Ribonucleoside-triphosphate reductase (CTP) (flavodoxin)",
"metabolites":{
"ctp_c":-1.0,
"dctp_c":1.0,
"flxr_c":-2.0,
"flxso_c":2.0,
"h2o_c":1.0,
"h_c":-2.0
},
"lower_bound":0.0,
"upper_bound":1000.0,
"gene_reaction_rule":"(b0684 and b3924 and b4238 and b4237) or (b2895 and b3924 and b4238 and b4237) or (b0684 and b4238) or (b2895 and b4238)",
"subsystem":"Nucleotide Salvage Pathway",
"notes":{
"original_bigg_ids":[
"RNTR3c2"
]
}
},
{
"id":"RPE",
"name":"Ribulose 5-phosphate 3-epimerase",
"metabolites":{
"ru5p__D_c":-1.0,
"xu5p__D_c":1.0
},
"lower_bound":-1000.0,
"upper_bound":1000.0,
"gene_reaction_rule":"b4301 or b3386",
"subsystem":"Pentose Phosphate Pathway",
"notes":{
"original_bigg_ids":[
"RPE"
]
}
},
{
"id":"RPI",
"name":"Ribose-5-phosphate isomerase",
"metabolites":{
"r5p_c":-1.0,
"ru5p__D_c":1.0
},
"lower_bound":-1000.0,
"upper_bound":1000.0,
"gene_reaction_rule":"b2914 or b4090",
"subsystem":"Pentose Phosphate Pathway",
"notes":{
"original_bigg_ids":[
"RPI"
]
}
},
{
"id":"SADT2",
"name":"Sulfate adenyltransferase",
"metabolites":{
"aps_c":1.0,
"atp_c":-1.0,
"gdp_c":1.0,
"gtp_c":-1.0,
"h2o_c":-1.0,
"pi_c":1.0,
"ppi_c":1.0,
"so4_c":-1.0
},
"lower_bound":0.0,
"upper_bound":1000.0,
"gene_reaction_rule":"b2751 and b2752",
"subsystem":"Cysteine Metabolism",
"notes":{
"original_bigg_ids":[
"SADT2"
]
}
},
{
"id":"SDPDS",
"name":"Succinyl-diaminopimelate desuccinylase",
"metabolites":{
"26dap_LL_c":1.0,
"h2o_c":-1.0,
"sl26da_c":-1.0,
"succ_c":1.0
},
"lower_bound":0.0,
"upper_bound":1000.0,
"gene_reaction_rule":"b2472",
"subsystem":"Threonine and Lysine Metabolism",
"notes":{
"original_bigg_ids":[
"SDPDS"
]
}
},
{
"id":"SDPTA",
"name":"Succinyldiaminopimelate transaminase",
"metabolites":{
"akg_c":-1.0,
"glu__L_c":1.0,
"sl26da_c":-1.0,
"sl2a6o_c":1.0
},
"lower_bound":-1000.0,
"upper_bound":1000.0,
"gene_reaction_rule":"b3359",
"subsystem":"Threonine and Lysine Metabolism",
"notes":{
"original_bigg_ids":[
"SDPTA"
]
}
},
{
"id":"SERAT",
"name":"Serine O-acetyltransferase",
"metabolites":{
"accoa_c":-1.0,
"acser_c":1.0,
"coa_c":1.0,
"ser__L_c":-1.0
},
"lower_bound":-1000.0,
"upper_bound":1000.0,
"gene_reaction_rule":"b3607",
"subsystem":"Cysteine Metabolism",
"notes":{
"original_bigg_ids":[
"SERAT"
]
}
},
{
"id":"SHCHD2",
"name":"Sirohydrochlorin dehydrogenase (NAD)",
"metabolites":{
"dscl_c":-1.0,
"h_c":1.0,
"nad_c":-1.0,
"nadh_c":1.0,
"scl_c":1.0
},
"lower_bound":0.0,
"upper_bound":1000.0,
"gene_reaction_rule":"b3368",
"subsystem":"Cofactor and Prosthetic Group Biosynthesis",
"notes":{
"original_bigg_ids":[
"SHCHD2"
]
}
},
{
"id":"SHCHF",
"name":"Sirohydrochlorin ferrochelatase",
"metabolites":{
"fe2_c":-1.0,
"h_c":3.0,
"scl_c":-1.0,
"sheme_c":1.0
},
"lower_bound":0.0,
"upper_bound":1000.0,
"gene_reaction_rule":"b3368",
"subsystem":"Cofactor and Prosthetic Group Biosynthesis",
"notes":{
"original_bigg_ids":[
"SHCHF"
]
}
},
{
"id":"SHK3Dr",
"name":"Shikimate dehydrogenase",
"metabolites":{
"3dhsk_c":-1.0,
"h_c":-1.0,
"nadp_c":1.0,
"nadph_c":-1.0,
"skm_c":1.0
},
"lower_bound":-1000.0,
"upper_bound":1000.0,
"gene_reaction_rule":"b1692 or b3281",
"subsystem":"Tyrosine, Tryptophan, and Phenylalanine Metabolism",
"notes":{
"original_bigg_ids":[
"SHK3Dr"
]
}
},
{
"id":"SHKK",
"name":"Shikimate kinase",
"metabolites":{
"adp_c":1.0,
"atp_c":-1.0,
"h_c":1.0,
"skm5p_c":1.0,
"skm_c":-1.0
},
"lower_bound":0.0,
"upper_bound":1000.0,
"gene_reaction_rule":"b3390 or b0388",
"subsystem":"Tyrosine, Tryptophan, and Phenylalanine Metabolism",
"notes":{
"original_bigg_ids":[
"SHKK"
]
}
},
{
"id":"SHSL1",
"name":"O-succinylhomoserine lyase (L-cysteine)",
"metabolites":{
"cys__L_c":-1.0,
"cyst__L_c":1.0,
"h_c":1.0,
"succ_c":1.0,
"suchms_c":-1.0
},
"lower_bound":0.0,
"upper_bound":1000.0,
"gene_reaction_rule":"b3939",
"subsystem":"Methionine Metabolism",
"notes":{
"original_bigg_ids":[
"SHSL1"
]
}
},
{
"id":"SO4t2pp",
"name":"Sulfate transport in via proton symport (periplasm to cytoplasm)",
"metabolites":{
"h_c":1.0,
"h_p":-1.0,
"so4_c":1.0,
"so4_p":-1.0
},
"lower_bound":0.0,
"upper_bound":1000.0,
"gene_reaction_rule":"b1206",
"subsystem":"Inorganic Ion Transport and Metabolism",
"notes":{
"original_bigg_ids":[
"SO4t2pp"
]
}
},
{
"id":"SO4tex",
"name":"Sulfate transport via diffusion (extracellular to periplasm)",
"metabolites":{
"so4_e":-1.0,
"so4_p":1.0
},
"lower_bound":-1000.0,
"upper_bound":1000.0,
"gene_reaction_rule":"b0241 or b0929 or b1377 or b2215",
"subsystem":"Transport, Outer Membrane Porin",
"notes":{
"original_bigg_ids":[
"SO4tex"
]
}
},
{
"id":"SUCCt2_2pp",
"name":"Succinate transport via proton symport (2 H) (periplasm)",
"metabolites":{
"h_c":2.0,
"h_p":-2.0,
"succ_c":1.0,
"succ_p":-1.0
},
"lower_bound":0.0,
"upper_bound":1000.0,
"gene_reaction_rule":"b3528",
"subsystem":"Transport, Inner Membrane",
"notes":{
"original_bigg_ids":[
"SUCCt2_2pp"
]
}
},
{
"id":"SUCCt3pp",
"name":"Succinate transport out via proton antiport (periplasm)",
"metabolites":{
"h_c":1.0,
"h_p":-1.0,
"succ_c":-1.0,
"succ_p":1.0
},
"lower_bound":0.0,
"upper_bound":1000.0,
"gene_reaction_rule":"",
"subsystem":"Transport, Inner Membrane",
"notes":{
"original_bigg_ids":[
"SUCCt3pp"
]
}
},
{
"id":"SUCCtex",
"name":"Succinate transport via diffusion (extracellular to periplasm)",
"metabolites":{
"succ_e":-1.0,
"succ_p":1.0
},
"lower_bound":-1000.0,
"upper_bound":1000.0,
"gene_reaction_rule":"b0241 or b0929 or b1377 or b2215",
"subsystem":"Transport, Outer Membrane Porin",
"notes":{
"original_bigg_ids":[
"SUCCtex"
]
}
},
{
"id":"SUCDi",
"name":"Succinate dehydrogenase (irreversible)",
"metabolites":{
"fum_c":1.0,
"q8_c":-1.0,
"q8h2_c":1.0,
"succ_c":-1.0
},
"lower_bound":0.0,
"upper_bound":1000.0,
"gene_reaction_rule":"b0721 and b0722 and b0723 and b0724",
"subsystem":"Oxidative Phosphorylation",
"notes":{
"original_bigg_ids":[
"SUCDi"
]
}
},
{
"id":"SUCOAS",
"name":"Succinyl-CoA synthetase (ADP-forming)",
"metabolites":{
"adp_c":1.0,
"atp_c":-1.0,
"coa_c":-1.0,
"pi_c":1.0,
"succ_c":-1.0,
"succoa_c":1.0
},
"lower_bound":-1000.0,
"upper_bound":1000.0,
"gene_reaction_rule":"b0728 and b0729",
"subsystem":"Citric Acid Cycle",
"notes":{
"original_bigg_ids":[
"SUCOAS"
]
}
},
{
"id":"SULR",
"name":"Sulfite reductase (NADPH2)",
"metabolites":{
"h2o_c":3.0,
"h2s_c":1.0,
"h_c":-5.0,
"nadp_c":3.0,
"nadph_c":-3.0,
"so3_c":-1.0
},
"lower_bound":0.0,
"upper_bound":1000.0,
"gene_reaction_rule":"b2763 and b2764",
"subsystem":"Cysteine Metabolism",
"notes":{
"original_bigg_ids":[
"SULRi"
]
}
},
{
"id":"TALA",
"name":"Transaldolase",
"metabolites":{
"e4p_c":1.0,
"f6p_c":1.0,
"g3p_c":-1.0,
"s7p_c":-1.0
},
"lower_bound":-1000.0,
"upper_bound":1000.0,
"gene_reaction_rule":"b2464 or b0008",
"subsystem":"Pentose Phosphate Pathway",
"notes":{
"original_bigg_ids":[
"TALA"
]
}
},
{
"id":"TDSK",
"name":"Tetraacyldisaccharide 4'kinase",
"metabolites":{
"adp_c":1.0,
"atp_c":-1.0,
"h_c":1.0,
"lipidA_c":1.0,
"lipidAds_c":-1.0
},
"lower_bound":0.0,
"upper_bound":1000.0,
"gene_reaction_rule":"b0915",
"subsystem":"Lipopolysaccharide Biosynthesis / Recycling",
"notes":{
"original_bigg_ids":[
"TDSK"
]
}
},
{
"id":"THD2pp",
"name":"NAD(P) transhydrogenase (periplasm)",
"metabolites":{
"h_c":2.0,
"h_p":-2.0,
"nad_c":1.0,
"nadh_c":-1.0,
"nadp_c":-1.0,
"nadph_c":1.0
},
"lower_bound":0.0,
"upper_bound":1000.0,
"gene_reaction_rule":"b1602 and b1603",
"subsystem":"Oxidative Phosphorylation",
"notes":{
"original_bigg_ids":[
"THD2pp"
]
}
},
{
"id":"THDPS",
"name":"Tetrahydrodipicolinate succinylase",
"metabolites":{
"coa_c":1.0,
"h2o_c":-1.0,
"sl2a6o_c":1.0,
"succoa_c":-1.0,
"thdp_c":-1.0
},
"lower_bound":0.0,
"upper_bound":1000.0,
"gene_reaction_rule":"b0166",
"subsystem":"Threonine and Lysine Metabolism",
"notes":{
"original_bigg_ids":[
"THDPS"
]
}
},
{
"id":"THRD_L",
"name":"L-threonine deaminase",
"metabolites":{
"2obut_c":1.0,
"nh4_c":1.0,
"thr__L_c":-1.0
},
"lower_bound":0.0,
"upper_bound":1000.0,
"gene_reaction_rule":"b3117 or b3772",
"subsystem":"Valine, Leucine, and Isoleucine Metabolism",
"notes":{
"original_bigg_ids":[
"THRD_L"
]
}
},
{
"id":"THRS",
"name":"Threonine synthase",
"metabolites":{
"h2o_c":-1.0,
"phom_c":-1.0,
"pi_c":1.0,
"thr__L_c":1.0
},
"lower_bound":0.0,
"upper_bound":1000.0,
"gene_reaction_rule":"b0004",
"subsystem":"Threonine and Lysine Metabolism",
"notes":{
"original_bigg_ids":[
"THRS"
]
}
},
{
"id":"THZPSN3",
"name":"Thiazole phosphate synthesis",
"metabolites":{
"4mpetz_c":1.0,
"amp_c":1.0,
"atp_c":-1.0,
"co2_c":1.0,
"dhgly_c":-1.0,
"dxyl5p_c":-1.0,
"h2o_c":2.0,
"h_c":-1.0,
"iscs_c":1.0,
"iscssh_c":-1.0,
"nadp_c":1.0,
"nadph_c":-1.0,
"ppi_c":1.0
},
"lower_bound":0.0,
"upper_bound":1000.0,
"gene_reaction_rule":"b2530 and b3992 and b3990 and b0423 and b4407",
"subsystem":"Cofactor and Prosthetic Group Biosynthesis",
"notes":{
"original_bigg_ids":[
"THZPSN3"
]
}
},
{
"id":"TKT1",
"name":"Transketolase",
"metabolites":{
"g3p_c":1.0,
"r5p_c":-1.0,
"s7p_c":1.0,
"xu5p__D_c":-1.0
},
"lower_bound":-1000.0,
"upper_bound":1000.0,
"gene_reaction_rule":"b2935 or b2465",
"subsystem":"Pentose Phosphate Pathway",
"notes":{
"original_bigg_ids":[
"TKT1"
]
}
},
{
"id":"TKT2",
"name":"Transketolase",
"metabolites":{
"e4p_c":-1.0,
"f6p_c":1.0,
"g3p_c":1.0,
"xu5p__D_c":-1.0
},
"lower_bound":-1000.0,
"upper_bound":1000.0,
"gene_reaction_rule":"b2935 or b2465",
"subsystem":"Pentose Phosphate Pathway",
"notes":{
"original_bigg_ids":[
"TKT2"
]
}
},
{
"id":"TMDS",
"name":"Thymidylate synthase",
"metabolites":{
"dhf_c":1.0,
"dtmp_c":1.0,
"dump_c":-1.0,
"mlthf_c":-1.0
},
"lower_bound":0.0,
"upper_bound":1000.0,
"gene_reaction_rule":"b2827",
"subsystem":"Nucleotide Salvage Pathway",
"notes":{
"original_bigg_ids":[
"TMDS"
]
}
},
{
"id":"TMPK",
"name":"Thiamine-phosphate kinase",
"metabolites":{
"adp_c":1.0,
"atp_c":-1.0,
"thmmp_c":-1.0,
"thmpp_c":1.0
},
"lower_bound":0.0,
"upper_bound":1000.0,
"gene_reaction_rule":"b0417",
"subsystem":"Cofactor and Prosthetic Group Biosynthesis",
"notes":{
"original_bigg_ids":[
"TMPK"
]
}
},
{
"id":"TMPPP",
"name":"Thiamine-phosphate diphosphorylase",
"metabolites":{
"2mahmp_c":-1.0,
"4mpetz_c":-1.0,
"h_c":-1.0,
"ppi_c":1.0,
"thmmp_c":1.0
},
"lower_bound":0.0,
"upper_bound":1000.0,
"gene_reaction_rule":"b3993",
"subsystem":"Cofactor and Prosthetic Group Biosynthesis",
"notes":{
"original_bigg_ids":[
"TMPPP"
]
}
},
{
"id":"TPI",
"name":"Triose-phosphate isomerase",
"metabolites":{
"dhap_c":-1.0,
"g3p_c":1.0
},
"lower_bound":-1000.0,
"upper_bound":1000.0,
"gene_reaction_rule":"b3919",
"subsystem":"Glycolysis/Gluconeogenesis",
"notes":{
"original_bigg_ids":[
"TPI"
]
}
},
{
"id":"TRPAS2",
"name":"Tryptophanase (L-tryptophan)",
"metabolites":{
"h2o_c":-1.0,
"indole_c":1.0,
"nh4_c":1.0,
"pyr_c":1.0,
"trp__L_c":-1.0
},
"lower_bound":-1000.0,
"upper_bound":1000.0,
"gene_reaction_rule":"b3708",
"subsystem":"Tyrosine, Tryptophan, and Phenylalanine Metabolism",
"notes":{
"original_bigg_ids":[
"TRPAS2"
]
}
},
{
"id":"TRPS3",
"name":"Tryptophan synthase (indoleglycerol phosphate)",
"metabolites":{
"3ig3p_c":-1.0,
"g3p_c":1.0,
"indole_c":1.0
},
"lower_bound":0.0,
"upper_bound":1000.0,
"gene_reaction_rule":"b1260 and b1261",
"subsystem":"Tyrosine, Tryptophan, and Phenylalanine Metabolism",
"notes":{
"original_bigg_ids":[
"TRPS3"
]
}
},
{
"id":"TRSARr",
"name":"Tartronate semialdehyde reductase",
"metabolites":{
"2h3oppan_c":-1.0,
"glyc__R_c":1.0,
"h_c":-1.0,
"nad_c":1.0,
"nadh_c":-1.0
},
"lower_bound":-1000.0,
"upper_bound":1000.0,
"gene_reaction_rule":"b0509 or b3125",
"subsystem":"Alternate Carbon Metabolism",
"notes":{
"original_bigg_ids":[
"TRSARr"
]
}
},
{
"id":"TYRL",
"name":"Tyrosine lyase",
"metabolites":{
"4crsol_c":1.0,
"amet_c":-1.0,
"dad_5_c":1.0,
"dhgly_c":1.0,
"h_c":1.0,
"met__L_c":1.0,
"nadp_c":1.0,
"nadph_c":-1.0,
"tyr__L_c":-1.0
},
"lower_bound":0.0,
"upper_bound":1000.0,
"gene_reaction_rule":"b3991",
"subsystem":"Cofactor and Prosthetic Group Biosynthesis",
"notes":{
"original_bigg_ids":[
"TYRL"
]
}
},
{
"id":"TYRTA",
"name":"Tyrosine transaminase",
"metabolites":{
"34hpp_c":1.0,
"akg_c":-1.0,
"glu__L_c":1.0,
"tyr__L_c":-1.0
},
"lower_bound":-1000.0,
"upper_bound":1000.0,
"gene_reaction_rule":"b4054 or b0928",
"subsystem":"Tyrosine, Tryptophan, and Phenylalanine Metabolism",
"notes":{
"original_bigg_ids":[
"TYRTA"
]
}
},
{
"id":"U23GAAT",
"name":"UDP-3-O-(3-hydroxymyristoyl)glucosamine acyltransferase",
"metabolites":{
"3hmrsACP_c":-1.0,
"ACP_c":1.0,
"h_c":1.0,
"u23ga_c":1.0,
"u3hga_c":-1.0
},
"lower_bound":0.0,
"upper_bound":1000.0,
"gene_reaction_rule":"b0179",
"subsystem":"Lipopolysaccharide Biosynthesis / Recycling",
"notes":{
"original_bigg_ids":[
"U23GAAT"
]
}
},
{
"id":"UAAGDS",
"name":"UDP-N-acetylmuramoyl-L-alanyl-D-glutamyl-meso-2,6-diaminopimelate synthetase",
"metabolites":{
"26dap__M_c":-1.0,
"adp_c":1.0,
"atp_c":-1.0,
"h_c":1.0,
"pi_c":1.0,
"uamag_c":-1.0,
"ugmd_c":1.0
},
"lower_bound":0.0,
"upper_bound":1000.0,
"gene_reaction_rule":"b0085",
"subsystem":"Cell Envelope Biosynthesis",
"notes":{
"original_bigg_ids":[
"UAAGDS"
]
}
},
{
"id":"UAGAAT",
"name":"UDP-N-acetylglucosamine acyltransferase",
"metabolites":{
"3hmrsACP_c":-1.0,
"ACP_c":1.0,
"u3aga_c":1.0,
"uacgam_c":-1.0
},
"lower_bound":-1000.0,
"upper_bound":1000.0,
"gene_reaction_rule":"b1094 and b0181",
"subsystem":"Lipopolysaccharide Biosynthesis / Recycling",
"notes":{
"original_bigg_ids":[
"UAGAAT"
]
}
},
{
"id":"UAGCVT",
"name":"UDP-N-acetylglucosamine 1-carboxyvinyltransferase",
"metabolites":{
"pep_c":-1.0,
"pi_c":1.0,
"uaccg_c":1.0,
"uacgam_c":-1.0
},
"lower_bound":0.0,
"upper_bound":1000.0,
"gene_reaction_rule":"b3189",
"subsystem":"Cell Envelope Biosynthesis",
"notes":{
"original_bigg_ids":[
"UAGCVT"
]
}
},
{
"id":"UAGDP",
"name":"UDP-N-acetylglucosamine diphosphorylase",
"metabolites":{
"acgam1p_c":-1.0,
"h_c":-1.0,
"ppi_c":1.0,
"uacgam_c":1.0,
"utp_c":-1.0
},
"lower_bound":0.0,
"upper_bound":1000.0,
"gene_reaction_rule":"b3730",
"subsystem":"Cell Envelope Biosynthesis",
"notes":{
"original_bigg_ids":[
"UAGDP"
]
}
},
{
"id":"UAGPT3",
"name":"UDP-N-acetylglucosamine-N-acetylmuramyl-(pentapeptide)pyrophosphoryl-undecaprenol N-acetylglucosamine transferase",
"metabolites":{
"h_c":1.0,
"uaagmda_c":1.0,
"uacgam_c":-1.0,
"uagmda_c":-1.0,
"udp_c":1.0
},
"lower_bound":0.0,
"upper_bound":1000.0,
"gene_reaction_rule":"b0090",
"subsystem":"Cell Envelope Biosynthesis",
"notes":{
"original_bigg_ids":[
"UAGPT3"
]
}
},
{
"id":"UAMAGS",
"name":"UDP-N-acetylmuramoyl-L-alanyl-D-glutamate synthetase",
"metabolites":{
"adp_c":1.0,
"atp_c":-1.0,
"glu__D_c":-1.0,
"h_c":1.0,
"pi_c":1.0,
"uama_c":-1.0,
"uamag_c":1.0
},
"lower_bound":0.0,
"upper_bound":1000.0,
"gene_reaction_rule":"b0088",
"subsystem":"Cell Envelope Biosynthesis",
"notes":{
"original_bigg_ids":[
"UAMAGS"
]
}
},
{
"id":"UAMAS",
"name":"UDP-N-acetylmuramoyl-L-alanine synthetase",
"metabolites":{
"adp_c":1.0,
"ala__L_c":-1.0,
"atp_c":-1.0,
"h_c":1.0,
"pi_c":1.0,
"uama_c":1.0,
"uamr_c":-1.0
},
"lower_bound":0.0,
"upper_bound":1000.0,
"gene_reaction_rule":"b0091",
"subsystem":"Cell Envelope Biosynthesis",
"notes":{
"original_bigg_ids":[
"UAMAS"
]
}
},
{
"id":"UAPGR",
"name":"UDP-N-acetylenolpyruvoylglucosamine reductase",
"metabolites":{
"h_c":-1.0,
"nadp_c":1.0,
"nadph_c":-1.0,
"uaccg_c":-1.0,
"uamr_c":1.0
},
"lower_bound":0.0,
"upper_bound":1000.0,
"gene_reaction_rule":"b3972",
"subsystem":"Cell Envelope Biosynthesis",
"notes":{
"original_bigg_ids":[
"UAPGR"
]
}
},
{
"id":"UDCPDP",
"name":"Undecaprenyl-diphosphatase",
"metabolites":{
"h2o_c":-1.0,
"h_c":1.0,
"pi_c":1.0,
"udcpdp_c":-1.0,
"udcpp_c":1.0
},
"lower_bound":0.0,
"upper_bound":1000.0,
"gene_reaction_rule":"b0841 or b1278 or b3057",
"subsystem":"Cell Envelope Biosynthesis",
"notes":{
"original_bigg_ids":[
"UDCPDP"
]
}
},
{
"id":"UDCPDPS",
"name":"Undecaprenyl diphosphate synthase",
"metabolites":{
"frdp_c":-1.0,
"ipdp_c":-8.0,
"ppi_c":8.0,
"udcpdp_c":1.0
},
"lower_bound":0.0,
"upper_bound":1000.0,
"gene_reaction_rule":"b0174",
"subsystem":"Cofactor and Prosthetic Group Biosynthesis",
"notes":{
"original_bigg_ids":[
"UDCPDPS"
]
}
},
{
"id":"UGMDDS",
"name":"UDP-N-acetylmuramoyl-L-alanyl-D-glutamyl-meso-2,6-diaminopimeloyl-D-alanyl-D-alanine synthetase",
"metabolites":{
"adp_c":1.0,
"alaala_c":-1.0,
"atp_c":-1.0,
"h_c":1.0,
"pi_c":1.0,
"ugmd_c":-1.0,
"ugmda_c":1.0
},
"lower_bound":0.0,
"upper_bound":1000.0,
"gene_reaction_rule":"b0086",
"subsystem":"Cell Envelope Biosynthesis",
"notes":{
"original_bigg_ids":[
"UGMDDS"
]
}
},
{
"id":"UHGADA",
"name":"UDP-3-O-acetylglucosamine deacetylase",
"metabolites":{
"ac_c":1.0,
"h2o_c":-1.0,
"u3aga_c":-1.0,
"u3hga_c":1.0
},
"lower_bound":0.0,
"upper_bound":1000.0,
"gene_reaction_rule":"b0096",
"subsystem":"Lipopolysaccharide Biosynthesis / Recycling",
"notes":{
"original_bigg_ids":[
"UHGADA"
]
}
},
{
"id":"UMPK",
"name":"UMP kinase",
"metabolites":{
"adp_c":1.0,
"atp_c":-1.0,
"udp_c":1.0,
"ump_c":-1.0
},
"lower_bound":-1000.0,
"upper_bound":1000.0,
"gene_reaction_rule":"b0910 or b0171",
"subsystem":"Nucleotide Salvage Pathway",
"notes":{
"original_bigg_ids":[
"UMPK"
]
}
},
{
"id":"UPP3MT",
"name":"Uroporphyrinogen methyltransferase",
"metabolites":{
"ahcys_c":2.0,
"amet_c":-2.0,
"dscl_c":1.0,
"h_c":1.0,
"uppg3_c":-1.0
},
"lower_bound":0.0,
"upper_bound":1000.0,
"gene_reaction_rule":"b3803 or b3368",
"subsystem":"Cofactor and Prosthetic Group Biosynthesis",
"notes":{
"original_bigg_ids":[
"UPP3MT"
]
}
},
{
"id":"UPP3S",
"name":"Uroporphyrinogen-III synthase",
"metabolites":{
"h2o_c":1.0,
"hmbil_c":-1.0,
"uppg3_c":1.0
},
"lower_bound":0.0,
"upper_bound":1000.0,
"gene_reaction_rule":"b3804",
"subsystem":"Cofactor and Prosthetic Group Biosynthesis",
"notes":{
"original_bigg_ids":[
"UPP3S"
]
}
},
{
"id":"UPPDC1",
"name":"Uroporphyrinogen decarboxylase (uroporphyrinogen III)",
"metabolites":{
"co2_c":4.0,
"cpppg3_c":1.0,
"h_c":-4.0,
"uppg3_c":-1.0
},
"lower_bound":0.0,
"upper_bound":1000.0,
"gene_reaction_rule":"b3997",
"subsystem":"Cofactor and Prosthetic Group Biosynthesis",
"notes":{
"original_bigg_ids":[
"UPPDC1"
]
}
},
{
"id":"USHD",
"name":"UDP-sugar hydrolase",
"metabolites":{
"h2o_c":-1.0,
"h_c":2.0,
"lipidX_c":1.0,
"u23ga_c":-1.0,
"ump_c":1.0
},
"lower_bound":0.0,
"upper_bound":1000.0,
"gene_reaction_rule":"b0524",
"subsystem":"Lipopolysaccharide Biosynthesis / Recycling",
"notes":{
"original_bigg_ids":[
"USHD"
]
}
},
{
"id":"VALTA",
"name":"Valine transaminase",
"metabolites":{
"3mob_c":1.0,
"akg_c":-1.0,
"glu__L_c":1.0,
"val__L_c":-1.0
},
"lower_bound":-1000.0,
"upper_bound":1000.0,
"gene_reaction_rule":"b3770",
"subsystem":"Valine, Leucine, and Isoleucine Metabolism",
"notes":{
"original_bigg_ids":[
"VALTA"
]
}
},
{
"id":"VPAMTr",
"name":"Valine-pyruvate aminotransferase",
"metabolites":{
"3mob_c":-1.0,
"ala__L_c":-1.0,
"pyr_c":1.0,
"val__L_c":1.0
},
"lower_bound":-1000.0,
"upper_bound":1000.0,
"gene_reaction_rule":"b3572",
"subsystem":"Valine, Leucine, and Isoleucine Metabolism",
"notes":{
"original_bigg_ids":[
"VPAMTr"
]
}
},
{
"id":"ZN2tpp",
"name":"Zinc transport in via permease (no H+)",
"metabolites":{
"zn2_c":1.0,
"zn2_p":-1.0
},
"lower_bound":0.0,
"upper_bound":1000.0,
"gene_reaction_rule":"b3040",
"subsystem":"Inorganic Ion Transport and Metabolism",
"notes":{
"original_bigg_ids":[
"ZN2tpp"
]
}
},
{
"id":"Zn2tex",
"name":"Zinc (Zn+2) transport via diffusion (extracellular to periplasm)",
"metabolites":{
"zn2_e":-1.0,
"zn2_p":1.0
},
"lower_bound":-1000.0,
"upper_bound":1000.0,
"gene_reaction_rule":"b0241 or b0929 or b1377 or b2215",
"subsystem":"Transport, Outer Membrane Porin",
"notes":{
"original_bigg_ids":[
"Zn2tex"
]
}
}
],
"genes":[
{
"id":"b1093",
"name":"fabG",
"notes":{
"original_bigg_ids":[
"b1093"
]
}
},
{
"id":"b2323",
"name":"fabB",
"notes":{
"original_bigg_ids":[
"b2323"
]
}
},
{
"id":"b1095",
"name":"fabF",
"notes":{
"original_bigg_ids":[
"b1095"
]
}
},
{
"id":"b0159",
"name":"mtn",
"notes":{
"original_bigg_ids":[
"b0159"
]
}
},
{
"id":"b2708",
"name":"srlQ",
"notes":{
"original_bigg_ids":[
"b2708"
]
}
},
{
"id":"b3197",
"name":"kdsD",
"notes":{
"original_bigg_ids":[
"b3197"
]
}
},
{
"id":"b2836",
"name":"aas",
"notes":{
"original_bigg_ids":[
"b2836"
]
}
},
{
"id":"b1094",
"name":"acpP",
"notes":{
"original_bigg_ids":[
"b1094"
]
}
},
{
"id":"b2224",
"name":"atoB",
"notes":{
"original_bigg_ids":[
"b2224"
]
}
},
{
"id":"b3845",
"name":"fadA",
"notes":{
"original_bigg_ids":[
"b3845"
]
}
},
{
"id":"b2342",
"name":"fadI",
"notes":{
"original_bigg_ids":[
"b2342"
]
}
},
{
"id":"b1241",
"name":"adhE",
"notes":{
"original_bigg_ids":[
"b1241"
]
}
},
{
"id":"b0351",
"name":"mhpF",
"notes":{
"original_bigg_ids":[
"b0351"
]
}
},
{
"id":"b0185",
"name":"accA",
"notes":{
"original_bigg_ids":[
"b0185"
]
}
},
{
"id":"b3255",
"name":"accB",
"notes":{
"original_bigg_ids":[
"b3255"
]
}
},
{
"id":"b2316",
"name":"accD",
"notes":{
"original_bigg_ids":[
"b2316"
]
}
},
{
"id":"b3256",
"name":"accC",
"notes":{
"original_bigg_ids":[
"b3256"
]
}
},
{
"id":"b3959",
"name":"argB",
"notes":{
"original_bigg_ids":[
"b3959"
]
}
},
{
"id":"b2818",
"name":"argA",
"notes":{
"original_bigg_ids":[
"b2818"
]
}
},
{
"id":"b0077",
"name":"ilvI",
"notes":{
"original_bigg_ids":[
"b0077"
]
}
},
{
"id":"b0078",
"name":"ilvH",
"notes":{
"original_bigg_ids":[
"b0078"
]
}
},
{
"id":"b3670",
"name":"ilvN",
"notes":{
"original_bigg_ids":[
"b3670"
]
}
},
{
"id":"b3671",
"name":"ilvB",
"notes":{
"original_bigg_ids":[
"b3671"
]
}
},
{
"id":"b1849",
"name":"purT",
"notes":{
"original_bigg_ids":[
"b1849"
]
}
},
{
"id":"b2296",
"name":"ackA",
"notes":{
"original_bigg_ids":[
"b2296"
]
}
},
{
"id":"b3115",
"name":"tdcD",
"notes":{
"original_bigg_ids":[
"b3115"
]
}
},
{
"id":"b0221",
"name":"fadE",
"notes":{
"original_bigg_ids":[
"b0221"
]
}
},
{
"id":"b3957",
"name":"argE",
"notes":{
"original_bigg_ids":[
"b3957"
]
}
},
{
"id":"b0118",
"name":"acnB",
"notes":{
"original_bigg_ids":[
"b0118"
]
}
},
{
"id":"b1276",
"name":"acnA",
"notes":{
"original_bigg_ids":[
"b1276"
]
}
},
{
"id":"b1748",
"name":"astC",
"notes":{
"original_bigg_ids":[
"b1748"
]
}
},
{
"id":"b3359",
"name":"argD",
"notes":{
"original_bigg_ids":[
"b3359"
]
}
},
{
"id":"b1090",
"name":"plsX",
"notes":{
"original_bigg_ids":[
"b1090"
]
}
},
{
"id":"b2215",
"name":"ompC",
"notes":{
"original_bigg_ids":[
"b2215"
]
}
},
{
"id":"b1377",
"name":"ompN",
"notes":{
"original_bigg_ids":[
"b1377"
]
}
},
{
"id":"b0929",
"name":"ompF",
"notes":{
"original_bigg_ids":[
"b0929"
]
}
},
{
"id":"b0241",
"name":"phoE",
"notes":{
"original_bigg_ids":[
"b0241"
]
}
},
{
"id":"b1096",
"name":"pabC",
"notes":{
"original_bigg_ids":[
"b1096"
]
}
},
{
"id":"b1812",
"name":"pabB",
"notes":{
"original_bigg_ids":[
"b1812"
]
}
},
{
"id":"b3360",
"name":"pabA",
"notes":{
"original_bigg_ids":[
"b3360"
]
}
},
{
"id":"b0474",
"name":"adk",
"notes":{
"original_bigg_ids":[
"b0474"
]
}
},
{
"id":"b2750",
"name":"cysC",
"notes":{
"original_bigg_ids":[
"b2750"
]
}
},
{
"id":"b1131",
"name":"purB",
"notes":{
"original_bigg_ids":[
"b1131"
]
}
},
{
"id":"b4177",
"name":"purA",
"notes":{
"original_bigg_ids":[
"b4177"
]
}
},
{
"id":"b3018",
"name":"plsC",
"notes":{
"original_bigg_ids":[
"b3018"
]
}
},
{
"id":"b3958",
"name":"argC",
"notes":{
"original_bigg_ids":[
"b3958"
]
}
},
{
"id":"b4006",
"name":"purH",
"notes":{
"original_bigg_ids":[
"b4006"
]
}
},
{
"id":"b0522",
"name":"purK",
"notes":{
"original_bigg_ids":[
"b0522"
]
}
},
{
"id":"b0523",
"name":"purE",
"notes":{
"original_bigg_ids":[
"b0523"
]
}
},
{
"id":"b0726",
"name":"sucA",
"notes":{
"original_bigg_ids":[
"b0726"
]
}
},
{
"id":"b0727",
"name":"sucB",
"notes":{
"original_bigg_ids":[
"b0727"
]
}
},
{
"id":"b0116",
"name":"lpd",
"notes":{
"original_bigg_ids":[
"b0116"
]
}
},
{
"id":"b0381",
"name":"ddlA",
"notes":{
"original_bigg_ids":[
"b0381"
]
}
},
{
"id":"b0092",
"name":"ddlB",
"notes":{
"original_bigg_ids":[
"b0092"
]
}
},
{
"id":"b1190",
"name":"dadX",
"notes":{
"original_bigg_ids":[
"b1190"
]
}
},
{
"id":"b4053",
"name":"alr",
"notes":{
"original_bigg_ids":[
"b4053"
]
}
},
{
"id":"b1478",
"name":"adhP",
"notes":{
"original_bigg_ids":[
"b1478"
]
}
},
{
"id":"b0356",
"name":"frmA",
"notes":{
"original_bigg_ids":[
"b0356"
]
}
},
{
"id":"b0774",
"name":"bioA",
"notes":{
"original_bigg_ids":[
"b0774"
]
}
},
{
"id":"b3994",
"name":"thiC",
"notes":{
"original_bigg_ids":[
"b3994"
]
}
},
{
"id":"b1263",
"name":"trpD",
"notes":{
"original_bigg_ids":[
"b1263"
]
}
},
{
"id":"b1264",
"name":"trpE",
"notes":{
"original_bigg_ids":[
"b1264"
]
}
},
{
"id":"b0776",
"name":"bioF",
"notes":{
"original_bigg_ids":[
"b0776"
]
}
},
{
"id":"b3059",
"name":"plsY",
"notes":{
"original_bigg_ids":[
"b3059"
]
}
},
{
"id":"b0414",
"name":"ribD",
"notes":{
"original_bigg_ids":[
"b0414"
]
}
},
{
"id":"b3960",
"name":"argH",
"notes":{
"original_bigg_ids":[
"b3960"
]
}
},
{
"id":"b3172",
"name":"argG",
"notes":{
"original_bigg_ids":[
"b3172"
]
}
},
{
"id":"b3433",
"name":"asd",
"notes":{
"original_bigg_ids":[
"b3433"
]
}
},
{
"id":"b3744",
"name":"asnA",
"notes":{
"original_bigg_ids":[
"b3744"
]
}
},
{
"id":"b0131",
"name":"panD",
"notes":{
"original_bigg_ids":[
"b0131"
]
}
},
{
"id":"b4244",
"name":"pyrI",
"notes":{
"original_bigg_ids":[
"b4244"
]
}
},
{
"id":"b4245",
"name":"pyrB",
"notes":{
"original_bigg_ids":[
"b4245"
]
}
},
{
"id":"b0002",
"name":"thrA",
"notes":{
"original_bigg_ids":[
"b0002"
]
}
},
{
"id":"b4024",
"name":"lysC",
"notes":{
"original_bigg_ids":[
"b4024"
]
}
},
{
"id":"b3940",
"name":"metL",
"notes":{
"original_bigg_ids":[
"b3940"
]
}
},
{
"id":"b2574",
"name":"nadB",
"notes":{
"original_bigg_ids":[
"b2574"
]
}
},
{
"id":"b0928",
"name":"aspC",
"notes":{
"original_bigg_ids":[
"b0928"
]
}
},
{
"id":"b2019",
"name":"hisG",
"notes":{
"original_bigg_ids":[
"b2019"
]
}
},
{
"id":"b3735",
"name":"atpH",
"notes":{
"original_bigg_ids":[
"b3735"
]
}
},
{
"id":"b3739",
"name":"atpI",
"notes":{
"original_bigg_ids":[
"b3739"
]
}
},
{
"id":"b3734",
"name":"atpA",
"notes":{
"original_bigg_ids":[
"b3734"
]
}
},
{
"id":"b3737",
"name":"atpE",
"notes":{
"original_bigg_ids":[
"b3737"
]
}
},
{
"id":"b3733",
"name":"atpG",
"notes":{
"original_bigg_ids":[
"b3733"
]
}
},
{
"id":"b3736",
"name":"atpF",
"notes":{
"original_bigg_ids":[
"b3736"
]
}
},
{
"id":"b3732",
"name":"atpD",
"notes":{
"original_bigg_ids":[
"b3732"
]
}
},
{
"id":"b3738",
"name":"atpB",
"notes":{
"original_bigg_ids":[
"b3738"
]
}
},
{
"id":"b3731",
"name":"atpC",
"notes":{
"original_bigg_ids":[
"b3731"
]
}
},
{
"id":"b0827",
"name":"moeA",
"notes":{
"original_bigg_ids":[
"b0827"
]
}
},
{
"id":"b3856",
"name":"mobB",
"notes":{
"original_bigg_ids":[
"b3856"
]
}
},
{
"id":"b3857",
"name":"mobA",
"notes":{
"original_bigg_ids":[
"b3857"
]
}
},
{
"id":"b4214",
"name":"cysQ",
"notes":{
"original_bigg_ids":[
"b4214"
]
}
},
{
"id":"b0775",
"name":"bioB",
"notes":{
"original_bigg_ids":[
"b0775"
]
}
},
{
"id":"b3196",
"name":"yrbG",
"notes":{
"original_bigg_ids":[
"b3196"
]
}
},
{
"id":"b0323",
"name":"yahI",
"notes":{
"original_bigg_ids":[
"b0323"
]
}
},
{
"id":"b0521",
"name":"ybcF",
"notes":{
"original_bigg_ids":[
"b0521"
]
}
},
{
"id":"b2874",
"name":"yqeA",
"notes":{
"original_bigg_ids":[
"b2874"
]
}
},
{
"id":"b1208",
"name":"ispE",
"notes":{
"original_bigg_ids":[
"b1208"
]
}
},
{
"id":"b2600",
"name":"tyrA",
"notes":{
"original_bigg_ids":[
"b2600"
]
}
},
{
"id":"b2599",
"name":"pheA",
"notes":{
"original_bigg_ids":[
"b2599"
]
}
},
{
"id":"b2329",
"name":"aroC",
"notes":{
"original_bigg_ids":[
"b2329"
]
}
},
{
"id":"b4039",
"name":"ubiC",
"notes":{
"original_bigg_ids":[
"b4039"
]
}
},
{
"id":"b1592",
"name":"clcB",
"notes":{
"original_bigg_ids":[
"b1592"
]
}
},
{
"id":"b0155",
"name":"clcA",
"notes":{
"original_bigg_ids":[
"b0155"
]
}
},
{
"id":"s0001",
"name":"",
"notes":{
"original_bigg_ids":[
"s0001"
]
}
},
{
"id":"b3040",
"name":"zupT",
"notes":{
"original_bigg_ids":[
"b3040"
]
}
},
{
"id":"b3816",
"name":"corA",
"notes":{
"original_bigg_ids":[
"b3816"
]
}
},
{
"id":"b0781",
"name":"moaA",
"notes":{
"original_bigg_ids":[
"b0781"
]
}
},
{
"id":"b0783",
"name":"moaC",
"notes":{
"original_bigg_ids":[
"b0783"
]
}
},
{
"id":"b3867",
"name":"hemN",
"notes":{
"original_bigg_ids":[
"b3867"
]
}
},
{
"id":"b0720",
"name":"gltA",
"notes":{
"original_bigg_ids":[
"b0720"
]
}
},
{
"id":"b3846",
"name":"fadB",
"notes":{
"original_bigg_ids":[
"b3846"
]
}
},
{
"id":"b2780",
"name":"pyrG",
"notes":{
"original_bigg_ids":[
"b2780"
]
}
},
{
"id":"b2414",
"name":"cysK",
"notes":{
"original_bigg_ids":[
"b2414"
]
}
},
{
"id":"b2421",
"name":"cysM",
"notes":{
"original_bigg_ids":[
"b2421"
]
}
},
{
"id":"b3008",
"name":"metC",
"notes":{
"original_bigg_ids":[
"b3008"
]
}
},
{
"id":"b1622",
"name":"malY",
"notes":{
"original_bigg_ids":[
"b1622"
]
}
},
{
"id":"b0429",
"name":"cyoD",
"notes":{
"original_bigg_ids":[
"b0429"
]
}
},
{
"id":"b0430",
"name":"cyoC",
"notes":{
"original_bigg_ids":[
"b0430"
]
}
},
{
"id":"b0432",
"name":"cyoA",
"notes":{
"original_bigg_ids":[
"b0432"
]
}
},
{
"id":"b0431",
"name":"cyoB",
"notes":{
"original_bigg_ids":[
"b0431"
]
}
},
{
"id":"b0910",
"name":"cmk",
"notes":{
"original_bigg_ids":[
"b0910"
]
}
},
{
"id":"b2975",
"name":"glcA",
"notes":{
"original_bigg_ids":[
"b2975"
]
}
},
{
"id":"b3603",
"name":"lldP",
"notes":{
"original_bigg_ids":[
"b3603"
]
}
},
{
"id":"b4208",
"name":"cycA",
"notes":{
"original_bigg_ids":[
"b4208"
]
}
},
{
"id":"b2838",
"name":"lysA",
"notes":{
"original_bigg_ids":[
"b2838"
]
}
},
{
"id":"b3809",
"name":"dapF",
"notes":{
"original_bigg_ids":[
"b3809"
]
}
},
{
"id":"b0175",
"name":"cdsA",
"notes":{
"original_bigg_ids":[
"b0175"
]
}
},
{
"id":"b3041",
"name":"ribB",
"notes":{
"original_bigg_ids":[
"b3041"
]
}
},
{
"id":"b0778",
"name":"bioD",
"notes":{
"original_bigg_ids":[
"b0778"
]
}
},
{
"id":"b0754",
"name":"aroG",
"notes":{
"original_bigg_ids":[
"b0754"
]
}
},
{
"id":"b2601",
"name":"aroF",
"notes":{
"original_bigg_ids":[
"b2601"
]
}
},
{
"id":"b1704",
"name":"aroH",
"notes":{
"original_bigg_ids":[
"b1704"
]
}
},
{
"id":"b3771",
"name":"ilvD",
"notes":{
"original_bigg_ids":[
"b3771"
]
}
},
{
"id":"b0031",
"name":"dapB",
"notes":{
"original_bigg_ids":[
"b0031"
]
}
},
{
"id":"b2478",
"name":"dapA",
"notes":{
"original_bigg_ids":[
"b2478"
]
}
},
{
"id":"b0048",
"name":"folA",
"notes":{
"original_bigg_ids":[
"b0048"
]
}
},
{
"id":"b1606",
"name":"folM",
"notes":{
"original_bigg_ids":[
"b1606"
]
}
},
{
"id":"b2315",
"name":"folC",
"notes":{
"original_bigg_ids":[
"b2315"
]
}
},
{
"id":"b3058",
"name":"folB",
"notes":{
"original_bigg_ids":[
"b3058"
]
}
},
{
"id":"b1062",
"name":"pyrC",
"notes":{
"original_bigg_ids":[
"b1062"
]
}
},
{
"id":"b3177",
"name":"folP",
"notes":{
"original_bigg_ids":[
"b3177"
]
}
},
{
"id":"b3389",
"name":"aroB",
"notes":{
"original_bigg_ids":[
"b3389"
]
}
},
{
"id":"b1693",
"name":"aroD",
"notes":{
"original_bigg_ids":[
"b1693"
]
}
},
{
"id":"b0421",
"name":"ispA",
"notes":{
"original_bigg_ids":[
"b0421"
]
}
},
{
"id":"b0099",
"name":"mutT",
"notes":{
"original_bigg_ids":[
"b0099"
]
}
},
{
"id":"b1865",
"name":"nudB",
"notes":{
"original_bigg_ids":[
"b1865"
]
}
},
{
"id":"b0103",
"name":"coaE",
"notes":{
"original_bigg_ids":[
"b0103"
]
}
},
{
"id":"b0425",
"name":"panE",
"notes":{
"original_bigg_ids":[
"b0425"
]
}
},
{
"id":"b3774",
"name":"ilvC",
"notes":{
"original_bigg_ids":[
"b3774"
]
}
},
{
"id":"b1098",
"name":"tmk",
"notes":{
"original_bigg_ids":[
"b1098"
]
}
},
{
"id":"b1238",
"name":"tdk",
"notes":{
"original_bigg_ids":[
"b1238"
]
}
},
{
"id":"b4384",
"name":"deoD",
"notes":{
"original_bigg_ids":[
"b4384"
]
}
},
{
"id":"b4382",
"name":"deoA",
"notes":{
"original_bigg_ids":[
"b4382"
]
}
},
{
"id":"b0173",
"name":"dxr",
"notes":{
"original_bigg_ids":[
"b0173"
]
}
},
{
"id":"b0420",
"name":"dxs",
"notes":{
"original_bigg_ids":[
"b0420"
]
}
},
{
"id":"b2927",
"name":"epd",
"notes":{
"original_bigg_ids":[
"b2927"
]
}
},
{
"id":"b1779",
"name":"gapA",
"notes":{
"original_bigg_ids":[
"b1779"
]
}
},
{
"id":"b2341",
"name":"fadJ",
"notes":{
"original_bigg_ids":[
"b2341"
]
}
},
{
"id":"b1850",
"name":"eda",
"notes":{
"original_bigg_ids":[
"b1850"
]
}
},
{
"id":"b1851",
"name":"edd",
"notes":{
"original_bigg_ids":[
"b1851"
]
}
},
{
"id":"b1288",
"name":"fabI",
"notes":{
"original_bigg_ids":[
"b1288"
]
}
},
{
"id":"b2779",
"name":"eno",
"notes":{
"original_bigg_ids":[
"b2779"
]
}
},
{
"id":"b0825",
"name":"fsaA",
"notes":{
"original_bigg_ids":[
"b0825"
]
}
},
{
"id":"b3946",
"name":"fsaB",
"notes":{
"original_bigg_ids":[
"b3946"
]
}
},
{
"id":"b0452",
"name":"tesB",
"notes":{
"original_bigg_ids":[
"b0452"
]
}
},
{
"id":"b3844",
"name":"fre",
"notes":{
"original_bigg_ids":[
"b3844"
]
}
},
{
"id":"b2925",
"name":"fbaA",
"notes":{
"original_bigg_ids":[
"b2925"
]
}
},
{
"id":"b1773",
"name":"ydjI",
"notes":{
"original_bigg_ids":[
"b1773"
]
}
},
{
"id":"b2097",
"name":"fbaB",
"notes":{
"original_bigg_ids":[
"b2097"
]
}
},
{
"id":"b3925",
"name":"glpX",
"notes":{
"original_bigg_ids":[
"b3925"
]
}
},
{
"id":"b4232",
"name":"fbp",
"notes":{
"original_bigg_ids":[
"b4232"
]
}
},
{
"id":"b2930",
"name":"yggF",
"notes":{
"original_bigg_ids":[
"b2930"
]
}
},
{
"id":"b0475",
"name":"hemH",
"notes":{
"original_bigg_ids":[
"b0475"
]
}
},
{
"id":"b2719",
"name":"hycG",
"notes":{
"original_bigg_ids":[
"b2719"
]
}
},
{
"id":"b2484",
"name":"hyfD",
"notes":{
"original_bigg_ids":[
"b2484"
]
}
},
{
"id":"b2482",
"name":"hyfB",
"notes":{
"original_bigg_ids":[
"b2482"
]
}
},
{
"id":"b2489",
"name":"hyfI",
"notes":{
"original_bigg_ids":[
"b2489"
]
}
},
{
"id":"b2486",
"name":"hyfF",
"notes":{
"original_bigg_ids":[
"b2486"
]
}
},
{
"id":"b4079",
"name":"fdhF",
"notes":{
"original_bigg_ids":[
"b4079"
]
}
},
{
"id":"b2720",
"name":"hycF",
"notes":{
"original_bigg_ids":[
"b2720"
]
}
},
{
"id":"b2488",
"name":"hyfH",
"notes":{
"original_bigg_ids":[
"b2488"
]
}
},
{
"id":"b2723",
"name":"hycC",
"notes":{
"original_bigg_ids":[
"b2723"
]
}
},
{
"id":"b2490",
"name":"hyfJ",
"notes":{
"original_bigg_ids":[
"b2490"
]
}
},
{
"id":"b2721",
"name":"hycE",
"notes":{
"original_bigg_ids":[
"b2721"
]
}
},
{
"id":"b2487",
"name":"hyfG",
"notes":{
"original_bigg_ids":[
"b2487"
]
}
},
{
"id":"b2481",
"name":"hyfA",
"notes":{
"original_bigg_ids":[
"b2481"
]
}
},
{
"id":"b2485",
"name":"hyfE",
"notes":{
"original_bigg_ids":[
"b2485"
]
}
},
{
"id":"b2722",
"name":"hycD",
"notes":{
"original_bigg_ids":[
"b2722"
]
}
},
{
"id":"b2483",
"name":"hyfC",
"notes":{
"original_bigg_ids":[
"b2483"
]
}
},
{
"id":"b2724",
"name":"hycB",
"notes":{
"original_bigg_ids":[
"b2724"
]
}
},
{
"id":"b2895",
"name":"fldB",
"notes":{
"original_bigg_ids":[
"b2895"
]
}
},
{
"id":"b0684",
"name":"fldA",
"notes":{
"original_bigg_ids":[
"b0684"
]
}
},
{
"id":"b3924",
"name":"fpr",
"notes":{
"original_bigg_ids":[
"b3924"
]
}
},
{
"id":"b0025",
"name":"ribF",
"notes":{
"original_bigg_ids":[
"b0025"
]
}
},
{
"id":"b0904",
"name":"focA",
"notes":{
"original_bigg_ids":[
"b0904"
]
}
},
{
"id":"b2492",
"name":"focB",
"notes":{
"original_bigg_ids":[
"b2492"
]
}
},
{
"id":"b4151",
"name":"frdD",
"notes":{
"original_bigg_ids":[
"b4151"
]
}
},
{
"id":"b4152",
"name":"frdC",
"notes":{
"original_bigg_ids":[
"b4152"
]
}
},
{
"id":"b4153",
"name":"frdB",
"notes":{
"original_bigg_ids":[
"b4153"
]
}
},
{
"id":"b4154",
"name":"frdA",
"notes":{
"original_bigg_ids":[
"b4154"
]
}
},
{
"id":"b1611",
"name":"fumC",
"notes":{
"original_bigg_ids":[
"b1611"
]
}
},
{
"id":"b4122",
"name":"fumB",
"notes":{
"original_bigg_ids":[
"b4122"
]
}
},
{
"id":"b1612",
"name":"fumA",
"notes":{
"original_bigg_ids":[
"b1612"
]
}
},
{
"id":"b3730",
"name":"glmU",
"notes":{
"original_bigg_ids":[
"b3730"
]
}
},
{
"id":"b0154",
"name":"hemL",
"notes":{
"original_bigg_ids":[
"b0154"
]
}
},
{
"id":"b3608",
"name":"gpsA",
"notes":{
"original_bigg_ids":[
"b3608"
]
}
},
{
"id":"b3426",
"name":"glpD",
"notes":{
"original_bigg_ids":[
"b3426"
]
}
},
{
"id":"b2242",
"name":"glpB",
"notes":{
"original_bigg_ids":[
"b2242"
]
}
},
{
"id":"b2241",
"name":"glpA",
"notes":{
"original_bigg_ids":[
"b2241"
]
}
},
{
"id":"b2243",
"name":"glpC",
"notes":{
"original_bigg_ids":[
"b2243"
]
}
},
{
"id":"b0243",
"name":"proA",
"notes":{
"original_bigg_ids":[
"b0243"
]
}
},
{
"id":"b1852",
"name":"zwf",
"notes":{
"original_bigg_ids":[
"b1852"
]
}
},
{
"id":"b2500",
"name":"purN",
"notes":{
"original_bigg_ids":[
"b2500"
]
}
},
{
"id":"b1415",
"name":"aldA",
"notes":{
"original_bigg_ids":[
"b1415"
]
}
},
{
"id":"b3729",
"name":"glmS",
"notes":{
"original_bigg_ids":[
"b3729"
]
}
},
{
"id":"b2551",
"name":"glyA",
"notes":{
"original_bigg_ids":[
"b2551"
]
}
},
{
"id":"b3648",
"name":"gmk",
"notes":{
"original_bigg_ids":[
"b3648"
]
}
},
{
"id":"b1817",
"name":"manX",
"notes":{
"original_bigg_ids":[
"b1817"
]
}
},
{
"id":"b1621",
"name":"malX",
"notes":{
"original_bigg_ids":[
"b1621"
]
}
},
{
"id":"b2417",
"name":"crr",
"notes":{
"original_bigg_ids":[
"b2417"
]
}
},
{
"id":"b1101",
"name":"ptsG",
"notes":{
"original_bigg_ids":[
"b1101"
]
}
},
{
"id":"b2415",
"name":"ptsH",
"notes":{
"original_bigg_ids":[
"b2415"
]
}
},
{
"id":"b1819",
"name":"manZ",
"notes":{
"original_bigg_ids":[
"b1819"
]
}
},
{
"id":"b2416",
"name":"ptsI",
"notes":{
"original_bigg_ids":[
"b2416"
]
}
},
{
"id":"b1818",
"name":"manY",
"notes":{
"original_bigg_ids":[
"b1818"
]
}
},
{
"id":"b2943",
"name":"galP",
"notes":{
"original_bigg_ids":[
"b2943"
]
}
},
{
"id":"b1297",
"name":"puuA",
"notes":{
"original_bigg_ids":[
"b1297"
]
}
},
{
"id":"b3870",
"name":"glnA",
"notes":{
"original_bigg_ids":[
"b3870"
]
}
},
{
"id":"b0242",
"name":"proB",
"notes":{
"original_bigg_ids":[
"b0242"
]
}
},
{
"id":"b1761",
"name":"gdhA",
"notes":{
"original_bigg_ids":[
"b1761"
]
}
},
{
"id":"b2312",
"name":"purF",
"notes":{
"original_bigg_ids":[
"b2312"
]
}
},
{
"id":"b3967",
"name":"murI",
"notes":{
"original_bigg_ids":[
"b3967"
]
}
},
{
"id":"b1210",
"name":"hemA",
"notes":{
"original_bigg_ids":[
"b1210"
]
}
},
{
"id":"b2400",
"name":"gltX",
"notes":{
"original_bigg_ids":[
"b2400"
]
}
},
{
"id":"b0507",
"name":"gcl",
"notes":{
"original_bigg_ids":[
"b0507"
]
}
},
{
"id":"b3945",
"name":"gldA",
"notes":{
"original_bigg_ids":[
"b3945"
]
}
},
{
"id":"b0514",
"name":"glxK",
"notes":{
"original_bigg_ids":[
"b0514"
]
}
},
{
"id":"b2903",
"name":"gcvP",
"notes":{
"original_bigg_ids":[
"b2903"
]
}
},
{
"id":"b2904",
"name":"gcvH",
"notes":{
"original_bigg_ids":[
"b2904"
]
}
},
{
"id":"b2905",
"name":"gcvT",
"notes":{
"original_bigg_ids":[
"b2905"
]
}
},
{
"id":"b4467",
"name":"glcF",
"notes":{
"original_bigg_ids":[
"b4467"
]
}
},
{
"id":"b4468",
"name":"glcE",
"notes":{
"original_bigg_ids":[
"b4468"
]
}
},
{
"id":"b2979",
"name":"glcD",
"notes":{
"original_bigg_ids":[
"b2979"
]
}
},
{
"id":"b3927",
"name":"glpF",
"notes":{
"original_bigg_ids":[
"b3927"
]
}
},
{
"id":"b3926",
"name":"glpK",
"notes":{
"original_bigg_ids":[
"b3926"
]
}
},
{
"id":"b2507",
"name":"guaA",
"notes":{
"original_bigg_ids":[
"b2507"
]
}
},
{
"id":"b2029",
"name":"gnd",
"notes":{
"original_bigg_ids":[
"b2029"
]
}
},
{
"id":"b3610",
"name":"grxC",
"notes":{
"original_bigg_ids":[
"b3610"
]
}
},
{
"id":"b0849",
"name":"grxA",
"notes":{
"original_bigg_ids":[
"b0849"
]
}
},
{
"id":"b1654",
"name":"grxD",
"notes":{
"original_bigg_ids":[
"b1654"
]
}
},
{
"id":"b1064",
"name":"grxB",
"notes":{
"original_bigg_ids":[
"b1064"
]
}
},
{
"id":"b3500",
"name":"gor",
"notes":{
"original_bigg_ids":[
"b3500"
]
}
},
{
"id":"b2153",
"name":"folE",
"notes":{
"original_bigg_ids":[
"b2153"
]
}
},
{
"id":"b1277",
"name":"ribA",
"notes":{
"original_bigg_ids":[
"b1277"
]
}
},
{
"id":"b3875",
"name":"ompL",
"notes":{
"original_bigg_ids":[
"b3875"
]
}
},
{
"id":"b1319",
"name":"ompG",
"notes":{
"original_bigg_ids":[
"b1319"
]
}
},
{
"id":"b0957",
"name":"ompA",
"notes":{
"original_bigg_ids":[
"b0957"
]
}
},
{
"id":"b0875",
"name":"aqpZ",
"notes":{
"original_bigg_ids":[
"b0875"
]
}
},
{
"id":"b4040",
"name":"ubiA",
"notes":{
"original_bigg_ids":[
"b4040"
]
}
},
{
"id":"b0339",
"name":"cynT",
"notes":{
"original_bigg_ids":[
"b0339"
]
}
},
{
"id":"b0126",
"name":"can",
"notes":{
"original_bigg_ids":[
"b0126"
]
}
},
{
"id":"b2388",
"name":"glk",
"notes":{
"original_bigg_ids":[
"b2388"
]
}
},
{
"id":"b2020",
"name":"hisD",
"notes":{
"original_bigg_ids":[
"b2020"
]
}
},
{
"id":"b2022",
"name":"hisB",
"notes":{
"original_bigg_ids":[
"b2022"
]
}
},
{
"id":"b3805",
"name":"hemC",
"notes":{
"original_bigg_ids":[
"b3805"
]
}
},
{
"id":"b0142",
"name":"folK",
"notes":{
"original_bigg_ids":[
"b0142"
]
}
},
{
"id":"b0003",
"name":"thrB",
"notes":{
"original_bigg_ids":[
"b0003"
]
}
},
{
"id":"b4013",
"name":"metA",
"notes":{
"original_bigg_ids":[
"b4013"
]
}
},
{
"id":"b2021",
"name":"hisC",
"notes":{
"original_bigg_ids":[
"b2021"
]
}
},
{
"id":"b2530",
"name":"iscS",
"notes":{
"original_bigg_ids":[
"b2530"
]
}
},
{
"id":"b2529",
"name":"iscU",
"notes":{
"original_bigg_ids":[
"b2529"
]
}
},
{
"id":"b3807",
"name":"cyaY",
"notes":{
"original_bigg_ids":[
"b3807"
]
}
},
{
"id":"b2528",
"name":"iscA",
"notes":{
"original_bigg_ids":[
"b2528"
]
}
},
{
"id":"b1136",
"name":"icd",
"notes":{
"original_bigg_ids":[
"b1136"
]
}
},
{
"id":"b4015",
"name":"aceA",
"notes":{
"original_bigg_ids":[
"b4015"
]
}
},
{
"id":"b2023",
"name":"hisH",
"notes":{
"original_bigg_ids":[
"b2023"
]
}
},
{
"id":"b2025",
"name":"hisF",
"notes":{
"original_bigg_ids":[
"b2025"
]
}
},
{
"id":"b1262",
"name":"trpC",
"notes":{
"original_bigg_ids":[
"b1262"
]
}
},
{
"id":"b3770",
"name":"ilvE",
"notes":{
"original_bigg_ids":[
"b3770"
]
}
},
{
"id":"b2508",
"name":"guaB",
"notes":{
"original_bigg_ids":[
"b2508"
]
}
},
{
"id":"b2889",
"name":"idi",
"notes":{
"original_bigg_ids":[
"b2889"
]
}
},
{
"id":"b0029",
"name":"ispH",
"notes":{
"original_bigg_ids":[
"b0029"
]
}
},
{
"id":"b0073",
"name":"leuB",
"notes":{
"original_bigg_ids":[
"b0073"
]
}
},
{
"id":"b0071",
"name":"leuD",
"notes":{
"original_bigg_ids":[
"b0071"
]
}
},
{
"id":"b0072",
"name":"leuC",
"notes":{
"original_bigg_ids":[
"b0072"
]
}
},
{
"id":"b0074",
"name":"leuA",
"notes":{
"original_bigg_ids":[
"b0074"
]
}
},
{
"id":"b0914",
"name":"msbA",
"notes":{
"original_bigg_ids":[
"b0914"
]
}
},
{
"id":"b4262",
"name":"lptG",
"notes":{
"original_bigg_ids":[
"b4262"
]
}
},
{
"id":"b3200",
"name":"lptA",
"notes":{
"original_bigg_ids":[
"b3200"
]
}
},
{
"id":"b3201",
"name":"lptB",
"notes":{
"original_bigg_ids":[
"b3201"
]
}
},
{
"id":"b3199",
"name":"lptC",
"notes":{
"original_bigg_ids":[
"b3199"
]
}
},
{
"id":"b4261",
"name":"lptF",
"notes":{
"original_bigg_ids":[
"b4261"
]
}
},
{
"id":"b0918",
"name":"kdsB",
"notes":{
"original_bigg_ids":[
"b0918"
]
}
},
{
"id":"b3198",
"name":"kdsC",
"notes":{
"original_bigg_ids":[
"b3198"
]
}
},
{
"id":"b1215",
"name":"kdsA",
"notes":{
"original_bigg_ids":[
"b1215"
]
}
},
{
"id":"b1363",
"name":"trkG",
"notes":{
"original_bigg_ids":[
"b1363"
]
}
},
{
"id":"b3290",
"name":"trkA",
"notes":{
"original_bigg_ids":[
"b3290"
]
}
},
{
"id":"b3747",
"name":"kup",
"notes":{
"original_bigg_ids":[
"b3747"
]
}
},
{
"id":"b3849",
"name":"trkH",
"notes":{
"original_bigg_ids":[
"b3849"
]
}
},
{
"id":"b1250",
"name":"kch",
"notes":{
"original_bigg_ids":[
"b1250"
]
}
},
{
"id":"b1291",
"name":"sapD",
"notes":{
"original_bigg_ids":[
"b1291"
]
}
},
{
"id":"b1380",
"name":"ldhA",
"notes":{
"original_bigg_ids":[
"b1380"
]
}
},
{
"id":"b2133",
"name":"dld",
"notes":{
"original_bigg_ids":[
"b2133"
]
}
},
{
"id":"b4054",
"name":"tyrB",
"notes":{
"original_bigg_ids":[
"b4054"
]
}
},
{
"id":"b0182",
"name":"lpxB",
"notes":{
"original_bigg_ids":[
"b0182"
]
}
},
{
"id":"b0777",
"name":"bioC",
"notes":{
"original_bigg_ids":[
"b0777"
]
}
},
{
"id":"b2976",
"name":"glcB",
"notes":{
"original_bigg_ids":[
"b2976"
]
}
},
{
"id":"b4014",
"name":"aceB",
"notes":{
"original_bigg_ids":[
"b4014"
]
}
},
{
"id":"b1092",
"name":"fabD",
"notes":{
"original_bigg_ids":[
"b1092"
]
}
},
{
"id":"b0084",
"name":"ftsI",
"notes":{
"original_bigg_ids":[
"b0084"
]
}
},
{
"id":"b3396",
"name":"mrcA",
"notes":{
"original_bigg_ids":[
"b3396"
]
}
},
{
"id":"b0149",
"name":"mrcB",
"notes":{
"original_bigg_ids":[
"b0149"
]
}
},
{
"id":"b0635",
"name":"mrdA",
"notes":{
"original_bigg_ids":[
"b0635"
]
}
},
{
"id":"b3236",
"name":"mdh",
"notes":{
"original_bigg_ids":[
"b3236"
]
}
},
{
"id":"b1479",
"name":"maeA",
"notes":{
"original_bigg_ids":[
"b1479"
]
}
},
{
"id":"b2463",
"name":"maeB",
"notes":{
"original_bigg_ids":[
"b2463"
]
}
},
{
"id":"b2515",
"name":"ispG",
"notes":{
"original_bigg_ids":[
"b2515"
]
}
},
{
"id":"b2746",
"name":"ispF",
"notes":{
"original_bigg_ids":[
"b2746"
]
}
},
{
"id":"b2747",
"name":"ispD",
"notes":{
"original_bigg_ids":[
"b2747"
]
}
},
{
"id":"b2942",
"name":"metK",
"notes":{
"original_bigg_ids":[
"b2942"
]
}
},
{
"id":"b3829",
"name":"metE",
"notes":{
"original_bigg_ids":[
"b3829"
]
}
},
{
"id":"b4019",
"name":"metH",
"notes":{
"original_bigg_ids":[
"b4019"
]
}
},
{
"id":"b0963",
"name":"mgsA",
"notes":{
"original_bigg_ids":[
"b0963"
]
}
},
{
"id":"b0784",
"name":"moaD",
"notes":{
"original_bigg_ids":[
"b0784"
]
}
},
{
"id":"b3633",
"name":"waaA",
"notes":{
"original_bigg_ids":[
"b3633"
]
}
},
{
"id":"b2424",
"name":"cysU",
"notes":{
"original_bigg_ids":[
"b2424"
]
}
},
{
"id":"b2423",
"name":"cysW",
"notes":{
"original_bigg_ids":[
"b2423"
]
}
},
{
"id":"b2425",
"name":"cysP",
"notes":{
"original_bigg_ids":[
"b2425"
]
}
},
{
"id":"b0764",
"name":"modB",
"notes":{
"original_bigg_ids":[
"b0764"
]
}
},
{
"id":"b0763",
"name":"modA",
"notes":{
"original_bigg_ids":[
"b0763"
]
}
},
{
"id":"b3917",
"name":"sbp",
"notes":{
"original_bigg_ids":[
"b3917"
]
}
},
{
"id":"b2422",
"name":"cysA",
"notes":{
"original_bigg_ids":[
"b2422"
]
}
},
{
"id":"b0765",
"name":"modC",
"notes":{
"original_bigg_ids":[
"b0765"
]
}
},
{
"id":"b0134",
"name":"panB",
"notes":{
"original_bigg_ids":[
"b0134"
]
}
},
{
"id":"b0009",
"name":"mog",
"notes":{
"original_bigg_ids":[
"b0009"
]
}
},
{
"id":"b2519",
"name":"pbpC",
"notes":{
"original_bigg_ids":[
"b2519"
]
}
},
{
"id":"b1069",
"name":"murJ",
"notes":{
"original_bigg_ids":[
"b1069"
]
}
},
{
"id":"b0785",
"name":"moaE",
"notes":{
"original_bigg_ids":[
"b0785"
]
}
},
{
"id":"b0826",
"name":"moeB",
"notes":{
"original_bigg_ids":[
"b0826"
]
}
},
{
"id":"b0529",
"name":"folD",
"notes":{
"original_bigg_ids":[
"b0529"
]
}
},
{
"id":"b3941",
"name":"metF",
"notes":{
"original_bigg_ids":[
"b3941"
]
}
},
{
"id":"b2278",
"name":"nuoL",
"notes":{
"original_bigg_ids":[
"b2278"
]
}
},
{
"id":"b2286",
"name":"nuoC",
"notes":{
"original_bigg_ids":[
"b2286"
]
}
},
{
"id":"b2283",
"name":"nuoG",
"notes":{
"original_bigg_ids":[
"b2283"
]
}
},
{
"id":"b2287",
"name":"nuoB",
"notes":{
"original_bigg_ids":[
"b2287"
]
}
},
{
"id":"b2276",
"name":"nuoN",
"notes":{
"original_bigg_ids":[
"b2276"
]
}
},
{
"id":"b2279",
"name":"nuoK",
"notes":{
"original_bigg_ids":[
"b2279"
]
}
},
{
"id":"b2285",
"name":"nuoE",
"notes":{
"original_bigg_ids":[
"b2285"
]
}
},
{
"id":"b2281",
"name":"nuoI",
"notes":{
"original_bigg_ids":[
"b2281"
]
}
},
{
"id":"b2284",
"name":"nuoF",
"notes":{
"original_bigg_ids":[
"b2284"
]
}
},
{
"id":"b2282",
"name":"nuoH",
"notes":{
"original_bigg_ids":[
"b2282"
]
}
},
{
"id":"b2288",
"name":"nuoA",
"notes":{
"original_bigg_ids":[
"b2288"
]
}
},
{
"id":"b2280",
"name":"nuoJ",
"notes":{
"original_bigg_ids":[
"b2280"
]
}
},
{
"id":"b2277",
"name":"nuoM",
"notes":{
"original_bigg_ids":[
"b2277"
]
}
},
{
"id":"b2615",
"name":"nadK",
"notes":{
"original_bigg_ids":[
"b2615"
]
}
},
{
"id":"b1740",
"name":"nadE",
"notes":{
"original_bigg_ids":[
"b1740"
]
}
},
{
"id":"b1602",
"name":"pntB",
"notes":{
"original_bigg_ids":[
"b1602"
]
}
},
{
"id":"b3962",
"name":"sthA",
"notes":{
"original_bigg_ids":[
"b3962"
]
}
},
{
"id":"b1603",
"name":"pntA",
"notes":{
"original_bigg_ids":[
"b1603"
]
}
},
{
"id":"b2518",
"name":"ndk",
"notes":{
"original_bigg_ids":[
"b2518"
]
}
},
{
"id":"b0451",
"name":"amtB",
"notes":{
"original_bigg_ids":[
"b0451"
]
}
},
{
"id":"b0639",
"name":"nadD",
"notes":{
"original_bigg_ids":[
"b0639"
]
}
},
{
"id":"b0109",
"name":"nadC",
"notes":{
"original_bigg_ids":[
"b0109"
]
}
},
{
"id":"b2744",
"name":"umpG",
"notes":{
"original_bigg_ids":[
"b2744"
]
}
},
{
"id":"b4374",
"name":"yjjG",
"notes":{
"original_bigg_ids":[
"b4374"
]
}
},
{
"id":"b2291",
"name":"yfbR",
"notes":{
"original_bigg_ids":[
"b2291"
]
}
},
{
"id":"b0273",
"name":"argF",
"notes":{
"original_bigg_ids":[
"b0273"
]
}
},
{
"id":"b4254",
"name":"argI",
"notes":{
"original_bigg_ids":[
"b4254"
]
}
},
{
"id":"b3187",
"name":"ispB",
"notes":{
"original_bigg_ids":[
"b3187"
]
}
},
{
"id":"b0180",
"name":"fabZ",
"notes":{
"original_bigg_ids":[
"b0180"
]
}
},
{
"id":"b1091",
"name":"fabH",
"notes":{
"original_bigg_ids":[
"b1091"
]
}
},
{
"id":"b0907",
"name":"serC",
"notes":{
"original_bigg_ids":[
"b0907"
]
}
},
{
"id":"b1281",
"name":"pyrF",
"notes":{
"original_bigg_ids":[
"b1281"
]
}
},
{
"id":"b2311",
"name":"ubiX",
"notes":{
"original_bigg_ids":[
"b2311"
]
}
},
{
"id":"b3843",
"name":"ubiD",
"notes":{
"original_bigg_ids":[
"b3843"
]
}
},
{
"id":"b3642",
"name":"pyrE",
"notes":{
"original_bigg_ids":[
"b3642"
]
}
},
{
"id":"b0386",
"name":"proC",
"notes":{
"original_bigg_ids":[
"b0386"
]
}
},
{
"id":"b0133",
"name":"panC",
"notes":{
"original_bigg_ids":[
"b0133"
]
}
},
{
"id":"b0087",
"name":"mraY",
"notes":{
"original_bigg_ids":[
"b0087"
]
}
},
{
"id":"b2762",
"name":"cysH",
"notes":{
"original_bigg_ids":[
"b2762"
]
}
},
{
"id":"b0114",
"name":"aceE",
"notes":{
"original_bigg_ids":[
"b0114"
]
}
},
{
"id":"b0115",
"name":"aceF",
"notes":{
"original_bigg_ids":[
"b0115"
]
}
},
{
"id":"b0052",
"name":"pdxA",
"notes":{
"original_bigg_ids":[
"b0052"
]
}
},
{
"id":"b2564",
"name":"pdxJ",
"notes":{
"original_bigg_ids":[
"b2564"
]
}
},
{
"id":"b2320",
"name":"pdxB",
"notes":{
"original_bigg_ids":[
"b2320"
]
}
},
{
"id":"b3916",
"name":"pfkA",
"notes":{
"original_bigg_ids":[
"b3916"
]
}
},
{
"id":"b1723",
"name":"pfkB",
"notes":{
"original_bigg_ids":[
"b1723"
]
}
},
{
"id":"b3114",
"name":"tdcE",
"notes":{
"original_bigg_ids":[
"b3114"
]
}
},
{
"id":"b0902",
"name":"pflA",
"notes":{
"original_bigg_ids":[
"b0902"
]
}
},
{
"id":"b0903",
"name":"pflB",
"notes":{
"original_bigg_ids":[
"b0903"
]
}
},
{
"id":"b2579",
"name":"grcA",
"notes":{
"original_bigg_ids":[
"b2579"
]
}
},
{
"id":"b3952",
"name":"pflC",
"notes":{
"original_bigg_ids":[
"b3952"
]
}
},
{
"id":"b3951",
"name":"pflD",
"notes":{
"original_bigg_ids":[
"b3951"
]
}
},
{
"id":"b3176",
"name":"glmM",
"notes":{
"original_bigg_ids":[
"b3176"
]
}
},
{
"id":"b2913",
"name":"serA",
"notes":{
"original_bigg_ids":[
"b2913"
]
}
},
{
"id":"b4025",
"name":"pgi",
"notes":{
"original_bigg_ids":[
"b4025"
]
}
},
{
"id":"b2926",
"name":"pgk",
"notes":{
"original_bigg_ids":[
"b2926"
]
}
},
{
"id":"b0767",
"name":"pgl",
"notes":{
"original_bigg_ids":[
"b0767"
]
}
},
{
"id":"b3612",
"name":"gpmM",
"notes":{
"original_bigg_ids":[
"b3612"
]
}
},
{
"id":"b0755",
"name":"gpmA",
"notes":{
"original_bigg_ids":[
"b0755"
]
}
},
{
"id":"b4395",
"name":"ytjC",
"notes":{
"original_bigg_ids":[
"b4395"
]
}
},
{
"id":"b2987",
"name":"pitB",
"notes":{
"original_bigg_ids":[
"b2987"
]
}
},
{
"id":"b3493",
"name":"pitA",
"notes":{
"original_bigg_ids":[
"b3493"
]
}
},
{
"id":"b3412",
"name":"bioH",
"notes":{
"original_bigg_ids":[
"b3412"
]
}
},
{
"id":"b2103",
"name":"thiD",
"notes":{
"original_bigg_ids":[
"b2103"
]
}
},
{
"id":"b3974",
"name":"coaA",
"notes":{
"original_bigg_ids":[
"b3974"
]
}
},
{
"id":"b0871",
"name":"poxB",
"notes":{
"original_bigg_ids":[
"b0871"
]
}
},
{
"id":"b0369",
"name":"hemB",
"notes":{
"original_bigg_ids":[
"b0369"
]
}
},
{
"id":"b3956",
"name":"ppc",
"notes":{
"original_bigg_ids":[
"b3956"
]
}
},
{
"id":"b3639",
"name":"dfp",
"notes":{
"original_bigg_ids":[
"b3639"
]
}
},
{
"id":"b3403",
"name":"pck",
"notes":{
"original_bigg_ids":[
"b3403"
]
}
},
{
"id":"b2501",
"name":"ppk",
"notes":{
"original_bigg_ids":[
"b2501"
]
}
},
{
"id":"b3380",
"name":"yhfW",
"notes":{
"original_bigg_ids":[
"b3380"
]
}
},
{
"id":"b4383",
"name":"deoB",
"notes":{
"original_bigg_ids":[
"b4383"
]
}
},
{
"id":"b3850",
"name":"hemG",
"notes":{
"original_bigg_ids":[
"b3850"
]
}
},
{
"id":"b1702",
"name":"ppsA",
"notes":{
"original_bigg_ids":[
"b1702"
]
}
},
{
"id":"b4005",
"name":"purD",
"notes":{
"original_bigg_ids":[
"b4005"
]
}
},
{
"id":"b2499",
"name":"purM",
"notes":{
"original_bigg_ids":[
"b2499"
]
}
},
{
"id":"b2026",
"name":"hisI",
"notes":{
"original_bigg_ids":[
"b2026"
]
}
},
{
"id":"b2476",
"name":"purC",
"notes":{
"original_bigg_ids":[
"b2476"
]
}
},
{
"id":"b2557",
"name":"purL",
"notes":{
"original_bigg_ids":[
"b2557"
]
}
},
{
"id":"b2024",
"name":"hisA",
"notes":{
"original_bigg_ids":[
"b2024"
]
}
},
{
"id":"b4111",
"name":"proP",
"notes":{
"original_bigg_ids":[
"b4111"
]
}
},
{
"id":"b1015",
"name":"putP",
"notes":{
"original_bigg_ids":[
"b1015"
]
}
},
{
"id":"b1207",
"name":"prs",
"notes":{
"original_bigg_ids":[
"b1207"
]
}
},
{
"id":"b0908",
"name":"aroA",
"notes":{
"original_bigg_ids":[
"b0908"
]
}
},
{
"id":"b4160",
"name":"psd",
"notes":{
"original_bigg_ids":[
"b4160"
]
}
},
{
"id":"b4388",
"name":"serB",
"notes":{
"original_bigg_ids":[
"b4388"
]
}
},
{
"id":"b2585",
"name":"pssA",
"notes":{
"original_bigg_ids":[
"b2585"
]
}
},
{
"id":"b2297",
"name":"pta",
"notes":{
"original_bigg_ids":[
"b2297"
]
}
},
{
"id":"b2458",
"name":"eutD",
"notes":{
"original_bigg_ids":[
"b2458"
]
}
},
{
"id":"b3634",
"name":"coaD",
"notes":{
"original_bigg_ids":[
"b3634"
]
}
},
{
"id":"b1854",
"name":"pykA",
"notes":{
"original_bigg_ids":[
"b1854"
]
}
},
{
"id":"b1676",
"name":"pykF",
"notes":{
"original_bigg_ids":[
"b1676"
]
}
},
{
"id":"b3831",
"name":"udp",
"notes":{
"original_bigg_ids":[
"b3831"
]
}
},
{
"id":"b0750",
"name":"nadA",
"notes":{
"original_bigg_ids":[
"b0750"
]
}
},
{
"id":"b1662",
"name":"ribC",
"notes":{
"original_bigg_ids":[
"b1662"
]
}
},
{
"id":"b0415",
"name":"ribE",
"notes":{
"original_bigg_ids":[
"b0415"
]
}
},
{
"id":"b2687",
"name":"luxS",
"notes":{
"original_bigg_ids":[
"b2687"
]
}
},
{
"id":"b4238",
"name":"nrdD",
"notes":{
"original_bigg_ids":[
"b4238"
]
}
},
{
"id":"b4237",
"name":"nrdG",
"notes":{
"original_bigg_ids":[
"b4237"
]
}
},
{
"id":"b4301",
"name":"sgcE",
"notes":{
"original_bigg_ids":[
"b4301"
]
}
},
{
"id":"b3386",
"name":"rpe",
"notes":{
"original_bigg_ids":[
"b3386"
]
}
},
{
"id":"b2914",
"name":"rpiA",
"notes":{
"original_bigg_ids":[
"b2914"
]
}
},
{
"id":"b4090",
"name":"rpiB",
"notes":{
"original_bigg_ids":[
"b4090"
]
}
},
{
"id":"b2752",
"name":"cysD",
"notes":{
"original_bigg_ids":[
"b2752"
]
}
},
{
"id":"b2751",
"name":"cysN",
"notes":{
"original_bigg_ids":[
"b2751"
]
}
},
{
"id":"b2472",
"name":"dapE",
"notes":{
"original_bigg_ids":[
"b2472"
]
}
},
{
"id":"b3607",
"name":"cysE",
"notes":{
"original_bigg_ids":[
"b3607"
]
}
},
{
"id":"b3368",
"name":"cysG",
"notes":{
"original_bigg_ids":[
"b3368"
]
}
},
{
"id":"b3281",
"name":"aroE",
"notes":{
"original_bigg_ids":[
"b3281"
]
}
},
{
"id":"b1692",
"name":"ydiB",
"notes":{
"original_bigg_ids":[
"b1692"
]
}
},
{
"id":"b0388",
"name":"aroL",
"notes":{
"original_bigg_ids":[
"b0388"
]
}
},
{
"id":"b3390",
"name":"aroK",
"notes":{
"original_bigg_ids":[
"b3390"
]
}
},
{
"id":"b3939",
"name":"metB",
"notes":{
"original_bigg_ids":[
"b3939"
]
}
},
{
"id":"b1206",
"name":"dauA",
"notes":{
"original_bigg_ids":[
"b1206"
]
}
},
{
"id":"b3528",
"name":"dctA",
"notes":{
"original_bigg_ids":[
"b3528"
]
}
},
{
"id":"b0723",
"name":"sdhA",
"notes":{
"original_bigg_ids":[
"b0723"
]
}
},
{
"id":"b0724",
"name":"sdhB",
"notes":{
"original_bigg_ids":[
"b0724"
]
}
},
{
"id":"b0721",
"name":"sdhC",
"notes":{
"original_bigg_ids":[
"b0721"
]
}
},
{
"id":"b0722",
"name":"sdhD",
"notes":{
"original_bigg_ids":[
"b0722"
]
}
},
{
"id":"b0728",
"name":"sucC",
"notes":{
"original_bigg_ids":[
"b0728"
]
}
},
{
"id":"b0729",
"name":"sucD",
"notes":{
"original_bigg_ids":[
"b0729"
]
}
},
{
"id":"b2764",
"name":"cysJ",
"notes":{
"original_bigg_ids":[
"b2764"
]
}
},
{
"id":"b2763",
"name":"cysI",
"notes":{
"original_bigg_ids":[
"b2763"
]
}
},
{
"id":"b2464",
"name":"talA",
"notes":{
"original_bigg_ids":[
"b2464"
]
}
},
{
"id":"b0008",
"name":"talB",
"notes":{
"original_bigg_ids":[
"b0008"
]
}
},
{
"id":"b0915",
"name":"lpxK",
"notes":{
"original_bigg_ids":[
"b0915"
]
}
},
{
"id":"b0166",
"name":"dapD",
"notes":{
"original_bigg_ids":[
"b0166"
]
}
},
{
"id":"b3772",
"name":"ilvA",
"notes":{
"original_bigg_ids":[
"b3772"
]
}
},
{
"id":"b3117",
"name":"tdcB",
"notes":{
"original_bigg_ids":[
"b3117"
]
}
},
{
"id":"b0004",
"name":"thrC",
"notes":{
"original_bigg_ids":[
"b0004"
]
}
},
{
"id":"b3990",
"name":"thiH",
"notes":{
"original_bigg_ids":[
"b3990"
]
}
},
{
"id":"b0423",
"name":"thiI",
"notes":{
"original_bigg_ids":[
"b0423"
]
}
},
{
"id":"b4407",
"name":"thiS",
"notes":{
"original_bigg_ids":[
"b4407"
]
}
},
{
"id":"b3992",
"name":"thiF",
"notes":{
"original_bigg_ids":[
"b3992"
]
}
},
{
"id":"b2935",
"name":"tktA",
"notes":{
"original_bigg_ids":[
"b2935"
]
}
},
{
"id":"b2465",
"name":"tktB",
"notes":{
"original_bigg_ids":[
"b2465"
]
}
},
{
"id":"b2827",
"name":"thyA",
"notes":{
"original_bigg_ids":[
"b2827"
]
}
},
{
"id":"b0417",
"name":"thiL",
"notes":{
"original_bigg_ids":[
"b0417"
]
}
},
{
"id":"b3993",
"name":"thiE",
"notes":{
"original_bigg_ids":[
"b3993"
]
}
},
{
"id":"b3919",
"name":"tpiA",
"notes":{
"original_bigg_ids":[
"b3919"
]
}
},
{
"id":"b3708",
"name":"tnaA",
"notes":{
"original_bigg_ids":[
"b3708"
]
}
},
{
"id":"b1261",
"name":"trpB",
"notes":{
"original_bigg_ids":[
"b1261"
]
}
},
{
"id":"b1260",
"name":"trpA",
"notes":{
"original_bigg_ids":[
"b1260"
]
}
},
{
"id":"b0509",
"name":"glxR",
"notes":{
"original_bigg_ids":[
"b0509"
]
}
},
{
"id":"b3125",
"name":"garR",
"notes":{
"original_bigg_ids":[
"b3125"
]
}
},
{
"id":"b3991",
"name":"thiG",
"notes":{
"original_bigg_ids":[
"b3991"
]
}
},
{
"id":"b0179",
"name":"lpxD",
"notes":{
"original_bigg_ids":[
"b0179"
]
}
},
{
"id":"b0085",
"name":"murE",
"notes":{
"original_bigg_ids":[
"b0085"
]
}
},
{
"id":"b0181",
"name":"lpxA",
"notes":{
"original_bigg_ids":[
"b0181"
]
}
},
{
"id":"b3189",
"name":"murA",
"notes":{
"original_bigg_ids":[
"b3189"
]
}
},
{
"id":"b0090",
"name":"murG",
"notes":{
"original_bigg_ids":[
"b0090"
]
}
},
{
"id":"b0088",
"name":"murD",
"notes":{
"original_bigg_ids":[
"b0088"
]
}
},
{
"id":"b0091",
"name":"murC",
"notes":{
"original_bigg_ids":[
"b0091"
]
}
},
{
"id":"b3972",
"name":"murB",
"notes":{
"original_bigg_ids":[
"b3972"
]
}
},
{
"id":"b1278",
"name":"pgpB",
"notes":{
"original_bigg_ids":[
"b1278"
]
}
},
{
"id":"b3057",
"name":"bacA",
"notes":{
"original_bigg_ids":[
"b3057"
]
}
},
{
"id":"b0841",
"name":"ybjG",
"notes":{
"original_bigg_ids":[
"b0841"
]
}
},
{
"id":"b0174",
"name":"ispU",
"notes":{
"original_bigg_ids":[
"b0174"
]
}
},
{
"id":"b0086",
"name":"murF",
"notes":{
"original_bigg_ids":[
"b0086"
]
}
},
{
"id":"b0096",
"name":"lpxC",
"notes":{
"original_bigg_ids":[
"b0096"
]
}
},
{
"id":"b0171",
"name":"pyrH",
"notes":{
"original_bigg_ids":[
"b0171"
]
}
},
{
"id":"b3803",
"name":"hemX",
"notes":{
"original_bigg_ids":[
"b3803"
]
}
},
{
"id":"b3804",
"name":"hemD",
"notes":{
"original_bigg_ids":[
"b3804"
]
}
},
{
"id":"b3997",
"name":"hemE",
"notes":{
"original_bigg_ids":[
"b3997"
]
}
},
{
"id":"b0524",
"name":"lpxH",
"notes":{
"original_bigg_ids":[
"b0524"
]
}
},
{
"id":"b3572",
"name":"avtA",
"notes":{
"original_bigg_ids":[
"b3572"
]
}
}
],
"id":"ECC2",
"name":"EColiCore2 model from H\u00e4dicke and Klamt (2017) in BiGG",
"compartments":{
"c":"",
"e":"",
"p":""
},
"version":"1"
}
