# Supplementary material for: OptCouple: Joint simulation of gene knockouts, insertions and medium modifications for prediction of growth-coupled strain designs
Source: Metab Eng Commun. 2019 Mar 16;8:e00087. doi: 10.1016/j.mec.2019.e00087 (PMC6431744; doi:10.1016/j.mec.2019.e00087)
Supplement: Multimedia component 1 [file mmc1.zip › Revised Supplementary/20180518_1153__iJO1366__EX_ppa_c__solution_pool_all.csv]

number	objective	growth_coupling_slope	target_flux_(EX_ppa_c)	growth_rate	growth_without_target	knockout	knockin	medium_addition
0	3.5189858330727515	0.5258449575093399	1.85044095586811	3.518985548722819	-2.843499324889365e-07	['AKGDH', 'HCO3E', 'MCITL2']	['PPYRDC', 'LO', 'PPCOACm']	['ADD_phe__L_c']
1	3.518985548723111	0.5258449999998529	1.8504409558677868	3.518985548723111	0.0	['GLXCL', 'HCO3E', 'MCITL2']	['PPYRDC', 'LO', 'PPCOACm']	['ADD_phe__L_c']
2	3.518985548723111	0.5258449999998512	1.850440955867781	3.518985548723111	0.0	['G5SD', 'HCO3E', 'MCITL2']	['PPYRDC', 'LO', 'PPCOACm']	['ADD_phe__L_c']
3	3.518985548722897	0.5258449999999611	1.850440955868055	3.518985548722897	0.0	['HCO3E', 'MCITL2', 'MTRPOX']	['PPYRDC', 'LO', 'PPCOACm']	['ADD_phe__L_c']
4	3.5189855487228683	0.5258449999999718	1.8504409558680774	3.5189855487228683	0.0	['ENO', 'HCO3E', 'MCITL2']	['PPYRDC', 'LO', 'PPCOACm']	['ADD_phe__L_c']
5	3.5189855487228665	0.5258449999999745	1.8504409558680859	3.5189855487228665	0.0	['F6PA', 'HCO3E', 'MCITL2']	['PPYRDC', 'LO', 'PPCOACm']	['ADD_phe__L_c']
6	3.5189855487228487	0.525844999999964	1.8504409558680397	3.5189855487228487	0.0	['HCO3E', 'MCITL2', 'SERD_L']	['PPYRDC', 'CATp', 'PPCOACm']	['ADD_phe__L_c']
7	3.518985548722835	0.5258449999999729	1.8504409558680637	3.518985548722835	0.0	['HCO3E', 'MCITL2', 'PSERT']	['PPYRDC', 'PPPGOm', 'PPCOACm']	['ADD_phe__L_c']
8	3.5189855487228323	0.5258449999999758	1.8504409558680728	3.5189855487228323	0.0	['HCO3E', 'HCYSMT2', 'MCITL2']	['PPYRDC', 'LO', 'PPCOACm']	['ADD_phe__L_c']
9	3.5189855487228305	0.5258449999999836	1.8504409558680992	3.5189855487228305	0.0	['DHBS', 'HCO3E', 'MCITD']	['PPYRDC', 'LO', 'PPCOACm']	['ADD_phe__L_c']
10	3.5189855487228305	0.5258449999999829	1.8504409558680968	3.5189855487228305	0.0	['HCO3E', 'MCITL2', 'PGCD']	['PPYRDC', 'LO', 'PPCOACm']	['ADD_phe__L_c']
11	3.5189855487228305	0.5258449999999892	1.850440955868119	3.5189855487228305	0.0	['CAT', 'HCO3E', 'MCITL2']	['PPYRDC', 'LO', 'PPCOACm']	['ADD_phe__L_c']
12	3.518985548722829	0.5258449999999864	1.850440955868108	3.518985548722829	0.0	['HCO3E', 'MCITL2', 'PPA']	['PPYRDC', 'LO', 'PPCOACm']	['ADD_phe__L_c']
13	3.5189855487228283	0.5258449999999841	1.8504409558680996	3.5189855487228283	0.0	['HCO3E', 'MCITL2', 'NDPK1']	['PPYRDC', 'LO', 'PPCOACm']	['ADD_phe__L_c']
14	3.5189855487228283	0.5258449999999868	1.8504409558681092	3.5189855487228283	0.0	['DMPPS', 'HCO3E', 'MCITL2']	['PPYRDC', 'LO', 'PPCOACm']	['ADD_phe__L_c']
15	3.5189855487228274	0.5258449999999913	1.8504409558681247	3.5189855487228274	0.0	['HCO3E', 'I2FE2SS', 'MCITL2']	['PPYRDC', 'LO', 'PPCOACm']	['ADD_phe__L_c']
16	3.5189855487228248	0.5258449999999879	1.8504409558681114	3.5189855487228248	0.0	['HCO3E', 'MCITL2', 'NADH17pp']	['PPYRDC', 'LO', 'PPCOACm']	['ADD_phe__L_c']
17	3.5189855487228243	0.5258449999999883	1.8504409558681125	3.5189855487228243	0.0	['G3PSabcpp', 'HCO3E', 'MCITL2']	['PPYRDC', 'LO', 'PPCOACm']	['ADD_phe__L_c']
18	3.518985548722824	0.5258449999999892	1.8504409558681154	3.518985548722824	0.0	['CYTBO3_4pp', 'HCO3E', 'MCITL2']	['PPYRDC', 'LO', 'PPCOACm']	['ADD_phe__L_c']
19	3.5189855487228234	0.525844999999984	1.850440955868097	3.5189855487228234	0.0	['G3PSabcpp', 'HCO3E', 'MCITL2']	['PPYRDC', 'NADHPO', 'PPCOACm']	['ADD_phe__L_c']
20	3.518985548722823	0.5258449999999886	1.8504409558681125	3.518985548722823	0.0	['HCO3E', 'MCITL2', 'PUNP6']	['PPYRDC', 'LO', 'PPCOACm']	['ADD_phe__L_c']
21	3.5189855487228225	0.5258449999999893	1.850440955868115	3.5189855487228225	0.0	['ALDD2y', 'HCO3E', 'MCITL2']	['PPYRDC', 'LO', 'PPCOACm']	['ADD_phe__L_c']
22	3.5189855487228203	0.5258449999999905	1.8504409558681179	3.5189855487228203	0.0	['ATPS4rpp', 'HCO3E', 'MCITL2']	['PPYRDC', 'LO', 'PPCOACm']	['ADD_phe__L_c']
23	3.518985548722819	0.5258449999999883	1.8504409558681099	3.518985548722819	0.0	['HCO3E', 'MCITL2', 'THRt4pp']	['PPYRDC', 'LO', 'PPCOACm']	['ADD_phe__L_c']
24	3.518985548722819	0.525844999999976	1.8504409558680663	3.518985548722819	0.0	['HCO3E', 'MCITL2', 'PYDAMK']	['PPYRDC', 'LO', 'PPCOACm']	['ADD_phe__L_c']
25	3.518985548722818	0.5258449999999911	1.850440955868119	3.518985548722818	0.0	['HCO3E', 'MCITL2', 'PSP_L']	['PPYRDC', 'MEHLER', 'PPCOACm']	['ADD_phe__L_c']
26	3.518985548722818	0.5258449999999901	1.8504409558681156	3.518985548722818	0.0	['HCO3E', 'LEUt2rpp', 'MCITL2']	['PPYRDC', 'MEHLER', 'PPCOACm']	['ADD_phe__L_c']
27	3.518985548722818	0.5258449999999933	1.8504409558681267	3.518985548722818	0.0	['HCO3E', 'MCITL2', 'PPCK']	['PPYRDC', 'CATp', 'PPCOACm']	['ADD_phe__L_c']
28	3.5189855487228177	0.5258449999999762	1.8504409558680663	3.5189855487228177	0.0	['3HAD160', 'HCO3E', 'MCITL2']	['PPYRDC', 'LO', 'PPCOACm']	['ADD_phe__L_c']
29	3.518985548722817	0.5258449999999929	1.850440955868125	3.518985548722817	0.0	['CBLAT', 'HCO3E', 'MCITL2']	['PPYRDC', 'NADHPO', 'PPCOACm']	['ADD_phe__L_c']
30	3.518985548722817	0.5258449999999927	1.850440955868124	3.518985548722817	0.0	['AKGDH', 'HCO3E', 'MCITL2']	['PPYRDC', 'PPCOACm', 'NTRIR2y']	['ADD_phe__L_c']
31	3.518985548722817	0.5258449999999921	1.850440955868122	3.518985548722817	0.0	['CYSDS', 'HCO3E', 'MCITL2']	['PPYRDC', 'LO', 'PPCOACm']	['ADD_phe__L_c']
32	3.518985548722817	0.5258449999999958	1.8504409558681352	3.518985548722817	0.0	['ASPO3', 'HCO3E', 'MCITL2']	['PPYRDC', 'LO', 'PPCOACm']	['ADD_phe__L_c']
33	3.5189855487228168	0.5258449999999951	1.8504409558681323	3.5189855487228168	0.0	['HCO3E', 'MCITL2', 'PPM2']	['PPYRDC', 'LO', 'PPCOACm']	['ADD_phe__L_c']
34	3.5189855487228163	0.525844999999995	1.8504409558681316	3.5189855487228163	0.0	['HCO3E', 'MCITL2', 'OMBZLM']	['PPYRDC', 'LO', 'PPCOACm']	['ADD_phe__L_c']
35	3.5189855487228163	0.5258449999999906	1.850440955868116	3.5189855487228163	0.0	['GALUi', 'HCO3E', 'MCITL2']	['PPYRDC', 'LO', 'PPCOACm']	['ADD_phe__L_c']
36	3.5189855487228163	0.5258449999999938	1.8504409558681274	3.5189855487228163	0.0	['HCO3E', 'MCITL2', 'NTPP9']	['PPYRDC', 'MEHLER', 'PPCOACm']	['ADD_phe__L_c']
37	3.518985548722816	0.5258449999999936	1.8504409558681265	3.518985548722816	0.0	['ECOAH8', 'HCO3E', 'MICITDr']	['PPYRDC', 'ETOHMO', 'PPCOACm']	['ADD_phe__L_c']
38	3.518985548722816	0.5258449999999952	1.8504409558681325	3.518985548722816	0.0	['HCO3E', 'MCITL2', 'MLTP2']	['PPYRDC', 'LO', 'PPCOACm']	['ADD_phe__L_c']
39	3.518985548722815	0.5258449999999959	1.850440955868134	3.518985548722815	0.0	['HCO3E', 'MCITL2', 'SERASr']	['PPYRDC', 'MEHLER', 'PPCOACm']	['ADD_phe__L_c']
40	3.518985548722815	0.5258450000000582	1.8504409558683532	3.518985548722815	0.0	['HCO3E', 'MCITL2', 'NDPK8']	['PPYRDC', 'CATp', 'PPCOACm']	['ADD_phe__L_c']
41	3.518985548722815	0.5258449999999448	1.8504409558679547	3.518985548722815	0.0	['ADNt2pp_copy2', 'HCO3E', 'MCITL2']	['PPYRDC', 'LO', 'PPCOACm']	['ADD_phe__L_c']
42	3.518985548722814	0.5258449999999962	1.8504409558681347	3.518985548722814	0.0	['GALUi', 'HCO3E', 'MCITL2']	['PPYRDC', 'NADHPO', 'PPCOACm']	['ADD_phe__L_c']
43	3.518985548722814	0.5258449999999972	1.8504409558681385	3.518985548722814	0.0	['HCO3E', 'MCITL2', 'THRt2rpp']	['PPYRDC', 'LO', 'PPCOACm']	['ADD_phe__L_c']
44	3.518985548722813	0.5258449999999936	1.8504409558681252	3.518985548722813	0.0	['AGM4PApp', 'HCO3E', 'MCITL2']	['PPYRDC', 'MEHLER', 'PPCOACm']	['ADD_phe__L_c']
45	3.518985548722813	0.5258449999999931	1.8504409558681234	3.518985548722813	0.0	['FADRx', 'HCO3E', 'MCITL2']	['PPYRDC', 'LO', 'PPCOACm']	['ADD_phe__L_c']
46	3.5189855487228128	0.5258449999999922	1.8504409558681203	3.5189855487228128	0.0	['HCO3E', 'MICITDr', 'VALt2rpp']	['PPYRDC', 'NADHPO', 'PPCOACm']	['ADD_phe__L_c']
47	3.5189855487228128	0.5258449999999939	1.850440955868126	3.5189855487228128	0.0	['HCO3E', 'MCITL2', 'PGMT']	['PPYRDC', 'CATp', 'PPCOACm']	['ADD_phe__L_c']
48	3.5189855487228128	0.5258449999999947	1.8504409558681287	3.5189855487228128	0.0	['3HAD120', 'HCO3E', 'MICITDr']	['PPYRDC', 'LO', 'PPCOACm']	['ADD_phe__L_c']
49	3.5189855487228123	0.5258449999999963	1.8504409558681343	3.5189855487228123	0.0	['HCO3E', 'MCITL2', 'NDPK7']	['PPYRDC', 'NADHPO', 'PPCOACm']	['ADD_phe__L_c']
50	3.5189855487228123	0.5258449999999982	1.8504409558681412	3.5189855487228123	0.0	['AKGDH', 'HCO3E', 'MCITL2']	['POX2', 'PPYRDC', 'PPCOACm']	['ADD_phe__L_c']
51	3.518985548722812	0.5258449999999959	1.8504409558681325	3.518985548722812	0.0	['HCO3E', 'ILEt2rpp', 'MCITL2']	['PPYRDC', 'LO', 'PPCOACm']	['ADD_phe__L_c']
52	3.518985548722812	0.5258450000000028	1.850440955868157	3.518985548722812	0.0	['HCO3E', 'MCITL2', 'POR5']	['PPYRDC', 'LO', 'PPCOACm']	['ADD_phe__L_c']
53	3.518985548722812	0.5258449999999958	1.850440955868132	3.518985548722812	0.0	['HCO3E', 'Kt2pp', 'MCITL2']	['PPYRDC', 'LO', 'PPCOACm']	['ADD_phe__L_c']
54	3.518985548722812	0.5258449999999968	1.8504409558681356	3.518985548722812	0.0	['CSND', 'HCO3E', 'MCITL2']	['PPYRDC', 'LO', 'PPCOACm']	['ADD_phe__L_c']
55	3.518985548722812	0.5258449999999967	1.8504409558681352	3.518985548722812	0.0	['HCO3E', 'LALALGLUtpp', 'MCITL2']	['PPYRDC', 'CATp', 'PPCOACm']	['ADD_phe__L_c']
56	3.5189855487228114	0.5258449999999985	1.8504409558681414	3.5189855487228114	0.0	['HCO3E', 'MCITL2', 'VALabcpp']	['PPYRDC', 'LO', 'PPCOACm']	['ADD_phe__L_c']
57	3.5189855487228106	0.5258449999999982	1.85044095586814	3.5189855487228106	0.0	['GLYAT', 'HCO3E', 'MCITL2']	['PPYRDC', 'NADHPO', 'PPCOACm']	['ADD_phe__L_c']
58	3.5189855487228106	0.5258449999999963	1.8504409558681334	3.5189855487228106	0.0	['CAT', 'HCO3E', 'MCITL2']	['PPYRDC', 'PPPGOm', 'PPCOACm']	['ADD_phe__L_c']
59	3.5189855487228106	0.5258449999999962	1.850440955868133	3.5189855487228106	0.0	['CYTK1', 'HCO3E', 'MCITL2']	['PPYRDC', 'LO', 'PPCOACm']	['ADD_phe__L_c']
60	3.51898554872281	0.5258450000000005	1.8504409558681478	3.51898554872281	0.0	['G3PAT160', 'HCO3E', 'MCITL2']	['PPYRDC', 'CATp', 'PPCOACm']	['ADD_phe__L_c']
61	3.51898554872281	0.5258449999999963	1.8504409558681334	3.51898554872281	0.0	['HCO3E', 'MCITS', 'XAND']	['PPYRDC', 'NADHPO', 'PPCOACm']	['ADD_phe__L_c']
62	3.5189855487228097	0.5258450000000005	1.8504409558681476	3.5189855487228097	0.0	['HCO3E', 'MCITL2', 'NTD12']	['PPYRDC', 'CATp', 'PPCOACm']	['ADD_phe__L_c']
63	3.518985548722809	0.5258450000000003	1.8504409558681467	3.518985548722809	0.0	['HCO3E', 'IMPD', 'MCITL2']	['PPYRDC', 'MEHLER', 'PPCOACm']	['ADD_phe__L_c']
64	3.5189855487228088	0.5258449999999977	1.8504409558681374	3.5189855487228088	0.0	['GLYAT', 'HCO3E', 'MCITL2']	['PPYRDC', 'CATp', 'PPCOACm']	['ADD_phe__L_c']
65	3.5189855487228083	0.5258450000000036	1.8504409558681576	3.5189855487228083	0.0	['HCO3E', 'I4FE4ST', 'MCITL2']	['PPYRDC', 'LO', 'PPCOACm']	['ADD_phe__L_c']
66	3.5189855487228083	0.5258450000000001	1.8504409558681456	3.5189855487228083	0.0	['ACALD', 'HCO3E', 'MCITL2']	['PPYRDC', 'LO', 'PPCOACm']	['ADD_phe__L_c']
67	3.518985548722808	0.52584500000001	1.85044095586818	3.518985548722808	0.0	['HCO3E', 'MCITL2', 'TRPS2']	['PPYRDC', 'NADHPO', 'PPCOACm']	['ADD_phe__L_c']
68	3.518985548722808	0.5258450000000017	1.850440955868151	3.518985548722808	0.0	['HCO3E', 'MCITL2', 'PGMT']	['PPYRDC', 'MEHLER', 'PPCOACm']	['ADD_phe__L_c']
69	3.5189855487228074	0.5258450000000001	1.8504409558681452	3.5189855487228074	0.0	['HCO3E', 'MCITL2', 'PSP_L']	['POX2', 'PPYRDC', 'PPCOACm']	['ADD_phe__L_c']
70	3.5189855487228074	0.5258449999999967	1.850440955868133	3.5189855487228074	0.0	['HCO3E', 'MCITL2', 'PUNP6']	['PPYRDC', 'CATp', 'PPCOACm']	['ADD_phe__L_c']
71	3.518985548722807	0.5258449999999999	1.850440955868144	3.518985548722807	0.0	['ENO', 'HCO3E', 'MCITL2']	['PPYRDC', 'MEHLER', 'PPCOACm']	['ADD_phe__L_c']
72	3.518985548722807	0.5258450000000012	1.8504409558681487	3.518985548722807	0.0	['HCO3E', 'MCITL2', 'METSOXR2']	['PPYRDC', 'LO', 'PPCOACm']	['ADD_phe__L_c']
73	3.5189855487228066	0.5258450000000007	1.8504409558681465	3.5189855487228066	0.0	['HCO3E', 'MCITL2', 'THRA']	['PPYRDC', 'NADHPO', 'PPCOACm']	['ADD_phe__L_c']
74	3.5189855487228066	0.5258449999999996	1.8504409558681425	3.5189855487228066	0.0	['CYSSADS', 'HCO3E', 'MCITL2']	['PPYRDC', 'LO', 'PPCOACm']	['ADD_phe__L_c']
75	3.518985548722806	0.5258449999999997	1.8504409558681427	3.518985548722806	0.0	['G6PDH2r', 'HCO3E', 'MCITL2']	['PPYRDC', 'LO', 'PPCOACm']	['ADD_phe__L_c']
76	3.518985548722806	0.5258450000000032	1.8504409558681552	3.518985548722806	0.0	['HCO3E', 'MCITL2', 'NADH17pp']	['PPYRDC', 'PPPGOm', 'PPCOACm']	['ADD_phe__L_c']
77	3.518985548722806	0.5258450000000038	1.8504409558681574	3.518985548722806	0.0	['HCO3E', 'MCITL2', 'RNTR4c2']	['PPYRDC', 'LO', 'PPCOACm']	['ADD_phe__L_c']
78	3.5189855487228052	0.5258449999999998	1.8504409558681427	3.5189855487228052	0.0	['HCO3E', 'MCITS', 'TAUDO']	['PPYRDC', 'CATp', 'PPCOACm']	['ADD_phe__L_c']
79	3.5189855487228052	0.5258450000000023	1.8504409558681516	3.5189855487228052	0.0	['HCO3E', 'MCITL2', 'ULA4NFT']	['PPYRDC', 'NADHPO', 'PPCOACm']	['ADD_phe__L_c']
80	3.518985548722805	0.5258450000000024	1.8504409558681518	3.518985548722805	0.0	['HCO3E', 'MCITL2', 'PGCD']	['PPYRDC', 'MEHLER', 'PPCOACm']	['ADD_phe__L_c']
81	3.518985548722805	0.5258450000000009	1.8504409558681463	3.518985548722805	0.0	['HCO3E', 'MCITL2', 'PSP_L']	['PPYRDC', 'LO', 'PPCOACm']	['ADD_phe__L_c']
82	3.518985548722805	0.525845000000003	1.850440955868154	3.518985548722805	0.0	['G6PDH2r', 'HCO3E', 'MCITL2']	['PPYRDC', 'MEHLER', 'PPCOACm']	['ADD_phe__L_c']
83	3.518985548722805	0.5258450000000054	1.8504409558681625	3.518985548722805	0.0	['HACD8', 'HCO3E', 'MCITL2']	['PPYRDC', 'LO', 'PPCOACm']	['ADD_phe__L_c']
84	3.518985548722805	0.5258450000000015	1.8504409558681483	3.518985548722805	0.0	['HCO3E', 'MCITL2', 'XPPT']	['PPYRDC', 'LO', 'PPCOACm']	['ADD_phe__L_c']
85	3.518985548722804	0.5258450000000056	1.8504409558681623	3.518985548722804	0.0	['HCO3E', 'MCITL2', 'PTHRpp']	['PPYRDC', 'LO', 'PPCOACm']	['ADD_phe__L_c']
86	3.518985548722804	0.5258450000000057	1.8504409558681627	3.518985548722804	0.0	['HCO3E', 'IPDDI', 'MCITL2']	['PPYRDC', 'LO', 'PPCOACm']	['ADD_phe__L_c']
87	3.518985548722804	0.5258450000000028	1.8504409558681525	3.518985548722804	0.0	['HCO3E', 'MCITL2', 'PFK']	['PPYRDC', 'LO', 'PPCOACm']	['ADD_phe__L_c']
88	3.5189855487228034	0.5258449999999802	1.8504409558680732	3.5189855487228034	0.0	['HCO3E', 'MCITL2', 'NDPK7']	['PPYRDC', 'LO', 'PPCOACm']	['ADD_phe__L_c']
89	3.5189855487228034	0.5258450000000036	1.8504409558681552	3.5189855487228034	0.0	['FACOAE180', 'HCO3E', 'MCITL2']	['PPYRDC', 'CATp', 'PPCOACm']	['ADD_phe__L_c']
90	3.518985548722803	0.5258450000000033	1.8504409558681543	3.518985548722803	0.0	['HCO3E', 'MCITL2', 'TRPS1']	['PPYRDC', 'CATp', 'PPCOACm']	['ADD_phe__L_c']
91	3.518985548722803	0.5258450000000011	1.8504409558681463	3.518985548722803	0.0	['ALATA_L', 'HCO3E', 'MCITL2']	['PPYRDC', 'MEHLER', 'PPCOACm']	['ADD_phe__L_c']
92	3.5189855487228026	0.525844999999994	1.850440955868121	3.5189855487228026	0.0	['FACOAL141t2pp', 'HCO3E', 'MCITS']	['PPYRDC', 'NADHPO', 'PPCOACm']	['ADD_phe__L_c']
93	3.5189855487228026	0.5258449999999996	1.8504409558681405	3.5189855487228026	0.0	['AKGDH', 'HCO3E', 'MCITL2']	['PPYRDC', 'MEHLER', 'PPCOACm']	['ADD_phe__L_c']
94	3.5189855487228026	0.5258450000000021	1.8504409558681496	3.5189855487228026	0.0	['DAGK160', 'HCO3E', 'MCITL2']	['PPYRDC', 'MEHLER', 'PPCOACm']	['ADD_phe__L_c']
95	3.5189855487228026	0.5258450000000007	1.8504409558681445	3.5189855487228026	0.0	['HCO3E', 'MCITL2', 'ZN2tpp']	['PPYRDC', 'MEHLER', 'PPCOACm']	['ADD_phe__L_c']
96	3.5189855487228026	0.5258450000000051	1.8504409558681603	3.5189855487228026	0.0	['HCO3E', 'MCITL2', 'SERD_L']	['PPYRDC', 'LO', 'PPCOACm']	['ADD_phe__L_c']
97	3.5189855487228026	0.5258450000000007	1.8504409558681445	3.5189855487228026	0.0	['HCO3E', 'MCITL2', 'THRt4pp']	['PPYRDC', 'MEHLER', 'PPCOACm']	['ADD_phe__L_c']
98	3.518985548722802	0.525845000000002	1.850440955868149	3.518985548722802	0.0	['AGM4PApp', 'HCO3E', 'MCITL2']	['PPYRDC', 'PYDXO', 'PPCOACm']	['ADD_phe__L_c']
99	3.518985548722802	0.5258450000000008	1.8504409558681445	3.518985548722802	0.0	['HCO3E', 'MCITL2', 'PNTOt4pp']	['PPYRDC', 'NADHPO', 'PPCOACm']	['ADD_phe__L_c']
100	3.5189855487228017	0.5258450000000059	1.8504409558681625	3.5189855487228017	0.0	['HCO3E', 'MCITL2', 'NDPK8']	['PPYRDC', 'LO', 'PPCOACm']	['ADD_phe__L_c']
101	3.5189855487228012	0.5258450000000043	1.8504409558681567	3.5189855487228012	0.0	['DAGK161', 'HCO3E', 'MCITL2']	['PPYRDC', 'LO', 'PPCOACm']	['ADD_phe__L_c']
102	3.518985548722801	0.5258450000000027	1.8504409558681507	3.518985548722801	0.0	['CTECOAI8', 'HCO3E', 'MCITL2']	['PPYRDC', 'LO', 'PPCOACm']	['ADD_phe__L_c']
103	3.518985548722801	0.5258450000000059	1.850440955868162	3.518985548722801	0.0	['AKGDH', 'HCO3E', 'MCITL2']	['PPYRDC', 'PYDXO', 'PPCOACm']	['ADD_phe__L_c']
104	3.518985548722801	0.5258449999999987	1.8504409558681365	3.518985548722801	0.0	['EDA', 'HCO3E', 'MCITL2']	['PPYRDC', 'LO', 'PPCOACm']	['ADD_phe__L_c']
105	3.5189855487228	0.5258450000000079	1.8504409558681685	3.5189855487228	0.0	['F6PA', 'HCO3E', 'MCITL2']	['PPYRDC', 'NADHPO', 'PPCOACm']	['ADD_phe__L_c']
106	3.5189855487228	0.5258450000000062	1.8504409558681625	3.5189855487228	0.0	['HCO3E', 'Kt2pp', 'MCITL2']	['PPYRDC', 'CATp', 'PPCOACm']	['ADD_phe__L_c']
107	3.5189855487227995	0.525845000000008	1.8504409558681687	3.5189855487227995	0.0	['HCO3E', 'MCITL2', 'PPCK']	['PPYRDC', 'LO', 'PPCOACm']	['ADD_phe__L_c']
108	3.5189855487227995	0.5258450000000067	1.8504409558681638	3.5189855487227995	0.0	['CPH4S', 'HCO3E', 'MCITL2']	['PPYRDC', 'LO', 'PPCOACm']	['ADD_phe__L_c']
109	3.5189855487227995	0.5258450000000039	1.8504409558681543	3.5189855487227995	0.0	['ASPO3', 'HCO3E', 'MCITL2']	['PPYRDC', 'CATp', 'PPCOACm']	['ADD_phe__L_c']
110	3.518985548722799	0.525845000000007	1.850440955868165	3.518985548722799	0.0	['AKGDH', 'HCO3E', 'MCITL2']	['PPYRDC', 'CATp', 'PPCOACm']	['ADD_phe__L_c']
111	3.518985548722799	0.5258450000000066	1.8504409558681632	3.518985548722799	0.0	['HCO3E', 'LEUTRS', 'MCITL2']	['PPYRDC', 'LO', 'PPCOACm']	['ADD_phe__L_c']
112	3.518985548722799	0.5258450000000072	1.8504409558681656	3.518985548722799	0.0	['HCO3E', 'MCITL2', 'NTD12']	['PPYRDC', 'LO', 'PPCOACm']	['ADD_phe__L_c']
113	3.5189855487227986	0.5258450000000068	1.850440955868164	3.5189855487227986	0.0	['HCO3E', 'MCITL2', 'TKT2']	['PPYRDC', 'LO', 'PPCOACm']	['ADD_phe__L_c']
114	3.5189855487227986	0.5258450000000062	1.850440955868162	3.5189855487227986	0.0	['HCO3E', 'MCITL2', 'THRA']	['PPYRDC', 'MEHLER', 'PPCOACm']	['ADD_phe__L_c']
115	3.518985548722798	0.5258450000000088	1.8504409558681707	3.518985548722798	0.0	['AKGDH', 'HCO3E', 'MCITL2']	['PPYRDC', 'PPPGOm', 'PPCOACm']	['ADD_phe__L_c']
116	3.518985548722798	0.525845000000015	1.8504409558681927	3.518985548722798	0.0	['AMPTASECG', 'HCO3E', 'MCITL2']	['PPYRDC', 'LO', 'PPCOACm']	['ADD_phe__L_c']
117	3.518985548722798	0.5258450000000036	1.8504409558681525	3.518985548722798	0.0	['CAT', 'HCO3E', 'MCITL2']	['PPYRDC', 'MEHLER', 'PPCOACm']	['ADD_phe__L_c']
118	3.518985548722798	0.5258450000000107	1.8504409558681771	3.518985548722798	0.0	['CYSDS', 'HCO3E', 'MCITL2']	['PPYRDC', 'CATp', 'PPCOACm']	['ADD_phe__L_c']
119	3.5189855487227972	0.5258450000000073	1.850440955868165	3.5189855487227972	0.0	['HCO3E', 'Kabcpp', 'MCITL2']	['PPYRDC', 'LO', 'PPCOACm']	['ADD_phe__L_c']
120	3.5189855487227972	0.525845000000007	1.850440955868164	3.5189855487227972	0.0	['HCO3E', 'LEUt2rpp', 'MCITL2']	['PPYRDC', 'CATp', 'PPCOACm']	['ADD_phe__L_c']
121	3.5189855487227963	0.5258450000000103	1.8504409558681751	3.5189855487227963	0.0	['AKGDH', 'HCO3E', 'MCITL2']	['PPYRDC', 'NADHPO', 'PPCOACm']	['ADD_phe__L_c']
122	3.5189855487227963	0.525845000000007	1.8504409558681636	3.5189855487227963	0.0	['ASPO3', 'HCO3E', 'MCITL2']	['PPYRDC', 'PYDXO', 'PPCOACm']	['ADD_phe__L_c']
123	3.518985548722796	0.5258450000000021	1.850440955868146	3.518985548722796	0.0	['HCO3E', 'MCITL2', 'S4FE4SR']	['PPYRDC', 'NADHPO', 'PPCOACm']	['ADD_phe__L_c']
124	3.5189855487227955	0.5258450000000108	1.8504409558681765	3.5189855487227955	0.0	['HCO3E', 'MCITL2', 'UPLA4FNT']	['PPYRDC', 'NADHPO', 'PPCOACm']	['ADD_phe__L_c']
125	3.5189855487227946	0.5258450000000079	1.8504409558681658	3.5189855487227946	0.0	['EDA', 'HCO3E', 'MCITL2']	['PPYRDC', 'MEHLER', 'PPCOACm']	['ADD_phe__L_c']
126	3.5189855487227946	0.5258450000000142	1.850440955868188	3.5189855487227946	0.0	['G3PSabcpp', 'HCO3E', 'MCITL2']	['PPYRDC', 'PPPGOm', 'PPCOACm']	['ADD_phe__L_c']
127	3.5189855487227946	0.5258450000000106	1.8504409558681751	3.5189855487227946	0.0	['HCO3E', 'MCITL2', 'PSP_L']	['PPYRDC', 'NADHPO', 'PPCOACm']	['ADD_phe__L_c']
128	3.518985548722794	0.5258450000000048	1.8504409558681545	3.518985548722794	0.0	['HCO3E', 'MCITL2', 'METabcpp']	['PPYRDC', 'MEHLER', 'PPCOACm']	['ADD_phe__L_c']
129	3.5189855487227937	0.5258450000000141	1.8504409558681871	3.5189855487227937	0.0	['HCO3E', 'MCITL2', 'PSERT']	['PPYRDC', 'LO', 'PPCOACm']	['ADD_phe__L_c']
130	3.5189855487227932	0.5258450000000102	1.8504409558681731	3.5189855487227932	0.0	['ECOAH8', 'HCO3E', 'MCITS']	['PPYRDC', 'LO', 'PPCOACm']	['ADD_phe__L_c']
131	3.5189855487227932	0.5258450000000117	1.8504409558681782	3.5189855487227932	0.0	['DHBD', 'HCO3E', 'MCITL2']	['PPYRDC', 'LO', 'PPCOACm']	['ADD_phe__L_c']
132	3.5189855487227932	0.525845000000013	1.850440955868183	3.5189855487227932	0.0	['ADK1', 'HCO3E', 'MCITL2']	['PPYRDC', 'CATp', 'PPCOACm']	['ADD_phe__L_c']
133	3.518985548722793	0.5258450000000101	1.8504409558681725	3.518985548722793	0.0	['ADK1', 'HCO3E', 'MCITL2']	['PPYRDC', 'PPCOACm', 'NTRIR2y']	['ADD_phe__L_c']
134	3.518985548722793	0.525845000000014	1.8504409558681862	3.518985548722793	0.0	['HCO3E', 'MCITL2', 'TAUDO']	['PPYRDC', 'LO', 'PPCOACm']	['ADD_phe__L_c']
135	3.5189855487227923	0.5258450000000168	1.8504409558681958	3.5189855487227923	0.0	['HCO3E', 'MCITL2', 'SHCHCS3']	['PPYRDC', 'LO', 'PPCOACm']	['ADD_phe__L_c']
136	3.518985548722792	0.525845000000011	1.8504409558681751	3.518985548722792	0.0	['GPDDA4', 'HCO3E', 'MCITL2']	['PPYRDC', 'MEHLER', 'PPCOACm']	['ADD_phe__L_c']
137	3.518985548722791	0.5258450000000114	1.8504409558681765	3.518985548722791	0.0	['CPPPGO2', 'HCO3E', 'MCITL2']	['PPYRDC', 'LO', 'PPCOACm']	['ADD_phe__L_c']
138	3.518985548722791	0.5258450000000109	1.8504409558681743	3.518985548722791	0.0	['ASPO3', 'HCO3E', 'MCITL2']	['PPYRDC', 'PPPGOm', 'PPCOACm']	['ADD_phe__L_c']
139	3.5189855487227906	0.5258450000000096	1.8504409558681694	3.5189855487227906	0.0	['FACOAL181t2pp', 'HCO3E', 'MCITL2']	['PPYRDC', 'CATp', 'PPCOACm']	['ADD_phe__L_c']
140	3.51898554872279	0.5258450000000029	1.8504409558681458	3.51898554872279	0.0	['HCO3E', 'MCITL2']	['PPYRDC', 'LO', 'PPCOACm']	['ADD_phe__L_c']
141	3.51898554872279	0.5258450000000077	1.8504409558681627	3.51898554872279	0.0	['ASPO3', 'HCO3E', 'MCITL2']	['PPYRDC', 'NADHPO', 'PPCOACm']	['ADD_phe__L_c']
142	3.5189855487227892	0.5258450000000083	1.8504409558681645	3.5189855487227892	0.0	['HCO3E', 'MCITL2', 'PSD141']	['PPYRDC', 'LO', 'PPCOACm']	['ADD_phe__L_c']
143	3.518985548722789	0.5258450000000152	1.8504409558681885	3.518985548722789	0.0	['HCO3E', 'ILEt2rpp', 'MCITL2']	['PPYRDC', 'NADHPO', 'PPCOACm']	['ADD_phe__L_c']
144	3.5189855487227883	0.5258450000000138	1.8504409558681831	3.5189855487227883	0.0	['CYSDS', 'HCO3E', 'MCITL2']	['PPYRDC', 'PYDXO', 'PPCOACm']	['ADD_phe__L_c']
145	3.518985548722788	0.5258450000000098	1.8504409558681687	3.518985548722788	0.0	['HCO3E', 'MCITL2', 'METSOXR2']	['PPYRDC', 'MEHLER', 'PPCOACm']	['ADD_phe__L_c']
146	3.518985548722786	0.5258450000000172	1.8504409558681942	3.518985548722786	0.0	['HCO3E', 'MCITL2', 'PTAr']	['PPYRDC', 'PPPGOm', 'PPCOACm']	['ADD_phe__L_c']
147	3.5189855487227852	0.5258450000000083	1.8504409558681623	3.5189855487227852	0.0	['ACKr', 'HCO3E', 'MCITL2']	['PPYRDC', 'LO', 'PPCOACm']	['ADD_phe__L_c']
148	3.518985548722785	0.5258450000000123	1.8504409558681763	3.518985548722785	0.0	['HCO3E', 'IPDDI', 'MCITL2']	['PPYRDC', 'MEHLER', 'PPCOACm']	['ADD_phe__L_c']
149	3.518985548722783	0.5258450000000223	1.8504409558682102	3.518985548722783	0.0	['FACOAL141t2pp', 'HCO3E', 'MICITDr']	['PPYRDC', 'LO', 'PPCOACm']	['ADD_phe__L_c']
150	3.518985548722781	0.5258450000000209	1.8504409558682042	3.518985548722781	0.0	['CYTBO3_4pp', 'HCO3E', 'MCITL2']	['PPYRDC', 'MEHLER', 'PPCOACm']	['ADD_phe__L_c']
151	3.5189855487227737	0.525845000000015	1.8504409558681798	3.5189855487227737	0.0	['HCO3E', 'LEUt2rpp', 'MCITL2']	['PPYRDC', 'LO', 'PPCOACm']	['ADD_phe__L_c']
152	3.5189855487227666	0.5258450000000228	1.8504409558682033	3.5189855487227666	0.0	['FECRMtonex', 'HCO3E', 'MCITL2']	['PPYRDC', 'LO', 'PPCOACm']	['ADD_phe__L_c']
153	3.5189855487227653	0.5258449999999875	1.8504409558680786	3.5189855487227653	0.0	['FACOAL181t2pp', 'HCO3E', 'MCITD']	['PPYRDC', 'PYDXO', 'PPCOACm']	['ADD_phe__L_c']
154	3.518985548722753	0.5258450000000487	1.8504409558682875	3.518985548722753	0.0	['FHL', 'HCO3E', 'MCITL2']	['PPYRDC', 'LO', 'PPCOACm']	['ADD_phe__L_c']
155	3.5189855487227404	0.5258450000000584	1.850440955868315	3.5189855487227404	0.0	['FACOAL181t2pp', 'HCO3E', 'MCITL2']	['PPYRDC', 'LO', 'PPCOACm']	['ADD_phe__L_c']
156	3.5189855487227364	0.5258450000000652	1.8504409558683368	3.5189855487227364	0.0	['3PEPTabcpp', 'HCO3E', 'MCITL2']	['PPYRDC', 'LO', 'PPCOACm']	['ADD_phe__L_c']
157	3.5189855487227133	0.5258450000000887	1.8504409558684074	3.5189855487227133	0.0	['HCO3E', 'MCITL2', 'PAPSR']	['PPYRDC', 'LO', 'PPCOACm']	['ADD_phe__L_c']
158	3.518985548722656	0.5258450000000848	1.8504409558683637	3.5189855487226587	2.6645352591003757e-15	['HCO3E', 'MCITL2', 'PDH']	['PPYRDC', 'LO', 'PPCOACm']	['ADD_phe__L_c']
159	3.518985548722608	0.5258450000000957	1.8504409558683768	3.518985548722608	0.0	['HCO3E', 'MCITL2', 'PGM']	['PPYRDC', 'LO', 'PPCOACm']	['ADD_phe__L_c']
160	3.5189855487225623	0.5258450000001124	1.8504409558684112	3.5189855487225623	0.0	['DUTPDP', 'HCO3E', 'MCITL2']	['PPYRDC', 'LO', 'PPCOACm']	['ADD_phe__L_c']
161	3.5189855486576436	0.5258450000000555	1.850440955834074	3.5189855486576462	2.6645352591003757e-15	['AGDC', 'HCO3E', 'MCITD']	['PPYRDC', 'NADHPO', 'PPCOACm']	['ADD_phe__L_c']
162	3.518985548657627	0.5258449999999933	1.8504409558338466	3.518985548657627	0.0	['HCO3E', 'MCITL2']	['PPYRDC', 'PYDXO', 'PPCOACm']	['ADD_phe__L_c']
163	3.5189855486576094	0.5258450000000283	1.8504409558339603	3.518985548657612	2.6645352591003757e-15	['EAR120y', 'HCO3E', 'MCITL2']	['PPYRDC', 'NADHPO', 'PPCOACm']	['ADD_phe__L_c']
164	3.5189855486575836	0.5258450000000294	1.8504409558339507	3.5189855486575836	0.0	['ECOAH8', 'HCO3E', 'MCITL2']	['PPYRDC', 'NADHPO', 'PPCOACm']	['ADD_phe__L_c']
165	3.446875227566331	0.44801499999999933	1.5442518050781275	3.4468752275663337	2.6645352591003757e-15	['CAT', 'HCO3E', 'MCITL2']	['PPYRDC', 'FAS181', 'PPCOACm']	['ADD_phe__L_c']
166	3.4468752275663253	0.4480150000000058	1.5442518050781473	3.4468752275663253	0.0	['HCO3E', 'MCITL2', 'THRabcpp']	['PPYRDC', 'PPCOACm', 'FAS161']	['ADD_phe__L_c']
167	3.4468752275661743	0.4480150000000687	1.5442518050782965	3.446875227566177	2.6645352591003757e-15	['HCO3E', 'MCITL2', 'METabcpp']	['PPYRDC', 'PPCOACm', 'FAS161']	['ADD_phe__L_c']
168	3.446875227524877	0.44801499999995104	1.544251805059389	3.446875227524877	0.0	['HCO3E', 'MCITL2', 'UAG2E']	['PPYRDC', 'PPCOACm', 'FAS161']	['ADD_phe__L_c']
169	3.345252878202918	0.5258449999999977	1.7590844997386057	3.345252878202918	0.0	['ACKr', 'HCO3E', 'MCITL2']	['PPYRDC', 'AKO', 'PPCOACm']	['ADD_phe__L_c']
170	0.4654287615440369	71.92264365882862	33.47486696510168	0.7435053029045757	0.27807654136053883	['ACKr', 'AKGDH', 'ATPS4rpp']	['ME1m', 'PPYRDC', 'PPCOACm']	['ADD_phe__L_c']
171	0.46133924413765315	71.92264365712596	33.18073806116026	0.7394157854878297	0.27807654135017656	['ACKr', 'AKGDH', 'ATPS4rpp']	['PPYRDC', 'AKO', 'PPCOACm']	['ADD_phe__L_c']
172	0.42663204961665924	94.53027793815616	40.32964622758803	0.7067527896769452	0.280120740060286	['ACKr', 'ATPS4rpp', 'SUCOAS']	['PPYRDC', 'AKO', 'LO']	['ADD_phe__L_c']
173	0.423413480561082	94.70752740806556	40.10044381518311	0.7035342205728901	0.28012074001180803	['ACKr', 'ATPS4rpp', 'SUCOAS']	['PPYRDC', 'AKO', 'CATp']	['ADD_phe__L_c']
174	0.42341348054407524	94.70752741147905	40.100443815017755	0.703534220571392	0.2801207400273168	['ACKr', 'ATPS4rpp', 'SUCOAS']	['PPYRDC', 'AKO', 'MEHLER']	['ADD_phe__L_c']
175	0.42341348052863925	94.70752741532317	40.1004438151835	0.7035342205730091	0.2801207400443698	['ACKr', 'ATPS4rpp', 'SUCOAS']	['PPYRDC', 'AKO', 'NADHPO']	['ADD_phe__L_c']
176	0.35039578359915186	99.60356642755922	34.900669707654785	0.6305165236169207	0.2801207400177688	['ACKr', 'ATPS4rpp', 'SUCOAS']	['PPYRDC', 'AKO', 'FADMQOR']	['ADD_phe__L_c']
177	0.34776993861454075	99.81793369404461	34.713676673408195	0.627890678641855	0.28012074002731424	['ACKr', 'ATPS4rpp', 'SUCOAS']	['PPYRDC', 'AKO', 'ALDD2xm']	['ADD_phe__L_c']
178	0.3468950052576236	99.4554575188325	34.500601458894764	0.6287277547784712	0.2818327495208476	['ACKr', 'ATPS4rpp', 'SUCOAS']	['PPYRDC', 'AKO', 'KAS13']	['ADD_phe__L_c']
179	0.14991279920337086	137.11914332723777	20.555914600554424	0.43322712053241846	0.2833143213290476	['ACKr', 'ATPS4rpp', 'SUCOAS']	['PPYRDC', 'KAS13', 'CYSTBL']	['ADD_phe__L_c']
180	0.1494817750255656	137.58184281561623	20.565978075366672	0.43165740035878963	0.28217562533322404	['ACKr', 'ATPS4rpp', 'SUCOAS']	['PPYRDC', 'CYSTBL', 'CYSTS']	['ADD_phe__L_c']
181	0.1494267598991057	138.0229235531222	20.624318258345014	0.4300412179169199	0.2806144580178142	['ACKr', 'ATPS4rpp', 'SUCOAS']	['PPYRDC', 'LO', 'FKYNH']	['ADD_phe__L_c']
182	0.1483820599391481	138.47891302042342	20.547786372104547	0.42896652083172937	0.28058446089258127	['ACKr', 'ATPS4rpp', 'SUCOAS']	['PPYRDC', 'OXGDC', 'FKYNH']	['ADD_phe__L_c']
183	0.14835682939845063	138.50246365752497	20.54778637210454	0.42896652083173176	0.2806096914332811	['ACKr', 'ATPS4rpp', 'SUCOAS']	['PPYRDC', 'SSNOh', 'THZPSN']	['ADD_phe__L_c']
184	0.14834228569062502	138.51604265393328	20.54778637210457	0.42896652083173226	0.28062423514110724	['ACKr', 'ATPS4rpp', 'SUCOAS']	['PPYRDC', 'VNDH_2', 'THZPSN']	['ADD_phe__L_c']
