# Supplementary material for: OptCouple: Joint simulation of gene knockouts, insertions and medium modifications for prediction of growth-coupled strain designs
Source: Metab Eng Commun. 2019 Mar 16;8:e00087. doi: 10.1016/j.mec.2019.e00087 (PMC6431744; doi:10.1016/j.mec.2019.e00087)
Supplement: Multimedia component 1 [file mmc1.zip › Revised Supplementary/20180518_1345__iJO1366__MT_ADDED__solution_pool_all.json]

[
    {
        "number": 0,
        "objective": 1.0234052094463901,
        "growth_coupling_slope": 0.09351299999999968,
        "target_flux_(MT_ADDED)": 0.09570169135095995,
        "growth_rate": 1.0234052094463901,
        "growth_without_target": 0.0,
        "knockout": [
            "SERAT"
        ],
        "knockin": [
            "CYSTLp",
            "CYSTGL"
        ],
        "medium_addition": [
            "ADD_met__L_c"
        ]
    },
    {
        "number": 1,
        "objective": 1.023405209446069,
        "growth_coupling_slope": 0.0935129999999997,
        "target_flux_(MT_ADDED)": 0.09570169135092994,
        "growth_rate": 1.023405209446069,
        "growth_without_target": 0.0,
        "knockout": [
            "BPNT"
        ],
        "knockin": [
            "CYSTLp",
            "CYSTS_1"
        ],
        "medium_addition": [
            "ADD_met__L_c"
        ]
    },
    {
        "number": 2,
        "objective": 1.0234052094460424,
        "growth_coupling_slope": 0.09351300000000012,
        "target_flux_(MT_ADDED)": 0.09570169135092789,
        "growth_rate": 1.0234052094460424,
        "growth_without_target": 0.0,
        "knockout": [
            "ADSK"
        ],
        "knockin": [
            "CYSTLp",
            "CYSTGL"
        ],
        "medium_addition": [
            "ADD_met__L_c"
        ]
    },
    {
        "number": 3,
        "objective": 1.023405209446041,
        "growth_coupling_slope": 0.09351300000000017,
        "target_flux_(MT_ADDED)": 0.0957016913509278,
        "growth_rate": 1.023405209446041,
        "growth_without_target": 0.0,
        "knockout": [
            "SERAT"
        ],
        "knockin": [
            "CYSTLp",
            "CYSTS_1"
        ],
        "medium_addition": [
            "ADD_met__L_c"
        ]
    },
    {
        "number": 4,
        "objective": 1.023405209446041,
        "growth_coupling_slope": 0.09351300000000058,
        "target_flux_(MT_ADDED)": 0.09570169135092824,
        "growth_rate": 1.023405209446041,
        "growth_without_target": 0.0,
        "knockout": [
            "SULR"
        ],
        "knockin": [
            "CYSTLp",
            "CYSTGL"
        ],
        "medium_addition": [
            "ADD_met__L_c"
        ]
    },
    {
        "number": 5,
        "objective": 1.0234052094460397,
        "growth_coupling_slope": 0.09351300000000015,
        "target_flux_(MT_ADDED)": 0.09570169135092767,
        "growth_rate": 1.0234052094460397,
        "growth_without_target": 0.0,
        "knockout": [
            "BPNT"
        ],
        "knockin": [
            "CYSTLp",
            "CYSTGL"
        ],
        "medium_addition": [
            "ADD_met__L_c"
        ]
    },
    {
        "number": 6,
        "objective": 1.0234052094460353,
        "growth_coupling_slope": 0.09351300000000014,
        "target_flux_(MT_ADDED)": 0.09570169135092724,
        "growth_rate": 1.0234052094460353,
        "growth_without_target": 0.0,
        "knockout": [
            "CYSS"
        ],
        "knockin": [
            "CYSTLp",
            "CYSTGL"
        ],
        "medium_addition": [
            "ADD_met__L_c"
        ]
    },
    {
        "number": 7,
        "objective": 1.0234052094460344,
        "growth_coupling_slope": 0.09351300000000057,
        "target_flux_(MT_ADDED)": 0.0957016913509276,
        "growth_rate": 1.0234052094460344,
        "growth_without_target": 0.0,
        "knockout": [
            "SADT2"
        ],
        "knockin": [
            "CYSTLp",
            "CYSTGL"
        ],
        "medium_addition": [
            "ADD_met__L_c"
        ]
    },
    {
        "number": 8,
        "objective": 1.0223811224712447,
        "growth_coupling_slope": 0.0935129999999997,
        "target_flux_(MT_ADDED)": 0.09560592590565319,
        "growth_rate": 1.0223811224712447,
        "growth_without_target": 0.0,
        "knockout": [
            "BPNT"
        ],
        "knockin": [
            "AHSERL2",
            "HSERTA"
        ],
        "medium_addition": [
            "ADD_met__L_c"
        ]
    },
    {
        "number": 9,
        "objective": 1.0223811224712445,
        "growth_coupling_slope": 0.09351300000000161,
        "target_flux_(MT_ADDED)": 0.09560592590565513,
        "growth_rate": 1.0223811224712445,
        "growth_without_target": 0.0,
        "knockout": [
            "ADSK"
        ],
        "knockin": [
            "AHSERL2",
            "HSERTA"
        ],
        "medium_addition": [
            "ADD_met__L_c"
        ]
    },
    {
        "number": 10,
        "objective": 1.0151219346729723,
        "growth_coupling_slope": 0.543768,
        "target_flux_(MT_ADDED)": 0.5519908241732528,
        "growth_rate": 1.0151219346729723,
        "growth_without_target": 0.0,
        "knockout": [
            "HSDy"
        ],
        "knockin": [
            "CYSTLp",
            "CYSTS_1"
        ],
        "medium_addition": [
            "ADD_met__L_c"
        ]
    },
    {
        "number": 11,
        "objective": 0.9707483793596815,
        "growth_coupling_slope": 2.7733200000000355,
        "target_flux_(MT_ADDED)": 2.6921958954458263,
        "growth_rate": 0.9707483793596815,
        "growth_without_target": 0.0,
        "knockout": [
            "ASPTA"
        ],
        "knockin": [
            "AHSERL2",
            "HSERTA"
        ],
        "medium_addition": [
            "ADD_met__L_c"
        ]
    }
]
