# Supplementary material for: OptCouple: Joint simulation of gene knockouts, insertions and medium modifications for prediction of growth-coupled strain designs
Source: Metab Eng Commun. 2019 Mar 16;8:e00087. doi: 10.1016/j.mec.2019.e00087 (PMC6431744; doi:10.1016/j.mec.2019.e00087)
Supplement: Multimedia component 1 [file mmc1.zip › Revised Supplementary/20180518_1153__iJO1366__EX_ppa_c__details.txt]

Run details for 20180518_1153__iJO1366__EX_ppa_c:
Date: 2018-05-18 11:53
Model: iJO1366
Target: EX_ppa_c
Knockouts allowed: 3
Knockins allowed: 3
Medium additions allowed: 1
Number of solutions found: 185

Solver settings: 
	gurobi.Model MIP instance
	18664 constrs, 20748 vars
Optimization time: 20003 s, 333.4 m, 5.56 h
Solver status: time_limit
Parameter changes:
	TimeLimit=20000.0
	FeasibilityTol=1e-09
	IntFeasTol=1e-09
	MIPGap=1e-09
	MIPGapAbs=1e-09
	OptimalityTol=0.001
	Method=0
	NodeMethod=1
	LogFile=gurobi.log
	PoolSolutions=200000
	PoolSearchMode=2
	PoolGap=0.99
	OutputFlag=0

Reactions excluded from modification:
OROTtex, PPTtex, DIMPtex, TTDCEAtexi, EX_cl_e, EX_3hpp_e, EX_gly_e, GTPtex, UDPGtex, LYStex, H2SO, LCARR, EX_gbbtn_e, EX_so4_e, GTPHs, EX_pydx_e, CPGNR3, MMETtex, GLYCtex, EX_din_e, EX_galctn__D_e, ARBTNtonex, GTHRDtex, METSOX2tex, XMPtex, EX_galctn__L_e, EX_pydam_e, 4PEPTtex, EX_eca4colipa_e, GLCRtex, CLPNH120pp, CMPN, L_LACtex, EX_hdca_e, CYSDtex, ACtex, EX_gam6p_e, NMNN, PYDXtex, EX_thymd_e, EX_ala_B_e, ETHAtex, FTHFLi, ARBTNR3, ACt2rpp, ASPtex, EX_glyc3p_e, EX_cu2_e, EX_inost_e, TARTRtex, EX_gthrd_e, 2AGPG140tipp, EX_pydxn_e, GLYALDtex, TTDCAtexi, EX_xyl__D_e, EX_g3ps_e, GBBTNtex, EX_15dap_e, EX_gal_bD_e, H2Stex, MALTtexi, EX_tym_e, GMPtex, G3PGtex, EX_ttdcea_e, EX_ser__D_e, ASCBtex, PPAtex, ACALDtex, AOBUTDs, UDPGALtex, FORtex, TARTRDtex, MINCYCtex, EX_tmao_e, ACSERtex, MALTHXtexi, DURItex, EX_thm_e, EX_man6p_e, EX_23ccmp_e, MG2t3_2pp, DM_5drib_c, 23DAPPAt2pp, R5Ptex, GAL1Ptex, 2AGPE160tipp, NMNtex, EX_mmet_e, EX_etha_e, 12DGR140tipp, 12DGR161tipp, GTHOXtex, EX_gdp_e, CMtex, TYRPtex, EX_12ppd__R_e, EX_acmana_e, EX_metsox_R__L_e, 14GLUCANtexi, DNMPPA, MLDEP1pp, EX_pyr_e, PYDXtpp, CHTBStex, EX_feoxam_e, EX_r5p_e, GLYtex, PSERtex, EX_12ppd__S_e, CLPNH181pp, EX_asp__L_e, PEAMNtex, DHORDfum, EX_pnto__R_e, EX_duri_e, EX_fald_e, G1Ptex, MALDtex, GUAtex, EX_acser_e, NADN, EX_cd2_e, NI2tex, EX_glcur1p_e, MNLtex, CO2tex, H2St1pp, EX_rib__D_e, EX_ala__D_e, 2AGPG161tipp, EX_arbt_e, EX_dcyt_e, PROtex, Ktex, LALDO3, EX_tyrp_e, BTNtex, ACGAtex, MLDCP3App, EX_lac__D_e, EX_pacald_e, EX_lac__L_e, CLPNH161pp, EX_thrp_e, G3PItex, EX_cm_e, 5DGLCNtex, EX_indole_e, TMAtex, 3CMPtex, EX_nmn_e, EX_no3_e, ACMUMtex, CPGNUtpp, ARBtex, PROGLYtex, EX_23cump_e, H2tex, FUMtex, EX_colipa_e, NH4tpp, CLtex, GLYCAtex, PItex, EX_ac_e, 2AGPG160tipp, EX_g6p_e, EX_tre_e, EX_octa_e, FRULYStex, TSULtex, HDCEAtexi, EX_cynt_e, H2Otex, EX_met__L_e, EX_glcr_e, UMPtex, PPALtex, 2AGPE161tipp, GALCTNtex, Zn2tex, O2tex, CPGNR1, CHLtex, EX_g3pc_e, GDPtex, FEOXAMexs, EX_xan_e, EX_mnl_e, EX_dmso_e, ACMANAtex, MELIBtex, SUCCt3pp, EX_lys__L_e, EX_3amp_e, ALAtex, EX_slnt_e, MEOHtex, EX_fru_e, CITt3pp, EX_pi_e, EX_gtp_e, EX_h2o2_e, EX_malt_e, ARBTtex, TUNGStex, 3HPPtpp, FECRMUtex, EX_man_e, DCYTtex, ACGALtex, 2AGPA161tipp, EX_uri_e, URAtex, EX_glyclt_e, EX_spmd_e, EX_ttrcyc_e, DATPHs, CBMD, G3PStex, SLNTtex, ACGAM1Ptex, OCDCAtexi, METDtex, 23DAPPAtex, EX_progly_e, EX_ppal_e, EX_acnam_e, METOX2s, EX_his__L_e, EX_phe__L_e, ASNabcpp, EX_g3pg_e, ADNtex, SBTtex, EX_uacgam_e, 12PPDStpp, UDPACGALtex, EX_fe3hox_un_e, MALTTRtexi, EX_cys__L_e, EX_no_e, EX_gsn_e, EX_tartr__L_e, GLCtex_copy2, GUAtpp, EX_ag_e, G5SADs, MSO3tex, BIOMASS_Ec_iJO1366_WT_53p95M, D_LACtex, HEX4, QUIN2tex, Htex, MG2tex, EX_cys__D_e, EX_btn_e, EX_cyan_e, DOPAtex, EX_ser__L_e, UDCPPtppi, FE3HOXUtex, EX_tartr__D_e, EX_tcynt_e, CU2tex, EX_glyc2p_e, UREAtex, HIStex, FECRMexs, EX_val__L_e, THRPtex, GLYt2pp_copy2, EX_enter_e, EX_ump_e, EX_34dhpac_e, 2AGPG141tipp, XYLUtex, IDONtex, EX_mincyc_e, CRNtex, EX_xylu__L_e, GLYALDtpp, UDPGLCURtex, EX_pro__L_e, 2AGPG120tipp, LCTStex, MALtex, CPGNR2, EX_h_e, EX_hdcea_e, CA2tex, DHAtpp, EX_23dappa_e, 26DAHtex, EX_k_e, 3GMPtex, DDCAtexi, EX_acolipa_e, CLPNH141pp, EX_co2_e, FEENTERR1, DAPabcpp, BIOMASS_Ec_iJO1366_core_53p95M, EX_h2s_e, THRtex, EX_acmum_e, HCINNMtex, ETHAt2pp, EX_ttdca_e, GLNtex, NOtex, GLYCtpp, EX_14glucan_e, EX_gal1p_e, URIC, NOVBCNtex, CMPtex, HOMtex, EX_fe3_e, EX_fuc__L_e, EX_sel_e, O16GLCT2, EX_gua_e, EX_ni2_e, EX_asn__L_e, ALLTNtex, EX_ethso3_e, EX_mobd_e, EX_mn2_e, ASO3tex, LEUtex, FE3HOXR1, DDGLCNtex, O2Stex, NMNDA, EX_thr__L_e, PNTOtex, EX_crn_e, EX_ppa_e, METtex, GLYC2Ptex, EX_all__D_e, EX_rfamp_e, 2AGPA120tipp, MANGLYCtex, MG2tpp, EX_skm_e, EX_xtsn_e, DMStex, ETOHtex, N2Otex, EX_novbcn_e, EX_fe3hox_e, EX_g1p_e, EX_etoh_e, 12DGR181tipp, 4PCPpp, MALTPTtexi, DM_mththf_c, EX_2ddglcn_e, EX_cpgn_un_e, EX_akg_e, TAURtex, EX_5dglcn_e, EX_cbi_e, EX_fe3dhbzs_e, EX_3gmp_e, NO3tex, EX_glyc__R_e, EX_fecrm_un_e, FE3HOXR2, EX_LalaDgluMdap_e, ISETACtex, ALDD4, EX_arg__L_e, 2AGPG180tipp, EX_udpacgal_e, EX_hom__L_e, GLYBtex, EX_so2_e, EX_sulfac_e, EX_lipoate_e, FE3tex, EX_alltn_e, EX_arab__L_e, CITtex, EX_dimp_e, CO2tpp, FUSAtex, GLCURtex, FE3HOXUtpp, CRNDtex, EX_galur_e, 3AMPtex, ACACtex, G3PCtex, G6Ptex, EX_ca2_e, MLDCP2App, PSCLYStex, DM_oxam_c, EX_3hpppn_e, GLCNtex, EX_4abut_e, EX_anhgm_e, ARBTNR1, LALADGLUtex, EX_fe2_e, 23CUMPtex, EX_acgal_e, LALALGLUtex, FALDtex, EX_cit_e, CPGNexs, ASNtex, PYDXNtpp, DMSOtex, EX_csn_e, EX_dms_e, EX_pheme_e, EX_ura_e, CLPNH140pp, EX_alaala_e, FECRMR2, EX_kdo2lipid4_e, HG2tex, DADNtex, EX_malthx_e, EX_o2_e, SELGTHR2, GALCTtex, NACtex, FEENTERexs, PHEtex, RFAMPtex, ARBTNtex, EX_arbtn_e, EX_LalaDglu_e, EX_dha_e, EX_glyb_e, EX_adn_e, OPHHX3, CYStex, OXAMTC, EX_gln__L_e, NO2tex, OMCDC, EX_zn2_e, FORtppi, DGSNtex, FEOXAMUtpp, EX_fe3dcit_e, DTMPtex, EX_glyc_e, EX_dgmp_e, 2AGPG181tipp, ACGAL1Ptex, 23CCMPtex, EX_chtbs_e, EX_3cmp_e, EX_dad_2_e, PMDPHT, OCDCEAtexi, ALAt2pp_copy2, EX_23camp_e, 3PEPTtex, ARBTNexs, PACALDtex, EX_taur_e, EX_doxrbcn_e, EX_chol_e, EX_melib_e, CSNtex, GSNtex, EX_sucr_e, METOX1s, EX_acald_e, EX_feoxam_un_e, EX_o16a4colipa_e, 2AGPA140tipp, EX_manglyc_e, EX_udpg_e, EX_tma_e, TYMtex, MLDCP1Bpp, EX_23cgmp_e, EX_peamn_e, OMMBLHX3, EX_gthox_e, PHEMEtiex, EX_tyr__L_e, DHBSH, THMDtex, HYXNtex, 3HPPtex, EX_psclys_e, UREAtpp, SULFACtex, GAMtex, MOX, EX_acgal1p_e, H2O2tex, AMPtex, DCAtex, MAN6Ptex, FEOXAMUtex, EX_succ_e, ARGtex, EX_hg2_e, GUACYC, GALBDtex, 5MTRtex, EX_lyx__L_e, DGMPtex, EX_hxan_e, EX_mg2_e, HDCAtexi, 12DGR160tipp, DHAtex, 2AGPE141tipp, CLPNH180pp, PYRt2rpp, ThDPAT, ETOHtrpp, FALDtpp, PTRCtex, EX_isetac_e, GLCUR1Ptex, ACONIs, SELtex, CYTDtex, EX_ocdcea_e, EX_hacolipa_e, EX_pser__L_e, TCYNTtex, NACtpp, EX_o2s_e, EX_quin_e, GLCtex_copy1, PPALtpp, TRPtex, EX_fum_e, EX_frulys_e, EX_cmp_e, NH4tex, FRUtex, FE3HOXR3, OMPHHX3, EX_cobalt2_e, TMAOtex, 4HOXPACDtex, PYDAMtex, DHPTDCs2, CLPNH160pp, EX_mso3_e, EX_maltttr_e, NAtex, EX_n2o_e, ABUTtex, EX_cu_e, EX_pppn_e, EX_galct__D_e, EX_halipa_e, 12DGR120tipp, O2tpp, THYMtex, LIPOtex, CYSabcpp, EX_gam_e, 2AGPA160tipp, EX_rmn_e, EX_orot_e, NOtpp, EX_LalaDgluMdapDala_e, EX_agm_e, AGMtex, EX_3ump_e, EX_galt_e, XANtex, XANtpp, ACGAL1PPpp, 12PPDRtex, EX_met__D_e, MALTTTRtexi, MOBDtex, PYRtex, MEOHtrpp, HPPPNtex, EX_fruur_e, EX_acgam_e, EX_so3_e, MINOHPtexi, EX_acgam1p_e, EX_colipap_e, EX_cpgn_e, GALtex, EX_ascb__L_e, ATPHs, EX_but_e, DALAtex, MLDCP1App, OCTAtex, EX_udpglcur_e, SO2tex, EX_tsul_e, DUMPtex, EX_dopa_e, EX_nac_e, 12PPDStex, URItex, 2AGPE180tipp, EX_metsox_S__L_e, EX_ins_e, EX_maltpt_e, FEENTERR2, MLDEP2pp, ILEtex, EX_xmp_e, SO2tpp, EX_udpgal_e, EX_damp_e, EX_idon__L_e, FE3HOXexs, H2Otpp, ARBTNtpp, METSOX1abcpp, FECRMR1, GALCTNLtex, 12DGR141tipp, CUtex, FECRMUtpp, EX_g3pe_e, GALTtex, MNtex, SELGTHR, G3PEtex, BALAtex, 2AGPE140tipp, EX_minohp_e, INSTtex, EX_ptrc_e, INStex, AACTOOR, EX_trp__L_e, FALGTHLs, IMPtex, CGLYtex, EX_dtmp_e, PACALDt2rpp, FESD1s, MANtex, NMNt7pp, EX_fecrm_e, 23CAMPtex, CYANtex, DMSOtpp, FESD2s, QUIN2tpp, ADEtex, EX_glcur_e, EX_f6p_e, EX_4hoxpacd_e, DM_4crsol_c, F6Ptex, EX_dgsn_e, CD2tex, N2Otpp, EX_ppt_e, EX_cbl1_e, PYDXNtex, GALURtex, SPMDtex, CYNTtex, EX_ala__L_e, BUTtex, EX_lipa_cold_e, GUR1PPpp, BUTSO3tex, DOXRBCNtex, THYMt3pp, GAMAN6Ptex, LIPOt2pp, 2AGPE120tipp, FE3DHBZR, FEENTERR3, TREtex, DAPtex, EX_nh4_e, EX_amp_e, CPGNUtex, FE2tex, EX_mal__D_e, DCMPtex, EX_sbt__D_e, EX_feenter_e, RMNtex, PYDAMtpp, 2AGPE181tipp, METSOX2abcpp, GLUtex, EX_glu__L_e, CDGS, GLYCLTtex, PPPNtex, ALLtex, EX_h2_e, 12DGR180tipp, EX_dump_e, EX_no2_e, EX_glc__D_e, HXAtex, EX_dcmp_e, EX_ade_e, EX_tungs_e, EX_26dap__M_e, ACALDtpp, FECRMR3, LYXtex, MLDCP2Bpp, ORNtex, ARBTNR2, FRUURtex, ANHGMtex, EX_5mtr_e, R1PK, EX_cytd_e, FFSD, EX_gal_e, EX_aso3_e, EX_leu__L_e, EX_lipa_e, EX_gmp_e, SUCCtex, EX_fusa_e, HYPOE, INDOLEtex, SO3tex, EX_thym_e, EX_arbtn_fe3_e, EX_for_e, EX_3hcinnm_e, XYLtex, 5MTRtpp, SERtex, ASPt2pp_copy2, ALAALAtex, ACGAM1PPpp, UACGAMtex, PDX5PO2, 23CGMPtex, DM_amob_c, SUCRtex, VALtex, ETHSO3tex, EX_butso3_e, H2tpp, EX_meoh_e, XTSNtex, DM_aacald_c, EX_malttr_e, SKMtex, EX_ddca_e, EX_ocdca_e, DSERtex, EX_adocbl_e, RIBtex, DAMPtex, EX_crn__D_e, EX_g3pi_e, NADPPPS, GLYOX3, EX_h2o_e, EX_na1_e, EX_orn_e, MALt3pp, EX_lcts_e, EX_LalaLglu_e, EX_glyald_e, 34dhpactex, GLYC3Ptex, 2AGPA180tipp, FUCtex, EX_acac_e, 2AGPA141tipp, ACNAMtex, HYXNtpp, FE3abcpp, TYRtex, EX_glcn_e, 2AGPA181tipp, AGM4PCPpp, TTRCYCtex, EX_dca_e, MTHTHFSs, COBALT2tex, EX_cgly_e, EX_ile__L_e, AKGtex, SO4tex, EX_urea_e, SELGTHR3, EX_enlipa_e, EX_hxa_e, EX_imp_e, METSOX1tex, 3UMPtex, BTNt2ipp, THMtex, CYSDabcpp, EX_mal__L_e, DINStex, 12PPDRtpp
