# Supplementary material for: OptCouple: Joint simulation of gene knockouts, insertions and medium modifications for prediction of growth-coupled strain designs
Source: Metab Eng Commun. 2019 Mar 16;8:e00087. doi: 10.1016/j.mec.2019.e00087 (PMC6431744; doi:10.1016/j.mec.2019.e00087)
Supplement: Multimedia component 1 [file mmc1.zip › Revised Supplementary/20180504_0843__iJO1366__MT_ADDED__solution_pool_all.csv]

number	objective	growth_coupling_slope	target_flux_(MT_ADDED)	growth_rate	growth_without_target	knockout	knockin	medium_addition
0	1.8889888181464833	3.838909999999931	7.251658063870586	1.8889888181464833	0.0	['MTHFD', 'PPC', 'SUCDi']	['PPYRDC', 'MMSAD2', 'NTRIR2y']	['ADD_phe__L_c']
1	1.8889888181464314	3.83891	7.251658063870517	1.8889888181464314	0.0	['MTHFD', 'PPC', 'SUCDi']	['PPYRDC', 'MMSAD2', 'CATp']	['ADD_phe__L_c']
2	1.8889888181464258	3.838910000000012	7.251658063870518	1.8889888181464258	0.0	['MTHFD', 'PPC', 'SUCDi']	['PPYRDC', 'PYDXO', 'MMSAD2']	['ADD_phe__L_c']
3	1.8889888181464094	3.8389100000001037	7.251658063870629	1.888988818146412	2.6645352591003757e-15	['MTHFD', 'PPC', 'SUCDi']	['PPYRDC', 'MMSAD2', 'MEHLER']	['ADD_phe__L_c']
4	1.8201223995686189	3.548381000000015	6.458487740303723	1.8201223995686215	2.6645352591003757e-15	['MTHFD', 'PPC', 'SUCDi']	['PPYRDC', 'MEHLER', 'OBDHm']	['ADD_phe__L_c']
5	1.737029137589984	3.8389099999999994	6.6682985265855645	1.737029137589984	0.0	['MTHFD', 'PPC', 'SUCDi']	['PPYRDC', 'MEHLER', 'ALASm']	['ADD_phe__L_c']
6	1.7366378035358714	3.838910000000005	6.666796230371901	1.736637803535874	2.6645352591003757e-15	['MTHFD', 'PPC', 'SUCDi']	['PPYRDC', 'MEHLER', 'ALCD1']	['ADD_phe__L_c']
7	1.7366377487011309	3.8389099999999976	6.666796019866254	1.7366377487011309	0.0	['MTHFD', 'PPC', 'SUCDi']	['PPYRDC', 'ACALDCD', 'MEHLER']	['ADD_phe__L_c']
8	1.7366377487011309	3.8389099999999976	6.666796019866254	1.7366377487011309	0.0	['MTHFC', 'PPC', 'SUCDi']	['PPYRDC', 'ACALDCD', 'MEHLER']	['ADD_phe__L_c']
9	1.7366377487011309	3.8389099999999976	6.666796019866254	1.7366377487011309	0.0	['MTHFD', 'PPC', 'SUCDi']	['PPYRDC', 'FA120ACPHi_1', 'MEHLER']	['ADD_phe__L_c']
10	1.7366377487011309	3.8389099999999976	6.666796019866254	1.7366377487011309	0.0	['MTHFC', 'PPC', 'SUCDi']	['PPYRDC', 'FA120ACPHi_1', 'MEHLER']	['ADD_phe__L_c']
11	1.7366377487011282	3.83891	6.666796019866248	1.7366377487011282	0.0	['MTHFD', 'PPC', 'SUCDi']	['PPYRDC', 'VNDH_2', 'NTRIR2y']	['ADD_phe__L_c']
