# Supplementary material for: OptCouple: Joint simulation of gene knockouts, insertions and medium modifications for prediction of growth-coupled strain designs
Source: Metab Eng Commun. 2019 Mar 16;8:e00087. doi: 10.1016/j.mec.2019.e00087 (PMC6431744; doi:10.1016/j.mec.2019.e00087)
Supplement: Multimedia component 1 [file mmc1.zip › Revised Supplementary/20180518_1152__iJO1366__EX_ppa_c__solution_pool_all.csv]

number	objective	growth_coupling_slope	target_flux_(EX_ppa_c)	growth_rate	growth_without_target	knockout	knockin	medium_addition
0	0.033796552427623805	43.55237699855888	1.4719201925794323	1.4114481097697142	1.3776515573420904	['DRPA', 'FUM', 'GLCDpp']	['ETOHMO', 'TREHv', 'CYSTBL']	['ADD_phe__L_c']
