# Supplementary material for: OptCouple: Joint simulation of gene knockouts, insertions and medium modifications for prediction of growth-coupled strain designs
Source: Metab Eng Commun. 2019 Mar 16;8:e00087. doi: 10.1016/j.mec.2019.e00087 (PMC6431744; doi:10.1016/j.mec.2019.e00087)
Supplement: Multimedia component 1 [file mmc1.zip › Revised Supplementary/HPC version information.txt]

Version information on the DTU High-performance computing cluser (HPC) 
for running the growth-coupling algorithm in spring 2018.

System Information
==================
OS                               Linux
OS-release  2.6.32-696.28.1.el6.x86_64
Python                           3.6.4

Python Package Versions
================
asn1crypto==0.24.0
attrs==17.4.0
blessings==1.6.1
cameo==0.11.4
certifi==2018.4.16
cffi==1.11.4
chardet==3.0.4
click==6.7
cobra==0.11.3
conda==4.5.1
cplex==12.8.0.0
cryptography==2.1.4
cycler==0.10.0
decorator==4.2.1
docloud==1.0.257
docplex==2.4.61
Escher==1.6.0
et-xmlfile==1.0.1
future==0.16.0
gnomic==1.0.1
grako==3.18.1
idna==2.6
inspyred==1.0.1
IProgress==0.4
ipython-genutils==0.2.0
jdcal==1.3
Jinja2==2.10
jsonschema==2.6.0
jupyter-core==4.4.0
kiwisolver==1.0.1
lazy-object-proxy==1.3.1
MarkupSafe==1.0
matplotlib==2.2.2
mkl-fft==1.0.0
mkl-random==1.0.1
mpmath==1.0.0
nbformat==4.4.0
networkx==1.9.1
numexpr==2.6.4
numpy==1.14.2
openpyxl==2.5.1
optlang==1.3.0
ordered-set==2.0.2
palettable==3.1.0
pandas==0.22.0
plotly==2.4.1
pluggy==0.6.0
py==1.5.2
pycosat==0.6.3
pycparser==2.18
pyOpenSSL==17.5.0
pyparsing==2.2.0
PySocks==1.6.7
pytest==3.4.2
python-dateutil==2.7.2
pytz==2018.3
requests==2.18.4
ruamel-yaml==0.15.35
ruamel.yaml==0.14.12
scipy==1.0.0
six==1.11.0
swiglpk==1.4.4
sympy==1.1.1
tabulate==0.8.2
tornado==5.0.2
traitlets==4.3.2
unicodecsv==0.14.1
urllib3==1.22

Gurobi 7.5.2 (linux64, Python) was used.

Python 3.6.4 was installed through the Anaconda distribution.
