# Supplementary material for: OptCouple: Joint simulation of gene knockouts, insertions and medium modifications for prediction of growth-coupled strain designs
Source: Metab Eng Commun. 2019 Mar 16;8:e00087. doi: 10.1016/j.mec.2019.e00087 (PMC6431744; doi:10.1016/j.mec.2019.e00087)
Supplement: Multimedia component 1 [file mmc1.zip › Revised Supplementary/20180518_1451__iJO1366__EX_ppa_c__details.txt]

Run details for 20180518_1451__iJO1366__EX_ppa_c:
Date: 2018-05-18 14:51
Model: iJO1366
Target: EX_ppa_c
Knockouts allowed: 3
Knockins allowed: 1
Medium additions allowed: 1
Number of solutions found: 150

Solver settings: 
	gurobi.Model MIP instance
	16933 constrs, 19259 vars
Optimization time: 110002 s, 1833.4 m, 30.56 h
Solver status: time_limit
Parameter changes:
	TimeLimit=110000.0
	FeasibilityTol=1e-09
	IntFeasTol=1e-09
	MIPGap=1e-09
	MIPGapAbs=1e-09
	OptimalityTol=0.001
	Method=0
	NodeMethod=1
	LogFile=gurobi.log
	PoolSolutions=20000000
	PoolSearchMode=2
	PoolGap=0.99
	OutputFlag=0

Reactions excluded from modification:
TTRCYCtex, EX_ag_e, ATPHs, EX_sel_e, G1Ptex, R1PK, TYRPtex, UREAtpp, MLDCP1App, EX_cm_e, EX_uri_e, H2Otex, 12PPDStex, TARTRDtex, ACGAM1PPpp, O2tex, 2AGPG140tipp, ADNtex, EX_anhgm_e, TYMtex, NOtpp, HYXNtex, EX_idon__L_e, EX_gmp_e, 12DGR180tipp, EX_ala__L_e, PROtex, MALTPTtexi, 34dhpactex, EX_dump_e, EX_arbt_e, EX_2ddglcn_e, EX_galctn__D_e, 26DAHtex, HYPOE, PYRt2rpp, LYXtex, BALAtex, PPTtex, GLYALDtpp, EX_thm_e, NADN, METtex, EX_nac_e, GLCtex_copy1, EX_galt_e, EX_rmn_e, MALtex, MINCYCtex, HXAtex, G3PItex, VALtex, EX_acmum_e, EX_dmso_e, ALAtex, EX_fruur_e, GALURtex, CD2tex, GLCtex_copy2, AMPtex, DATPHs, CYSabcpp, FUMtex, FE3HOXUtpp, GLYt2pp_copy2, EX_g3ps_e, EX_enlipa_e, EX_succ_e, METOX1s, MELIBtex, GTHOXtex, EX_ac_e, EX_glu__L_e, EX_met__L_e, CSNtex, EX_octa_e, ACACtex, AGMtex, CYNTtex, MANGLYCtex, EX_lipa_cold_e, GUR1PPpp, CITt3pp, 2AGPA181tipp, EX_maltpt_e, EX_fe3hox_e, GALCTNtex, EX_5dglcn_e, EX_pser__L_e, EX_tma_e, O2tpp, EX_glcur_e, PYDXtpp, BIOMASS_Ec_iJO1366_core_53p95M, ACONIs, EX_ppa_e, EX_so4_e, EX_dad_2_e, O2Stex, UACGAMtex, SLNTtex, FE3HOXexs, FE3HOXR3, FESD2s, 2AGPE161tipp, EX_dgmp_e, FEOXAMexs, ADEtex, BUTtex, EX_ptrc_e, ACALDtex, CLPNH160pp, CLPNH180pp, EX_g3pi_e, EX_ca2_e, EX_tcynt_e, CPGNUtpp, FECRMUtex, UDPGLCURtex, CPGNUtex, FE3tex, EX_26dap__M_e, TRPtex, ARBTtex, EX_ocdca_e, FE3HOXR2, EX_colipa_e, ARBTNexs, DHBSH, ALLtex, METOX2s, UMPtex, FRUtex, DDGLCNtex, BIOMASS_Ec_iJO1366_WT_53p95M, GALtex, EX_leu__L_e, EX_metsox_S__L_e, EX_ala_B_e, MSO3tex, 12DGR161tipp, EX_kdo2lipid4_e, OMMBLHX3, SELGTHR2, ARBTNtex, EX_taur_e, H2SO, MG2t3_2pp, EX_ocdcea_e, EX_gdp_e, THYMt3pp, 23CAMPtex, EX_crn_e, 2AGPG181tipp, EX_feenter_e, CO2tpp, IDONtex, EX_urea_e, RFAMPtex, PYDXtex, URAtex, FECRMR1, PDX5PO2, EX_3amp_e, EX_so3_e, MALTTTRtexi, OPHHX3, NMNtex, TMAtex, EX_n2o_e, XANtpp, EX_acgal_e, EX_dms_e, NO2tex, XANtex, NOtex, LIPOt2pp, OMCDC, EX_hxan_e, H2Stex, FORtppi, EX_fecrm_e, EX_ttrcyc_e, EX_crn__D_e, PYDXNtex, EX_trp__L_e, EX_cit_e, EX_glyc3p_e, GLNtex, ARBTNtonex, EX_ala__D_e, EX_tsul_e, EX_gly_e, EX_pydx_e, CPGNR3, 23CUMPtex, CITtex, EX_fe3dcit_e, ARGtex, EX_h2s_e, CYTDtex, TMAOtex, INSTtex, MLDCP1Bpp, ACNAMtex, EX_dtmp_e, EX_ppt_e, EX_g3pe_e, CA2tex, EX_fe3_e, EX_gtp_e, CPGNR1, EX_acnam_e, EX_cynt_e, EX_cys__D_e, 2AGPA140tipp, EX_pydam_e, DGSNtex, CYStex, 2AGPA160tipp, H2O2tex, FORtex, EX_glyb_e, 4HOXPACDtex, EX_LalaDgluMdapDala_e, GUAtpp, DCMPtex, OCDCEAtexi, PHEtex, EX_hdca_e, OROTtex, ALDD4, N2Otpp, ACMANAtex, D_LACtex, EX_dcyt_e, DAPtex, EX_sbt__D_e, ETHAt2pp, XYLtex, EX_h2o_e, EX_udpacgal_e, 2AGPG120tipp, PPAtex, 12PPDRtpp, EX_acser_e, EX_ppal_e, UDPGALtex, EX_acolipa_e, EX_glyc2p_e, EX_3hpp_e, LALADGLUtex, SELGTHR, DGMPtex, 2AGPG161tipp, EX_h2_e, ASNtex, ETOHtex, MLDCP2Bpp, EX_slnt_e, DM_aacald_c, EX_LalaDglu_e, PEAMNtex, UDCPPtppi, EX_adn_e, EX_eca4colipa_e, EX_thrp_e, G3PEtex, EX_sulfac_e, EX_no_e, 2AGPE160tipp, MLDEP1pp, GSNtex, XYLUtex, GTHRDtex, XTSNtex, 12DGR181tipp, ACGALtex, ARBTNtpp, EX_pydxn_e, TSULtex, EX_spmd_e, L_LACtex, EX_din_e, EX_mg2_e, DURItex, SELGTHR3, 12PPDRtex, ACSERtex, HOMtex, 2AGPG141tipp, SPMDtex, QUIN2tex, EX_halipa_e, RMNtex, EX_tym_e, 4PCPpp, CLPNH141pp, PYDAMtex, EX_sucr_e, METSOX1tex, FRUURtex, ACGAL1PPpp, OMPHHX3, EX_butso3_e, EX_f6p_e, EX_hxa_e, CBMD, DM_amob_c, EX_gal1p_e, EX_fe3hox_un_e, GTPHs, NH4tpp, 2AGPA180tipp, CLPNH161pp, EX_cl_e, NAtex, DIMPtex, MLDEP2pp, ETHAtex, 2AGPA161tipp, EX_lyx__L_e, SO2tpp, DHAtex, LCTStex, DM_oxam_c, EX_mnl_e, EX_lys__L_e, COBALT2tex, MALTtexi, EX_thym_e, MMETtex, ANHGMtex, FEOXAMUtex, EX_ser__D_e, EX_tartr__L_e, CGLYtex, UDPACGALtex, EX_rib__D_e, CDGS, EX_alltn_e, EX_co2_e, EX_g3pc_e, EX_cu_e, EX_ttdcea_e, PPPNtex, 23DAPPAt2pp, CHLtex, GLYtex, EX_thr__L_e, EX_melib_e, EX_ump_e, PACALDtex, MALTHXtexi, EX_12ppd__R_e, EX_mal__L_e, EX_etha_e, EX_indole_e, CYANtex, FEENTERR3, EX_glc__D_e, 4PEPTtex, EX_gam_e, OXAMTC, EX_h2o2_e, DDCAtexi, Zn2tex, URIC, FECRMR3, EX_23cump_e, NI2tex, EX_23ccmp_e, AACTOOR, R5Ptex, CPGNR2, EX_zn2_e, NACtpp, EX_ser__L_e, GDPtex, PSERtex, G3PGtex, PMDPHT, EX_ade_e, EX_cpgn_e, EX_LalaDgluMdap_e, CMPN, 2AGPE141tipp, EX_quin_e, EX_gthrd_e, OCDCAtexi, NMNt7pp, EX_etoh_e, EX_pro__L_e, LYStex, EX_his__L_e, 12DGR141tipp, SO2tex, FTHFLi, EX_LalaLglu_e, EX_fald_e, EX_lcts_e, ASCBtex, CMtex, EX_14glucan_e, EX_o16a4colipa_e, EX_aso3_e, EX_gam6p_e, EX_btn_e, FEENTERexs, EX_cyan_e, EX_man_e, GAMAN6Ptex, DAMPtex, H2St1pp, EX_lipoate_e, GMPtex, LCARR, 2AGPA120tipp, MEOHtex, CLPNH140pp, EX_ethso3_e, FECRMexs, ASPtex, MLDCP3App, 12DGR120tipp, ACMUMtex, MEOHtrpp, 3HPPtex, GALCTNLtex, 3HPPtpp, HDCAtexi, TTDCAtexi, EX_hom__L_e, 23CGMPtex, EX_na1_e, EX_man6p_e, EX_duri_e, ILEtex, EX_isetac_e, EX_pppn_e, CRNtex, GLYBtex, EX_lipa_e, EX_mobd_e, EX_cbi_e, EX_dopa_e, EX_4hoxpacd_e, ASNabcpp, EX_cobalt2_e, G5SADs, ISETACtex, EX_alaala_e, EX_gal_bD_e, 2AGPG180tipp, EX_cmp_e, EX_23camp_e, EX_galur_e, EX_glcur1p_e, THRtex, EX_tyrp_e, EX_acald_e, EX_orn_e, EX_pheme_e, FECRMUtpp, GLCNtex, EX_skm_e, TARTRtex, F6Ptex, ThDPAT, GAMtex, EX_acgal1p_e, EX_mmet_e, GLYOX3, THYMtex, FE3DHBZR, AGM4PCPpp, EX_glyald_e, EX_fum_e, ARBTNR3, MALTTRtexi, EX_pi_e, 23DAPPAtex, EX_arbtn_fe3_e, 12DGR160tipp, EX_colipap_e, 2AGPE181tipp, EX_galct__D_e, TTDCEAtexi, EX_phe__L_e, EX_peamn_e, GLYC3Ptex, EX_dcmp_e, EX_o2s_e, DMSOtpp, EX_k_e, N2Otex, PItex, EX_xmp_e, 12DGR140tipp, GLCURtex, NH4tex, OCTAtex, FALDtex, PNTOtex, TREtex, GALTtex, UDPGtex, 5MTRtex, EX_akg_e, H2Otpp, EX_but_e, EX_fe2_e, CHTBStex, PHEMEtiex, EX_progly_e, SULFACtex, EX_frulys_e, INDOLEtex, THRPtex, ACALDtpp, EX_malttr_e, EX_asp__L_e, EX_thymd_e, CYSDabcpp, EX_pacald_e, DSERtex, MTHTHFSs, EX_ascb__L_e, CO2tex, DOXRBCNtex, GLCUR1Ptex, MALt3pp, EX_arbtn_e, ACtex, EX_dca_e, 3CMPtex, LIPOtex, ACGAM1Ptex, EX_tyr__L_e, DHORDfum, DNMPPA, HG2tex, 3UMPtex, EX_imp_e, EX_mso3_e, EX_pyr_e, FEOXAMUtpp, AOBUTDs, METDtex, SUCCtex, HPPPNtex, EX_3cmp_e, EX_galctn__L_e, CRNDtex, PPALtex, SUCRtex, DOPAtex, EX_feoxam_un_e, MANtex, FECRMR2, O16GLCT2, EX_novbcn_e, EX_fru_e, PTRCtex, EX_uacgam_e, BUTSO3tex, TAURtex, ETOHtrpp, DMSOtex, 2AGPA141tipp, 2AGPE140tipp, EX_acac_e, EX_mn2_e, EX_cpgn_un_e, EX_all__D_e, EX_15dap_e, EX_mincyc_e, SERtex, ACGAtex, FALGTHLs, EX_chtbs_e, FFSD, EX_ni2_e, DMStex, EX_tre_e, EX_glcn_e, EX_orot_e, EX_gua_e, EX_udpg_e, FRULYStex, ARBTNR2, EX_no2_e, EX_xan_e, 5MTRtpp, INStex, EX_g1p_e, DCAtex, EX_tungs_e, GALCTtex, Htex, EX_fe3dhbzs_e, PYDXNtpp, LEUtex, EX_agm_e, EX_meoh_e, EX_csn_e, EX_no3_e, GUAtex, EX_acmana_e, 12PPDStpp, URItex, PSCLYStex, MG2tpp, EX_dimp_e, IMPtex, ACt2rpp, MALDtex, MG2tex, EX_fecrm_un_e, EX_o2_e, EX_arab__L_e, CLPNH181pp, H2tpp, EX_pnto__R_e, EX_xyl__D_e, Ktex, 3GMPtex, HYXNtpp, ASO3tex, CLPNH120pp, FE3HOXR1, ETHSO3tex, DADNtex, DHPTDCs2, SKMtex, HEX4, EX_12ppd__S_e, SO4tex, PPALtpp, EX_fusa_e, G3PStex, EX_gal_e, NADPPPS, EX_glcr_e, CMPtex, CLtex, TYRtex, EX_23cgmp_e, EX_glyclt_e, DM_mththf_c, CPGNexs, DM_4crsol_c, EX_ttdca_e, GLYC2Ptex, EX_ile__L_e, EX_acgam1p_e, EX_h_e, EX_feoxam_e, NO3tex, UREAtex, AKGtex, RIBtex, GTPtex, 3AMPtex, EX_3ump_e, DALAtex, EX_34dhpac_e, EX_r5p_e, EX_ura_e, MAN6Ptex, EX_5mtr_e, THMtex, MNtex, METSOX1abcpp, NOVBCNtex, EX_tartr__D_e, EX_so2_e, 5DGLCNtex, ARBTNR1, EX_rfamp_e, EX_xtsn_e, EX_amp_e, EX_tmao_e, CUtex, EX_malthx_e, SELtex, EX_inost_e, EX_nmn_e, MOBDtex, NMNN, EX_malt_e, EX_hacolipa_e, PACALDt2rpp, ABUTtex, DHAtpp, ALAt2pp_copy2, FEENTERR2, EX_lac__D_e, GALBDtex, ACGAL1Ptex, EX_metsox_R__L_e, 23CCMPtex, XMPtex, EX_ddca_e, EX_cbl1_e, EX_minohp_e, EX_udpglcur_e, SO3tex, EX_maltttr_e, GLYCtex, EX_nh4_e, EX_lac__L_e, 2AGPG160tipp, GLCRtex, ORNtex, HDCEAtexi, CYSDtex, 14GLUCANtexi, EX_hg2_e, EX_damp_e, EX_xylu__L_e, SBTtex, NACtex, ASPt2pp_copy2, FALDtpp, EX_cu2_e, EX_for_e, EX_udpgal_e, EX_g6p_e, HIStex, GLYCAtex, LALDO3, PYRtex, EX_glyc_e, PROGLYtex, TCYNTtex, EX_ins_e, THMDtex, EX_acgam_e, EX_mal__D_e, ALAALAtex, MNLtex, FE3HOXUtex, LALALGLUtex, MINOHPtexi, HCINNMtex, METSOX2abcpp, BTNtex, ALLTNtex, GBBTNtex, EX_arg__L_e, DM_5drib_c, FE2tex, G3PCtex, DUMPtex, EX_doxrbcn_e, EX_psclys_e, DINStex, G6Ptex, GLUtex, QUIN2tpp, FESD1s, EX_3hcinnm_e, EX_3gmp_e, EX_4abut_e, METSOX2tex, GLYCLTtex, PYDAMtpp, EX_asn__L_e, FUCtex, EX_23dappa_e, EX_gbbtn_e, 2AGPE180tipp, EX_gsn_e, EX_gthox_e, SUCCt3pp, EX_3hpppn_e, EX_cd2_e, DTMPtex, MOX, CU2tex, EX_cytd_e, NMNDA, TUNGStex, EX_gln__L_e, EX_adocbl_e, H2tex, EX_hdcea_e, BTNt2ipp, EX_enter_e, EX_met__D_e, EX_fuc__L_e, EX_glyc__R_e, EX_manglyc_e, FUSAtex, FE3abcpp, DAPabcpp, GUACYC, GLYCtpp, EX_cgly_e, GAL1Ptex, EX_cys__L_e, GLYALDtex, MLDCP2App, EX_dha_e, EX_val__L_e, EX_g3pg_e, EX_dgsn_e, ARBtex, DCYTtex, 2AGPE120tipp, FEENTERR1, 3PEPTtex, EX_chol_e
