# Supplementary material for: OptCouple: Joint simulation of gene knockouts, insertions and medium modifications for prediction of growth-coupled strain designs
Source: Metab Eng Commun. 2019 Mar 16;8:e00087. doi: 10.1016/j.mec.2019.e00087 (PMC6431744; doi:10.1016/j.mec.2019.e00087)
Supplement: Multimedia component 1 [file mmc1.zip › Revised Supplementary/20180509_0355__iJO1366__MT_ADDED__solution_pool_all.json]

[
    {
        "number": 0,
        "objective": 1.0234052094463069,
        "growth_coupling_slope": 0.09351300000000037,
        "target_flux_(MT_ADDED)": 0.09570169135095287,
        "growth_rate": 1.0234052094463095,
        "growth_without_target": 2.6645352591003757e-15,
        "knockout": [
            "SADT2"
        ],
        "knockin": [
            "CYSTLp",
            "CYSTGL"
        ],
        "medium_addition": [
            "ADD_met__L_c"
        ]
    },
    {
        "number": 1,
        "objective": 1.0234052094460435,
        "growth_coupling_slope": 0.09351300000000012,
        "target_flux_(MT_ADDED)": 0.095701691350928,
        "growth_rate": 1.0234052094460435,
        "growth_without_target": 0.0,
        "knockout": [
            "SERAT"
        ],
        "knockin": [
            "CYSTLp",
            "CYSTGL"
        ],
        "medium_addition": [
            "ADD_met__L_c"
        ]
    },
    {
        "number": 2,
        "objective": 1.0234052094460429,
        "growth_coupling_slope": 0.09351299999999967,
        "target_flux_(MT_ADDED)": 0.09570169135092746,
        "growth_rate": 1.0234052094460429,
        "growth_without_target": 0.0,
        "knockout": [
            "SULR"
        ],
        "knockin": [
            "CYSTLp",
            "CYSTGL"
        ],
        "medium_addition": [
            "ADD_met__L_c"
        ]
    },
    {
        "number": 3,
        "objective": 1.023405209446041,
        "growth_coupling_slope": 0.09351299999999971,
        "target_flux_(MT_ADDED)": 0.09570169135092733,
        "growth_rate": 1.023405209446041,
        "growth_without_target": 0.0,
        "knockout": [
            "CYSS"
        ],
        "knockin": [
            "CYSTLp",
            "CYSTGL"
        ],
        "medium_addition": [
            "ADD_met__L_c"
        ]
    },
    {
        "number": 4,
        "objective": 1.0234052094460382,
        "growth_coupling_slope": 0.09351299999999968,
        "target_flux_(MT_ADDED)": 0.09570169135092704,
        "growth_rate": 1.0234052094460382,
        "growth_without_target": 0.0,
        "knockout": [
            "ADSK"
        ],
        "knockin": [
            "CYSTLp",
            "CYSTGL"
        ],
        "medium_addition": [
            "ADD_met__L_c"
        ]
    },
    {
        "number": 5,
        "objective": 0.7239336841969808,
        "growth_coupling_slope": 10.646464999999939,
        "target_flux_(MT_ADDED)": 7.707334631124165,
        "growth_rate": 0.7239336841969808,
        "growth_without_target": 0.0,
        "knockout": [
            "NH4tpp"
        ],
        "knockin": [
            "CYSTLp",
            "CYSTGL"
        ],
        "medium_addition": [
            "ADD_met__L_c"
        ]
    }
]
