# Supplementary material for: OptCouple: Joint simulation of gene knockouts, insertions and medium modifications for prediction of growth-coupled strain designs
Source: Metab Eng Commun. 2019 Mar 16;8:e00087. doi: 10.1016/j.mec.2019.e00087 (PMC6431744; doi:10.1016/j.mec.2019.e00087)
Supplement: Multimedia component 1 [file mmc1.zip › Revised Supplementary/20180518_1152__iJO1366__EX_ppa_c__solution_pool_all.json]

[
    {
        "number": 0,
        "objective": 0.033796552427623805,
        "growth_coupling_slope": 43.55237699855888,
        "target_flux_(EX_ppa_c)": 1.4719201925794323,
        "growth_rate": 1.4114481097697142,
        "growth_without_target": 1.3776515573420904,
        "knockout": [
            "DRPA",
            "FUM",
            "GLCDpp"
        ],
        "knockin": [
            "ETOHMO",
            "TREHv",
            "CYSTBL"
        ],
        "medium_addition": [
            "ADD_phe__L_c"
        ]
    }
]
