# Supplementary material for: OptCouple: Joint simulation of gene knockouts, insertions and medium modifications for prediction of growth-coupled strain designs
Source: Metab Eng Commun. 2019 Mar 16;8:e00087. doi: 10.1016/j.mec.2019.e00087 (PMC6431744; doi:10.1016/j.mec.2019.e00087)
Supplement: Multimedia component 1 [file mmc1.zip › Revised Supplementary/20180512_0914__iJO1366__MT_ADDED__solution_pool_all.json]

[
    {
        "number": 0,
        "objective": 1.0234052094465582,
        "growth_coupling_slope": 0.09351300000000036,
        "target_flux_(MT_ADDED)": 0.09570169135097636,
        "growth_rate": 1.0234052094465609,
        "growth_without_target": 2.6645352591003757e-15,
        "knockout": [
            "SERAT"
        ],
        "knockin": [
            "CYSTLp",
            "CYSTS_1"
        ],
        "medium_addition": [
            "ADD_met__L_c"
        ]
    },
    {
        "number": 1,
        "objective": 1.0234052094460393,
        "growth_coupling_slope": 0.09351300000000058,
        "target_flux_(MT_ADDED)": 0.09570169135092807,
        "growth_rate": 1.0234052094460393,
        "growth_without_target": 0.0,
        "knockout": [
            "CYSS"
        ],
        "knockin": [
            "CYSTLp",
            "CYSTS_1"
        ],
        "medium_addition": [
            "ADD_met__L_c"
        ]
    },
    {
        "number": 2,
        "objective": 1.023405209445804,
        "growth_coupling_slope": 0.09351300000000012,
        "target_flux_(MT_ADDED)": 0.09570169135090559,
        "growth_rate": 1.023405209445804,
        "growth_without_target": 0.0,
        "knockout": [
            "SULR"
        ],
        "knockin": [
            "CYSTLp",
            "CYSTS_1"
        ],
        "medium_addition": [
            "ADD_met__L_c"
        ]
    },
    {
        "number": 3,
        "objective": 1.0151219346729854,
        "growth_coupling_slope": 0.5437680000000016,
        "target_flux_(MT_ADDED)": 0.5519908241732615,
        "growth_rate": 1.015121934672988,
        "growth_without_target": 2.6645352591003757e-15,
        "knockout": [
            "HSDy"
        ],
        "knockin": [
            "CYSTLp",
            "CYSTS_1"
        ],
        "medium_addition": [
            "ADD_met__L_c"
        ]
    },
    {
        "number": 4,
        "objective": 0.7607825728759541,
        "growth_coupling_slope": 10.646465000000045,
        "target_flux_(MT_ADDED)": 8.099645034733829,
        "growth_rate": 0.7607825728759541,
        "growth_without_target": 0.0,
        "knockout": [
            "NH4tpp"
        ],
        "knockin": [
            "CYSTLp",
            "CYSTS_1"
        ],
        "medium_addition": [
            "ADD_met__L_c"
        ]
    }
]
