# Supplementary material for: OptCouple: Joint simulation of gene knockouts, insertions and medium modifications for prediction of growth-coupled strain designs
Source: Metab Eng Commun. 2019 Mar 16;8:e00087. doi: 10.1016/j.mec.2019.e00087 (PMC6431744; doi:10.1016/j.mec.2019.e00087)
Supplement: Multimedia component 1 [file mmc1.zip › Revised Supplementary/20180518_1539__ECC2__ITA_ADDED__solution_pool_all.csv]

number	objective	growth_coupling_slope	target_flux_(ITA_ADDED)	growth_rate	growth_without_target	knockout	knockin	medium_addition
0	1.1093771835329171	0.21050899999974051	0.233533881528043	1.1093771835329223	5.10702591327572e-15	['GLNS', 'ICL', 'LDH_D', 'MGSA', 'POX', 'SUCOAS']	[]	['ADD_gln__L_c']
1	1.10937718353291	0.21050899999976905	0.23353388152807314	1.1093771835329127	2.6645352591003757e-15	['FBP', 'GLNS', 'ICL', 'POX', 'SUCOAS']	[]	['ADD_gln__L_c']
2	1.1093771835329025	0.2105089999998666	0.23353388152817978	1.1093771835329092	6.661338147750939e-15	['GLNS', 'ICL', 'LDH_D', 'MGSA', 'SUCOAS']	[]	['ADD_gln__L_c']
3	1.109377183532896	0.210508999999988	0.23353388152831311	1.109377183532896	0.0	['FBP', 'GLNS', 'ICL', 'MGSA', 'POX', 'SUCOAS']	[]	['ADD_gln__L_c']
4	1.109377183532896	0.2105089999999875	0.23353388152831256	1.109377183532896	0.0	['EDD', 'GLNS', 'ICL', 'ME1', 'PPCK', 'SUCOAS']	[]	['ADD_gln__L_c']
5	1.109377183532896	0.2105089999999874	0.23353388152831245	1.109377183532896	0.0	['FBP', 'GLNS', 'ICL', 'PPS', 'SUCOAS']	[]	['ADD_gln__L_c']
6	1.1093771835328954	0.21050899999999265	0.2335338815283181	1.1093771835328954	0.0	['FBP', 'GLNS', 'ICL', 'MGSA', 'SUCOAS']	[]	['ADD_gln__L_c']
7	1.1093771835328934	0.2105089999999644	0.23353388152828636	1.1093771835328987	5.329070518200751e-15	['FBP', 'GLNS', 'ICL', 'LDH_D', 'MGSA', 'SUCOAS']	[]	['ADD_gln__L_c']
8	1.1093771835328932	0.21050899999996428	0.2335338815282862	1.1093771835328985	5.329070518200751e-15	['EDD', 'FBP', 'GLNS', 'ICL', 'SUCOAS']	[]	['ADD_gln__L_c']
9	1.109377183532893	0.21050900000001338	0.2335338815283406	1.109377183532893	0.0	['GLNS', 'ICL', 'SUCOAS']	[]	['ADD_gln__L_c']
10	1.109377183532893	0.21050899999998937	0.23353388152831397	1.1093771835328956	2.6645352591003757e-15	['GLNS', 'ICL', 'MGSA', 'PPS', 'SUCOAS']	[]	['ADD_gln__L_c']
11	1.109377183532893	0.2105090000000137	0.23353388152834098	1.109377183532893	0.0	['EDD', 'GLNS', 'ICL', 'PFL', 'PPS', 'SUCOAS']	[]	['ADD_gln__L_c']
12	1.109377183532893	0.21050900000001413	0.23353388152834142	1.109377183532893	0.0	['GLNS', 'ICL', 'PFL', 'POX', 'PPS', 'SUCOAS']	[]	['ADD_gln__L_c']
13	1.109377183532893	0.2105090000000137	0.23353388152834098	1.109377183532893	0.0	['EDD', 'GLNS', 'ICL', 'PPS', 'SUCOAS']	[]	['ADD_gln__L_c']
14	1.109377183532893	0.2105090000000137	0.23353388152834098	1.109377183532893	0.0	['FBP', 'G3PD5', 'GLNS', 'ICL', 'ME1', 'SUCOAS']	[]	['ADD_gln__L_c']
15	1.109377183532893	0.21050900000001332	0.23353388152834054	1.109377183532893	0.0	['GLNS', 'ICL', 'POX', 'PPS', 'SUCOAS']	[]	['ADD_gln__L_c']
16	1.109377183532893	0.2105090000000137	0.23353388152834098	1.109377183532893	0.0	['GLNS', 'ICL', 'MGSA', 'POX', 'SUCOAS']	[]	['ADD_gln__L_c']
17	1.109377183532891	0.21050899999986397	0.23353388152817445	1.1093771835328976	6.661338147750939e-15	['EDD', 'G3PD5', 'GLNS', 'ICL', 'ME1', 'SUCOAS']	[]	['ADD_gln__L_c']
18	1.1093771835328898	0.21050899999999545	0.23353388152832005	1.1093771835328952	5.329070518200751e-15	['FBP', 'GLNS', 'ICL', 'ME1', 'POX', 'SUCOAS']	[]	['ADD_gln__L_c']
19	1.1093771835328867	0.21050899999999104	0.2335338815283145	1.109377183532892	5.329070518200751e-15	['GLNS', 'GLYCK', 'ICL', 'MGSA', 'SUCOAS']	[]	['ADD_gln__L_c']
20	0.9038556704034497	7.477646500000066	6.758713190297569	0.9038556704034497	0.0	['AKGDH', 'GLUDy', 'ICL', 'NADTRHD', 'PYK']	[]	['ADD_glu__L_c']
21	0.6036334386848865	7.898028166662131	4.767513901072352	0.6036334386848865	0.0	['AKGDH', 'G6PDH2r', 'ICL', 'MDH', 'MGSA', 'PYK']	[]	['ADD_ile__L_c']
22	0.6035999657218921	7.608416862314634	4.592440157290979	0.6035999657218921	0.0	['AKGDH', 'G6PDH2r', 'ICL', 'MDH', 'MGSA', 'PYK']	[]	['ADD_leu__L_c']
23	0.5987889153138434	10.553241949275382	6.319164299851156	0.5987889153138434	0.0	['AKGDH', 'G6PDH2r', 'ICL', 'MDH', 'MGSA', 'PYK']	[]	['ADD_asp__L_c']
24	0.5854756335062768	8.712862949271637	5.10116895487818	0.5854756335062768	0.0	['AKGDH', 'ICL', 'MDH', 'MGSA', 'PGL', 'PYK']	[]	['ADD_arg__L_c']
25	0.5795230839809821	8.757130862314238	5.074959484153384	0.5795230839809821	0.0	['AKGDH', 'G6PDH2r', 'ICL', 'MDH', 'MGSA', 'PYK']	[]	['ADD_tyr__L_c']
