# Supplementary material for: OptCouple: Joint simulation of gene knockouts, insertions and medium modifications for prediction of growth-coupled strain designs
Source: Metab Eng Commun. 2019 Mar 16;8:e00087. doi: 10.1016/j.mec.2019.e00087 (PMC6431744; doi:10.1016/j.mec.2019.e00087)
Supplement: Multimedia component 1 [file mmc1.zip › Revised Supplementary/20180504_0843__iJO1366__MT_ADDED__details.txt]

Run details for 20180504_0843__iJO1366__MT_ADDED:
Date: 2018-05-04 08:43
Model: iJO1366
Target: MT_ADDED
Knockouts allowed: 3
Knockins allowed: 3
Medium additions allowed: 1
Number of solutions found: 12

Solver settings: 
	gurobi.Model MIP instance
	18747 constrs, 20779 vars
Optimization time: 86405 s, 1440.1 m, 24.00 h
Solver status: time_limit
Parameter changes:
	TimeLimit=86400.0
	FeasibilityTol=1e-09
	IntFeasTol=1e-09
	MIPGap=1e-09
	MIPGapAbs=1e-09
	OptimalityTol=0.001
	Method=0
	NodeMethod=1
	LogFile=gurobi.log
	PoolSolutions=2000000000
	PoolSearchMode=2
	PoolGap=0.99
	OutputFlag=0

Reactions excluded from modification:
EX_ca2_e, LCARR, EX_novbcn_e, EX_3cmp_e, IMPtex, EX_cyan_e, GBBTNtex, GLYBtex, EX_orot_e, EX_ocdca_e, FECRMUtex, EX_xan_e, EX_cobalt2_e, EX_mal__D_e, FECRMR2, METSOX2abcpp, FE3HOXUtpp, ACMANAtex, EX_glyc3p_e, GLYt2pp_copy2, EX_galctn__D_e, MOBDtex, NOtpp, DMSOtex, EX_tartr__D_e, NMNDA, SUCCt3pp, 12DGR181tipp, EX_12ppd__S_e, EX_acgam1p_e, 2AGPE180tipp, O16GLCT2, EX_fecrm_e, EX_acser_e, EX_hacolipa_e, EX_glyc_e, MLDEP1pp, EX_2ddglcn_e, EX_gua_e, UMPtex, DAMPtex, EX_acgam_e, EX_nh4_e, EX_5mtr_e, EX_fald_e, EX_so4_e, EX_METH_ADDED, DGSNtex, XMPtex, EX_ac_e, LALDO3, EX_4abut_e, PTRCtex, PPALtex, EX_dgmp_e, EX_colipap_e, GAMtex, OPHHX3, EX_h2o2_e, FECRMR1, EX_imp_e, EX_amp_e, GLCURtex, EX_gam_e, METSOX1tex, EX_glcur_e, EX_23dappa_e, EX_feenter_e, 2AGPA180tipp, ACGAL1Ptex, VALtex, CO2tpp, DCYTtex, MALTPTtexi, EX_phe__L_e, NO3tex, EX_taur_e, EX_fru_e, 12DGR160tipp, SO2tpp, EX_dump_e, EX_fecrm_un_e, BTNtex, PPAtex, R1PK, ACALDtex, METtex, EX_trp__L_e, TTDCEAtexi, EX_tsul_e, 26DAHtex, 2AGPG161tipp, H2tpp, CPGNR3, THRPtex, 2AGPG180tipp, EX_btn_e, EX_thm_e, GLYOX3, FEENTERR2, EX_anhgm_e, EX_ser__L_e, ACACtex, EX_indole_e, MALTtexi, CO2tex, EX_galt_e, EX_arbtn_e, EX_fe3hox_un_e, FE3HOXR1, ASO3tex, SBTtex, FECRMR3, EX_slnt_e, LIPOtex, NMNN, PNTOtex, EX_tartr__L_e, MALTTTRtexi, 12DGR120tipp, EX_asn__L_e, MALDtex, EX_dimp_e, ARBTNR2, CYSDtex, DIMPtex, 2AGPG141tipp, EX_glc__D_e, EX_fe3dhbzs_e, EX_fuc__L_e, 3HPPtpp, EX_mnl_e, EX_no3_e, CU2tex, PItex, RIBtex, EX_inost_e, EX_nmn_e, EX_lys__L_e, EX_fe3hox_e, EX_lac__L_e, 2AGPE181tipp, EX_23cgmp_e, 3UMPtex, EX_ala__D_e, FUSAtex, SERtex, EX_gal1p_e, GLYtex, DDGLCNtex, DMSOtpp, HYXNtpp, 23CGMPtex, EX_glyc__R_e, EX_ile__L_e, FE3tex, 2AGPG140tipp, ALLtex, CMPN, GLYCtex, CMtex, EX_fruur_e, EX_23ccmp_e, DADNtex, SELGTHR2, EX_pacald_e, EX_hdcea_e, PSCLYStex, TARTRDtex, GALtex, EX_thym_e, EX_rib__D_e, DOPAtex, EX_no2_e, EX_ag_e, EX_gal_e, MALTTRtexi, FRUtex, EX_23cump_e, EX_acac_e, EX_ocdcea_e, EX_o2s_e, DM_aacald_c, EX_minohp_e, EX_fum_e, EX_LalaDglu_e, AGM4PCPpp, METSOX2tex, TREtex, FTHFLi, UACGAMtex, DHBSH, EX_galctn__L_e, EX_cmp_e, H2tex, EX_tym_e, EX_3amp_e, EX_for_e, EX_maltpt_e, ASNabcpp, PYDXtex, AACTOOR, EX_ascb__L_e, CYSDabcpp, CYSabcpp, H2Otpp, FRUURtex, N2Otex, AKGtex, ACMUMtex, EX_pppn_e, EX_ppt_e, O2tex, MSO3tex, EX_12ppd__R_e, UDPGtex, FUMtex, ANHGMtex, CLtex, 12DGR140tipp, EX_udpg_e, DALAtex, 23CAMPtex, L_LACtex, GALBDtex, MG2tpp, EX_cbi_e, MANGLYCtex, EX_malt_e, MELIBtex, ACt2rpp, TYRtex, XANtex, PMDPHT, EX_cytd_e, EX_gsn_e, ACSERtex, 2AGPE120tipp, ETHSO3tex, EX_ptrc_e, H2Stex, FE3DHBZR, PACALDt2rpp, THRtex, EX_eca4colipa_e, EX_din_e, 2AGPG181tipp, EX_sucr_e, EX_ins_e, EX_val__L_e, GALCTNLtex, EX_h2s_e, EX_enter_e, EX_malttr_e, UREAtpp, HYPOE, EX_5dglcn_e, EX_o2_e, 12DGR161tipp, EX_akg_e, SUCRtex, EX_cpgn_e, OMMBLHX3, CDGS, EX_mal__L_e, ARBTNR1, NACtpp, EX_spmd_e, MNLtex, EX_chtbs_e, MAN6Ptex, EX_34dhpac_e, EX_3hpp_e, EX_no_e, EX_n2o_e, SELGTHR, DURItex, GLCRtex, BIOMASS_Ec_iJO1366_core_53p95M, EX_pnto__R_e, NADN, EX_fusa_e, HOMtex, FE2tex, EX_pheme_e, CRNtex, EX_ade_e, EX_3hcinnm_e, EX_arbtn_fe3_e, CLPNH140pp, OCTAtex, EX_pydxn_e, CD2tex, ARBTNtonex, MMETtex, URItex, EX_urea_e, EX_LalaDgluMdapDala_e, DHAtpp, EX_xmp_e, COBALT2tex, GTHRDtex, SPMDtex, DM_oxam_c, EX_r5p_e, EX_thymd_e, EX_ura_e, EX_uri_e, EX_3gmp_e, EX_cgly_e, EX_frulys_e, EX_agm_e, EX_h2_e, EX_ni2_e, EX_mg2_e, CMPtex, METSOX1abcpp, EX_tcynt_e, PYRt2rpp, DTMPtex, PYDAMtpp, EX_colipa_e, EX_gthrd_e, MLDCP3App, BALAtex, 3PEPTtex, GLCUR1Ptex, LIPOt2pp, HCINNMtex, EX_ppa_e, HXAtex, EX_cys__D_e, DSERtex, EX_udpacgal_e, EX_butso3_e, EX_dmso_e, MLDCP2App, EX_etha_e, 2AGPA160tipp, EX_g1p_e, 2AGPG160tipp, FORtppi, LEUtex, EX_ump_e, TUNGStex, EX_metsox_R__L_e, TYMtex, EX_nac_e, LYStex, MALt3pp, DM_mththf_c, IDONtex, MLDCP2Bpp, FEENTERR3, HG2tex, PDX5PO2, ALAt2pp_copy2, ETOHtrpp, EX_melib_e, EX_dms_e, 3AMPtex, EX_all__D_e, H2SO, EX_LalaLglu_e, EX_dcyt_e, EX_enlipa_e, MG2tex, SKMtex, EX_duri_e, 23CCMPtex, EX_cu_e, EX_metsox_S__L_e, LALALGLUtex, OXAMTC, SLNTtex, EX_f6p_e, TAURtex, TRPtex, EX_acmum_e, EX_cpgn_un_e, ASCBtex, ACtex, EX_gdp_e, ILEtex, SELGTHR3, ARBTNtpp, EX_lyx__L_e, EX_succ_e, CYANtex, PACALDtex, EX_acolipa_e, MLDEP2pp, SUCCtex, EX_thr__L_e, UDCPPtppi, EX_rmn_e, G3PStex, FEOXAMUtpp, EX_tma_e, EX_lipa_cold_e, EX_gam6p_e, 23DAPPAtex, D_LACtex, EX_man_e, UREAtex, FE3abcpp, EX_15dap_e, EX_4hoxpacd_e, ACGAtex, CLPNH120pp, OROTtex, XYLtex, EX_cbl1_e, INDOLEtex, EX_ddca_e, CYNTtex, PHEtex, DCAtex, EX_ethso3_e, EX_o16a4colipa_e, 12PPDStex, CITtex, EX_dha_e, ARBTtex, ETHAtex, HYXNtex, EX_arbt_e, DAPabcpp, BIOMASS_Ec_iJO1366_WT_53p95M, DM_4crsol_c, EX_hxan_e, XANtpp, ADNtex, EX_xylu__L_e, PROtex, GUR1PPpp, GLYALDtex, MOX, CPGNUtex, EX_cys__L_e, XYLUtex, EX_xtsn_e, ACGALtex, EX_leu__L_e, EX_acald_e, EX_sulfac_e, EX_dca_e, EX_octa_e, G1Ptex, EX_pydam_e, MINCYCtex, EX_alltn_e, EX_gly_e, DHAtex, EX_h2o_e, NI2tex, FEOXAMUtex, FALDtex, EX_mn2_e, EX_dgsn_e, CYTDtex, OMPHHX3, CLPNH180pp, EX_adocbl_e, EX_dcmp_e, MALtex, GAMAN6Ptex, NMNtex, ACGAL1PPpp, THYMtex, 12DGR180tipp, EX_arg__L_e, EX_gtp_e, EX_ser__D_e, EX_tmao_e, EX_glcn_e, HIStex, 2AGPG120tipp, MALTHXtexi, BUTSO3tex, EX_dopa_e, G3PEtex, GSNtex, EX_LalaDgluMdap_e, DGMPtex, GLYC3Ptex, EX_gmp_e, EX_cm_e, LYXtex, EX_fe3_e, GLCtex_copy1, EX_k_e, BUTtex, FEENTERR1, EX_glcr_e, EX_doxrbcn_e, EX_hxa_e, AMPtex, GUAtpp, GDPtex, GLYCLTtex, RFAMPtex, EX_halipa_e, EX_orn_e, EX_hom__L_e, EX_udpgal_e, 12PPDRtex, UDPGLCURtex, EX_glyc2p_e, EX_adn_e, EX_rfamp_e, EX_glyald_e, EX_met__D_e, 3GMPtex, EX_etoh_e, XTSNtex, ACNAMtex, MG2t3_2pp, CHLtex, DDCAtexi, SELtex, CLPNH160pp, EX_gal_bD_e, EX_cit_e, EX_tyr__L_e, CYStex, MEOHtex, NMNt7pp, ACGAM1PPpp, EX_peamn_e, 2AGPA120tipp, ALLTNtex, EX_so2_e, DHORDfum, EX_kdo2lipid4_e, EX_cynt_e, G3PCtex, H2Otex, HDCEAtexi, GLCtex_copy2, PYDXNtpp, EX_26dap__M_e, EX_pydx_e, EX_tungs_e, TSULtex, TMAtex, FE3HOXR3, ALAALAtex, PYDXNtex, EX_galct__D_e, OCDCEAtexi, EX_malthx_e, 34dhpactex, INStex, EX_3hpppn_e, N2Otpp, FFSD, EX_fe2_e, FORtex, DOXRBCNtex, EX_mso3_e, HDCAtexi, 3CMPtex, TCYNTtex, DAPtex, EX_g3pg_e, UDPGALtex, EX_g3pe_e, FRULYStex, EX_ala_B_e, EX_h_e, URAtex, NH4tex, QUIN2tpp, ThDPAT, ARBTNtex, EX_tyrp_e, CPGNUtpp, AGMtex, 2AGPE140tipp, EX_damp_e, H2O2tex, EX_galur_e, EX_but_e, MNtex, 4PEPTtex, ORNtex, EX_maltttr_e, EX_chol_e, CHTBStex, EX_gln__L_e, ETHAt2pp, GLYCAtex, EX_progly_e, DCMPtex, 23DAPPAt2pp, ABUTtex, NO2tex, EX_ala__L_e, EX_mmet_e, PPPNtex, 5MTRtpp, THYMt3pp, CLPNH161pp, EX_pro__L_e, EX_pi_e, NADPPPS, TMAOtex, 23CUMPtex, EX_gbbtn_e, CPGNR1, SO2tex, F6Ptex, EX_met__L_e, FE3HOXR2, EX_feoxam_un_e, CGLYtex, Htex, GLUtex, GALCTtex, ASNtex, ALDD4, EX_feoxam_e, EX_sbt__D_e, EX_tre_e, EX_g3pi_e, PYDAMtex, EX_dtmp_e, ASPt2pp_copy2, 5DGLCNtex, DM_amob_c, EX_acgal1p_e, TTDCAtexi, EX_csn_e, EX_ttdcea_e, HPPPNtex, 2AGPE161tipp, THMDtex, EX_thrp_e, EX_udpglcur_e, 2AGPA181tipp, PPALtpp, EX_idon__L_e, FALDtpp, 12PPDStpp, EX_man6p_e, EX_dad_2_e, GTHOXtex, 14GLUCANtexi, Zn2tex, EX_uacgam_e, GLCNtex, EX_na1_e, EX_glu__L_e, EX_lcts_e, MEOHtrpp, GALTtex, EX_lipa_e, ASPtex, EX_zn2_e, FUCtex, SO3tex, EX_cd2_e, FE3HOXUtex, EX_his__L_e, EX_mincyc_e, EX_g6p_e, RMNtex, EX_lac__D_e, GLNtex, EX_glyb_e, PPTtex, EX_3ump_e, GLYC2Ptex, 12PPDRtpp, EX_acmana_e, URIC, QUIN2tex, MLDCP1App, EX_ppal_e, EX_alaala_e, ARGtex, EX_aso3_e, NACtex, CITt3pp, GALURtex, SULFACtex, PSERtex, GLYALDtpp, G3PGtex, PEAMNtex, CLPNH181pp, EX_gthox_e, DMStex, PHEMEtiex, TARTRtex, GALCTNtex, NAtex, GTPtex, EX_skm_e, Ktex, DM_5drib_c, EX_pyr_e, EX_lipoate_e, R5Ptex, GUAtex, OCDCAtexi, SO4tex, 3HPPtex, EX_fe3dcit_e, EX_asp__L_e, MINOHPtexi, DNMPPA, HEX4, EX_acgal_e, CPGNR2, ARBtex, EX_xyl__D_e, CRNDtex, O2Stex, CLPNH141pp, MANtex, EX_co2_e, EX_cl_e, LALADGLUtex, 12DGR141tipp, EX_glcur1p_e, TYRPtex, EX_g3pc_e, DUMPtex, GAL1Ptex, DINStex, EX_cu2_e, GUACYC, EX_arab__L_e, ISETACtex, EX_23camp_e, 4PCPpp, 2AGPE141tipp, EX_quin_e, EX_sel_e, INSTtex, BTNt2ipp, PYRtex, MLDCP1Bpp, PYDXtpp, UDPACGALtex, EX_crn__D_e, EX_psclys_e, LCTStex, EX_so3_e, EX_g3ps_e, EX_isetac_e, EX_mobd_e, PROGLYtex, TTRCYCtex, EX_meoh_e, EX_pser__L_e, 2AGPA141tipp, THMtex, 4HOXPACDtex, GMPtex, FECRMUtpp, 2AGPE160tipp, METDtex, EX_14glucan_e, NOtex, ARBTNR3, O2tpp, EX_crn_e, CSNtex, NOVBCNtex, ALAtex, 2AGPA161tipp, EX_hdca_e, EX_hg2_e, G6Ptex, EX_acnam_e, 5MTRtex, G3PItex, ADEtex, EX_manglyc_e, ETOHtex, 2AGPA140tipp, EX_ttdca_e, EX_ttrcyc_e, ACGAM1Ptex, CUtex, EX_glyclt_e, CA2tex
