# Supplementary material for: OptCouple: Joint simulation of gene knockouts, insertions and medium modifications for prediction of growth-coupled strain designs
Source: Metab Eng Commun. 2019 Mar 16;8:e00087. doi: 10.1016/j.mec.2019.e00087 (PMC6431744; doi:10.1016/j.mec.2019.e00087)
Supplement: Multimedia component 1 [file mmc1.zip › Revised Supplementary/20180518_1152__iJO1366__EX_ppa_c__details.txt]

Run details for 20180518_1152__iJO1366__EX_ppa_c:
Date: 2018-05-18 11:52
Model: iJO1366
Target: EX_ppa_c
Knockouts allowed: 3
Knockins allowed: 3
Medium additions allowed: 1
Number of solutions found: 1
Note: very short run

Solver settings: 
	gurobi.Model MIP instance
	18664 constrs, 20748 vars
Optimization time: 601 s, 10.0 m, 0.17 h
Solver status: time_limit
Parameter changes:
	TimeLimit=600.0
	FeasibilityTol=1e-09
	IntFeasTol=1e-09
	MIPGap=1e-09
	MIPGapAbs=1e-09
	OptimalityTol=0.001
	Method=0
	NodeMethod=1
	LogFile=gurobi.log
	PoolSolutions=200000
	PoolSearchMode=2
	PoolGap=0.99
	OutputFlag=0

Reactions excluded from modification:
G3PGtex, EX_dmso_e, EX_feoxam_e, EX_lac__D_e, EX_lipa_cold_e, TYMtex, DDCAtexi, 2AGPA181tipp, EX_glcr_e, CHTBStex, 23CAMPtex, DHAtpp, H2O2tex, DCAtex, EX_pnto__R_e, MALDtex, MALTTTRtexi, EX_gly_e, EX_adn_e, H2SO, ACtex, EX_man6p_e, EX_cpgn_e, RFAMPtex, ACGAM1PPpp, 2AGPA180tipp, DCYTtex, EX_crn__D_e, PYDAMtpp, EX_cobalt2_e, EX_pro__L_e, GALtex, EX_quin_e, EX_ppt_e, EX_r5p_e, HDCEAtexi, 12DGR181tipp, EX_hom__L_e, EX_arbt_e, ETOHtrpp, 2AGPG160tipp, UACGAMtex, EX_23ccmp_e, EX_glyc_e, PROGLYtex, SERtex, PEAMNtex, EX_inost_e, EX_ttdca_e, FFSD, PPALtpp, ACGAtex, DM_4crsol_c, EX_ac_e, EX_uri_e, 2AGPG181tipp, GALTtex, TCYNTtex, GLCtex_copy2, GALCTtex, CMtex, GLYt2pp_copy2, INSTtex, EX_anhgm_e, TTDCEAtexi, EX_glyc3p_e, EX_ser__D_e, AMPtex, MLDCP1Bpp, 3HPPtpp, GALCTNLtex, EX_asn__L_e, EX_no_e, GDPtex, EX_cu_e, GAMAN6Ptex, LCTStex, TTDCAtexi, EX_thym_e, EX_n2o_e, EX_asp__L_e, FE2tex, FRUtex, 3CMPtex, G6Ptex, GTHOXtex, EX_amp_e, TTRCYCtex, EX_g3pi_e, EX_cys__L_e, EX_etoh_e, DHAtex, G3PCtex, URAtex, EX_ttdcea_e, MG2tpp, HG2tex, EX_orot_e, EX_5dglcn_e, EX_12ppd__S_e, EX_xylu__L_e, EX_23cump_e, EX_nmn_e, DDGLCNtex, FE3HOXUtpp, G3PItex, EX_akg_e, EX_ser__L_e, XYLtex, EX_fe3dhbzs_e, 2AGPE141tipp, EX_acser_e, NO2tex, EX_tyrp_e, EX_h2o_e, EX_adocbl_e, NACtpp, EX_fe2_e, EX_rib__D_e, CLPNH120pp, FALGTHLs, H2Otpp, ALAt2pp_copy2, EX_gdp_e, ISETACtex, EX_sbt__D_e, EX_arg__L_e, CDGS, LALDO3, 3GMPtex, NI2tex, SELGTHR3, EX_cbi_e, EX_meoh_e, MMETtex, EX_tym_e, EX_xan_e, BUTSO3tex, EX_lac__L_e, GAL1Ptex, CYSDabcpp, H2tex, EX_glyc2p_e, LALALGLUtex, EX_ptrc_e, CA2tex, EX_gln__L_e, EX_hg2_e, EX_pppn_e, EX_arbtn_fe3_e, EX_so3_e, GTPtex, MLDCP1App, QUIN2tex, EX_mnl_e, EX_ile__L_e, EX_doxrbcn_e, DM_aacald_c, SO2tex, EX_met__L_e, HYXNtpp, TYRPtex, CPGNR2, TARTRDtex, ACMANAtex, EX_LalaDgluMdapDala_e, NOVBCNtex, EX_eca4colipa_e, EX_aso3_e, EX_lipoate_e, XYLUtex, EX_ala__D_e, METSOX2tex, INDOLEtex, EX_novbcn_e, EX_met__D_e, FEENTERR3, EX_no2_e, FEENTERexs, G5SADs, EX_o2_e, HDCAtexi, CHLtex, EX_acgal1p_e, ACALDtpp, FUCtex, EX_fe3dcit_e, EX_co2_e, PYDAMtex, 2AGPE140tipp, ALAtex, GUACYC, EX_thymd_e, EX_cm_e, BTNt2ipp, EX_octa_e, GLYCLTtex, LEUtex, ASO3tex, GSNtex, EX_etha_e, CLPNH141pp, ARBTNR2, EX_udpglcur_e, OXAMTC, EX_3ump_e, EX_pydx_e, EX_pydxn_e, PSERtex, MALt3pp, MTHTHFSs, EX_gmp_e, EX_tma_e, Zn2tex, DM_amob_c, Ktex, PHEtex, EX_sulfac_e, DAMPtex, PYDXNtpp, EX_mal__L_e, THYMt3pp, EX_imp_e, EX_dgsn_e, FUMtex, N2Otex, EX_pheme_e, DHORDfum, EX_galctn__D_e, EX_o2s_e, CLtex, CSNtex, FECRMexs, EX_pser__L_e, 2AGPA161tipp, GLCNtex, NOtex, R5Ptex, MOBDtex, EX_glyclt_e, EX_3hcinnm_e, DSERtex, GLYCtpp, MEOHtex, UDPGALtex, O2tpp, NADN, ACGAL1PPpp, INStex, EX_duri_e, EX_galt_e, EX_gsn_e, EX_trp__L_e, CLPNH180pp, THMtex, EX_feoxam_un_e, EX_4hoxpacd_e, PNTOtex, EX_gtp_e, 12PPDStpp, EX_ca2_e, EX_ocdca_e, 2AGPE160tipp, O16GLCT2, EX_metsox_S__L_e, EX_chol_e, EX_LalaDgluMdap_e, METSOX1abcpp, EX_urea_e, 23DAPPAtex, CMPN, EX_ade_e, EX_feenter_e, EX_LalaDglu_e, EX_hxa_e, 12DGR120tipp, BTNtex, GLYCtex, EX_sel_e, EX_fald_e, EX_arbtn_e, EX_lipa_e, MG2tex, FECRMUtex, EX_malttr_e, OMMBLHX3, PROtex, FESD1s, NACtex, EX_LalaLglu_e, FRULYStex, 2AGPA120tipp, LYXtex, OROTtex, NMNN, O2tex, GUAtex, DNMPPA, EX_sucr_e, 2AGPE161tipp, SO3tex, DOPAtex, EX_rfamp_e, EX_dha_e, H2Stex, 2AGPE180tipp, FECRMR1, SPMDtex, ACGAM1Ptex, AGMtex, FORtex, EX_23camp_e, EX_tyr__L_e, EX_ag_e, EX_fru_e, ASCBtex, EX_3cmp_e, EX_mmet_e, GALURtex, EX_2ddglcn_e, ANHGMtex, DMSOtpp, TMAOtex, N2Otpp, 5MTRtex, PPALtex, EX_crn_e, EX_mso3_e, CLPNH160pp, DADNtex, EX_h2_e, 12DGR140tipp, NMNt7pp, FE3HOXR1, OCDCAtexi, EX_glc__D_e, PSCLYStex, EX_thr__L_e, EX_g3pe_e, EX_cys__D_e, 12PPDStex, DM_oxam_c, EX_colipap_e, ASPt2pp_copy2, 2AGPE120tipp, 23CGMPtex, DTMPtex, FECRMUtpp, 3AMPtex, CYStex, CLPNH181pp, THRtex, ThDPAT, EX_h2s_e, MAN6Ptex, VALtex, NAtex, SO4tex, 4HOXPACDtex, SULFACtex, EX_enlipa_e, 3PEPTtex, EX_hdca_e, THMDtex, METOX1s, Htex, ACALDtex, PYRt2rpp, EX_but_e, THYMtex, EX_glyald_e, ARBTNR1, ATPHs, NMNtex, TYRtex, ORNtex, METSOX2abcpp, SELGTHR2, 2AGPE181tipp, 2AGPG141tipp, SUCCt3pp, EX_for_e, CPGNR3, EX_pyr_e, EX_xyl__D_e, MEOHtrpp, FTHFLi, MINCYCtex, MALTPTtexi, GLCtex_copy1, QUIN2tpp, EX_cl_e, EX_lcts_e, EX_kdo2lipid4_e, ALLtex, EX_dad_2_e, EX_o16a4colipa_e, DMStex, GLYCAtex, URItex, EX_dopa_e, EX_3amp_e, 5DGLCNtex, ALAALAtex, EX_man_e, EX_26dap__M_e, D_LACtex, EX_tungs_e, DAPtex, DIMPtex, GLYtex, EX_peamn_e, GLCUR1Ptex, EX_ins_e, EX_k_e, ACONIs, CYANtex, ILEtex, EX_pi_e, EX_alltn_e, GAMtex, CITt3pp, SLNTtex, EX_dimp_e, EX_ttrcyc_e, EX_acgal_e, THRPtex, CLPNH161pp, EX_all__D_e, EX_ascb__L_e, EX_din_e, HCINNMtex, METSOX1tex, XMPtex, EX_g6p_e, FESD2s, TARTRtex, ARBTNtpp, EX_pydam_e, GLYC3Ptex, EX_gal1p_e, 5MTRtpp, EX_skm_e, GLYALDtpp, OMPHHX3, ADEtex, EX_btn_e, EX_uacgam_e, EX_agm_e, CITtex, CMPtex, FEENTERR1, EX_orn_e, OCDCEAtexi, CPGNexs, AKGtex, EX_alaala_e, OPHHX3, EX_ala__L_e, FORtppi, EX_ppal_e, EX_pacald_e, FUSAtex, EX_butso3_e, CO2tex, EX_ppa_e, EX_nac_e, EX_tmao_e, 2AGPA160tipp, CYSDtex, EX_23cgmp_e, PPAtex, EX_xmp_e, DGMPtex, 2AGPG140tipp, EX_tre_e, EX_taur_e, EX_hdcea_e, XANtex, ARBTtex, EX_g3pc_e, HOMtex, EX_dcyt_e, 12DGR141tipp, GLUtex, COBALT2tex, EX_gal_bD_e, HPPPNtex, EX_hxan_e, MALTHXtexi, FEENTERR2, EX_g3ps_e, EX_so4_e, EX_thm_e, EX_damp_e, AACTOOR, CPGNUtpp, DOXRBCNtex, EX_melib_e, EX_tartr__D_e, MALtex, UREAtex, FEOXAMexs, RIBtex, ETOHtex, EX_hacolipa_e, ACSERtex, EX_ethso3_e, EX_arab__L_e, EX_15dap_e, EX_acac_e, H2tpp, EX_mg2_e, EX_acolipa_e, EX_glyb_e, GLCRtex, EX_acmana_e, TAURtex, EX_mal__D_e, 2AGPA141tipp, EX_malthx_e, EX_metsox_R__L_e, EX_34dhpac_e, IDONtex, 12PPDRtpp, MLDEP1pp, EX_udpgal_e, PMDPHT, EX_3hpppn_e, EX_udpg_e, 23CCMPtex, EX_mn2_e, HYXNtex, EX_fe3hox_un_e, ADNtex, GLNtex, EX_gthrd_e, PHEMEtiex, TSULtex, O2Stex, CYSabcpp, EX_fusa_e, BIOMASS_Ec_iJO1366_WT_53p95M, EX_g3pg_e, EX_galct__D_e, ALLTNtex, SUCRtex, EX_gua_e, EX_f6p_e, NO3tex, SELtex, ASNtex, PPTtex, MLDCP2App, 23DAPPAt2pp, UDCPPtppi, TUNGStex, FALDtpp, ACGAL1Ptex, 23CUMPtex, EX_gbbtn_e, FECRMR3, EX_so2_e, NH4tex, UMPtex, GMPtex, MLDCP3App, CO2tpp, EX_14glucan_e, EX_3hpp_e, G1Ptex, L_LACtex, EX_no3_e, ACGALtex, GLYBtex, DHBSH, PYDXtpp, DATPHs, PACALDt2rpp, CLPNH140pp, UDPGLCURtex, AOBUTDs, CD2tex, EX_zn2_e, MG2t3_2pp, EX_acnam_e, NADPPPS, OCTAtex, EX_dms_e, MNtex, EX_fe3_e, FE3HOXR2, EX_cyan_e, DMSOtex, EX_galur_e, FE3tex, HXAtex, ARGtex, EX_idon__L_e, MOX, EX_galctn__L_e, DCMPtex, DALAtex, GUR1PPpp, 2AGPG161tipp, EX_dump_e, EX_fum_e, EX_gthox_e, DINStex, CBMD, LALADGLUtex, GUAtpp, EX_ala_B_e, CU2tex, CUtex, EX_halipa_e, CYTDtex, METOX2s, EX_minohp_e, EX_ocdcea_e, MSO3tex, EX_his__L_e, 26DAHtex, METDtex, EX_cu2_e, EX_acgam_e, EX_gal_e, EX_cgly_e, EX_cpgn_un_e, EX_csn_e, ACt2rpp, PACALDtex, EX_5mtr_e, EX_succ_e, EX_fecrm_e, ETHAt2pp, G3PEtex, EX_glyc__R_e, EX_cit_e, EX_phe__L_e, CRNtex, 4PEPTtex, EX_maltttr_e, G3PStex, EX_dgmp_e, EX_glcn_e, FALDtex, EX_h2o2_e, EX_acald_e, GALCTNtex, MALTtexi, SELGTHR, EX_glcur1p_e, ASNabcpp, FECRMR2, FE3HOXexs, LYStex, PYDXNtex, MNLtex, DURItex, 12PPDRtex, MANtex, EX_acgam1p_e, 2AGPG120tipp, EX_gam_e, BIOMASS_Ec_iJO1366_core_53p95M, PTRCtex, DGSNtex, EX_xtsn_e, MLDEP2pp, IMPtex, 34dhpactex, R1PK, EX_udpacgal_e, EX_glcur_e, PYDXtex, MINOHPtexi, RMNtex, AGM4PCPpp, XANtpp, GLYC2Ptex, F6Ptex, 2AGPA140tipp, DM_5drib_c, EX_3gmp_e, BUTtex, EX_cytd_e, LCARR, MELIBtex, NMNDA, EX_cbl1_e, LIPOtex, EX_acmum_e, ASPtex, CPGNR1, GTHRDtex, EX_tartr__L_e, EX_na1_e, 3HPPtex, CRNDtex, EX_h_e, 2AGPG180tipp, GBBTNtex, GLCURtex, METtex, ARBTNtex, DAPabcpp, FE3abcpp, EX_4abut_e, ARBTNexs, 12DGR180tipp, EX_leu__L_e, EX_thrp_e, 4PCPpp, FE3DHBZR, PYRtex, SO2tpp, EX_ura_e, EX_fecrm_un_e, FRUURtex, EX_frulys_e, EX_malt_e, EX_fe3hox_e, LIPOt2pp, EX_enter_e, OMCDC, UDPGtex, HEX4, CGLYtex, GALBDtex, ARBtex, FEOXAMUtex, CPGNUtex, ABUTtex, HYPOE, EX_progly_e, EX_manglyc_e, EX_psclys_e, EX_slnt_e, GLYOX3, FEOXAMUtpp, ACNAMtex, EX_lyx__L_e, DHPTDCs2, EX_23dappa_e, EX_rmn_e, PDX5PO2, SKMtex, NH4tpp, EX_mincyc_e, EX_tcynt_e, BALAtex, EX_maltpt_e, ETHSO3tex, EX_chtbs_e, ETHAtex, PItex, EX_val__L_e, EX_glu__L_e, DM_mththf_c, H2St1pp, DUMPtex, NOtpp, EX_nh4_e, EX_mobd_e, EX_g1p_e, ACACtex, CYNTtex, EX_indole_e, FE3HOXR3, HIStex, EX_ni2_e, ALDD4, ARBTNR3, EX_fruur_e, EX_dca_e, EX_cynt_e, EX_lys__L_e, MALTTRtexi, MLDCP2Bpp, EX_tsul_e, EX_fuc__L_e, 14GLUCANtexi, 3UMPtex, FE3HOXUtex, UREAtpp, UDPACGALtex, EX_cmp_e, 12DGR161tipp, EX_dcmp_e, EX_gam6p_e, EX_ddca_e, PPPNtex, EX_dtmp_e, ACMUMtex, XTSNtex, EX_spmd_e, ARBTNtonex, SUCCtex, EX_colipa_e, URIC, SBTtex, EX_ump_e, TRPtex, EX_12ppd__R_e, EX_cd2_e, 12DGR160tipp, TREtex, H2Otex, TMAtex, GLYALDtex, GTPHs, EX_isetac_e, MANGLYCtex
