# Supplementary material for: OptCouple: Joint simulation of gene knockouts, insertions and medium modifications for prediction of growth-coupled strain designs
Source: Metab Eng Commun. 2019 Mar 16;8:e00087. doi: 10.1016/j.mec.2019.e00087 (PMC6431744; doi:10.1016/j.mec.2019.e00087)
Supplement: Multimedia component 1 [file mmc1.zip › Revised Supplementary/20180518_1548__ECC2__ITA_ADDED__solution_pool_all.json]

[
    {
        "number": 0,
        "objective": 1.1768827829462978,
        "growth_coupling_slope": 3.5705439732262754,
        "target_flux_(ITA_ADDED)": 4.20211172784267,
        "growth_rate": 1.1768827741214136,
        "growth_without_target": -8.824884156766188e-09,
        "knockout": [
            "ACALD",
            "GAPD",
            "GLUDy",
            "MALS",
            "PGM",
            "SUCOAS"
        ],
        "knockin": [],
        "medium_addition": [
            "ADD_glu__L_c"
        ]
    },
    {
        "number": 1,
        "objective": 1.1768827741198447,
        "growth_coupling_slope": 4.095406999999959,
        "target_flux_(ITA_ADDED)": 4.819813951309782,
        "growth_rate": 1.1768827741198447,
        "growth_without_target": 0.0,
        "knockout": [
            "AKGDH",
            "GAPD",
            "GLUDy",
            "MALS",
            "PGM",
            "SUCCt2_2pp"
        ],
        "knockin": [],
        "medium_addition": [
            "ADD_glu__L_c"
        ]
    },
    {
        "number": 2,
        "objective": 1.1768827741198393,
        "growth_coupling_slope": 4.095406999999977,
        "target_flux_(ITA_ADDED)": 4.819813951309781,
        "growth_rate": 1.1768827741198393,
        "growth_without_target": 0.0,
        "knockout": [
            "AKGDH",
            "GAPD",
            "GLUDy",
            "MALS",
            "PGM",
            "THD2pp"
        ],
        "knockin": [],
        "medium_addition": [
            "ADD_glu__L_c"
        ]
    },
    {
        "number": 3,
        "objective": 1.1768827741198393,
        "growth_coupling_slope": 4.095406999999977,
        "target_flux_(ITA_ADDED)": 4.819813951309781,
        "growth_rate": 1.1768827741198393,
        "growth_without_target": 0.0,
        "knockout": [
            "AKGDH",
            "GAPD",
            "GLUDy",
            "MALS",
            "PGM"
        ],
        "knockin": [],
        "medium_addition": [
            "ADD_glu__L_c"
        ]
    },
    {
        "number": 4,
        "objective": 1.176882774119837,
        "growth_coupling_slope": 4.095406999999984,
        "target_flux_(ITA_ADDED)": 4.819813951309781,
        "growth_rate": 1.176882774119837,
        "growth_without_target": 0.0,
        "knockout": [
            "AKGDH",
            "EDA",
            "GAPD",
            "GLUDy",
            "MALS",
            "PGM"
        ],
        "knockin": [],
        "medium_addition": [
            "ADD_glu__L_c"
        ]
    },
    {
        "number": 5,
        "objective": 1.176882774119835,
        "growth_coupling_slope": 3.570544000000111,
        "target_flux_(ITA_ADDED)": 4.202111727837063,
        "growth_rate": 1.1768827741198378,
        "growth_without_target": 2.6645352591003757e-15,
        "knockout": [
            "GAPD",
            "GLUDy",
            "MALS",
            "NADH16pp",
            "PGM",
            "SUCOAS"
        ],
        "knockin": [],
        "medium_addition": [
            "ADD_glu__L_c"
        ]
    },
    {
        "number": 6,
        "objective": 1.1768827741198342,
        "growth_coupling_slope": 3.5705439999999853,
        "target_flux_(ITA_ADDED)": 4.202111727836912,
        "growth_rate": 1.1768827741198342,
        "growth_without_target": 0.0,
        "knockout": [
            "GAPD",
            "GLUDy",
            "MALS",
            "MDH",
            "PGM",
            "SUCOAS"
        ],
        "knockin": [],
        "medium_addition": [
            "ADD_glu__L_c"
        ]
    },
    {
        "number": 7,
        "objective": 1.176882774119834,
        "growth_coupling_slope": 3.570543999999991,
        "target_flux_(ITA_ADDED)": 4.202111727836918,
        "growth_rate": 1.176882774119834,
        "growth_without_target": 0.0,
        "knockout": [
            "GAPD",
            "GLUDy",
            "HEX1",
            "MALS",
            "PGM",
            "SUCOAS"
        ],
        "knockin": [],
        "medium_addition": [
            "ADD_glu__L_c"
        ]
    },
    {
        "number": 8,
        "objective": 1.1768827741198338,
        "growth_coupling_slope": 3.57054399999999,
        "target_flux_(ITA_ADDED)": 4.202111727836916,
        "growth_rate": 1.1768827741198338,
        "growth_without_target": 0.0,
        "knockout": [
            "GAPD",
            "GLCt2pp",
            "GLUDy",
            "MALS",
            "PGM",
            "SUCOAS"
        ],
        "knockin": [],
        "medium_addition": [
            "ADD_glu__L_c"
        ]
    },
    {
        "number": 9,
        "objective": 1.1768827741198338,
        "growth_coupling_slope": 3.570543999999992,
        "target_flux_(ITA_ADDED)": 4.202111727836918,
        "growth_rate": 1.1768827741198338,
        "growth_without_target": 0.0,
        "knockout": [
            "ACKr",
            "GAPD",
            "GLUDy",
            "MALS",
            "PGM",
            "SUCOAS"
        ],
        "knockin": [],
        "medium_addition": [
            "ADD_glu__L_c"
        ]
    },
    {
        "number": 10,
        "objective": 1.1768827741198327,
        "growth_coupling_slope": 3.5705439999999893,
        "target_flux_(ITA_ADDED)": 4.202111727836911,
        "growth_rate": 1.1768827741198367,
        "growth_without_target": 3.9968028886505635e-15,
        "knockout": [
            "GAPD",
            "GLUDy",
            "MALS",
            "MGSA",
            "PGM",
            "SUCOAS"
        ],
        "knockin": [],
        "medium_addition": [
            "ADD_glu__L_c"
        ]
    },
    {
        "number": 11,
        "objective": 1.1768827741198313,
        "growth_coupling_slope": 3.5705439999999955,
        "target_flux_(ITA_ADDED)": 4.202111727836914,
        "growth_rate": 1.1768827741198313,
        "growth_without_target": 0.0,
        "knockout": [
            "FBA",
            "GAPD",
            "GLUDy",
            "MALS",
            "PGM",
            "SUCOAS"
        ],
        "knockin": [],
        "medium_addition": [
            "ADD_glu__L_c"
        ]
    },
    {
        "number": 12,
        "objective": 1.1768827741198313,
        "growth_coupling_slope": 4.095407000000002,
        "target_flux_(ITA_ADDED)": 4.8198139513097775,
        "growth_rate": 1.1768827741198313,
        "growth_without_target": 0.0,
        "knockout": [
            "AKGDH",
            "GAPD",
            "GLUDy",
            "MALS",
            "ME2",
            "PGM"
        ],
        "knockin": [],
        "medium_addition": [
            "ADD_glu__L_c"
        ]
    },
    {
        "number": 13,
        "objective": 1.1768827741198309,
        "growth_coupling_slope": 3.5705440000000044,
        "target_flux_(ITA_ADDED)": 4.202111727836923,
        "growth_rate": 1.1768827741198309,
        "growth_without_target": 0.0,
        "knockout": [
            "F6PA",
            "GAPD",
            "GLUDy",
            "MALS",
            "PGM",
            "SUCOAS"
        ],
        "knockin": [],
        "medium_addition": [
            "ADD_glu__L_c"
        ]
    },
    {
        "number": 14,
        "objective": 1.1768827741198309,
        "growth_coupling_slope": 3.5705440000000044,
        "target_flux_(ITA_ADDED)": 4.202111727836923,
        "growth_rate": 1.1768827741198309,
        "growth_without_target": 0.0,
        "knockout": [
            "GAPD",
            "GLUDy",
            "MALS",
            "PGM",
            "POX",
            "SUCOAS"
        ],
        "knockin": [],
        "medium_addition": [
            "ADD_glu__L_c"
        ]
    },
    {
        "number": 15,
        "objective": 1.1768827741198309,
        "growth_coupling_slope": 3.5705440000000044,
        "target_flux_(ITA_ADDED)": 4.202111727836923,
        "growth_rate": 1.1768827741198309,
        "growth_without_target": 0.0,
        "knockout": [
            "ALCD2x",
            "GAPD",
            "GLUDy",
            "MALS",
            "PGM",
            "SUCOAS"
        ],
        "knockin": [],
        "medium_addition": [
            "ADD_glu__L_c"
        ]
    },
    {
        "number": 16,
        "objective": 1.1768827741198307,
        "growth_coupling_slope": 4.095406999999994,
        "target_flux_(ITA_ADDED)": 4.819813951309766,
        "growth_rate": 1.1768827741198347,
        "growth_without_target": 3.9968028886505635e-15,
        "knockout": [
            "ACALD",
            "AKGDH",
            "GAPD",
            "GLUDy",
            "MALS",
            "PGM"
        ],
        "knockin": [],
        "medium_addition": [
            "ADD_glu__L_c"
        ]
    },
    {
        "number": 17,
        "objective": 1.1768827741198304,
        "growth_coupling_slope": 3.570544000000005,
        "target_flux_(ITA_ADDED)": 4.202111727836922,
        "growth_rate": 1.1768827741198304,
        "growth_without_target": 0.0,
        "knockout": [
            "GAPD",
            "GLUDy",
            "GLYCL",
            "MALS",
            "PGM",
            "SUCOAS"
        ],
        "knockin": [],
        "medium_addition": [
            "ADD_glu__L_c"
        ]
    },
    {
        "number": 18,
        "objective": 1.1768827741198304,
        "growth_coupling_slope": 3.570544000000005,
        "target_flux_(ITA_ADDED)": 4.202111727836922,
        "growth_rate": 1.1768827741198304,
        "growth_without_target": 0.0,
        "knockout": [
            "FHL",
            "GAPD",
            "GLUDy",
            "MALS",
            "PGM",
            "SUCOAS"
        ],
        "knockin": [],
        "medium_addition": [
            "ADD_glu__L_c"
        ]
    },
    {
        "number": 19,
        "objective": 1.1768827741198304,
        "growth_coupling_slope": 3.570544000000005,
        "target_flux_(ITA_ADDED)": 4.202111727836922,
        "growth_rate": 1.1768827741198304,
        "growth_without_target": 0.0,
        "knockout": [
            "GAPD",
            "GLUDy",
            "LDH_D",
            "MALS",
            "PGM",
            "SUCOAS"
        ],
        "knockin": [],
        "medium_addition": [
            "ADD_glu__L_c"
        ]
    },
    {
        "number": 20,
        "objective": 1.1768827741198302,
        "growth_coupling_slope": 3.5705440000000057,
        "target_flux_(ITA_ADDED)": 4.202111727836922,
        "growth_rate": 1.1768827741198302,
        "growth_without_target": 0.0,
        "knockout": [
            "ACALD",
            "ENO",
            "GAPD",
            "GLUDy",
            "MALS",
            "SUCOAS"
        ],
        "knockin": [],
        "medium_addition": [
            "ADD_glu__L_c"
        ]
    },
    {
        "number": 21,
        "objective": 1.1768827741198302,
        "growth_coupling_slope": 3.5705440000000057,
        "target_flux_(ITA_ADDED)": 4.202111727836922,
        "growth_rate": 1.1768827741198302,
        "growth_without_target": 0.0,
        "knockout": [
            "G3PD5",
            "GAPD",
            "GLUDy",
            "MALS",
            "PGM",
            "SUCOAS"
        ],
        "knockin": [],
        "medium_addition": [
            "ADD_glu__L_c"
        ]
    },
    {
        "number": 22,
        "objective": 1.17688277411983,
        "growth_coupling_slope": 4.095407000000004,
        "target_flux_(ITA_ADDED)": 4.819813951309776,
        "growth_rate": 1.17688277411983,
        "growth_without_target": 0.0,
        "knockout": [
            "AKGDH",
            "GAPD",
            "GLUDy",
            "MALS",
            "MDH",
            "PGM"
        ],
        "knockin": [],
        "medium_addition": [
            "ADD_glu__L_c"
        ]
    },
    {
        "number": 23,
        "objective": 1.1768827741198287,
        "growth_coupling_slope": 4.095407,
        "target_flux_(ITA_ADDED)": 4.819813951309765,
        "growth_rate": 1.1768827741198287,
        "growth_without_target": 0.0,
        "knockout": [
            "AKGDH",
            "FBP",
            "GAPD",
            "GLUDy",
            "MALS",
            "PGM"
        ],
        "knockin": [],
        "medium_addition": [
            "ADD_glu__L_c"
        ]
    },
    {
        "number": 24,
        "objective": 1.1768827741198284,
        "growth_coupling_slope": 3.5705440000000044,
        "target_flux_(ITA_ADDED)": 4.202111727836914,
        "growth_rate": 1.1768827741198284,
        "growth_without_target": 0.0,
        "knockout": [
            "GAPD",
            "GLUDy",
            "MALS",
            "PGM",
            "SUCOAS",
            "THD2pp"
        ],
        "knockin": [],
        "medium_addition": [
            "ADD_glu__L_c"
        ]
    },
    {
        "number": 25,
        "objective": 1.1768827741198284,
        "growth_coupling_slope": 3.570544000000015,
        "target_flux_(ITA_ADDED)": 4.202111727836926,
        "growth_rate": 1.1768827741198284,
        "growth_without_target": 0.0,
        "knockout": [
            "EDD",
            "GAPD",
            "GLUDy",
            "MALS",
            "PGM",
            "SUCOAS"
        ],
        "knockin": [],
        "medium_addition": [
            "ADD_glu__L_c"
        ]
    },
    {
        "number": 26,
        "objective": 1.1768827741198276,
        "growth_coupling_slope": 3.570544000000008,
        "target_flux_(ITA_ADDED)": 4.202111727836915,
        "growth_rate": 1.1768827741198327,
        "growth_without_target": 5.10702591327572e-15,
        "knockout": [
            "GAPD",
            "GLUDy",
            "MALS",
            "PFK",
            "PGM",
            "SUCOAS"
        ],
        "knockin": [],
        "medium_addition": [
            "ADD_glu__L_c"
        ]
    },
    {
        "number": 27,
        "objective": 1.1768827741198276,
        "growth_coupling_slope": 4.095407000000006,
        "target_flux_(ITA_ADDED)": 4.819813951309768,
        "growth_rate": 1.1768827741198276,
        "growth_without_target": 0.0,
        "knockout": [
            "AKGDH",
            "CS",
            "GAPD",
            "GLUDy",
            "MALS",
            "PGM"
        ],
        "knockin": [],
        "medium_addition": [
            "ADD_glu__L_c"
        ]
    },
    {
        "number": 28,
        "objective": 1.1768827741198276,
        "growth_coupling_slope": 4.09540700000001,
        "target_flux_(ITA_ADDED)": 4.819813951309772,
        "growth_rate": 1.1768827741198316,
        "growth_without_target": 3.9968028886505635e-15,
        "knockout": [
            "AKGDH",
            "F6PA",
            "GAPD",
            "GLUDy",
            "MALS",
            "PGM"
        ],
        "knockin": [],
        "medium_addition": [
            "ADD_glu__L_c"
        ]
    },
    {
        "number": 29,
        "objective": 1.1768827741198267,
        "growth_coupling_slope": 3.570544000000234,
        "target_flux_(ITA_ADDED)": 4.202111727837178,
        "growth_rate": 1.1768827741198293,
        "growth_without_target": 2.6645352591003757e-15,
        "knockout": [
            "FRD2",
            "GAPD",
            "GLUDy",
            "MALS",
            "PGM",
            "SUCOAS"
        ],
        "knockin": [],
        "medium_addition": [
            "ADD_glu__L_c"
        ]
    },
    {
        "number": 30,
        "objective": 1.1768827741198264,
        "growth_coupling_slope": 4.312419277173942,
        "target_flux_(ITA_ADDED)": 5.075211962088286,
        "growth_rate": 1.1768827741198264,
        "growth_without_target": 0.0,
        "knockout": [
            "EDA",
            "GAPD",
            "GLUDy",
            "MALS",
            "PGM",
            "SUCOAS"
        ],
        "knockin": [],
        "medium_addition": [
            "ADD_glu__L_c"
        ]
    },
    {
        "number": 31,
        "objective": 1.1768827741198244,
        "growth_coupling_slope": 3.570544000000033,
        "target_flux_(ITA_ADDED)": 4.202111727836933,
        "growth_rate": 1.1768827741198244,
        "growth_without_target": 0.0,
        "knockout": [
            "GAPD",
            "GLUDy",
            "MALS",
            "PDH",
            "PGM",
            "SUCOAS"
        ],
        "knockin": [],
        "medium_addition": [
            "ADD_glu__L_c"
        ]
    },
    {
        "number": 32,
        "objective": 1.176882774119823,
        "growth_coupling_slope": 3.570544000000019,
        "target_flux_(ITA_ADDED)": 4.202111727836911,
        "growth_rate": 1.176882774119823,
        "growth_without_target": 0.0,
        "knockout": [
            "CS",
            "GAPD",
            "GLUDy",
            "MALS",
            "PGM",
            "SUCOAS"
        ],
        "knockin": [],
        "medium_addition": [
            "ADD_glu__L_c"
        ]
    },
    {
        "number": 33,
        "objective": 1.176882774119823,
        "growth_coupling_slope": 3.5705440000000497,
        "target_flux_(ITA_ADDED)": 4.2021117278369475,
        "growth_rate": 1.176882774119827,
        "growth_without_target": 3.9968028886505635e-15,
        "knockout": [
            "D_LACt2pp",
            "GAPD",
            "GLUDy",
            "MALS",
            "PGM",
            "SUCOAS"
        ],
        "knockin": [],
        "medium_addition": [
            "ADD_glu__L_c"
        ]
    },
    {
        "number": 34,
        "objective": 1.176882774119823,
        "growth_coupling_slope": 3.570544000000019,
        "target_flux_(ITA_ADDED)": 4.202111727836911,
        "growth_rate": 1.176882774119823,
        "growth_without_target": 0.0,
        "knockout": [
            "GAPD",
            "GLUDy",
            "MALS",
            "PGM",
            "PPS",
            "SUCOAS"
        ],
        "knockin": [],
        "medium_addition": [
            "ADD_glu__L_c"
        ]
    },
    {
        "number": 35,
        "objective": 1.176882774119823,
        "growth_coupling_slope": 3.570544000000019,
        "target_flux_(ITA_ADDED)": 4.202111727836911,
        "growth_rate": 1.176882774119823,
        "growth_without_target": 0.0,
        "knockout": [
            "GAPD",
            "GLUDy",
            "GLYCDx",
            "MALS",
            "PGM",
            "SUCOAS"
        ],
        "knockin": [],
        "medium_addition": [
            "ADD_glu__L_c"
        ]
    },
    {
        "number": 36,
        "objective": 1.176882774119823,
        "growth_coupling_slope": 3.570544000000019,
        "target_flux_(ITA_ADDED)": 4.202111727836911,
        "growth_rate": 1.176882774119823,
        "growth_without_target": 0.0,
        "knockout": [
            "GAPD",
            "GLUDy",
            "MALS",
            "PGM",
            "PYK",
            "SUCOAS"
        ],
        "knockin": [],
        "medium_addition": [
            "ADD_glu__L_c"
        ]
    },
    {
        "number": 37,
        "objective": 1.1768827741198225,
        "growth_coupling_slope": 3.5705440000000186,
        "target_flux_(ITA_ADDED)": 4.202111727836909,
        "growth_rate": 1.1768827741198225,
        "growth_without_target": 0.0,
        "knockout": [
            "ACONTa",
            "GAPD",
            "GLUDy",
            "MALS",
            "PGM",
            "SUCOAS"
        ],
        "knockin": [],
        "medium_addition": [
            "ADD_glu__L_c"
        ]
    },
    {
        "number": 38,
        "objective": 1.1768827741198225,
        "growth_coupling_slope": 4.095407000000031,
        "target_flux_(ITA_ADDED)": 4.819813951309776,
        "growth_rate": 1.1768827741198225,
        "growth_without_target": 0.0,
        "knockout": [
            "AKGDH",
            "GAPD",
            "GLCptspp",
            "GLUDy",
            "MALS",
            "PGM"
        ],
        "knockin": [],
        "medium_addition": [
            "ADD_glu__L_c"
        ]
    },
    {
        "number": 39,
        "objective": 1.1768827741198216,
        "growth_coupling_slope": 4.7080420000000505,
        "target_flux_(ITA_ADDED)": 5.540813529632692,
        "growth_rate": 1.1768827741198256,
        "growth_without_target": 3.9968028886505635e-15,
        "knockout": [
            "AKGDH",
            "GAPD",
            "GLUDy",
            "MALS",
            "PGM",
            "PPS"
        ],
        "knockin": [],
        "medium_addition": [
            "ADD_glu__L_c"
        ]
    },
    {
        "number": 40,
        "objective": 1.1768827741198207,
        "growth_coupling_slope": 4.893474876811721,
        "target_flux_(ITA_ADDED)": 5.759046288107826,
        "growth_rate": 1.1768827741198247,
        "growth_without_target": 3.9968028886505635e-15,
        "knockout": [
            "AKGDH",
            "FHL",
            "GAPD",
            "GLUDy",
            "MALS",
            "PGM"
        ],
        "knockin": [],
        "medium_addition": [
            "ADD_glu__L_c"
        ]
    },
    {
        "number": 41,
        "objective": 1.176882774119819,
        "growth_coupling_slope": 3.5705440000000346,
        "target_flux_(ITA_ADDED)": 4.2021117278369156,
        "growth_rate": 1.1768827741198216,
        "growth_without_target": 2.6645352591003757e-15,
        "knockout": [
            "GAPD",
            "GLUDy",
            "MALS",
            "PGM",
            "PTAr",
            "SUCOAS"
        ],
        "knockin": [],
        "medium_addition": [
            "ADD_glu__L_c"
        ]
    },
    {
        "number": 42,
        "objective": 1.1768827741198176,
        "growth_coupling_slope": 4.865850409090974,
        "target_flux_(ITA_ADDED)": 5.726535527903035,
        "growth_rate": 1.176882774119823,
        "growth_without_target": 5.329070518200751e-15,
        "knockout": [
            "ENO",
            "GAPD",
            "GLUDy",
            "MALS",
            "PGM",
            "SUCOAS"
        ],
        "knockin": [],
        "medium_addition": [
            "ADD_glu__L_c"
        ]
    },
    {
        "number": 43,
        "objective": 1.1768827741198171,
        "growth_coupling_slope": 3.570544000000166,
        "target_flux_(ITA_ADDED)": 4.202111727837064,
        "growth_rate": 1.1768827741198225,
        "growth_without_target": 5.329070518200751e-15,
        "knockout": [
            "GAPD",
            "GLUDy",
            "MALS",
            "PGM",
            "SUCCt2_2pp",
            "SUCOAS"
        ],
        "knockin": [],
        "medium_addition": [
            "ADD_glu__L_c"
        ]
    },
    {
        "number": 44,
        "objective": 1.176882774119817,
        "growth_coupling_slope": 3.570544000000022,
        "target_flux_(ITA_ADDED)": 4.202111727836893,
        "growth_rate": 1.176882774119822,
        "growth_without_target": 5.10702591327572e-15,
        "knockout": [
            "GAPD",
            "GLUDy",
            "MALS",
            "ME2",
            "PGM",
            "SUCOAS"
        ],
        "knockin": [],
        "medium_addition": [
            "ADD_glu__L_c"
        ]
    },
    {
        "number": 45,
        "objective": 1.1768827741198147,
        "growth_coupling_slope": 3.5705440000000395,
        "target_flux_(ITA_ADDED)": 4.202111727836906,
        "growth_rate": 1.1768827741198211,
        "growth_without_target": 6.439293542825908e-15,
        "knockout": [
            "GAPD",
            "GLCptspp",
            "GLUDy",
            "MALS",
            "PGM",
            "SUCOAS"
        ],
        "knockin": [],
        "medium_addition": [
            "ADD_glu__L_c"
        ]
    },
    {
        "number": 46,
        "objective": 1.176882774119803,
        "growth_coupling_slope": 4.474628631944636,
        "target_flux_(ITA_ADDED)": 5.266113357518902,
        "growth_rate": 1.1768827741198056,
        "growth_without_target": 2.6645352591003757e-15,
        "knockout": [
            "GAPD",
            "GLUDy",
            "MALS",
            "PGM",
            "SUCOAS"
        ],
        "knockin": [],
        "medium_addition": [
            "ADD_glu__L_c"
        ]
    },
    {
        "number": 47,
        "objective": 1.176882774119803,
        "growth_coupling_slope": 3.570544000000105,
        "target_flux_(ITA_ADDED)": 4.202111727836941,
        "growth_rate": 1.176882774119812,
        "growth_without_target": 9.103828801926284e-15,
        "knockout": [
            "FBP",
            "GAPD",
            "GLUDy",
            "MALS",
            "PGM",
            "SUCOAS"
        ],
        "knockin": [],
        "medium_addition": [
            "ADD_glu__L_c"
        ]
    },
    {
        "number": 48,
        "objective": 1.1093771835329083,
        "growth_coupling_slope": 0.21050899999987832,
        "target_flux_(ITA_ADDED)": 0.233533881528194,
        "growth_rate": 1.1093771835329083,
        "growth_without_target": 0.0,
        "knockout": [
            "G3PD5",
            "GLNS",
            "ICL",
            "ME1",
            "POX",
            "SUCOAS"
        ],
        "knockin": [],
        "medium_addition": [
            "ADD_gln__L_c"
        ]
    },
    {
        "number": 49,
        "objective": 1.1093771835328938,
        "growth_coupling_slope": 0.21050900000000564,
        "target_flux_(ITA_ADDED)": 0.2335338815283322,
        "growth_rate": 1.1093771835328938,
        "growth_without_target": 0.0,
        "knockout": [
            "GLNS",
            "ICL",
            "SUCOAS"
        ],
        "knockin": [],
        "medium_addition": [
            "ADD_gln__L_c"
        ]
    },
    {
        "number": 50,
        "objective": 1.109377183532893,
        "growth_coupling_slope": 0.21050900000001482,
        "target_flux_(ITA_ADDED)": 0.2335338815283422,
        "growth_rate": 1.109377183532893,
        "growth_without_target": 0.0,
        "knockout": [
            "FRD2",
            "G3PD5",
            "GLNS",
            "ICL",
            "POX",
            "SUCOAS"
        ],
        "knockin": [],
        "medium_addition": [
            "ADD_gln__L_c"
        ]
    },
    {
        "number": 51,
        "objective": 1.1093771835328898,
        "growth_coupling_slope": 0.21050900000003903,
        "target_flux_(ITA_ADDED)": 0.2335338815283684,
        "growth_rate": 1.1093771835328898,
        "growth_without_target": 0.0,
        "knockout": [
            "GLNS",
            "GLXCL",
            "ICL",
            "ME1",
            "ME2",
            "SUCOAS"
        ],
        "knockin": [],
        "medium_addition": [
            "ADD_gln__L_c"
        ]
    },
    {
        "number": 52,
        "objective": 1.1093771835328898,
        "growth_coupling_slope": 0.21050900000003903,
        "target_flux_(ITA_ADDED)": 0.2335338815283684,
        "growth_rate": 1.1093771835328898,
        "growth_without_target": 0.0,
        "knockout": [
            "GLNS",
            "ICL",
            "ME1",
            "POX",
            "SUCOAS",
            "TRSARr"
        ],
        "knockin": [],
        "medium_addition": [
            "ADD_gln__L_c"
        ]
    },
    {
        "number": 53,
        "objective": 1.1093771835328887,
        "growth_coupling_slope": 0.2105089999999968,
        "target_flux_(ITA_ADDED)": 0.23353388152832133,
        "growth_rate": 1.1093771835328967,
        "growth_without_target": 7.993605777301127e-15,
        "knockout": [
            "GLNS",
            "ICL",
            "POX",
            "SUCOAS",
            "TRSARr"
        ],
        "knockin": [],
        "medium_addition": [
            "ADD_gln__L_c"
        ]
    },
    {
        "number": 54,
        "objective": 1.1093771835328778,
        "growth_coupling_slope": 0.21050900000012265,
        "target_flux_(ITA_ADDED)": 0.23353388152845866,
        "growth_rate": 1.1093771835328818,
        "growth_without_target": 3.9968028886505635e-15,
        "knockout": [
            "FHL",
            "G3PD5",
            "GLNS",
            "GLYCK",
            "ICL",
            "SUCOAS"
        ],
        "knockin": [],
        "medium_addition": [
            "ADD_gln__L_c"
        ]
    },
    {
        "number": 55,
        "objective": 0.863171656655543,
        "growth_coupling_slope": 3.2780845875935407,
        "target_flux_(ITA_ADDED)": 2.8295497041301187,
        "growth_rate": 0.8631716566555455,
        "growth_without_target": 2.55351295663786e-15,
        "knockout": [
            "G3PD5",
            "GLXCL",
            "ME1",
            "NADTRHD",
            "PGI",
            "PPCK"
        ],
        "knockin": [],
        "medium_addition": [
            "ADD_gln__L_c"
        ]
    },
    {
        "number": 56,
        "objective": 0.8631716566473315,
        "growth_coupling_slope": 3.27808458771933,
        "target_flux_(ITA_ADDED)": 2.8295497042117788,
        "growth_rate": 0.8631716566473315,
        "growth_without_target": 0.0,
        "knockout": [
            "G3PD5",
            "ME1",
            "NADTRHD",
            "PGI",
            "PPCK",
            "TRSARr"
        ],
        "knockin": [],
        "medium_addition": [
            "ADD_gln__L_c"
        ]
    },
    {
        "number": 57,
        "objective": 0.8631716566473259,
        "growth_coupling_slope": 3.278084587719352,
        "target_flux_(ITA_ADDED)": 2.829549704211779,
        "growth_rate": 0.8631716566473311,
        "growth_without_target": 5.218048215738236e-15,
        "knockout": [
            "G3PD5",
            "GLYCK",
            "ME1",
            "NADTRHD",
            "PGI",
            "PPCK"
        ],
        "knockin": [],
        "medium_addition": [
            "ADD_gln__L_c"
        ]
    },
    {
        "number": 58,
        "objective": 0.8356765397612947,
        "growth_coupling_slope": 1.8486894789638382,
        "target_flux_(ITA_ADDED)": 1.5449064268736112,
        "growth_rate": 0.8356764905966239,
        "growth_without_target": -4.916467089000065e-08,
        "knockout": [
            "G3PD5",
            "GLXCL",
            "ME1",
            "NADTRHD",
            "PGI",
            "PPCK"
        ],
        "knockin": [],
        "medium_addition": [
            "ADD_ala__L_c"
        ]
    },
    {
        "number": 59,
        "objective": 0.8356764905956431,
        "growth_coupling_slope": 1.848689587719259,
        "target_flux_(ITA_ADDED)": 1.5449064268659367,
        "growth_rate": 0.8356764905956457,
        "growth_without_target": 2.6645352591003757e-15,
        "knockout": [
            "G3PD5",
            "GLYCK",
            "ME1",
            "NADTRHD",
            "PGI",
            "PPCK"
        ],
        "knockin": [],
        "medium_addition": [
            "ADD_ala__L_c"
        ]
    },
    {
        "number": 60,
        "objective": 0.30387017721458703,
        "growth_coupling_slope": 15.779196206726649,
        "target_flux_(ITA_ADDED)": 4.794827147641766,
        "growth_rate": 0.6421702997411826,
        "growth_without_target": 0.3383001225265955,
        "knockout": [
            "ACKr",
            "ICL",
            "ILETA",
            "POX",
            "SUCOAS",
            "TKT2"
        ],
        "knockin": [],
        "medium_addition": [
            "ADD_ile__L_c"
        ]
    },
    {
        "number": 61,
        "objective": 0.30387017721458615,
        "growth_coupling_slope": 15.779196206726695,
        "target_flux_(ITA_ADDED)": 4.794827147641766,
        "growth_rate": 0.6421702997411826,
        "growth_without_target": 0.3383001225265964,
        "knockout": [
            "ICL",
            "ILETA",
            "POX",
            "PTAr",
            "SUCOAS",
            "TKT2"
        ],
        "knockin": [],
        "medium_addition": [
            "ADD_ile__L_c"
        ]
    },
    {
        "number": 62,
        "objective": 0.3029356928723511,
        "growth_coupling_slope": 16.401342450744846,
        "target_flux_(ITA_ADDED)": 4.968552039353095,
        "growth_rate": 0.6281255810545684,
        "growth_without_target": 0.3251898881822173,
        "knockout": [
            "ACKr",
            "ICL",
            "ILETA",
            "POX",
            "RPE",
            "SUCOAS"
        ],
        "knockin": [],
        "medium_addition": [
            "ADD_ile__L_c"
        ]
    },
    {
        "number": 63,
        "objective": 0.3028320051779805,
        "growth_coupling_slope": 16.406958162935837,
        "target_flux_(ITA_ADDED)": 4.968552039353095,
        "growth_rate": 0.6281255810545684,
        "growth_without_target": 0.3252935758765879,
        "knockout": [
            "ICL",
            "ILETA",
            "POX",
            "PTAr",
            "RPE",
            "SUCOAS"
        ],
        "knockin": [],
        "medium_addition": [
            "ADD_ile__L_c"
        ]
    },
    {
        "number": 64,
        "objective": 0.30146433114750804,
        "growth_coupling_slope": 17.036987432877932,
        "target_flux_(ITA_ADDED)": 5.136044021221045,
        "growth_rate": 0.6145300047437693,
        "growth_without_target": 0.31306567359626125,
        "knockout": [
            "ACKr",
            "ICL",
            "ILETA",
            "POX",
            "SUCOAS",
            "TALA"
        ],
        "knockin": [],
        "medium_addition": [
            "ADD_ile__L_c"
        ]
    },
    {
        "number": 65,
        "objective": 0.30145195198038455,
        "growth_coupling_slope": 17.037687059180985,
        "target_flux_(ITA_ADDED)": 5.136044021221045,
        "growth_rate": 0.6145300047437693,
        "growth_without_target": 0.31307805276338474,
        "knockout": [
            "ICL",
            "ILETA",
            "POX",
            "PTAr",
            "SUCOAS",
            "TKT1"
        ],
        "knockin": [],
        "medium_addition": [
            "ADD_ile__L_c"
        ]
    },
    {
        "number": 66,
        "objective": 0.30144975391428214,
        "growth_coupling_slope": 17.03781129203207,
        "target_flux_(ITA_ADDED)": 5.136044021221045,
        "growth_rate": 0.6145300047437693,
        "growth_without_target": 0.31308025082948715,
        "knockout": [
            "ACKr",
            "ICL",
            "ILETA",
            "POX",
            "SUCOAS",
            "TKT1"
        ],
        "knockin": [],
        "medium_addition": [
            "ADD_ile__L_c"
        ]
    },
    {
        "number": 67,
        "objective": 0.30141799245758244,
        "growth_coupling_slope": 17.03960662515468,
        "target_flux_(ITA_ADDED)": 5.1360440212210445,
        "growth_rate": 0.6145300047437696,
        "growth_without_target": 0.3131120122861872,
        "knockout": [
            "ICL",
            "ILETA",
            "POX",
            "PTAr",
            "SUCOAS",
            "TALA"
        ],
        "knockin": [],
        "medium_addition": [
            "ADD_ile__L_c"
        ]
    },
    {
        "number": 68,
        "objective": 0.29968958275341456,
        "growth_coupling_slope": 18.386833629881966,
        "target_flux_(ITA_ADDED)": 5.510342498695778,
        "growth_rate": 0.5903985135161863,
        "growth_without_target": 0.29070893076277177,
        "knockout": [
            "ICL",
            "PGL",
            "POX",
            "PTAr",
            "SUCOAS",
            "VALTA"
        ],
        "knockin": [],
        "medium_addition": [
            "ADD_ala__L_c"
        ]
    },
    {
        "number": 69,
        "objective": 0.29964212406829543,
        "growth_coupling_slope": 17.69467872986795,
        "target_flux_(ITA_ADDED)": 5.30207111932372,
        "growth_rate": 0.6010516939908044,
        "growth_without_target": 0.30140956992250895,
        "knockout": [
            "ACKr",
            "GND",
            "ICL",
            "ILETA",
            "POX",
            "SUCOAS"
        ],
        "knockin": [],
        "medium_addition": [
            "ADD_ile__L_c"
        ]
    },
    {
        "number": 70,
        "objective": 0.29964153809930527,
        "growth_coupling_slope": 17.694713332991043,
        "target_flux_(ITA_ADDED)": 5.30207111932372,
        "growth_rate": 0.6010516939908044,
        "growth_without_target": 0.3014101558914991,
        "knockout": [
            "GND",
            "ICL",
            "ILETA",
            "POX",
            "PTAr",
            "SUCOAS"
        ],
        "knockin": [],
        "medium_addition": [
            "ADD_ile__L_c"
        ]
    },
    {
        "number": 71,
        "objective": 0.2992255364202601,
        "growth_coupling_slope": 18.415348384425783,
        "target_flux_(ITA_ADDED)": 5.510342498695776,
        "growth_rate": 0.5903985135161868,
        "growth_without_target": 0.29117297709592666,
        "knockout": [
            "ACKr",
            "ICL",
            "PGL",
            "POX",
            "SUCOAS",
            "VALTA"
        ],
        "knockin": [],
        "medium_addition": [
            "ADD_ala__L_c"
        ]
    },
    {
        "number": 72,
        "objective": 0.29476784168781117,
        "growth_coupling_slope": 19.278464647386844,
        "target_flux_(ITA_ADDED)": 5.6826714151649895,
        "growth_rate": 0.5715477508495792,
        "growth_without_target": 0.27677990916176803,
        "knockout": [
            "ACKr",
            "AKGDH",
            "ICL",
            "ILETA",
            "PGL",
            "POX"
        ],
        "knockin": [],
        "medium_addition": [
            "ADD_ile__L_c"
        ]
    },
    {
        "number": 73,
        "objective": 0.29476609631129597,
        "growth_coupling_slope": 19.278578799522617,
        "target_flux_(ITA_ADDED)": 5.682671415164992,
        "growth_rate": 0.5715477508495778,
        "growth_without_target": 0.2767816545382818,
        "knockout": [
            "AKGDH",
            "G6PDH2r",
            "ICL",
            "ILETA",
            "POX",
            "PTAr"
        ],
        "knockin": [],
        "medium_addition": [
            "ADD_ile__L_c"
        ]
    },
    {
        "number": 74,
        "objective": 0.2947461298466933,
        "growth_coupling_slope": 19.27988475411272,
        "target_flux_(ITA_ADDED)": 5.68267141516499,
        "growth_rate": 0.5715477508495783,
        "growth_without_target": 0.276801621002885,
        "knockout": [
            "ACKr",
            "AKGDH",
            "G6PDH2r",
            "ICL",
            "ILETA",
            "POX"
        ],
        "knockin": [],
        "medium_addition": [
            "ADD_ile__L_c"
        ]
    },
    {
        "number": 75,
        "objective": 0.2939117530937666,
        "growth_coupling_slope": 19.993752572982086,
        "target_flux_(ITA_ADDED)": 5.876398869648171,
        "growth_rate": 0.5616438693853197,
        "growth_without_target": 0.26773211629155313,
        "knockout": [
            "ACKr",
            "AKGDH",
            "GND",
            "ICL",
            "POX",
            "VALTA"
        ],
        "knockin": [],
        "medium_addition": [
            "ADD_ala__L_c"
        ]
    },
    {
        "number": 76,
        "objective": 0.2938952431637746,
        "growth_coupling_slope": 19.994875746844006,
        "target_flux_(ITA_ADDED)": 5.876398869648178,
        "growth_rate": 0.5616438693853177,
        "growth_without_target": 0.26774862622154316,
        "knockout": [
            "ACKr",
            "AKGDH",
            "ICL",
            "PGL",
            "POX",
            "VALTA"
        ],
        "knockin": [],
        "medium_addition": [
            "ADD_ala__L_c"
        ]
    },
    {
        "number": 77,
        "objective": 0.29387424460934963,
        "growth_coupling_slope": 19.996304465060334,
        "target_flux_(ITA_ADDED)": 5.876398869648171,
        "growth_rate": 0.5616438693853197,
        "growth_without_target": 0.2677696247759701,
        "knockout": [
            "AKGDH",
            "ICL",
            "PGL",
            "POX",
            "PTAr",
            "VALTA"
        ],
        "knockin": [],
        "medium_addition": [
            "ADD_ala__L_c"
        ]
    },
    {
        "number": 78,
        "objective": 0.29386262950914244,
        "growth_coupling_slope": 19.997094831227418,
        "target_flux_(ITA_ADDED)": 5.8763988696481695,
        "growth_rate": 0.5616438693853204,
        "growth_without_target": 0.26778123987617797,
        "knockout": [
            "AKGDH",
            "GND",
            "ICL",
            "POX",
            "PTAr",
            "VALTA"
        ],
        "knockin": [],
        "medium_addition": [
            "ADD_ala__L_c"
        ]
    },
    {
        "number": 79,
        "objective": 0.10469582146649559,
        "growth_coupling_slope": 19.788944900283276,
        "target_flux_(ITA_ADDED)": 2.071819842290376,
        "growth_rate": 0.8528324040442911,
        "growth_without_target": 0.7481365825777955,
        "knockout": [
            "AKGDH",
            "ICL",
            "PGI",
            "POX",
            "PTAr",
            "VALTA"
        ],
        "knockin": [],
        "medium_addition": [
            "ADD_ala__L_c"
        ]
    },
    {
        "number": 80,
        "objective": 0.09277214945231216,
        "growth_coupling_slope": 19.255261751406348,
        "target_flux_(ITA_ADDED)": 1.7863520209448596,
        "growth_rate": 0.8667194007640755,
        "growth_without_target": 0.7739472513117633,
        "knockout": [
            "AKGDH",
            "ICL",
            "ILETA",
            "PGI",
            "POX",
            "PTAr"
        ],
        "knockin": [],
        "medium_addition": [
            "ADD_ile__L_c"
        ]
    },
    {
        "number": 81,
        "objective": 0.0667484026344678,
        "growth_coupling_slope": 18.05513349823034,
        "target_flux_(ITA_ADDED)": 1.205151320358946,
        "growth_rate": 0.9119775932743026,
        "growth_without_target": 0.8452291906398348,
        "knockout": [
            "ICL",
            "ILETA",
            "PGI",
            "POX",
            "PTAr",
            "SUCOAS"
        ],
        "knockin": [],
        "medium_addition": [
            "ADD_ile__L_c"
        ]
    },
    {
        "number": 82,
        "objective": 0.06658302529806037,
        "growth_coupling_slope": 18.099978409873305,
        "target_flux_(ITA_ADDED)": 1.2051513203589408,
        "growth_rate": 0.9119775932743035,
        "growth_without_target": 0.8453945679762431,
        "knockout": [
            "ACKr",
            "ICL",
            "ILETA",
            "PGI",
            "POX",
            "SUCOAS"
        ],
        "knockin": [],
        "medium_addition": [
            "ADD_ile__L_c"
        ]
    }
]
