# Supplementary material for: OptCouple: Joint simulation of gene knockouts, insertions and medium modifications for prediction of growth-coupled strain designs
Source: Metab Eng Commun. 2019 Mar 16;8:e00087. doi: 10.1016/j.mec.2019.e00087 (PMC6431744; doi:10.1016/j.mec.2019.e00087)
Supplement: Multimedia component 1 [file mmc1.zip › Revised Supplementary/20180518_1538__ECC2__ITA_ADDED__solution_pool_all.csv]

number	objective	growth_coupling_slope	target_flux_(ITA_ADDED)	growth_rate	growth_without_target	knockout	knockin	medium_addition
0	1.1093771835328932	0.21050900000001377	0.2335338815283411	1.1093771835328932	0.0	['EDD', 'GLNS', 'ICL', 'SUCOAS']	[]	['ADD_gln__L_c']
1	1.1093771835328932	0.21050900000001338	0.23353388152834065	1.1093771835328932	0.0	['GLNS', 'ICL', 'ME1', 'SUCOAS']	[]	['ADD_gln__L_c']
2	1.1093771835328932	0.21050900000001377	0.2335338815283411	1.1093771835328932	0.0	['EDA', 'GLNS', 'ICL', 'SUCOAS']	[]	['ADD_gln__L_c']
3	1.109377183532893	0.2105090000000137	0.23353388152834098	1.109377183532893	0.0	['GLNS', 'ICL', 'PPCK', 'SUCOAS']	[]	['ADD_gln__L_c']
4	1.1093771835328927	0.21050900000001085	0.23353388152833776	1.1093771835328927	0.0	['GLNS', 'ICL', 'SUCOAS']	[]	['ADD_gln__L_c']
5	1.0987413580839915	6.95155700000002	7.6379631789783	1.0987413580839915	0.0	['GLUDy', 'ICL', 'LDH_D', 'SUCOAS']	[]	['ADD_glu__L_c']
6	0.3458040887595964	0.21050900000002604	0.07279487292070289	0.3458040887595964	0.0	['CYTBO3_4pp', 'GLNS', 'ICL', 'SUCOAS']	[]	['ADD_gln__L_c']
