# Supplementary material for: OptCouple: Joint simulation of gene knockouts, insertions and medium modifications for prediction of growth-coupled strain designs
Source: Metab Eng Commun. 2019 Mar 16;8:e00087. doi: 10.1016/j.mec.2019.e00087 (PMC6431744; doi:10.1016/j.mec.2019.e00087)
Supplement: Multimedia component 1 [file mmc1.zip › Revised Supplementary/20180509_0355__iJO1366__MT_ADDED__solution_pool_all.csv]

number	objective	growth_coupling_slope	target_flux_(MT_ADDED)	growth_rate	growth_without_target	knockout	knockin	medium_addition
0	1.0234052094463069	0.09351300000000037	0.09570169135095287	1.0234052094463095	2.6645352591003757e-15	['SADT2']	['CYSTLp', 'CYSTGL']	['ADD_met__L_c']
1	1.0234052094460435	0.09351300000000012	0.095701691350928	1.0234052094460435	0.0	['SERAT']	['CYSTLp', 'CYSTGL']	['ADD_met__L_c']
2	1.0234052094460429	0.09351299999999967	0.09570169135092746	1.0234052094460429	0.0	['SULR']	['CYSTLp', 'CYSTGL']	['ADD_met__L_c']
3	1.023405209446041	0.09351299999999971	0.09570169135092733	1.023405209446041	0.0	['CYSS']	['CYSTLp', 'CYSTGL']	['ADD_met__L_c']
4	1.0234052094460382	0.09351299999999968	0.09570169135092704	1.0234052094460382	0.0	['ADSK']	['CYSTLp', 'CYSTGL']	['ADD_met__L_c']
5	0.7239336841969808	10.646464999999939	7.707334631124165	0.7239336841969808	0.0	['NH4tpp']	['CYSTLp', 'CYSTGL']	['ADD_met__L_c']
