# Supplementary material for: OptCouple: Joint simulation of gene knockouts, insertions and medium modifications for prediction of growth-coupled strain designs
Source: Metab Eng Commun. 2019 Mar 16;8:e00087. doi: 10.1016/j.mec.2019.e00087 (PMC6431744; doi:10.1016/j.mec.2019.e00087)
Supplement: Multimedia component 1 [file mmc1.zip › Revised Supplementary/20180518_1538__ECC2__ITA_ADDED__solution_pool_all.json]

[
    {
        "number": 0,
        "objective": 1.1093771835328932,
        "growth_coupling_slope": 0.21050900000001377,
        "target_flux_(ITA_ADDED)": 0.2335338815283411,
        "growth_rate": 1.1093771835328932,
        "growth_without_target": 0.0,
        "knockout": [
            "EDD",
            "GLNS",
            "ICL",
            "SUCOAS"
        ],
        "knockin": [],
        "medium_addition": [
            "ADD_gln__L_c"
        ]
    },
    {
        "number": 1,
        "objective": 1.1093771835328932,
        "growth_coupling_slope": 0.21050900000001338,
        "target_flux_(ITA_ADDED)": 0.23353388152834065,
        "growth_rate": 1.1093771835328932,
        "growth_without_target": 0.0,
        "knockout": [
            "GLNS",
            "ICL",
            "ME1",
            "SUCOAS"
        ],
        "knockin": [],
        "medium_addition": [
            "ADD_gln__L_c"
        ]
    },
    {
        "number": 2,
        "objective": 1.1093771835328932,
        "growth_coupling_slope": 0.21050900000001377,
        "target_flux_(ITA_ADDED)": 0.2335338815283411,
        "growth_rate": 1.1093771835328932,
        "growth_without_target": 0.0,
        "knockout": [
            "EDA",
            "GLNS",
            "ICL",
            "SUCOAS"
        ],
        "knockin": [],
        "medium_addition": [
            "ADD_gln__L_c"
        ]
    },
    {
        "number": 3,
        "objective": 1.109377183532893,
        "growth_coupling_slope": 0.2105090000000137,
        "target_flux_(ITA_ADDED)": 0.23353388152834098,
        "growth_rate": 1.109377183532893,
        "growth_without_target": 0.0,
        "knockout": [
            "GLNS",
            "ICL",
            "PPCK",
            "SUCOAS"
        ],
        "knockin": [],
        "medium_addition": [
            "ADD_gln__L_c"
        ]
    },
    {
        "number": 4,
        "objective": 1.1093771835328927,
        "growth_coupling_slope": 0.21050900000001085,
        "target_flux_(ITA_ADDED)": 0.23353388152833776,
        "growth_rate": 1.1093771835328927,
        "growth_without_target": 0.0,
        "knockout": [
            "GLNS",
            "ICL",
            "SUCOAS"
        ],
        "knockin": [],
        "medium_addition": [
            "ADD_gln__L_c"
        ]
    },
    {
        "number": 5,
        "objective": 1.0987413580839915,
        "growth_coupling_slope": 6.95155700000002,
        "target_flux_(ITA_ADDED)": 7.6379631789783,
        "growth_rate": 1.0987413580839915,
        "growth_without_target": 0.0,
        "knockout": [
            "GLUDy",
            "ICL",
            "LDH_D",
            "SUCOAS"
        ],
        "knockin": [],
        "medium_addition": [
            "ADD_glu__L_c"
        ]
    },
    {
        "number": 6,
        "objective": 0.3458040887595964,
        "growth_coupling_slope": 0.21050900000002604,
        "target_flux_(ITA_ADDED)": 0.07279487292070289,
        "growth_rate": 0.3458040887595964,
        "growth_without_target": 0.0,
        "knockout": [
            "CYTBO3_4pp",
            "GLNS",
            "ICL",
            "SUCOAS"
        ],
        "knockin": [],
        "medium_addition": [
            "ADD_gln__L_c"
        ]
    }
]
