# Supplementary material for: OptCouple: Joint simulation of gene knockouts, insertions and medium modifications for prediction of growth-coupled strain designs
Source: Metab Eng Commun. 2019 Mar 16;8:e00087. doi: 10.1016/j.mec.2019.e00087 (PMC6431744; doi:10.1016/j.mec.2019.e00087)
Supplement: Multimedia component 1 [file mmc1.zip › Revised Supplementary/20180518_1538__ECC2__ITA_ADDED__details.txt]

Run details for 20180518_1538__ECC2__ITA_ADDED:
Date: 2018-05-18 15:38
Model: ECC2
Target: ITA_ADDED
Knockouts allowed: 4
Knockins allowed: 0
Medium additions allowed: 1
Number of solutions found: 7

Solver settings: 
	gurobi.Model MIP instance
	2982 constrs, 3501 vars
Optimization time: 200 s, 3.3 m, 0.06 h
Solver status: time_limit
Parameter changes:
	TimeLimit=200.0
	FeasibilityTol=1e-09
	IntFeasTol=1e-09
	MIPGap=1e-09
	MIPGapAbs=1e-09
	OptimalityTol=0.001
	Method=0
	NodeMethod=1
	LogFile=gurobi.log
	PoolSolutions=100
	PoolSearchMode=2
	PoolGap=0.99
	OutputFlag=0

Reactions excluded from modification:
EX_fe2_e, ACtex, H2tpp, FE2tex, DNMPPA, O2tex, PMDPHT, EX_ni2_e, ACt2rpp, Htex, MOBDtex, SUCCt3pp, EX_nh4_e, EX_ITA, EX_glc__D_e, H2Otpp, PDX5PO2, EX_pi_e, MEOHtex, DHORDfum, FE3tex, COBALT2tex, EX_etoh_e, NI2tex, OMCDC, EX_cu2_e, Zn2tex, D_LACtex, DM_amob_c, EX_o2_e, DM_4crsol_c, BIOMASS_Ec_iJO1366_core_53p95M, EX_cobalt2_e, EX_h2o_e, OPHHX3, GLYOX3, EX_succ_e, MTHTHFSs, G5SADs, DM_5drib_c, NH4tex, MG2tex, CO2tex, EX_lac__D_e, EX_mn2_e, FTHFLi, Ktex, DHPTDCs2, EX_cl_e, H2Otex, DM_mththf_c, EX_for_e, CU2tex, GLYCtpp, PItex, EX_fe3_e, O2tpp, EX_glyc_e, SUCCtex, FORtppi, EX_k_e, EX_so4_e, EX_co2_e, MG2t3_2pp, EX_h2_e, H2tex, EX_ca2_e, ETOHtrpp, NH4tpp, EX_h_e, GLYCtex, FE3abcpp, EX_mg2_e, MNtex, EX_ac_e, EX_mobd_e, ETOHtex, FORtex, GLCtex_copy1, EX_meoh_e, MEOHtrpp, CO2tpp, EX_zn2_e, SO4tex, CLtex, CA2tex
