# Supplementary material for: OptCouple: Joint simulation of gene knockouts, insertions and medium modifications for prediction of growth-coupled strain designs
Source: Metab Eng Commun. 2019 Mar 16;8:e00087. doi: 10.1016/j.mec.2019.e00087 (PMC6431744; doi:10.1016/j.mec.2019.e00087)
Supplement: Multimedia component 1 [file mmc1.zip › Revised Supplementary/20180518_1153__iJO1366__EX_ppa_c__solution_pool_all.json]

[
    {
        "number": 0,
        "objective": 3.5189858330727515,
        "growth_coupling_slope": 0.5258449575093399,
        "target_flux_(EX_ppa_c)": 1.85044095586811,
        "growth_rate": 3.518985548722819,
        "growth_without_target": -2.843499324889365e-07,
        "knockout": [
            "AKGDH",
            "HCO3E",
            "MCITL2"
        ],
        "knockin": [
            "PPYRDC",
            "LO",
            "PPCOACm"
        ],
        "medium_addition": [
            "ADD_phe__L_c"
        ]
    },
    {
        "number": 1,
        "objective": 3.518985548723111,
        "growth_coupling_slope": 0.5258449999998529,
        "target_flux_(EX_ppa_c)": 1.8504409558677868,
        "growth_rate": 3.518985548723111,
        "growth_without_target": 0.0,
        "knockout": [
            "GLXCL",
            "HCO3E",
            "MCITL2"
        ],
        "knockin": [
            "PPYRDC",
            "LO",
            "PPCOACm"
        ],
        "medium_addition": [
            "ADD_phe__L_c"
        ]
    },
    {
        "number": 2,
        "objective": 3.518985548723111,
        "growth_coupling_slope": 0.5258449999998512,
        "target_flux_(EX_ppa_c)": 1.850440955867781,
        "growth_rate": 3.518985548723111,
        "growth_without_target": 0.0,
        "knockout": [
            "G5SD",
            "HCO3E",
            "MCITL2"
        ],
        "knockin": [
            "PPYRDC",
            "LO",
            "PPCOACm"
        ],
        "medium_addition": [
            "ADD_phe__L_c"
        ]
    },
    {
        "number": 3,
        "objective": 3.518985548722897,
        "growth_coupling_slope": 0.5258449999999611,
        "target_flux_(EX_ppa_c)": 1.850440955868055,
        "growth_rate": 3.518985548722897,
        "growth_without_target": 0.0,
        "knockout": [
            "HCO3E",
            "MCITL2",
            "MTRPOX"
        ],
        "knockin": [
            "PPYRDC",
            "LO",
            "PPCOACm"
        ],
        "medium_addition": [
            "ADD_phe__L_c"
        ]
    },
    {
        "number": 4,
        "objective": 3.5189855487228683,
        "growth_coupling_slope": 0.5258449999999718,
        "target_flux_(EX_ppa_c)": 1.8504409558680774,
        "growth_rate": 3.5189855487228683,
        "growth_without_target": 0.0,
        "knockout": [
            "ENO",
            "HCO3E",
            "MCITL2"
        ],
        "knockin": [
            "PPYRDC",
            "LO",
            "PPCOACm"
        ],
        "medium_addition": [
            "ADD_phe__L_c"
        ]
    },
    {
        "number": 5,
        "objective": 3.5189855487228665,
        "growth_coupling_slope": 0.5258449999999745,
        "target_flux_(EX_ppa_c)": 1.8504409558680859,
        "growth_rate": 3.5189855487228665,
        "growth_without_target": 0.0,
        "knockout": [
            "F6PA",
            "HCO3E",
            "MCITL2"
        ],
        "knockin": [
            "PPYRDC",
            "LO",
            "PPCOACm"
        ],
        "medium_addition": [
            "ADD_phe__L_c"
        ]
    },
    {
        "number": 6,
        "objective": 3.5189855487228487,
        "growth_coupling_slope": 0.525844999999964,
        "target_flux_(EX_ppa_c)": 1.8504409558680397,
        "growth_rate": 3.5189855487228487,
        "growth_without_target": 0.0,
        "knockout": [
            "HCO3E",
            "MCITL2",
            "SERD_L"
        ],
        "knockin": [
            "PPYRDC",
            "CATp",
            "PPCOACm"
        ],
        "medium_addition": [
            "ADD_phe__L_c"
        ]
    },
    {
        "number": 7,
        "objective": 3.518985548722835,
        "growth_coupling_slope": 0.5258449999999729,
        "target_flux_(EX_ppa_c)": 1.8504409558680637,
        "growth_rate": 3.518985548722835,
        "growth_without_target": 0.0,
        "knockout": [
            "HCO3E",
            "MCITL2",
            "PSERT"
        ],
        "knockin": [
            "PPYRDC",
            "PPPGOm",
            "PPCOACm"
        ],
        "medium_addition": [
            "ADD_phe__L_c"
        ]
    },
    {
        "number": 8,
        "objective": 3.5189855487228323,
        "growth_coupling_slope": 0.5258449999999758,
        "target_flux_(EX_ppa_c)": 1.8504409558680728,
        "growth_rate": 3.5189855487228323,
        "growth_without_target": 0.0,
        "knockout": [
            "HCO3E",
            "HCYSMT2",
            "MCITL2"
        ],
        "knockin": [
            "PPYRDC",
            "LO",
            "PPCOACm"
        ],
        "medium_addition": [
            "ADD_phe__L_c"
        ]
    },
    {
        "number": 9,
        "objective": 3.5189855487228305,
        "growth_coupling_slope": 0.5258449999999836,
        "target_flux_(EX_ppa_c)": 1.8504409558680992,
        "growth_rate": 3.5189855487228305,
        "growth_without_target": 0.0,
        "knockout": [
            "DHBS",
            "HCO3E",
            "MCITD"
        ],
        "knockin": [
            "PPYRDC",
            "LO",
            "PPCOACm"
        ],
        "medium_addition": [
            "ADD_phe__L_c"
        ]
    },
    {
        "number": 10,
        "objective": 3.5189855487228305,
        "growth_coupling_slope": 0.5258449999999829,
        "target_flux_(EX_ppa_c)": 1.8504409558680968,
        "growth_rate": 3.5189855487228305,
        "growth_without_target": 0.0,
        "knockout": [
            "HCO3E",
            "MCITL2",
            "PGCD"
        ],
        "knockin": [
            "PPYRDC",
            "LO",
            "PPCOACm"
        ],
        "medium_addition": [
            "ADD_phe__L_c"
        ]
    },
    {
        "number": 11,
        "objective": 3.5189855487228305,
        "growth_coupling_slope": 0.5258449999999892,
        "target_flux_(EX_ppa_c)": 1.850440955868119,
        "growth_rate": 3.5189855487228305,
        "growth_without_target": 0.0,
        "knockout": [
            "CAT",
            "HCO3E",
            "MCITL2"
        ],
        "knockin": [
            "PPYRDC",
            "LO",
            "PPCOACm"
        ],
        "medium_addition": [
            "ADD_phe__L_c"
        ]
    },
    {
        "number": 12,
        "objective": 3.518985548722829,
        "growth_coupling_slope": 0.5258449999999864,
        "target_flux_(EX_ppa_c)": 1.850440955868108,
        "growth_rate": 3.518985548722829,
        "growth_without_target": 0.0,
        "knockout": [
            "HCO3E",
            "MCITL2",
            "PPA"
        ],
        "knockin": [
            "PPYRDC",
            "LO",
            "PPCOACm"
        ],
        "medium_addition": [
            "ADD_phe__L_c"
        ]
    },
    {
        "number": 13,
        "objective": 3.5189855487228283,
        "growth_coupling_slope": 0.5258449999999841,
        "target_flux_(EX_ppa_c)": 1.8504409558680996,
        "growth_rate": 3.5189855487228283,
        "growth_without_target": 0.0,
        "knockout": [
            "HCO3E",
            "MCITL2",
            "NDPK1"
        ],
        "knockin": [
            "PPYRDC",
            "LO",
            "PPCOACm"
        ],
        "medium_addition": [
            "ADD_phe__L_c"
        ]
    },
    {
        "number": 14,
        "objective": 3.5189855487228283,
        "growth_coupling_slope": 0.5258449999999868,
        "target_flux_(EX_ppa_c)": 1.8504409558681092,
        "growth_rate": 3.5189855487228283,
        "growth_without_target": 0.0,
        "knockout": [
            "DMPPS",
            "HCO3E",
            "MCITL2"
        ],
        "knockin": [
            "PPYRDC",
            "LO",
            "PPCOACm"
        ],
        "medium_addition": [
            "ADD_phe__L_c"
        ]
    },
    {
        "number": 15,
        "objective": 3.5189855487228274,
        "growth_coupling_slope": 0.5258449999999913,
        "target_flux_(EX_ppa_c)": 1.8504409558681247,
        "growth_rate": 3.5189855487228274,
        "growth_without_target": 0.0,
        "knockout": [
            "HCO3E",
            "I2FE2SS",
            "MCITL2"
        ],
        "knockin": [
            "PPYRDC",
            "LO",
            "PPCOACm"
        ],
        "medium_addition": [
            "ADD_phe__L_c"
        ]
    },
    {
        "number": 16,
        "objective": 3.5189855487228248,
        "growth_coupling_slope": 0.5258449999999879,
        "target_flux_(EX_ppa_c)": 1.8504409558681114,
        "growth_rate": 3.5189855487228248,
        "growth_without_target": 0.0,
        "knockout": [
            "HCO3E",
            "MCITL2",
            "NADH17pp"
        ],
        "knockin": [
            "PPYRDC",
            "LO",
            "PPCOACm"
        ],
        "medium_addition": [
            "ADD_phe__L_c"
        ]
    },
    {
        "number": 17,
        "objective": 3.5189855487228243,
        "growth_coupling_slope": 0.5258449999999883,
        "target_flux_(EX_ppa_c)": 1.8504409558681125,
        "growth_rate": 3.5189855487228243,
        "growth_without_target": 0.0,
        "knockout": [
            "G3PSabcpp",
            "HCO3E",
            "MCITL2"
        ],
        "knockin": [
            "PPYRDC",
            "LO",
            "PPCOACm"
        ],
        "medium_addition": [
            "ADD_phe__L_c"
        ]
    },
    {
        "number": 18,
        "objective": 3.518985548722824,
        "growth_coupling_slope": 0.5258449999999892,
        "target_flux_(EX_ppa_c)": 1.8504409558681154,
        "growth_rate": 3.518985548722824,
        "growth_without_target": 0.0,
        "knockout": [
            "CYTBO3_4pp",
            "HCO3E",
            "MCITL2"
        ],
        "knockin": [
            "PPYRDC",
            "LO",
            "PPCOACm"
        ],
        "medium_addition": [
            "ADD_phe__L_c"
        ]
    },
    {
        "number": 19,
        "objective": 3.5189855487228234,
        "growth_coupling_slope": 0.525844999999984,
        "target_flux_(EX_ppa_c)": 1.850440955868097,
        "growth_rate": 3.5189855487228234,
        "growth_without_target": 0.0,
        "knockout": [
            "G3PSabcpp",
            "HCO3E",
            "MCITL2"
        ],
        "knockin": [
            "PPYRDC",
            "NADHPO",
            "PPCOACm"
        ],
        "medium_addition": [
            "ADD_phe__L_c"
        ]
    },
    {
        "number": 20,
        "objective": 3.518985548722823,
        "growth_coupling_slope": 0.5258449999999886,
        "target_flux_(EX_ppa_c)": 1.8504409558681125,
        "growth_rate": 3.518985548722823,
        "growth_without_target": 0.0,
        "knockout": [
            "HCO3E",
            "MCITL2",
            "PUNP6"
        ],
        "knockin": [
            "PPYRDC",
            "LO",
            "PPCOACm"
        ],
        "medium_addition": [
            "ADD_phe__L_c"
        ]
    },
    {
        "number": 21,
        "objective": 3.5189855487228225,
        "growth_coupling_slope": 0.5258449999999893,
        "target_flux_(EX_ppa_c)": 1.850440955868115,
        "growth_rate": 3.5189855487228225,
        "growth_without_target": 0.0,
        "knockout": [
            "ALDD2y",
            "HCO3E",
            "MCITL2"
        ],
        "knockin": [
            "PPYRDC",
            "LO",
            "PPCOACm"
        ],
        "medium_addition": [
            "ADD_phe__L_c"
        ]
    },
    {
        "number": 22,
        "objective": 3.5189855487228203,
        "growth_coupling_slope": 0.5258449999999905,
        "target_flux_(EX_ppa_c)": 1.8504409558681179,
        "growth_rate": 3.5189855487228203,
        "growth_without_target": 0.0,
        "knockout": [
            "ATPS4rpp",
            "HCO3E",
            "MCITL2"
        ],
        "knockin": [
            "PPYRDC",
            "LO",
            "PPCOACm"
        ],
        "medium_addition": [
            "ADD_phe__L_c"
        ]
    },
    {
        "number": 23,
        "objective": 3.518985548722819,
        "growth_coupling_slope": 0.5258449999999883,
        "target_flux_(EX_ppa_c)": 1.8504409558681099,
        "growth_rate": 3.518985548722819,
        "growth_without_target": 0.0,
        "knockout": [
            "HCO3E",
            "MCITL2",
            "THRt4pp"
        ],
        "knockin": [
            "PPYRDC",
            "LO",
            "PPCOACm"
        ],
        "medium_addition": [
            "ADD_phe__L_c"
        ]
    },
    {
        "number": 24,
        "objective": 3.518985548722819,
        "growth_coupling_slope": 0.525844999999976,
        "target_flux_(EX_ppa_c)": 1.8504409558680663,
        "growth_rate": 3.518985548722819,
        "growth_without_target": 0.0,
        "knockout": [
            "HCO3E",
            "MCITL2",
            "PYDAMK"
        ],
        "knockin": [
            "PPYRDC",
            "LO",
            "PPCOACm"
        ],
        "medium_addition": [
            "ADD_phe__L_c"
        ]
    },
    {
        "number": 25,
        "objective": 3.518985548722818,
        "growth_coupling_slope": 0.5258449999999911,
        "target_flux_(EX_ppa_c)": 1.850440955868119,
        "growth_rate": 3.518985548722818,
        "growth_without_target": 0.0,
        "knockout": [
            "HCO3E",
            "MCITL2",
            "PSP_L"
        ],
        "knockin": [
            "PPYRDC",
            "MEHLER",
            "PPCOACm"
        ],
        "medium_addition": [
            "ADD_phe__L_c"
        ]
    },
    {
        "number": 26,
        "objective": 3.518985548722818,
        "growth_coupling_slope": 0.5258449999999901,
        "target_flux_(EX_ppa_c)": 1.8504409558681156,
        "growth_rate": 3.518985548722818,
        "growth_without_target": 0.0,
        "knockout": [
            "HCO3E",
            "LEUt2rpp",
            "MCITL2"
        ],
        "knockin": [
            "PPYRDC",
            "MEHLER",
            "PPCOACm"
        ],
        "medium_addition": [
            "ADD_phe__L_c"
        ]
    },
    {
        "number": 27,
        "objective": 3.518985548722818,
        "growth_coupling_slope": 0.5258449999999933,
        "target_flux_(EX_ppa_c)": 1.8504409558681267,
        "growth_rate": 3.518985548722818,
        "growth_without_target": 0.0,
        "knockout": [
            "HCO3E",
            "MCITL2",
            "PPCK"
        ],
        "knockin": [
            "PPYRDC",
            "CATp",
            "PPCOACm"
        ],
        "medium_addition": [
            "ADD_phe__L_c"
        ]
    },
    {
        "number": 28,
        "objective": 3.5189855487228177,
        "growth_coupling_slope": 0.5258449999999762,
        "target_flux_(EX_ppa_c)": 1.8504409558680663,
        "growth_rate": 3.5189855487228177,
        "growth_without_target": 0.0,
        "knockout": [
            "3HAD160",
            "HCO3E",
            "MCITL2"
        ],
        "knockin": [
            "PPYRDC",
            "LO",
            "PPCOACm"
        ],
        "medium_addition": [
            "ADD_phe__L_c"
        ]
    },
    {
        "number": 29,
        "objective": 3.518985548722817,
        "growth_coupling_slope": 0.5258449999999929,
        "target_flux_(EX_ppa_c)": 1.850440955868125,
        "growth_rate": 3.518985548722817,
        "growth_without_target": 0.0,
        "knockout": [
            "CBLAT",
            "HCO3E",
            "MCITL2"
        ],
        "knockin": [
            "PPYRDC",
            "NADHPO",
            "PPCOACm"
        ],
        "medium_addition": [
            "ADD_phe__L_c"
        ]
    },
    {
        "number": 30,
        "objective": 3.518985548722817,
        "growth_coupling_slope": 0.5258449999999927,
        "target_flux_(EX_ppa_c)": 1.850440955868124,
        "growth_rate": 3.518985548722817,
        "growth_without_target": 0.0,
        "knockout": [
            "AKGDH",
            "HCO3E",
            "MCITL2"
        ],
        "knockin": [
            "PPYRDC",
            "PPCOACm",
            "NTRIR2y"
        ],
        "medium_addition": [
            "ADD_phe__L_c"
        ]
    },
    {
        "number": 31,
        "objective": 3.518985548722817,
        "growth_coupling_slope": 0.5258449999999921,
        "target_flux_(EX_ppa_c)": 1.850440955868122,
        "growth_rate": 3.518985548722817,
        "growth_without_target": 0.0,
        "knockout": [
            "CYSDS",
            "HCO3E",
            "MCITL2"
        ],
        "knockin": [
            "PPYRDC",
            "LO",
            "PPCOACm"
        ],
        "medium_addition": [
            "ADD_phe__L_c"
        ]
    },
    {
        "number": 32,
        "objective": 3.518985548722817,
        "growth_coupling_slope": 0.5258449999999958,
        "target_flux_(EX_ppa_c)": 1.8504409558681352,
        "growth_rate": 3.518985548722817,
        "growth_without_target": 0.0,
        "knockout": [
            "ASPO3",
            "HCO3E",
            "MCITL2"
        ],
        "knockin": [
            "PPYRDC",
            "LO",
            "PPCOACm"
        ],
        "medium_addition": [
            "ADD_phe__L_c"
        ]
    },
    {
        "number": 33,
        "objective": 3.5189855487228168,
        "growth_coupling_slope": 0.5258449999999951,
        "target_flux_(EX_ppa_c)": 1.8504409558681323,
        "growth_rate": 3.5189855487228168,
        "growth_without_target": 0.0,
        "knockout": [
            "HCO3E",
            "MCITL2",
            "PPM2"
        ],
        "knockin": [
            "PPYRDC",
            "LO",
            "PPCOACm"
        ],
        "medium_addition": [
            "ADD_phe__L_c"
        ]
    },
    {
        "number": 34,
        "objective": 3.5189855487228163,
        "growth_coupling_slope": 0.525844999999995,
        "target_flux_(EX_ppa_c)": 1.8504409558681316,
        "growth_rate": 3.5189855487228163,
        "growth_without_target": 0.0,
        "knockout": [
            "HCO3E",
            "MCITL2",
            "OMBZLM"
        ],
        "knockin": [
            "PPYRDC",
            "LO",
            "PPCOACm"
        ],
        "medium_addition": [
            "ADD_phe__L_c"
        ]
    },
    {
        "number": 35,
        "objective": 3.5189855487228163,
        "growth_coupling_slope": 0.5258449999999906,
        "target_flux_(EX_ppa_c)": 1.850440955868116,
        "growth_rate": 3.5189855487228163,
        "growth_without_target": 0.0,
        "knockout": [
            "GALUi",
            "HCO3E",
            "MCITL2"
        ],
        "knockin": [
            "PPYRDC",
            "LO",
            "PPCOACm"
        ],
        "medium_addition": [
            "ADD_phe__L_c"
        ]
    },
    {
        "number": 36,
        "objective": 3.5189855487228163,
        "growth_coupling_slope": 0.5258449999999938,
        "target_flux_(EX_ppa_c)": 1.8504409558681274,
        "growth_rate": 3.5189855487228163,
        "growth_without_target": 0.0,
        "knockout": [
            "HCO3E",
            "MCITL2",
            "NTPP9"
        ],
        "knockin": [
            "PPYRDC",
            "MEHLER",
            "PPCOACm"
        ],
        "medium_addition": [
            "ADD_phe__L_c"
        ]
    },
    {
        "number": 37,
        "objective": 3.518985548722816,
        "growth_coupling_slope": 0.5258449999999936,
        "target_flux_(EX_ppa_c)": 1.8504409558681265,
        "growth_rate": 3.518985548722816,
        "growth_without_target": 0.0,
        "knockout": [
            "ECOAH8",
            "HCO3E",
            "MICITDr"
        ],
        "knockin": [
            "PPYRDC",
            "ETOHMO",
            "PPCOACm"
        ],
        "medium_addition": [
            "ADD_phe__L_c"
        ]
    },
    {
        "number": 38,
        "objective": 3.518985548722816,
        "growth_coupling_slope": 0.5258449999999952,
        "target_flux_(EX_ppa_c)": 1.8504409558681325,
        "growth_rate": 3.518985548722816,
        "growth_without_target": 0.0,
        "knockout": [
            "HCO3E",
            "MCITL2",
            "MLTP2"
        ],
        "knockin": [
            "PPYRDC",
            "LO",
            "PPCOACm"
        ],
        "medium_addition": [
            "ADD_phe__L_c"
        ]
    },
    {
        "number": 39,
        "objective": 3.518985548722815,
        "growth_coupling_slope": 0.5258449999999959,
        "target_flux_(EX_ppa_c)": 1.850440955868134,
        "growth_rate": 3.518985548722815,
        "growth_without_target": 0.0,
        "knockout": [
            "HCO3E",
            "MCITL2",
            "SERASr"
        ],
        "knockin": [
            "PPYRDC",
            "MEHLER",
            "PPCOACm"
        ],
        "medium_addition": [
            "ADD_phe__L_c"
        ]
    },
    {
        "number": 40,
        "objective": 3.518985548722815,
        "growth_coupling_slope": 0.5258450000000582,
        "target_flux_(EX_ppa_c)": 1.8504409558683532,
        "growth_rate": 3.518985548722815,
        "growth_without_target": 0.0,
        "knockout": [
            "HCO3E",
            "MCITL2",
            "NDPK8"
        ],
        "knockin": [
            "PPYRDC",
            "CATp",
            "PPCOACm"
        ],
        "medium_addition": [
            "ADD_phe__L_c"
        ]
    },
    {
        "number": 41,
        "objective": 3.518985548722815,
        "growth_coupling_slope": 0.5258449999999448,
        "target_flux_(EX_ppa_c)": 1.8504409558679547,
        "growth_rate": 3.518985548722815,
        "growth_without_target": 0.0,
        "knockout": [
            "ADNt2pp_copy2",
            "HCO3E",
            "MCITL2"
        ],
        "knockin": [
            "PPYRDC",
            "LO",
            "PPCOACm"
        ],
        "medium_addition": [
            "ADD_phe__L_c"
        ]
    },
    {
        "number": 42,
        "objective": 3.518985548722814,
        "growth_coupling_slope": 0.5258449999999962,
        "target_flux_(EX_ppa_c)": 1.8504409558681347,
        "growth_rate": 3.518985548722814,
        "growth_without_target": 0.0,
        "knockout": [
            "GALUi",
            "HCO3E",
            "MCITL2"
        ],
        "knockin": [
            "PPYRDC",
            "NADHPO",
            "PPCOACm"
        ],
        "medium_addition": [
            "ADD_phe__L_c"
        ]
    },
    {
        "number": 43,
        "objective": 3.518985548722814,
        "growth_coupling_slope": 0.5258449999999972,
        "target_flux_(EX_ppa_c)": 1.8504409558681385,
        "growth_rate": 3.518985548722814,
        "growth_without_target": 0.0,
        "knockout": [
            "HCO3E",
            "MCITL2",
            "THRt2rpp"
        ],
        "knockin": [
            "PPYRDC",
            "LO",
            "PPCOACm"
        ],
        "medium_addition": [
            "ADD_phe__L_c"
        ]
    },
    {
        "number": 44,
        "objective": 3.518985548722813,
        "growth_coupling_slope": 0.5258449999999936,
        "target_flux_(EX_ppa_c)": 1.8504409558681252,
        "growth_rate": 3.518985548722813,
        "growth_without_target": 0.0,
        "knockout": [
            "AGM4PApp",
            "HCO3E",
            "MCITL2"
        ],
        "knockin": [
            "PPYRDC",
            "MEHLER",
            "PPCOACm"
        ],
        "medium_addition": [
            "ADD_phe__L_c"
        ]
    },
    {
        "number": 45,
        "objective": 3.518985548722813,
        "growth_coupling_slope": 0.5258449999999931,
        "target_flux_(EX_ppa_c)": 1.8504409558681234,
        "growth_rate": 3.518985548722813,
        "growth_without_target": 0.0,
        "knockout": [
            "FADRx",
            "HCO3E",
            "MCITL2"
        ],
        "knockin": [
            "PPYRDC",
            "LO",
            "PPCOACm"
        ],
        "medium_addition": [
            "ADD_phe__L_c"
        ]
    },
    {
        "number": 46,
        "objective": 3.5189855487228128,
        "growth_coupling_slope": 0.5258449999999922,
        "target_flux_(EX_ppa_c)": 1.8504409558681203,
        "growth_rate": 3.5189855487228128,
        "growth_without_target": 0.0,
        "knockout": [
            "HCO3E",
            "MICITDr",
            "VALt2rpp"
        ],
        "knockin": [
            "PPYRDC",
            "NADHPO",
            "PPCOACm"
        ],
        "medium_addition": [
            "ADD_phe__L_c"
        ]
    },
    {
        "number": 47,
        "objective": 3.5189855487228128,
        "growth_coupling_slope": 0.5258449999999939,
        "target_flux_(EX_ppa_c)": 1.850440955868126,
        "growth_rate": 3.5189855487228128,
        "growth_without_target": 0.0,
        "knockout": [
            "HCO3E",
            "MCITL2",
            "PGMT"
        ],
        "knockin": [
            "PPYRDC",
            "CATp",
            "PPCOACm"
        ],
        "medium_addition": [
            "ADD_phe__L_c"
        ]
    },
    {
        "number": 48,
        "objective": 3.5189855487228128,
        "growth_coupling_slope": 0.5258449999999947,
        "target_flux_(EX_ppa_c)": 1.8504409558681287,
        "growth_rate": 3.5189855487228128,
        "growth_without_target": 0.0,
        "knockout": [
            "3HAD120",
            "HCO3E",
            "MICITDr"
        ],
        "knockin": [
            "PPYRDC",
            "LO",
            "PPCOACm"
        ],
        "medium_addition": [
            "ADD_phe__L_c"
        ]
    },
    {
        "number": 49,
        "objective": 3.5189855487228123,
        "growth_coupling_slope": 0.5258449999999963,
        "target_flux_(EX_ppa_c)": 1.8504409558681343,
        "growth_rate": 3.5189855487228123,
        "growth_without_target": 0.0,
        "knockout": [
            "HCO3E",
            "MCITL2",
            "NDPK7"
        ],
        "knockin": [
            "PPYRDC",
            "NADHPO",
            "PPCOACm"
        ],
        "medium_addition": [
            "ADD_phe__L_c"
        ]
    },
    {
        "number": 50,
        "objective": 3.5189855487228123,
        "growth_coupling_slope": 0.5258449999999982,
        "target_flux_(EX_ppa_c)": 1.8504409558681412,
        "growth_rate": 3.5189855487228123,
        "growth_without_target": 0.0,
        "knockout": [
            "AKGDH",
            "HCO3E",
            "MCITL2"
        ],
        "knockin": [
            "POX2",
            "PPYRDC",
            "PPCOACm"
        ],
        "medium_addition": [
            "ADD_phe__L_c"
        ]
    },
    {
        "number": 51,
        "objective": 3.518985548722812,
        "growth_coupling_slope": 0.5258449999999959,
        "target_flux_(EX_ppa_c)": 1.8504409558681325,
        "growth_rate": 3.518985548722812,
        "growth_without_target": 0.0,
        "knockout": [
            "HCO3E",
            "ILEt2rpp",
            "MCITL2"
        ],
        "knockin": [
            "PPYRDC",
            "LO",
            "PPCOACm"
        ],
        "medium_addition": [
            "ADD_phe__L_c"
        ]
    },
    {
        "number": 52,
        "objective": 3.518985548722812,
        "growth_coupling_slope": 0.5258450000000028,
        "target_flux_(EX_ppa_c)": 1.850440955868157,
        "growth_rate": 3.518985548722812,
        "growth_without_target": 0.0,
        "knockout": [
            "HCO3E",
            "MCITL2",
            "POR5"
        ],
        "knockin": [
            "PPYRDC",
            "LO",
            "PPCOACm"
        ],
        "medium_addition": [
            "ADD_phe__L_c"
        ]
    },
    {
        "number": 53,
        "objective": 3.518985548722812,
        "growth_coupling_slope": 0.5258449999999958,
        "target_flux_(EX_ppa_c)": 1.850440955868132,
        "growth_rate": 3.518985548722812,
        "growth_without_target": 0.0,
        "knockout": [
            "HCO3E",
            "Kt2pp",
            "MCITL2"
        ],
        "knockin": [
            "PPYRDC",
            "LO",
            "PPCOACm"
        ],
        "medium_addition": [
            "ADD_phe__L_c"
        ]
    },
    {
        "number": 54,
        "objective": 3.518985548722812,
        "growth_coupling_slope": 0.5258449999999968,
        "target_flux_(EX_ppa_c)": 1.8504409558681356,
        "growth_rate": 3.518985548722812,
        "growth_without_target": 0.0,
        "knockout": [
            "CSND",
            "HCO3E",
            "MCITL2"
        ],
        "knockin": [
            "PPYRDC",
            "LO",
            "PPCOACm"
        ],
        "medium_addition": [
            "ADD_phe__L_c"
        ]
    },
    {
        "number": 55,
        "objective": 3.518985548722812,
        "growth_coupling_slope": 0.5258449999999967,
        "target_flux_(EX_ppa_c)": 1.8504409558681352,
        "growth_rate": 3.518985548722812,
        "growth_without_target": 0.0,
        "knockout": [
            "HCO3E",
            "LALALGLUtpp",
            "MCITL2"
        ],
        "knockin": [
            "PPYRDC",
            "CATp",
            "PPCOACm"
        ],
        "medium_addition": [
            "ADD_phe__L_c"
        ]
    },
    {
        "number": 56,
        "objective": 3.5189855487228114,
        "growth_coupling_slope": 0.5258449999999985,
        "target_flux_(EX_ppa_c)": 1.8504409558681414,
        "growth_rate": 3.5189855487228114,
        "growth_without_target": 0.0,
        "knockout": [
            "HCO3E",
            "MCITL2",
            "VALabcpp"
        ],
        "knockin": [
            "PPYRDC",
            "LO",
            "PPCOACm"
        ],
        "medium_addition": [
            "ADD_phe__L_c"
        ]
    },
    {
        "number": 57,
        "objective": 3.5189855487228106,
        "growth_coupling_slope": 0.5258449999999982,
        "target_flux_(EX_ppa_c)": 1.85044095586814,
        "growth_rate": 3.5189855487228106,
        "growth_without_target": 0.0,
        "knockout": [
            "GLYAT",
            "HCO3E",
            "MCITL2"
        ],
        "knockin": [
            "PPYRDC",
            "NADHPO",
            "PPCOACm"
        ],
        "medium_addition": [
            "ADD_phe__L_c"
        ]
    },
    {
        "number": 58,
        "objective": 3.5189855487228106,
        "growth_coupling_slope": 0.5258449999999963,
        "target_flux_(EX_ppa_c)": 1.8504409558681334,
        "growth_rate": 3.5189855487228106,
        "growth_without_target": 0.0,
        "knockout": [
            "CAT",
            "HCO3E",
            "MCITL2"
        ],
        "knockin": [
            "PPYRDC",
            "PPPGOm",
            "PPCOACm"
        ],
        "medium_addition": [
            "ADD_phe__L_c"
        ]
    },
    {
        "number": 59,
        "objective": 3.5189855487228106,
        "growth_coupling_slope": 0.5258449999999962,
        "target_flux_(EX_ppa_c)": 1.850440955868133,
        "growth_rate": 3.5189855487228106,
        "growth_without_target": 0.0,
        "knockout": [
            "CYTK1",
            "HCO3E",
            "MCITL2"
        ],
        "knockin": [
            "PPYRDC",
            "LO",
            "PPCOACm"
        ],
        "medium_addition": [
            "ADD_phe__L_c"
        ]
    },
    {
        "number": 60,
        "objective": 3.51898554872281,
        "growth_coupling_slope": 0.5258450000000005,
        "target_flux_(EX_ppa_c)": 1.8504409558681478,
        "growth_rate": 3.51898554872281,
        "growth_without_target": 0.0,
        "knockout": [
            "G3PAT160",
            "HCO3E",
            "MCITL2"
        ],
        "knockin": [
            "PPYRDC",
            "CATp",
            "PPCOACm"
        ],
        "medium_addition": [
            "ADD_phe__L_c"
        ]
    },
    {
        "number": 61,
        "objective": 3.51898554872281,
        "growth_coupling_slope": 0.5258449999999963,
        "target_flux_(EX_ppa_c)": 1.8504409558681334,
        "growth_rate": 3.51898554872281,
        "growth_without_target": 0.0,
        "knockout": [
            "HCO3E",
            "MCITS",
            "XAND"
        ],
        "knockin": [
            "PPYRDC",
            "NADHPO",
            "PPCOACm"
        ],
        "medium_addition": [
            "ADD_phe__L_c"
        ]
    },
    {
        "number": 62,
        "objective": 3.5189855487228097,
        "growth_coupling_slope": 0.5258450000000005,
        "target_flux_(EX_ppa_c)": 1.8504409558681476,
        "growth_rate": 3.5189855487228097,
        "growth_without_target": 0.0,
        "knockout": [
            "HCO3E",
            "MCITL2",
            "NTD12"
        ],
        "knockin": [
            "PPYRDC",
            "CATp",
            "PPCOACm"
        ],
        "medium_addition": [
            "ADD_phe__L_c"
        ]
    },
    {
        "number": 63,
        "objective": 3.518985548722809,
        "growth_coupling_slope": 0.5258450000000003,
        "target_flux_(EX_ppa_c)": 1.8504409558681467,
        "growth_rate": 3.518985548722809,
        "growth_without_target": 0.0,
        "knockout": [
            "HCO3E",
            "IMPD",
            "MCITL2"
        ],
        "knockin": [
            "PPYRDC",
            "MEHLER",
            "PPCOACm"
        ],
        "medium_addition": [
            "ADD_phe__L_c"
        ]
    },
    {
        "number": 64,
        "objective": 3.5189855487228088,
        "growth_coupling_slope": 0.5258449999999977,
        "target_flux_(EX_ppa_c)": 1.8504409558681374,
        "growth_rate": 3.5189855487228088,
        "growth_without_target": 0.0,
        "knockout": [
            "GLYAT",
            "HCO3E",
            "MCITL2"
        ],
        "knockin": [
            "PPYRDC",
            "CATp",
            "PPCOACm"
        ],
        "medium_addition": [
            "ADD_phe__L_c"
        ]
    },
    {
        "number": 65,
        "objective": 3.5189855487228083,
        "growth_coupling_slope": 0.5258450000000036,
        "target_flux_(EX_ppa_c)": 1.8504409558681576,
        "growth_rate": 3.5189855487228083,
        "growth_without_target": 0.0,
        "knockout": [
            "HCO3E",
            "I4FE4ST",
            "MCITL2"
        ],
        "knockin": [
            "PPYRDC",
            "LO",
            "PPCOACm"
        ],
        "medium_addition": [
            "ADD_phe__L_c"
        ]
    },
    {
        "number": 66,
        "objective": 3.5189855487228083,
        "growth_coupling_slope": 0.5258450000000001,
        "target_flux_(EX_ppa_c)": 1.8504409558681456,
        "growth_rate": 3.5189855487228083,
        "growth_without_target": 0.0,
        "knockout": [
            "ACALD",
            "HCO3E",
            "MCITL2"
        ],
        "knockin": [
            "PPYRDC",
            "LO",
            "PPCOACm"
        ],
        "medium_addition": [
            "ADD_phe__L_c"
        ]
    },
    {
        "number": 67,
        "objective": 3.518985548722808,
        "growth_coupling_slope": 0.52584500000001,
        "target_flux_(EX_ppa_c)": 1.85044095586818,
        "growth_rate": 3.518985548722808,
        "growth_without_target": 0.0,
        "knockout": [
            "HCO3E",
            "MCITL2",
            "TRPS2"
        ],
        "knockin": [
            "PPYRDC",
            "NADHPO",
            "PPCOACm"
        ],
        "medium_addition": [
            "ADD_phe__L_c"
        ]
    },
    {
        "number": 68,
        "objective": 3.518985548722808,
        "growth_coupling_slope": 0.5258450000000017,
        "target_flux_(EX_ppa_c)": 1.850440955868151,
        "growth_rate": 3.518985548722808,
        "growth_without_target": 0.0,
        "knockout": [
            "HCO3E",
            "MCITL2",
            "PGMT"
        ],
        "knockin": [
            "PPYRDC",
            "MEHLER",
            "PPCOACm"
        ],
        "medium_addition": [
            "ADD_phe__L_c"
        ]
    },
    {
        "number": 69,
        "objective": 3.5189855487228074,
        "growth_coupling_slope": 0.5258450000000001,
        "target_flux_(EX_ppa_c)": 1.8504409558681452,
        "growth_rate": 3.5189855487228074,
        "growth_without_target": 0.0,
        "knockout": [
            "HCO3E",
            "MCITL2",
            "PSP_L"
        ],
        "knockin": [
            "POX2",
            "PPYRDC",
            "PPCOACm"
        ],
        "medium_addition": [
            "ADD_phe__L_c"
        ]
    },
    {
        "number": 70,
        "objective": 3.5189855487228074,
        "growth_coupling_slope": 0.5258449999999967,
        "target_flux_(EX_ppa_c)": 1.850440955868133,
        "growth_rate": 3.5189855487228074,
        "growth_without_target": 0.0,
        "knockout": [
            "HCO3E",
            "MCITL2",
            "PUNP6"
        ],
        "knockin": [
            "PPYRDC",
            "CATp",
            "PPCOACm"
        ],
        "medium_addition": [
            "ADD_phe__L_c"
        ]
    },
    {
        "number": 71,
        "objective": 3.518985548722807,
        "growth_coupling_slope": 0.5258449999999999,
        "target_flux_(EX_ppa_c)": 1.850440955868144,
        "growth_rate": 3.518985548722807,
        "growth_without_target": 0.0,
        "knockout": [
            "ENO",
            "HCO3E",
            "MCITL2"
        ],
        "knockin": [
            "PPYRDC",
            "MEHLER",
            "PPCOACm"
        ],
        "medium_addition": [
            "ADD_phe__L_c"
        ]
    },
    {
        "number": 72,
        "objective": 3.518985548722807,
        "growth_coupling_slope": 0.5258450000000012,
        "target_flux_(EX_ppa_c)": 1.8504409558681487,
        "growth_rate": 3.518985548722807,
        "growth_without_target": 0.0,
        "knockout": [
            "HCO3E",
            "MCITL2",
            "METSOXR2"
        ],
        "knockin": [
            "PPYRDC",
            "LO",
            "PPCOACm"
        ],
        "medium_addition": [
            "ADD_phe__L_c"
        ]
    },
    {
        "number": 73,
        "objective": 3.5189855487228066,
        "growth_coupling_slope": 0.5258450000000007,
        "target_flux_(EX_ppa_c)": 1.8504409558681465,
        "growth_rate": 3.5189855487228066,
        "growth_without_target": 0.0,
        "knockout": [
            "HCO3E",
            "MCITL2",
            "THRA"
        ],
        "knockin": [
            "PPYRDC",
            "NADHPO",
            "PPCOACm"
        ],
        "medium_addition": [
            "ADD_phe__L_c"
        ]
    },
    {
        "number": 74,
        "objective": 3.5189855487228066,
        "growth_coupling_slope": 0.5258449999999996,
        "target_flux_(EX_ppa_c)": 1.8504409558681425,
        "growth_rate": 3.5189855487228066,
        "growth_without_target": 0.0,
        "knockout": [
            "CYSSADS",
            "HCO3E",
            "MCITL2"
        ],
        "knockin": [
            "PPYRDC",
            "LO",
            "PPCOACm"
        ],
        "medium_addition": [
            "ADD_phe__L_c"
        ]
    },
    {
        "number": 75,
        "objective": 3.518985548722806,
        "growth_coupling_slope": 0.5258449999999997,
        "target_flux_(EX_ppa_c)": 1.8504409558681427,
        "growth_rate": 3.518985548722806,
        "growth_without_target": 0.0,
        "knockout": [
            "G6PDH2r",
            "HCO3E",
            "MCITL2"
        ],
        "knockin": [
            "PPYRDC",
            "LO",
            "PPCOACm"
        ],
        "medium_addition": [
            "ADD_phe__L_c"
        ]
    },
    {
        "number": 76,
        "objective": 3.518985548722806,
        "growth_coupling_slope": 0.5258450000000032,
        "target_flux_(EX_ppa_c)": 1.8504409558681552,
        "growth_rate": 3.518985548722806,
        "growth_without_target": 0.0,
        "knockout": [
            "HCO3E",
            "MCITL2",
            "NADH17pp"
        ],
        "knockin": [
            "PPYRDC",
            "PPPGOm",
            "PPCOACm"
        ],
        "medium_addition": [
            "ADD_phe__L_c"
        ]
    },
    {
        "number": 77,
        "objective": 3.518985548722806,
        "growth_coupling_slope": 0.5258450000000038,
        "target_flux_(EX_ppa_c)": 1.8504409558681574,
        "growth_rate": 3.518985548722806,
        "growth_without_target": 0.0,
        "knockout": [
            "HCO3E",
            "MCITL2",
            "RNTR4c2"
        ],
        "knockin": [
            "PPYRDC",
            "LO",
            "PPCOACm"
        ],
        "medium_addition": [
            "ADD_phe__L_c"
        ]
    },
    {
        "number": 78,
        "objective": 3.5189855487228052,
        "growth_coupling_slope": 0.5258449999999998,
        "target_flux_(EX_ppa_c)": 1.8504409558681427,
        "growth_rate": 3.5189855487228052,
        "growth_without_target": 0.0,
        "knockout": [
            "HCO3E",
            "MCITS",
            "TAUDO"
        ],
        "knockin": [
            "PPYRDC",
            "CATp",
            "PPCOACm"
        ],
        "medium_addition": [
            "ADD_phe__L_c"
        ]
    },
    {
        "number": 79,
        "objective": 3.5189855487228052,
        "growth_coupling_slope": 0.5258450000000023,
        "target_flux_(EX_ppa_c)": 1.8504409558681516,
        "growth_rate": 3.5189855487228052,
        "growth_without_target": 0.0,
        "knockout": [
            "HCO3E",
            "MCITL2",
            "ULA4NFT"
        ],
        "knockin": [
            "PPYRDC",
            "NADHPO",
            "PPCOACm"
        ],
        "medium_addition": [
            "ADD_phe__L_c"
        ]
    },
    {
        "number": 80,
        "objective": 3.518985548722805,
        "growth_coupling_slope": 0.5258450000000024,
        "target_flux_(EX_ppa_c)": 1.8504409558681518,
        "growth_rate": 3.518985548722805,
        "growth_without_target": 0.0,
        "knockout": [
            "HCO3E",
            "MCITL2",
            "PGCD"
        ],
        "knockin": [
            "PPYRDC",
            "MEHLER",
            "PPCOACm"
        ],
        "medium_addition": [
            "ADD_phe__L_c"
        ]
    },
    {
        "number": 81,
        "objective": 3.518985548722805,
        "growth_coupling_slope": 0.5258450000000009,
        "target_flux_(EX_ppa_c)": 1.8504409558681463,
        "growth_rate": 3.518985548722805,
        "growth_without_target": 0.0,
        "knockout": [
            "HCO3E",
            "MCITL2",
            "PSP_L"
        ],
        "knockin": [
            "PPYRDC",
            "LO",
            "PPCOACm"
        ],
        "medium_addition": [
            "ADD_phe__L_c"
        ]
    },
    {
        "number": 82,
        "objective": 3.518985548722805,
        "growth_coupling_slope": 0.525845000000003,
        "target_flux_(EX_ppa_c)": 1.850440955868154,
        "growth_rate": 3.518985548722805,
        "growth_without_target": 0.0,
        "knockout": [
            "G6PDH2r",
            "HCO3E",
            "MCITL2"
        ],
        "knockin": [
            "PPYRDC",
            "MEHLER",
            "PPCOACm"
        ],
        "medium_addition": [
            "ADD_phe__L_c"
        ]
    },
    {
        "number": 83,
        "objective": 3.518985548722805,
        "growth_coupling_slope": 0.5258450000000054,
        "target_flux_(EX_ppa_c)": 1.8504409558681625,
        "growth_rate": 3.518985548722805,
        "growth_without_target": 0.0,
        "knockout": [
            "HACD8",
            "HCO3E",
            "MCITL2"
        ],
        "knockin": [
            "PPYRDC",
            "LO",
            "PPCOACm"
        ],
        "medium_addition": [
            "ADD_phe__L_c"
        ]
    },
    {
        "number": 84,
        "objective": 3.518985548722805,
        "growth_coupling_slope": 0.5258450000000015,
        "target_flux_(EX_ppa_c)": 1.8504409558681483,
        "growth_rate": 3.518985548722805,
        "growth_without_target": 0.0,
        "knockout": [
            "HCO3E",
            "MCITL2",
            "XPPT"
        ],
        "knockin": [
            "PPYRDC",
            "LO",
            "PPCOACm"
        ],
        "medium_addition": [
            "ADD_phe__L_c"
        ]
    },
    {
        "number": 85,
        "objective": 3.518985548722804,
        "growth_coupling_slope": 0.5258450000000056,
        "target_flux_(EX_ppa_c)": 1.8504409558681623,
        "growth_rate": 3.518985548722804,
        "growth_without_target": 0.0,
        "knockout": [
            "HCO3E",
            "MCITL2",
            "PTHRpp"
        ],
        "knockin": [
            "PPYRDC",
            "LO",
            "PPCOACm"
        ],
        "medium_addition": [
            "ADD_phe__L_c"
        ]
    },
    {
        "number": 86,
        "objective": 3.518985548722804,
        "growth_coupling_slope": 0.5258450000000057,
        "target_flux_(EX_ppa_c)": 1.8504409558681627,
        "growth_rate": 3.518985548722804,
        "growth_without_target": 0.0,
        "knockout": [
            "HCO3E",
            "IPDDI",
            "MCITL2"
        ],
        "knockin": [
            "PPYRDC",
            "LO",
            "PPCOACm"
        ],
        "medium_addition": [
            "ADD_phe__L_c"
        ]
    },
    {
        "number": 87,
        "objective": 3.518985548722804,
        "growth_coupling_slope": 0.5258450000000028,
        "target_flux_(EX_ppa_c)": 1.8504409558681525,
        "growth_rate": 3.518985548722804,
        "growth_without_target": 0.0,
        "knockout": [
            "HCO3E",
            "MCITL2",
            "PFK"
        ],
        "knockin": [
            "PPYRDC",
            "LO",
            "PPCOACm"
        ],
        "medium_addition": [
            "ADD_phe__L_c"
        ]
    },
    {
        "number": 88,
        "objective": 3.5189855487228034,
        "growth_coupling_slope": 0.5258449999999802,
        "target_flux_(EX_ppa_c)": 1.8504409558680732,
        "growth_rate": 3.5189855487228034,
        "growth_without_target": 0.0,
        "knockout": [
            "HCO3E",
            "MCITL2",
            "NDPK7"
        ],
        "knockin": [
            "PPYRDC",
            "LO",
            "PPCOACm"
        ],
        "medium_addition": [
            "ADD_phe__L_c"
        ]
    },
    {
        "number": 89,
        "objective": 3.5189855487228034,
        "growth_coupling_slope": 0.5258450000000036,
        "target_flux_(EX_ppa_c)": 1.8504409558681552,
        "growth_rate": 3.5189855487228034,
        "growth_without_target": 0.0,
        "knockout": [
            "FACOAE180",
            "HCO3E",
            "MCITL2"
        ],
        "knockin": [
            "PPYRDC",
            "CATp",
            "PPCOACm"
        ],
        "medium_addition": [
            "ADD_phe__L_c"
        ]
    },
    {
        "number": 90,
        "objective": 3.518985548722803,
        "growth_coupling_slope": 0.5258450000000033,
        "target_flux_(EX_ppa_c)": 1.8504409558681543,
        "growth_rate": 3.518985548722803,
        "growth_without_target": 0.0,
        "knockout": [
            "HCO3E",
            "MCITL2",
            "TRPS1"
        ],
        "knockin": [
            "PPYRDC",
            "CATp",
            "PPCOACm"
        ],
        "medium_addition": [
            "ADD_phe__L_c"
        ]
    },
    {
        "number": 91,
        "objective": 3.518985548722803,
        "growth_coupling_slope": 0.5258450000000011,
        "target_flux_(EX_ppa_c)": 1.8504409558681463,
        "growth_rate": 3.518985548722803,
        "growth_without_target": 0.0,
        "knockout": [
            "ALATA_L",
            "HCO3E",
            "MCITL2"
        ],
        "knockin": [
            "PPYRDC",
            "MEHLER",
            "PPCOACm"
        ],
        "medium_addition": [
            "ADD_phe__L_c"
        ]
    },
    {
        "number": 92,
        "objective": 3.5189855487228026,
        "growth_coupling_slope": 0.525844999999994,
        "target_flux_(EX_ppa_c)": 1.850440955868121,
        "growth_rate": 3.5189855487228026,
        "growth_without_target": 0.0,
        "knockout": [
            "FACOAL141t2pp",
            "HCO3E",
            "MCITS"
        ],
        "knockin": [
            "PPYRDC",
            "NADHPO",
            "PPCOACm"
        ],
        "medium_addition": [
            "ADD_phe__L_c"
        ]
    },
    {
        "number": 93,
        "objective": 3.5189855487228026,
        "growth_coupling_slope": 0.5258449999999996,
        "target_flux_(EX_ppa_c)": 1.8504409558681405,
        "growth_rate": 3.5189855487228026,
        "growth_without_target": 0.0,
        "knockout": [
            "AKGDH",
            "HCO3E",
            "MCITL2"
        ],
        "knockin": [
            "PPYRDC",
            "MEHLER",
            "PPCOACm"
        ],
        "medium_addition": [
            "ADD_phe__L_c"
        ]
    },
    {
        "number": 94,
        "objective": 3.5189855487228026,
        "growth_coupling_slope": 0.5258450000000021,
        "target_flux_(EX_ppa_c)": 1.8504409558681496,
        "growth_rate": 3.5189855487228026,
        "growth_without_target": 0.0,
        "knockout": [
            "DAGK160",
            "HCO3E",
            "MCITL2"
        ],
        "knockin": [
            "PPYRDC",
            "MEHLER",
            "PPCOACm"
        ],
        "medium_addition": [
            "ADD_phe__L_c"
        ]
    },
    {
        "number": 95,
        "objective": 3.5189855487228026,
        "growth_coupling_slope": 0.5258450000000007,
        "target_flux_(EX_ppa_c)": 1.8504409558681445,
        "growth_rate": 3.5189855487228026,
        "growth_without_target": 0.0,
        "knockout": [
            "HCO3E",
            "MCITL2",
            "ZN2tpp"
        ],
        "knockin": [
            "PPYRDC",
            "MEHLER",
            "PPCOACm"
        ],
        "medium_addition": [
            "ADD_phe__L_c"
        ]
    },
    {
        "number": 96,
        "objective": 3.5189855487228026,
        "growth_coupling_slope": 0.5258450000000051,
        "target_flux_(EX_ppa_c)": 1.8504409558681603,
        "growth_rate": 3.5189855487228026,
        "growth_without_target": 0.0,
        "knockout": [
            "HCO3E",
            "MCITL2",
            "SERD_L"
        ],
        "knockin": [
            "PPYRDC",
            "LO",
            "PPCOACm"
        ],
        "medium_addition": [
            "ADD_phe__L_c"
        ]
    },
    {
        "number": 97,
        "objective": 3.5189855487228026,
        "growth_coupling_slope": 0.5258450000000007,
        "target_flux_(EX_ppa_c)": 1.8504409558681445,
        "growth_rate": 3.5189855487228026,
        "growth_without_target": 0.0,
        "knockout": [
            "HCO3E",
            "MCITL2",
            "THRt4pp"
        ],
        "knockin": [
            "PPYRDC",
            "MEHLER",
            "PPCOACm"
        ],
        "medium_addition": [
            "ADD_phe__L_c"
        ]
    },
    {
        "number": 98,
        "objective": 3.518985548722802,
        "growth_coupling_slope": 0.525845000000002,
        "target_flux_(EX_ppa_c)": 1.850440955868149,
        "growth_rate": 3.518985548722802,
        "growth_without_target": 0.0,
        "knockout": [
            "AGM4PApp",
            "HCO3E",
            "MCITL2"
        ],
        "knockin": [
            "PPYRDC",
            "PYDXO",
            "PPCOACm"
        ],
        "medium_addition": [
            "ADD_phe__L_c"
        ]
    },
    {
        "number": 99,
        "objective": 3.518985548722802,
        "growth_coupling_slope": 0.5258450000000008,
        "target_flux_(EX_ppa_c)": 1.8504409558681445,
        "growth_rate": 3.518985548722802,
        "growth_without_target": 0.0,
        "knockout": [
            "HCO3E",
            "MCITL2",
            "PNTOt4pp"
        ],
        "knockin": [
            "PPYRDC",
            "NADHPO",
            "PPCOACm"
        ],
        "medium_addition": [
            "ADD_phe__L_c"
        ]
    },
    {
        "number": 100,
        "objective": 3.5189855487228017,
        "growth_coupling_slope": 0.5258450000000059,
        "target_flux_(EX_ppa_c)": 1.8504409558681625,
        "growth_rate": 3.5189855487228017,
        "growth_without_target": 0.0,
        "knockout": [
            "HCO3E",
            "MCITL2",
            "NDPK8"
        ],
        "knockin": [
            "PPYRDC",
            "LO",
            "PPCOACm"
        ],
        "medium_addition": [
            "ADD_phe__L_c"
        ]
    },
    {
        "number": 101,
        "objective": 3.5189855487228012,
        "growth_coupling_slope": 0.5258450000000043,
        "target_flux_(EX_ppa_c)": 1.8504409558681567,
        "growth_rate": 3.5189855487228012,
        "growth_without_target": 0.0,
        "knockout": [
            "DAGK161",
            "HCO3E",
            "MCITL2"
        ],
        "knockin": [
            "PPYRDC",
            "LO",
            "PPCOACm"
        ],
        "medium_addition": [
            "ADD_phe__L_c"
        ]
    },
    {
        "number": 102,
        "objective": 3.518985548722801,
        "growth_coupling_slope": 0.5258450000000027,
        "target_flux_(EX_ppa_c)": 1.8504409558681507,
        "growth_rate": 3.518985548722801,
        "growth_without_target": 0.0,
        "knockout": [
            "CTECOAI8",
            "HCO3E",
            "MCITL2"
        ],
        "knockin": [
            "PPYRDC",
            "LO",
            "PPCOACm"
        ],
        "medium_addition": [
            "ADD_phe__L_c"
        ]
    },
    {
        "number": 103,
        "objective": 3.518985548722801,
        "growth_coupling_slope": 0.5258450000000059,
        "target_flux_(EX_ppa_c)": 1.850440955868162,
        "growth_rate": 3.518985548722801,
        "growth_without_target": 0.0,
        "knockout": [
            "AKGDH",
            "HCO3E",
            "MCITL2"
        ],
        "knockin": [
            "PPYRDC",
            "PYDXO",
            "PPCOACm"
        ],
        "medium_addition": [
            "ADD_phe__L_c"
        ]
    },
    {
        "number": 104,
        "objective": 3.518985548722801,
        "growth_coupling_slope": 0.5258449999999987,
        "target_flux_(EX_ppa_c)": 1.8504409558681365,
        "growth_rate": 3.518985548722801,
        "growth_without_target": 0.0,
        "knockout": [
            "EDA",
            "HCO3E",
            "MCITL2"
        ],
        "knockin": [
            "PPYRDC",
            "LO",
            "PPCOACm"
        ],
        "medium_addition": [
            "ADD_phe__L_c"
        ]
    },
    {
        "number": 105,
        "objective": 3.5189855487228,
        "growth_coupling_slope": 0.5258450000000079,
        "target_flux_(EX_ppa_c)": 1.8504409558681685,
        "growth_rate": 3.5189855487228,
        "growth_without_target": 0.0,
        "knockout": [
            "F6PA",
            "HCO3E",
            "MCITL2"
        ],
        "knockin": [
            "PPYRDC",
            "NADHPO",
            "PPCOACm"
        ],
        "medium_addition": [
            "ADD_phe__L_c"
        ]
    },
    {
        "number": 106,
        "objective": 3.5189855487228,
        "growth_coupling_slope": 0.5258450000000062,
        "target_flux_(EX_ppa_c)": 1.8504409558681625,
        "growth_rate": 3.5189855487228,
        "growth_without_target": 0.0,
        "knockout": [
            "HCO3E",
            "Kt2pp",
            "MCITL2"
        ],
        "knockin": [
            "PPYRDC",
            "CATp",
            "PPCOACm"
        ],
        "medium_addition": [
            "ADD_phe__L_c"
        ]
    },
    {
        "number": 107,
        "objective": 3.5189855487227995,
        "growth_coupling_slope": 0.525845000000008,
        "target_flux_(EX_ppa_c)": 1.8504409558681687,
        "growth_rate": 3.5189855487227995,
        "growth_without_target": 0.0,
        "knockout": [
            "HCO3E",
            "MCITL2",
            "PPCK"
        ],
        "knockin": [
            "PPYRDC",
            "LO",
            "PPCOACm"
        ],
        "medium_addition": [
            "ADD_phe__L_c"
        ]
    },
    {
        "number": 108,
        "objective": 3.5189855487227995,
        "growth_coupling_slope": 0.5258450000000067,
        "target_flux_(EX_ppa_c)": 1.8504409558681638,
        "growth_rate": 3.5189855487227995,
        "growth_without_target": 0.0,
        "knockout": [
            "CPH4S",
            "HCO3E",
            "MCITL2"
        ],
        "knockin": [
            "PPYRDC",
            "LO",
            "PPCOACm"
        ],
        "medium_addition": [
            "ADD_phe__L_c"
        ]
    },
    {
        "number": 109,
        "objective": 3.5189855487227995,
        "growth_coupling_slope": 0.5258450000000039,
        "target_flux_(EX_ppa_c)": 1.8504409558681543,
        "growth_rate": 3.5189855487227995,
        "growth_without_target": 0.0,
        "knockout": [
            "ASPO3",
            "HCO3E",
            "MCITL2"
        ],
        "knockin": [
            "PPYRDC",
            "CATp",
            "PPCOACm"
        ],
        "medium_addition": [
            "ADD_phe__L_c"
        ]
    },
    {
        "number": 110,
        "objective": 3.518985548722799,
        "growth_coupling_slope": 0.525845000000007,
        "target_flux_(EX_ppa_c)": 1.850440955868165,
        "growth_rate": 3.518985548722799,
        "growth_without_target": 0.0,
        "knockout": [
            "AKGDH",
            "HCO3E",
            "MCITL2"
        ],
        "knockin": [
            "PPYRDC",
            "CATp",
            "PPCOACm"
        ],
        "medium_addition": [
            "ADD_phe__L_c"
        ]
    },
    {
        "number": 111,
        "objective": 3.518985548722799,
        "growth_coupling_slope": 0.5258450000000066,
        "target_flux_(EX_ppa_c)": 1.8504409558681632,
        "growth_rate": 3.518985548722799,
        "growth_without_target": 0.0,
        "knockout": [
            "HCO3E",
            "LEUTRS",
            "MCITL2"
        ],
        "knockin": [
            "PPYRDC",
            "LO",
            "PPCOACm"
        ],
        "medium_addition": [
            "ADD_phe__L_c"
        ]
    },
    {
        "number": 112,
        "objective": 3.518985548722799,
        "growth_coupling_slope": 0.5258450000000072,
        "target_flux_(EX_ppa_c)": 1.8504409558681656,
        "growth_rate": 3.518985548722799,
        "growth_without_target": 0.0,
        "knockout": [
            "HCO3E",
            "MCITL2",
            "NTD12"
        ],
        "knockin": [
            "PPYRDC",
            "LO",
            "PPCOACm"
        ],
        "medium_addition": [
            "ADD_phe__L_c"
        ]
    },
    {
        "number": 113,
        "objective": 3.5189855487227986,
        "growth_coupling_slope": 0.5258450000000068,
        "target_flux_(EX_ppa_c)": 1.850440955868164,
        "growth_rate": 3.5189855487227986,
        "growth_without_target": 0.0,
        "knockout": [
            "HCO3E",
            "MCITL2",
            "TKT2"
        ],
        "knockin": [
            "PPYRDC",
            "LO",
            "PPCOACm"
        ],
        "medium_addition": [
            "ADD_phe__L_c"
        ]
    },
    {
        "number": 114,
        "objective": 3.5189855487227986,
        "growth_coupling_slope": 0.5258450000000062,
        "target_flux_(EX_ppa_c)": 1.850440955868162,
        "growth_rate": 3.5189855487227986,
        "growth_without_target": 0.0,
        "knockout": [
            "HCO3E",
            "MCITL2",
            "THRA"
        ],
        "knockin": [
            "PPYRDC",
            "MEHLER",
            "PPCOACm"
        ],
        "medium_addition": [
            "ADD_phe__L_c"
        ]
    },
    {
        "number": 115,
        "objective": 3.518985548722798,
        "growth_coupling_slope": 0.5258450000000088,
        "target_flux_(EX_ppa_c)": 1.8504409558681707,
        "growth_rate": 3.518985548722798,
        "growth_without_target": 0.0,
        "knockout": [
            "AKGDH",
            "HCO3E",
            "MCITL2"
        ],
        "knockin": [
            "PPYRDC",
            "PPPGOm",
            "PPCOACm"
        ],
        "medium_addition": [
            "ADD_phe__L_c"
        ]
    },
    {
        "number": 116,
        "objective": 3.518985548722798,
        "growth_coupling_slope": 0.525845000000015,
        "target_flux_(EX_ppa_c)": 1.8504409558681927,
        "growth_rate": 3.518985548722798,
        "growth_without_target": 0.0,
        "knockout": [
            "AMPTASECG",
            "HCO3E",
            "MCITL2"
        ],
        "knockin": [
            "PPYRDC",
            "LO",
            "PPCOACm"
        ],
        "medium_addition": [
            "ADD_phe__L_c"
        ]
    },
    {
        "number": 117,
        "objective": 3.518985548722798,
        "growth_coupling_slope": 0.5258450000000036,
        "target_flux_(EX_ppa_c)": 1.8504409558681525,
        "growth_rate": 3.518985548722798,
        "growth_without_target": 0.0,
        "knockout": [
            "CAT",
            "HCO3E",
            "MCITL2"
        ],
        "knockin": [
            "PPYRDC",
            "MEHLER",
            "PPCOACm"
        ],
        "medium_addition": [
            "ADD_phe__L_c"
        ]
    },
    {
        "number": 118,
        "objective": 3.518985548722798,
        "growth_coupling_slope": 0.5258450000000107,
        "target_flux_(EX_ppa_c)": 1.8504409558681771,
        "growth_rate": 3.518985548722798,
        "growth_without_target": 0.0,
        "knockout": [
            "CYSDS",
            "HCO3E",
            "MCITL2"
        ],
        "knockin": [
            "PPYRDC",
            "CATp",
            "PPCOACm"
        ],
        "medium_addition": [
            "ADD_phe__L_c"
        ]
    },
    {
        "number": 119,
        "objective": 3.5189855487227972,
        "growth_coupling_slope": 0.5258450000000073,
        "target_flux_(EX_ppa_c)": 1.850440955868165,
        "growth_rate": 3.5189855487227972,
        "growth_without_target": 0.0,
        "knockout": [
            "HCO3E",
            "Kabcpp",
            "MCITL2"
        ],
        "knockin": [
            "PPYRDC",
            "LO",
            "PPCOACm"
        ],
        "medium_addition": [
            "ADD_phe__L_c"
        ]
    },
    {
        "number": 120,
        "objective": 3.5189855487227972,
        "growth_coupling_slope": 0.525845000000007,
        "target_flux_(EX_ppa_c)": 1.850440955868164,
        "growth_rate": 3.5189855487227972,
        "growth_without_target": 0.0,
        "knockout": [
            "HCO3E",
            "LEUt2rpp",
            "MCITL2"
        ],
        "knockin": [
            "PPYRDC",
            "CATp",
            "PPCOACm"
        ],
        "medium_addition": [
            "ADD_phe__L_c"
        ]
    },
    {
        "number": 121,
        "objective": 3.5189855487227963,
        "growth_coupling_slope": 0.5258450000000103,
        "target_flux_(EX_ppa_c)": 1.8504409558681751,
        "growth_rate": 3.5189855487227963,
        "growth_without_target": 0.0,
        "knockout": [
            "AKGDH",
            "HCO3E",
            "MCITL2"
        ],
        "knockin": [
            "PPYRDC",
            "NADHPO",
            "PPCOACm"
        ],
        "medium_addition": [
            "ADD_phe__L_c"
        ]
    },
    {
        "number": 122,
        "objective": 3.5189855487227963,
        "growth_coupling_slope": 0.525845000000007,
        "target_flux_(EX_ppa_c)": 1.8504409558681636,
        "growth_rate": 3.5189855487227963,
        "growth_without_target": 0.0,
        "knockout": [
            "ASPO3",
            "HCO3E",
            "MCITL2"
        ],
        "knockin": [
            "PPYRDC",
            "PYDXO",
            "PPCOACm"
        ],
        "medium_addition": [
            "ADD_phe__L_c"
        ]
    },
    {
        "number": 123,
        "objective": 3.518985548722796,
        "growth_coupling_slope": 0.5258450000000021,
        "target_flux_(EX_ppa_c)": 1.850440955868146,
        "growth_rate": 3.518985548722796,
        "growth_without_target": 0.0,
        "knockout": [
            "HCO3E",
            "MCITL2",
            "S4FE4SR"
        ],
        "knockin": [
            "PPYRDC",
            "NADHPO",
            "PPCOACm"
        ],
        "medium_addition": [
            "ADD_phe__L_c"
        ]
    },
    {
        "number": 124,
        "objective": 3.5189855487227955,
        "growth_coupling_slope": 0.5258450000000108,
        "target_flux_(EX_ppa_c)": 1.8504409558681765,
        "growth_rate": 3.5189855487227955,
        "growth_without_target": 0.0,
        "knockout": [
            "HCO3E",
            "MCITL2",
            "UPLA4FNT"
        ],
        "knockin": [
            "PPYRDC",
            "NADHPO",
            "PPCOACm"
        ],
        "medium_addition": [
            "ADD_phe__L_c"
        ]
    },
    {
        "number": 125,
        "objective": 3.5189855487227946,
        "growth_coupling_slope": 0.5258450000000079,
        "target_flux_(EX_ppa_c)": 1.8504409558681658,
        "growth_rate": 3.5189855487227946,
        "growth_without_target": 0.0,
        "knockout": [
            "EDA",
            "HCO3E",
            "MCITL2"
        ],
        "knockin": [
            "PPYRDC",
            "MEHLER",
            "PPCOACm"
        ],
        "medium_addition": [
            "ADD_phe__L_c"
        ]
    },
    {
        "number": 126,
        "objective": 3.5189855487227946,
        "growth_coupling_slope": 0.5258450000000142,
        "target_flux_(EX_ppa_c)": 1.850440955868188,
        "growth_rate": 3.5189855487227946,
        "growth_without_target": 0.0,
        "knockout": [
            "G3PSabcpp",
            "HCO3E",
            "MCITL2"
        ],
        "knockin": [
            "PPYRDC",
            "PPPGOm",
            "PPCOACm"
        ],
        "medium_addition": [
            "ADD_phe__L_c"
        ]
    },
    {
        "number": 127,
        "objective": 3.5189855487227946,
        "growth_coupling_slope": 0.5258450000000106,
        "target_flux_(EX_ppa_c)": 1.8504409558681751,
        "growth_rate": 3.5189855487227946,
        "growth_without_target": 0.0,
        "knockout": [
            "HCO3E",
            "MCITL2",
            "PSP_L"
        ],
        "knockin": [
            "PPYRDC",
            "NADHPO",
            "PPCOACm"
        ],
        "medium_addition": [
            "ADD_phe__L_c"
        ]
    },
    {
        "number": 128,
        "objective": 3.518985548722794,
        "growth_coupling_slope": 0.5258450000000048,
        "target_flux_(EX_ppa_c)": 1.8504409558681545,
        "growth_rate": 3.518985548722794,
        "growth_without_target": 0.0,
        "knockout": [
            "HCO3E",
            "MCITL2",
            "METabcpp"
        ],
        "knockin": [
            "PPYRDC",
            "MEHLER",
            "PPCOACm"
        ],
        "medium_addition": [
            "ADD_phe__L_c"
        ]
    },
    {
        "number": 129,
        "objective": 3.5189855487227937,
        "growth_coupling_slope": 0.5258450000000141,
        "target_flux_(EX_ppa_c)": 1.8504409558681871,
        "growth_rate": 3.5189855487227937,
        "growth_without_target": 0.0,
        "knockout": [
            "HCO3E",
            "MCITL2",
            "PSERT"
        ],
        "knockin": [
            "PPYRDC",
            "LO",
            "PPCOACm"
        ],
        "medium_addition": [
            "ADD_phe__L_c"
        ]
    },
    {
        "number": 130,
        "objective": 3.5189855487227932,
        "growth_coupling_slope": 0.5258450000000102,
        "target_flux_(EX_ppa_c)": 1.8504409558681731,
        "growth_rate": 3.5189855487227932,
        "growth_without_target": 0.0,
        "knockout": [
            "ECOAH8",
            "HCO3E",
            "MCITS"
        ],
        "knockin": [
            "PPYRDC",
            "LO",
            "PPCOACm"
        ],
        "medium_addition": [
            "ADD_phe__L_c"
        ]
    },
    {
        "number": 131,
        "objective": 3.5189855487227932,
        "growth_coupling_slope": 0.5258450000000117,
        "target_flux_(EX_ppa_c)": 1.8504409558681782,
        "growth_rate": 3.5189855487227932,
        "growth_without_target": 0.0,
        "knockout": [
            "DHBD",
            "HCO3E",
            "MCITL2"
        ],
        "knockin": [
            "PPYRDC",
            "LO",
            "PPCOACm"
        ],
        "medium_addition": [
            "ADD_phe__L_c"
        ]
    },
    {
        "number": 132,
        "objective": 3.5189855487227932,
        "growth_coupling_slope": 0.525845000000013,
        "target_flux_(EX_ppa_c)": 1.850440955868183,
        "growth_rate": 3.5189855487227932,
        "growth_without_target": 0.0,
        "knockout": [
            "ADK1",
            "HCO3E",
            "MCITL2"
        ],
        "knockin": [
            "PPYRDC",
            "CATp",
            "PPCOACm"
        ],
        "medium_addition": [
            "ADD_phe__L_c"
        ]
    },
    {
        "number": 133,
        "objective": 3.518985548722793,
        "growth_coupling_slope": 0.5258450000000101,
        "target_flux_(EX_ppa_c)": 1.8504409558681725,
        "growth_rate": 3.518985548722793,
        "growth_without_target": 0.0,
        "knockout": [
            "ADK1",
            "HCO3E",
            "MCITL2"
        ],
        "knockin": [
            "PPYRDC",
            "PPCOACm",
            "NTRIR2y"
        ],
        "medium_addition": [
            "ADD_phe__L_c"
        ]
    },
    {
        "number": 134,
        "objective": 3.518985548722793,
        "growth_coupling_slope": 0.525845000000014,
        "target_flux_(EX_ppa_c)": 1.8504409558681862,
        "growth_rate": 3.518985548722793,
        "growth_without_target": 0.0,
        "knockout": [
            "HCO3E",
            "MCITL2",
            "TAUDO"
        ],
        "knockin": [
            "PPYRDC",
            "LO",
            "PPCOACm"
        ],
        "medium_addition": [
            "ADD_phe__L_c"
        ]
    },
    {
        "number": 135,
        "objective": 3.5189855487227923,
        "growth_coupling_slope": 0.5258450000000168,
        "target_flux_(EX_ppa_c)": 1.8504409558681958,
        "growth_rate": 3.5189855487227923,
        "growth_without_target": 0.0,
        "knockout": [
            "HCO3E",
            "MCITL2",
            "SHCHCS3"
        ],
        "knockin": [
            "PPYRDC",
            "LO",
            "PPCOACm"
        ],
        "medium_addition": [
            "ADD_phe__L_c"
        ]
    },
    {
        "number": 136,
        "objective": 3.518985548722792,
        "growth_coupling_slope": 0.525845000000011,
        "target_flux_(EX_ppa_c)": 1.8504409558681751,
        "growth_rate": 3.518985548722792,
        "growth_without_target": 0.0,
        "knockout": [
            "GPDDA4",
            "HCO3E",
            "MCITL2"
        ],
        "knockin": [
            "PPYRDC",
            "MEHLER",
            "PPCOACm"
        ],
        "medium_addition": [
            "ADD_phe__L_c"
        ]
    },
    {
        "number": 137,
        "objective": 3.518985548722791,
        "growth_coupling_slope": 0.5258450000000114,
        "target_flux_(EX_ppa_c)": 1.8504409558681765,
        "growth_rate": 3.518985548722791,
        "growth_without_target": 0.0,
        "knockout": [
            "CPPPGO2",
            "HCO3E",
            "MCITL2"
        ],
        "knockin": [
            "PPYRDC",
            "LO",
            "PPCOACm"
        ],
        "medium_addition": [
            "ADD_phe__L_c"
        ]
    },
    {
        "number": 138,
        "objective": 3.518985548722791,
        "growth_coupling_slope": 0.5258450000000109,
        "target_flux_(EX_ppa_c)": 1.8504409558681743,
        "growth_rate": 3.518985548722791,
        "growth_without_target": 0.0,
        "knockout": [
            "ASPO3",
            "HCO3E",
            "MCITL2"
        ],
        "knockin": [
            "PPYRDC",
            "PPPGOm",
            "PPCOACm"
        ],
        "medium_addition": [
            "ADD_phe__L_c"
        ]
    },
    {
        "number": 139,
        "objective": 3.5189855487227906,
        "growth_coupling_slope": 0.5258450000000096,
        "target_flux_(EX_ppa_c)": 1.8504409558681694,
        "growth_rate": 3.5189855487227906,
        "growth_without_target": 0.0,
        "knockout": [
            "FACOAL181t2pp",
            "HCO3E",
            "MCITL2"
        ],
        "knockin": [
            "PPYRDC",
            "CATp",
            "PPCOACm"
        ],
        "medium_addition": [
            "ADD_phe__L_c"
        ]
    },
    {
        "number": 140,
        "objective": 3.51898554872279,
        "growth_coupling_slope": 0.5258450000000029,
        "target_flux_(EX_ppa_c)": 1.8504409558681458,
        "growth_rate": 3.51898554872279,
        "growth_without_target": 0.0,
        "knockout": [
            "HCO3E",
            "MCITL2"
        ],
        "knockin": [
            "PPYRDC",
            "LO",
            "PPCOACm"
        ],
        "medium_addition": [
            "ADD_phe__L_c"
        ]
    },
    {
        "number": 141,
        "objective": 3.51898554872279,
        "growth_coupling_slope": 0.5258450000000077,
        "target_flux_(EX_ppa_c)": 1.8504409558681627,
        "growth_rate": 3.51898554872279,
        "growth_without_target": 0.0,
        "knockout": [
            "ASPO3",
            "HCO3E",
            "MCITL2"
        ],
        "knockin": [
            "PPYRDC",
            "NADHPO",
            "PPCOACm"
        ],
        "medium_addition": [
            "ADD_phe__L_c"
        ]
    },
    {
        "number": 142,
        "objective": 3.5189855487227892,
        "growth_coupling_slope": 0.5258450000000083,
        "target_flux_(EX_ppa_c)": 1.8504409558681645,
        "growth_rate": 3.5189855487227892,
        "growth_without_target": 0.0,
        "knockout": [
            "HCO3E",
            "MCITL2",
            "PSD141"
        ],
        "knockin": [
            "PPYRDC",
            "LO",
            "PPCOACm"
        ],
        "medium_addition": [
            "ADD_phe__L_c"
        ]
    },
    {
        "number": 143,
        "objective": 3.518985548722789,
        "growth_coupling_slope": 0.5258450000000152,
        "target_flux_(EX_ppa_c)": 1.8504409558681885,
        "growth_rate": 3.518985548722789,
        "growth_without_target": 0.0,
        "knockout": [
            "HCO3E",
            "ILEt2rpp",
            "MCITL2"
        ],
        "knockin": [
            "PPYRDC",
            "NADHPO",
            "PPCOACm"
        ],
        "medium_addition": [
            "ADD_phe__L_c"
        ]
    },
    {
        "number": 144,
        "objective": 3.5189855487227883,
        "growth_coupling_slope": 0.5258450000000138,
        "target_flux_(EX_ppa_c)": 1.8504409558681831,
        "growth_rate": 3.5189855487227883,
        "growth_without_target": 0.0,
        "knockout": [
            "CYSDS",
            "HCO3E",
            "MCITL2"
        ],
        "knockin": [
            "PPYRDC",
            "PYDXO",
            "PPCOACm"
        ],
        "medium_addition": [
            "ADD_phe__L_c"
        ]
    },
    {
        "number": 145,
        "objective": 3.518985548722788,
        "growth_coupling_slope": 0.5258450000000098,
        "target_flux_(EX_ppa_c)": 1.8504409558681687,
        "growth_rate": 3.518985548722788,
        "growth_without_target": 0.0,
        "knockout": [
            "HCO3E",
            "MCITL2",
            "METSOXR2"
        ],
        "knockin": [
            "PPYRDC",
            "MEHLER",
            "PPCOACm"
        ],
        "medium_addition": [
            "ADD_phe__L_c"
        ]
    },
    {
        "number": 146,
        "objective": 3.518985548722786,
        "growth_coupling_slope": 0.5258450000000172,
        "target_flux_(EX_ppa_c)": 1.8504409558681942,
        "growth_rate": 3.518985548722786,
        "growth_without_target": 0.0,
        "knockout": [
            "HCO3E",
            "MCITL2",
            "PTAr"
        ],
        "knockin": [
            "PPYRDC",
            "PPPGOm",
            "PPCOACm"
        ],
        "medium_addition": [
            "ADD_phe__L_c"
        ]
    },
    {
        "number": 147,
        "objective": 3.5189855487227852,
        "growth_coupling_slope": 0.5258450000000083,
        "target_flux_(EX_ppa_c)": 1.8504409558681623,
        "growth_rate": 3.5189855487227852,
        "growth_without_target": 0.0,
        "knockout": [
            "ACKr",
            "HCO3E",
            "MCITL2"
        ],
        "knockin": [
            "PPYRDC",
            "LO",
            "PPCOACm"
        ],
        "medium_addition": [
            "ADD_phe__L_c"
        ]
    },
    {
        "number": 148,
        "objective": 3.518985548722785,
        "growth_coupling_slope": 0.5258450000000123,
        "target_flux_(EX_ppa_c)": 1.8504409558681763,
        "growth_rate": 3.518985548722785,
        "growth_without_target": 0.0,
        "knockout": [
            "HCO3E",
            "IPDDI",
            "MCITL2"
        ],
        "knockin": [
            "PPYRDC",
            "MEHLER",
            "PPCOACm"
        ],
        "medium_addition": [
            "ADD_phe__L_c"
        ]
    },
    {
        "number": 149,
        "objective": 3.518985548722783,
        "growth_coupling_slope": 0.5258450000000223,
        "target_flux_(EX_ppa_c)": 1.8504409558682102,
        "growth_rate": 3.518985548722783,
        "growth_without_target": 0.0,
        "knockout": [
            "FACOAL141t2pp",
            "HCO3E",
            "MICITDr"
        ],
        "knockin": [
            "PPYRDC",
            "LO",
            "PPCOACm"
        ],
        "medium_addition": [
            "ADD_phe__L_c"
        ]
    },
    {
        "number": 150,
        "objective": 3.518985548722781,
        "growth_coupling_slope": 0.5258450000000209,
        "target_flux_(EX_ppa_c)": 1.8504409558682042,
        "growth_rate": 3.518985548722781,
        "growth_without_target": 0.0,
        "knockout": [
            "CYTBO3_4pp",
            "HCO3E",
            "MCITL2"
        ],
        "knockin": [
            "PPYRDC",
            "MEHLER",
            "PPCOACm"
        ],
        "medium_addition": [
            "ADD_phe__L_c"
        ]
    },
    {
        "number": 151,
        "objective": 3.5189855487227737,
        "growth_coupling_slope": 0.525845000000015,
        "target_flux_(EX_ppa_c)": 1.8504409558681798,
        "growth_rate": 3.5189855487227737,
        "growth_without_target": 0.0,
        "knockout": [
            "HCO3E",
            "LEUt2rpp",
            "MCITL2"
        ],
        "knockin": [
            "PPYRDC",
            "LO",
            "PPCOACm"
        ],
        "medium_addition": [
            "ADD_phe__L_c"
        ]
    },
    {
        "number": 152,
        "objective": 3.5189855487227666,
        "growth_coupling_slope": 0.5258450000000228,
        "target_flux_(EX_ppa_c)": 1.8504409558682033,
        "growth_rate": 3.5189855487227666,
        "growth_without_target": 0.0,
        "knockout": [
            "FECRMtonex",
            "HCO3E",
            "MCITL2"
        ],
        "knockin": [
            "PPYRDC",
            "LO",
            "PPCOACm"
        ],
        "medium_addition": [
            "ADD_phe__L_c"
        ]
    },
    {
        "number": 153,
        "objective": 3.5189855487227653,
        "growth_coupling_slope": 0.5258449999999875,
        "target_flux_(EX_ppa_c)": 1.8504409558680786,
        "growth_rate": 3.5189855487227653,
        "growth_without_target": 0.0,
        "knockout": [
            "FACOAL181t2pp",
            "HCO3E",
            "MCITD"
        ],
        "knockin": [
            "PPYRDC",
            "PYDXO",
            "PPCOACm"
        ],
        "medium_addition": [
            "ADD_phe__L_c"
        ]
    },
    {
        "number": 154,
        "objective": 3.518985548722753,
        "growth_coupling_slope": 0.5258450000000487,
        "target_flux_(EX_ppa_c)": 1.8504409558682875,
        "growth_rate": 3.518985548722753,
        "growth_without_target": 0.0,
        "knockout": [
            "FHL",
            "HCO3E",
            "MCITL2"
        ],
        "knockin": [
            "PPYRDC",
            "LO",
            "PPCOACm"
        ],
        "medium_addition": [
            "ADD_phe__L_c"
        ]
    },
    {
        "number": 155,
        "objective": 3.5189855487227404,
        "growth_coupling_slope": 0.5258450000000584,
        "target_flux_(EX_ppa_c)": 1.850440955868315,
        "growth_rate": 3.5189855487227404,
        "growth_without_target": 0.0,
        "knockout": [
            "FACOAL181t2pp",
            "HCO3E",
            "MCITL2"
        ],
        "knockin": [
            "PPYRDC",
            "LO",
            "PPCOACm"
        ],
        "medium_addition": [
            "ADD_phe__L_c"
        ]
    },
    {
        "number": 156,
        "objective": 3.5189855487227364,
        "growth_coupling_slope": 0.5258450000000652,
        "target_flux_(EX_ppa_c)": 1.8504409558683368,
        "growth_rate": 3.5189855487227364,
        "growth_without_target": 0.0,
        "knockout": [
            "3PEPTabcpp",
            "HCO3E",
            "MCITL2"
        ],
        "knockin": [
            "PPYRDC",
            "LO",
            "PPCOACm"
        ],
        "medium_addition": [
            "ADD_phe__L_c"
        ]
    },
    {
        "number": 157,
        "objective": 3.5189855487227133,
        "growth_coupling_slope": 0.5258450000000887,
        "target_flux_(EX_ppa_c)": 1.8504409558684074,
        "growth_rate": 3.5189855487227133,
        "growth_without_target": 0.0,
        "knockout": [
            "HCO3E",
            "MCITL2",
            "PAPSR"
        ],
        "knockin": [
            "PPYRDC",
            "LO",
            "PPCOACm"
        ],
        "medium_addition": [
            "ADD_phe__L_c"
        ]
    },
    {
        "number": 158,
        "objective": 3.518985548722656,
        "growth_coupling_slope": 0.5258450000000848,
        "target_flux_(EX_ppa_c)": 1.8504409558683637,
        "growth_rate": 3.5189855487226587,
        "growth_without_target": 2.6645352591003757e-15,
        "knockout": [
            "HCO3E",
            "MCITL2",
            "PDH"
        ],
        "knockin": [
            "PPYRDC",
            "LO",
            "PPCOACm"
        ],
        "medium_addition": [
            "ADD_phe__L_c"
        ]
    },
    {
        "number": 159,
        "objective": 3.518985548722608,
        "growth_coupling_slope": 0.5258450000000957,
        "target_flux_(EX_ppa_c)": 1.8504409558683768,
        "growth_rate": 3.518985548722608,
        "growth_without_target": 0.0,
        "knockout": [
            "HCO3E",
            "MCITL2",
            "PGM"
        ],
        "knockin": [
            "PPYRDC",
            "LO",
            "PPCOACm"
        ],
        "medium_addition": [
            "ADD_phe__L_c"
        ]
    },
    {
        "number": 160,
        "objective": 3.5189855487225623,
        "growth_coupling_slope": 0.5258450000001124,
        "target_flux_(EX_ppa_c)": 1.8504409558684112,
        "growth_rate": 3.5189855487225623,
        "growth_without_target": 0.0,
        "knockout": [
            "DUTPDP",
            "HCO3E",
            "MCITL2"
        ],
        "knockin": [
            "PPYRDC",
            "LO",
            "PPCOACm"
        ],
        "medium_addition": [
            "ADD_phe__L_c"
        ]
    },
    {
        "number": 161,
        "objective": 3.5189855486576436,
        "growth_coupling_slope": 0.5258450000000555,
        "target_flux_(EX_ppa_c)": 1.850440955834074,
        "growth_rate": 3.5189855486576462,
        "growth_without_target": 2.6645352591003757e-15,
        "knockout": [
            "AGDC",
            "HCO3E",
            "MCITD"
        ],
        "knockin": [
            "PPYRDC",
            "NADHPO",
            "PPCOACm"
        ],
        "medium_addition": [
            "ADD_phe__L_c"
        ]
    },
    {
        "number": 162,
        "objective": 3.518985548657627,
        "growth_coupling_slope": 0.5258449999999933,
        "target_flux_(EX_ppa_c)": 1.8504409558338466,
        "growth_rate": 3.518985548657627,
        "growth_without_target": 0.0,
        "knockout": [
            "HCO3E",
            "MCITL2"
        ],
        "knockin": [
            "PPYRDC",
            "PYDXO",
            "PPCOACm"
        ],
        "medium_addition": [
            "ADD_phe__L_c"
        ]
    },
    {
        "number": 163,
        "objective": 3.5189855486576094,
        "growth_coupling_slope": 0.5258450000000283,
        "target_flux_(EX_ppa_c)": 1.8504409558339603,
        "growth_rate": 3.518985548657612,
        "growth_without_target": 2.6645352591003757e-15,
        "knockout": [
            "EAR120y",
            "HCO3E",
            "MCITL2"
        ],
        "knockin": [
            "PPYRDC",
            "NADHPO",
            "PPCOACm"
        ],
        "medium_addition": [
            "ADD_phe__L_c"
        ]
    },
    {
        "number": 164,
        "objective": 3.5189855486575836,
        "growth_coupling_slope": 0.5258450000000294,
        "target_flux_(EX_ppa_c)": 1.8504409558339507,
        "growth_rate": 3.5189855486575836,
        "growth_without_target": 0.0,
        "knockout": [
            "ECOAH8",
            "HCO3E",
            "MCITL2"
        ],
        "knockin": [
            "PPYRDC",
            "NADHPO",
            "PPCOACm"
        ],
        "medium_addition": [
            "ADD_phe__L_c"
        ]
    },
    {
        "number": 165,
        "objective": 3.446875227566331,
        "growth_coupling_slope": 0.44801499999999933,
        "target_flux_(EX_ppa_c)": 1.5442518050781275,
        "growth_rate": 3.4468752275663337,
        "growth_without_target": 2.6645352591003757e-15,
        "knockout": [
            "CAT",
            "HCO3E",
            "MCITL2"
        ],
        "knockin": [
            "PPYRDC",
            "FAS181",
            "PPCOACm"
        ],
        "medium_addition": [
            "ADD_phe__L_c"
        ]
    },
    {
        "number": 166,
        "objective": 3.4468752275663253,
        "growth_coupling_slope": 0.4480150000000058,
        "target_flux_(EX_ppa_c)": 1.5442518050781473,
        "growth_rate": 3.4468752275663253,
        "growth_without_target": 0.0,
        "knockout": [
            "HCO3E",
            "MCITL2",
            "THRabcpp"
        ],
        "knockin": [
            "PPYRDC",
            "PPCOACm",
            "FAS161"
        ],
        "medium_addition": [
            "ADD_phe__L_c"
        ]
    },
    {
        "number": 167,
        "objective": 3.4468752275661743,
        "growth_coupling_slope": 0.4480150000000687,
        "target_flux_(EX_ppa_c)": 1.5442518050782965,
        "growth_rate": 3.446875227566177,
        "growth_without_target": 2.6645352591003757e-15,
        "knockout": [
            "HCO3E",
            "MCITL2",
            "METabcpp"
        ],
        "knockin": [
            "PPYRDC",
            "PPCOACm",
            "FAS161"
        ],
        "medium_addition": [
            "ADD_phe__L_c"
        ]
    },
    {
        "number": 168,
        "objective": 3.446875227524877,
        "growth_coupling_slope": 0.44801499999995104,
        "target_flux_(EX_ppa_c)": 1.544251805059389,
        "growth_rate": 3.446875227524877,
        "growth_without_target": 0.0,
        "knockout": [
            "HCO3E",
            "MCITL2",
            "UAG2E"
        ],
        "knockin": [
            "PPYRDC",
            "PPCOACm",
            "FAS161"
        ],
        "medium_addition": [
            "ADD_phe__L_c"
        ]
    },
    {
        "number": 169,
        "objective": 3.345252878202918,
        "growth_coupling_slope": 0.5258449999999977,
        "target_flux_(EX_ppa_c)": 1.7590844997386057,
        "growth_rate": 3.345252878202918,
        "growth_without_target": 0.0,
        "knockout": [
            "ACKr",
            "HCO3E",
            "MCITL2"
        ],
        "knockin": [
            "PPYRDC",
            "AKO",
            "PPCOACm"
        ],
        "medium_addition": [
            "ADD_phe__L_c"
        ]
    },
    {
        "number": 170,
        "objective": 0.4654287615440369,
        "growth_coupling_slope": 71.92264365882862,
        "target_flux_(EX_ppa_c)": 33.47486696510168,
        "growth_rate": 0.7435053029045757,
        "growth_without_target": 0.27807654136053883,
        "knockout": [
            "ACKr",
            "AKGDH",
            "ATPS4rpp"
        ],
        "knockin": [
            "ME1m",
            "PPYRDC",
            "PPCOACm"
        ],
        "medium_addition": [
            "ADD_phe__L_c"
        ]
    },
    {
        "number": 171,
        "objective": 0.46133924413765315,
        "growth_coupling_slope": 71.92264365712596,
        "target_flux_(EX_ppa_c)": 33.18073806116026,
        "growth_rate": 0.7394157854878297,
        "growth_without_target": 0.27807654135017656,
        "knockout": [
            "ACKr",
            "AKGDH",
            "ATPS4rpp"
        ],
        "knockin": [
            "PPYRDC",
            "AKO",
            "PPCOACm"
        ],
        "medium_addition": [
            "ADD_phe__L_c"
        ]
    },
    {
        "number": 172,
        "objective": 0.42663204961665924,
        "growth_coupling_slope": 94.53027793815616,
        "target_flux_(EX_ppa_c)": 40.32964622758803,
        "growth_rate": 0.7067527896769452,
        "growth_without_target": 0.280120740060286,
        "knockout": [
            "ACKr",
            "ATPS4rpp",
            "SUCOAS"
        ],
        "knockin": [
            "PPYRDC",
            "AKO",
            "LO"
        ],
        "medium_addition": [
            "ADD_phe__L_c"
        ]
    },
    {
        "number": 173,
        "objective": 0.423413480561082,
        "growth_coupling_slope": 94.70752740806556,
        "target_flux_(EX_ppa_c)": 40.10044381518311,
        "growth_rate": 0.7035342205728901,
        "growth_without_target": 0.28012074001180803,
        "knockout": [
            "ACKr",
            "ATPS4rpp",
            "SUCOAS"
        ],
        "knockin": [
            "PPYRDC",
            "AKO",
            "CATp"
        ],
        "medium_addition": [
            "ADD_phe__L_c"
        ]
    },
    {
        "number": 174,
        "objective": 0.42341348054407524,
        "growth_coupling_slope": 94.70752741147905,
        "target_flux_(EX_ppa_c)": 40.100443815017755,
        "growth_rate": 0.703534220571392,
        "growth_without_target": 0.2801207400273168,
        "knockout": [
            "ACKr",
            "ATPS4rpp",
            "SUCOAS"
        ],
        "knockin": [
            "PPYRDC",
            "AKO",
            "MEHLER"
        ],
        "medium_addition": [
            "ADD_phe__L_c"
        ]
    },
    {
        "number": 175,
        "objective": 0.42341348052863925,
        "growth_coupling_slope": 94.70752741532317,
        "target_flux_(EX_ppa_c)": 40.1004438151835,
        "growth_rate": 0.7035342205730091,
        "growth_without_target": 0.2801207400443698,
        "knockout": [
            "ACKr",
            "ATPS4rpp",
            "SUCOAS"
        ],
        "knockin": [
            "PPYRDC",
            "AKO",
            "NADHPO"
        ],
        "medium_addition": [
            "ADD_phe__L_c"
        ]
    },
    {
        "number": 176,
        "objective": 0.35039578359915186,
        "growth_coupling_slope": 99.60356642755922,
        "target_flux_(EX_ppa_c)": 34.900669707654785,
        "growth_rate": 0.6305165236169207,
        "growth_without_target": 0.2801207400177688,
        "knockout": [
            "ACKr",
            "ATPS4rpp",
            "SUCOAS"
        ],
        "knockin": [
            "PPYRDC",
            "AKO",
            "FADMQOR"
        ],
        "medium_addition": [
            "ADD_phe__L_c"
        ]
    },
    {
        "number": 177,
        "objective": 0.34776993861454075,
        "growth_coupling_slope": 99.81793369404461,
        "target_flux_(EX_ppa_c)": 34.713676673408195,
        "growth_rate": 0.627890678641855,
        "growth_without_target": 0.28012074002731424,
        "knockout": [
            "ACKr",
            "ATPS4rpp",
            "SUCOAS"
        ],
        "knockin": [
            "PPYRDC",
            "AKO",
            "ALDD2xm"
        ],
        "medium_addition": [
            "ADD_phe__L_c"
        ]
    },
    {
        "number": 178,
        "objective": 0.3468950052576236,
        "growth_coupling_slope": 99.4554575188325,
        "target_flux_(EX_ppa_c)": 34.500601458894764,
        "growth_rate": 0.6287277547784712,
        "growth_without_target": 0.2818327495208476,
        "knockout": [
            "ACKr",
            "ATPS4rpp",
            "SUCOAS"
        ],
        "knockin": [
            "PPYRDC",
            "AKO",
            "KAS13"
        ],
        "medium_addition": [
            "ADD_phe__L_c"
        ]
    },
    {
        "number": 179,
        "objective": 0.14991279920337086,
        "growth_coupling_slope": 137.11914332723777,
        "target_flux_(EX_ppa_c)": 20.555914600554424,
        "growth_rate": 0.43322712053241846,
        "growth_without_target": 0.2833143213290476,
        "knockout": [
            "ACKr",
            "ATPS4rpp",
            "SUCOAS"
        ],
        "knockin": [
            "PPYRDC",
            "KAS13",
            "CYSTBL"
        ],
        "medium_addition": [
            "ADD_phe__L_c"
        ]
    },
    {
        "number": 180,
        "objective": 0.1494817750255656,
        "growth_coupling_slope": 137.58184281561623,
        "target_flux_(EX_ppa_c)": 20.565978075366672,
        "growth_rate": 0.43165740035878963,
        "growth_without_target": 0.28217562533322404,
        "knockout": [
            "ACKr",
            "ATPS4rpp",
            "SUCOAS"
        ],
        "knockin": [
            "PPYRDC",
            "CYSTBL",
            "CYSTS"
        ],
        "medium_addition": [
            "ADD_phe__L_c"
        ]
    },
    {
        "number": 181,
        "objective": 0.1494267598991057,
        "growth_coupling_slope": 138.0229235531222,
        "target_flux_(EX_ppa_c)": 20.624318258345014,
        "growth_rate": 0.4300412179169199,
        "growth_without_target": 0.2806144580178142,
        "knockout": [
            "ACKr",
            "ATPS4rpp",
            "SUCOAS"
        ],
        "knockin": [
            "PPYRDC",
            "LO",
            "FKYNH"
        ],
        "medium_addition": [
            "ADD_phe__L_c"
        ]
    },
    {
        "number": 182,
        "objective": 0.1483820599391481,
        "growth_coupling_slope": 138.47891302042342,
        "target_flux_(EX_ppa_c)": 20.547786372104547,
        "growth_rate": 0.42896652083172937,
        "growth_without_target": 0.28058446089258127,
        "knockout": [
            "ACKr",
            "ATPS4rpp",
            "SUCOAS"
        ],
        "knockin": [
            "PPYRDC",
            "OXGDC",
            "FKYNH"
        ],
        "medium_addition": [
            "ADD_phe__L_c"
        ]
    },
    {
        "number": 183,
        "objective": 0.14835682939845063,
        "growth_coupling_slope": 138.50246365752497,
        "target_flux_(EX_ppa_c)": 20.54778637210454,
        "growth_rate": 0.42896652083173176,
        "growth_without_target": 0.2806096914332811,
        "knockout": [
            "ACKr",
            "ATPS4rpp",
            "SUCOAS"
        ],
        "knockin": [
            "PPYRDC",
            "SSNOh",
            "THZPSN"
        ],
        "medium_addition": [
            "ADD_phe__L_c"
        ]
    },
    {
        "number": 184,
        "objective": 0.14834228569062502,
        "growth_coupling_slope": 138.51604265393328,
        "target_flux_(EX_ppa_c)": 20.54778637210457,
        "growth_rate": 0.42896652083173226,
        "growth_without_target": 0.28062423514110724,
        "knockout": [
            "ACKr",
            "ATPS4rpp",
            "SUCOAS"
        ],
        "knockin": [
            "PPYRDC",
            "VNDH_2",
            "THZPSN"
        ],
        "medium_addition": [
            "ADD_phe__L_c"
        ]
    }
]
