# Supplementary material for: OptCouple: Joint simulation of gene knockouts, insertions and medium modifications for prediction of growth-coupled strain designs
Source: Metab Eng Commun. 2019 Mar 16;8:e00087. doi: 10.1016/j.mec.2019.e00087 (PMC6431744; doi:10.1016/j.mec.2019.e00087)
Supplement: Multimedia component 1 [file mmc1.zip › Revised Supplementary/20180518_1345__iJO1366__MT_ADDED__solution_pool_all.csv]

number	objective	growth_coupling_slope	target_flux_(MT_ADDED)	growth_rate	growth_without_target	knockout	knockin	medium_addition
0	1.0234052094463901	0.09351299999999968	0.09570169135095995	1.0234052094463901	0.0	['SERAT']	['CYSTLp', 'CYSTGL']	['ADD_met__L_c']
1	1.023405209446069	0.0935129999999997	0.09570169135092994	1.023405209446069	0.0	['BPNT']	['CYSTLp', 'CYSTS_1']	['ADD_met__L_c']
2	1.0234052094460424	0.09351300000000012	0.09570169135092789	1.0234052094460424	0.0	['ADSK']	['CYSTLp', 'CYSTGL']	['ADD_met__L_c']
3	1.023405209446041	0.09351300000000017	0.0957016913509278	1.023405209446041	0.0	['SERAT']	['CYSTLp', 'CYSTS_1']	['ADD_met__L_c']
4	1.023405209446041	0.09351300000000058	0.09570169135092824	1.023405209446041	0.0	['SULR']	['CYSTLp', 'CYSTGL']	['ADD_met__L_c']
5	1.0234052094460397	0.09351300000000015	0.09570169135092767	1.0234052094460397	0.0	['BPNT']	['CYSTLp', 'CYSTGL']	['ADD_met__L_c']
6	1.0234052094460353	0.09351300000000014	0.09570169135092724	1.0234052094460353	0.0	['CYSS']	['CYSTLp', 'CYSTGL']	['ADD_met__L_c']
7	1.0234052094460344	0.09351300000000057	0.0957016913509276	1.0234052094460344	0.0	['SADT2']	['CYSTLp', 'CYSTGL']	['ADD_met__L_c']
8	1.0223811224712447	0.0935129999999997	0.09560592590565319	1.0223811224712447	0.0	['BPNT']	['AHSERL2', 'HSERTA']	['ADD_met__L_c']
9	1.0223811224712445	0.09351300000000161	0.09560592590565513	1.0223811224712445	0.0	['ADSK']	['AHSERL2', 'HSERTA']	['ADD_met__L_c']
10	1.0151219346729723	0.543768	0.5519908241732528	1.0151219346729723	0.0	['HSDy']	['CYSTLp', 'CYSTS_1']	['ADD_met__L_c']
11	0.9707483793596815	2.7733200000000355	2.6921958954458263	0.9707483793596815	0.0	['ASPTA']	['AHSERL2', 'HSERTA']	['ADD_met__L_c']
