# Supplementary material for: OptCouple: Joint simulation of gene knockouts, insertions and medium modifications for prediction of growth-coupled strain designs
Source: Metab Eng Commun. 2019 Mar 16;8:e00087. doi: 10.1016/j.mec.2019.e00087 (PMC6431744; doi:10.1016/j.mec.2019.e00087)
Supplement: Multimedia component 1 [file mmc1.zip › Revised Supplementary/20180518_1351__iJO1366__EX_ppa_c__details.txt]

Run details for 20180518_1351__iJO1366__EX_ppa_c:
Date: 2018-05-18 13:51
Model: iJO1366
Target: EX_ppa_c
Knockouts allowed: 3
Knockins allowed: 1
Medium additions allowed: 1
Number of solutions found: 140

Solver settings: 
	gurobi.Model MIP instance
	16933 constrs, 19259 vars
Optimization time: 36201 s, 603.4 m, 10.06 h
Solver status: time_limit
Parameter changes:
	TimeLimit=36200.0
	FeasibilityTol=1e-09
	IntFeasTol=1e-09
	MIPGap=1e-09
	MIPGapAbs=1e-09
	OptimalityTol=0.001
	Method=0
	NodeMethod=1
	LogFile=gurobi.log
	PoolSolutions=200000
	PoolSearchMode=2
	PoolGap=0.99
	OutputFlag=0

Reactions excluded from modification:
NO2tex, EX_uacgam_e, EX_kdo2lipid4_e, NI2tex, MOBDtex, EX_malt_e, GUAtpp, PYDAMtex, 12DGR180tipp, ASPtex, EX_feoxam_un_e, 12PPDStpp, CMtex, EX_fald_e, EX_for_e, EX_ascb__L_e, EX_nac_e, EX_isetac_e, EX_dad_2_e, INDOLEtex, EX_din_e, 12PPDStex, EX_ile__L_e, O2tex, CLPNH181pp, TUNGStex, GALTtex, EX_12ppd__R_e, H2tex, EX_glcn_e, EX_maltttr_e, EX_asp__L_e, EX_xan_e, EX_gthox_e, EX_enter_e, D_LACtex, DCYTtex, GMPtex, EX_acmum_e, EX_arbtn_e, EX_cbl1_e, MALTTRtexi, EX_lipa_e, N2Otex, EX_chtbs_e, EX_so3_e, 3AMPtex, GBBTNtex, GLYCAtex, EX_o2_e, OMMBLHX3, SO2tpp, RFAMPtex, EX_hxa_e, UDPGALtex, EX_galt_e, EX_lac__D_e, GLCRtex, GUACYC, EX_lipa_cold_e, EX_novbcn_e, FE3HOXR2, EX_all__D_e, EX_tma_e, ARBTNR1, THYMtex, ALLtex, EX_no2_e, 5DGLCNtex, LEUtex, EX_14glucan_e, EX_acnam_e, EX_g3pg_e, EX_r5p_e, FUCtex, MEOHtex, G3PEtex, EX_acgam1p_e, EX_butso3_e, 12DGR120tipp, 12DGR181tipp, ACGAL1PPpp, FECRMR3, EX_ump_e, CU2tex, R5Ptex, 4HOXPACDtex, GALURtex, TTDCEAtexi, ACONIs, 23CCMPtex, EX_ocdca_e, CHLtex, DMSOtex, DAPabcpp, MALtex, XYLUtex, EX_cys__D_e, EX_ag_e, EX_trp__L_e, FRUtex, ThDPAT, EX_pser__L_e, TARTRDtex, EX_3gmp_e, EX_tyrp_e, EX_doxrbcn_e, EX_slnt_e, DOPAtex, PYDXtpp, EX_23ccmp_e, IDONtex, TTDCAtexi, GLUtex, MTHTHFSs, HDCEAtexi, SELGTHR2, 23CGMPtex, PHEMEtiex, MLDCP2App, EX_frulys_e, TYMtex, TSULtex, EX_fusa_e, GLYtex, FESD2s, LCTStex, EX_lyx__L_e, BUTtex, EX_tartr__L_e, EX_dha_e, EX_gtp_e, DHORDfum, EX_h2_e, EX_dtmp_e, LCARR, EX_lcts_e, EX_crn__D_e, 23DAPPAt2pp, LALADGLUtex, ACtex, MANGLYCtex, 2AGPE180tipp, TRPtex, EX_glc__D_e, 2AGPE120tipp, EX_23cgmp_e, EX_sel_e, EX_xtsn_e, EX_ttdca_e, EX_glyald_e, EX_etha_e, EX_quin_e, Zn2tex, EX_xmp_e, EX_metsox_S__L_e, 12DGR140tipp, EX_acmana_e, FEOXAMUtpp, 2AGPG180tipp, EX_gdp_e, H2O2tex, MINCYCtex, PDX5PO2, 2AGPA141tipp, PEAMNtex, EX_man6p_e, BIOMASS_Ec_iJO1366_WT_53p95M, GTHOXtex, EX_galctn__L_e, AGM4PCPpp, EX_3cmp_e, EX_fecrm_un_e, CPGNexs, MLDEP2pp, HG2tex, ACGAM1PPpp, ATPHs, EX_ac_e, EX_dcmp_e, CYStex, EX_sbt__D_e, SERtex, PPTtex, XANtpp, EX_nh4_e, UMPtex, GTPHs, EX_k_e, MMETtex, FEENTERR2, NADPPPS, EX_glcur_e, LYStex, EX_feenter_e, ADEtex, NOtex, EX_gsn_e, GLYALDtpp, UDPGLCURtex, TYRPtex, HEX4, EX_ttdcea_e, EX_uri_e, EX_h2o2_e, EX_inost_e, 23CAMPtex, DHPTDCs2, GLYCLTtex, HYXNtex, PROGLYtex, MINOHPtexi, FORtex, EX_gal1p_e, EX_34dhpac_e, NOtpp, CLPNH160pp, EX_ala__L_e, GLCtex_copy2, EX_cpgn_e, PNTOtex, Ktex, EX_crn_e, EX_zn2_e, TYRtex, ASNtex, SBTtex, EX_gly_e, EX_udpg_e, OMCDC, EX_arbt_e, EX_hg2_e, EX_dgsn_e, 2AGPE161tipp, UREAtex, DDCAtexi, EX_ptrc_e, CYSabcpp, COBALT2tex, CYNTtex, EX_dcyt_e, EX_dms_e, ORNtex, EX_dmso_e, ACNAMtex, GLYALDtex, FALDtex, EX_ppa_e, CPGNR1, HYXNtpp, FE3HOXUtex, PTRCtex, EX_indole_e, EX_eca4colipa_e, CUtex, FESD1s, EX_akg_e, 2AGPG141tipp, G3PCtex, EX_ura_e, EX_dgmp_e, MSO3tex, FFSD, PROtex, GLYC3Ptex, 2AGPG160tipp, LYXtex, EX_acolipa_e, ACMANAtex, L_LACtex, 23CUMPtex, CLPNH140pp, URAtex, EX_sulfac_e, ACGAL1Ptex, DAMPtex, ADNtex, EX_cmp_e, EX_23cump_e, 3CMPtex, O2Stex, DM_oxam_c, EX_xylu__L_e, CRNDtex, DADNtex, EX_3amp_e, 12PPDRtpp, EX_g3pi_e, DINStex, EX_tre_e, ARBtex, DDGLCNtex, CYANtex, FEENTERexs, CBMD, METOX1s, EX_progly_e, EX_galur_e, EX_h_e, FORtppi, 3HPPtpp, URIC, EX_adn_e, AACTOOR, ARGtex, ACACtex, NACtex, EX_man_e, H2Otpp, 2AGPG140tipp, UREAtpp, EX_lipoate_e, EX_glyb_e, CO2tpp, EX_met__D_e, EX_acald_e, DHAtpp, EX_hxan_e, HIStex, EX_rmn_e, EX_tmao_e, METSOX1tex, G3PGtex, NAtex, UACGAMtex, NADN, 4PCPpp, HCINNMtex, EX_g3pc_e, FE3DHBZR, EX_ppt_e, XANtex, MALTPTtexi, EX_glyclt_e, EX_gmp_e, EX_psclys_e, ARBTtex, CLPNH120pp, H2tpp, CITtex, GLCUR1Ptex, PYDXNtex, ARBTNR2, EX_colipa_e, EX_lys__L_e, DATPHs, FECRMUtpp, G6Ptex, EX_mn2_e, HXAtex, DHAtex, FECRMUtex, EX_thym_e, FUMtex, EX_so2_e, EX_alltn_e, EX_pro__L_e, DNMPPA, EX_tym_e, EX_cys__L_e, EX_g3ps_e, ALAtex, LIPOtex, OCDCEAtexi, SUCRtex, CPGNUtex, TAURtex, EX_fecrm_e, EX_fe3hox_e, EX_pyr_e, ACSERtex, EX_gal_bD_e, NMNt7pp, GLYBtex, EX_cobalt2_e, EX_mal__L_e, MALTHXtexi, EX_glcur1p_e, EX_fruur_e, MAN6Ptex, PMDPHT, EX_meoh_e, EX_cynt_e, PPALtex, EX_fe3hox_un_e, DM_aacald_c, FECRMR1, EX_LalaDgluMdapDala_e, EX_sucr_e, METDtex, EX_gam_e, ETHSO3tex, EX_colipap_e, 12DGR141tipp, 2AGPG120tipp, RMNtex, EX_ala__D_e, 3GMPtex, DSERtex, BUTSO3tex, CHTBStex, PYRt2rpp, OCDCAtexi, EX_peamn_e, EX_ade_e, 2AGPA181tipp, CLPNH180pp, EX_acser_e, FE2tex, FE3abcpp, 2AGPG161tipp, MLDCP3App, HOMtex, HDCAtexi, ARBTNtpp, DMSOtpp, PACALDt2rpp, PPPNtex, EX_malthx_e, EX_octa_e, GDPtex, PPAtex, CGLYtex, EX_f6p_e, EX_glu__L_e, SELGTHR, VALtex, EX_4abut_e, DCAtex, GLYt2pp_copy2, EX_thr__L_e, GALCTNLtex, CPGNUtpp, EX_nmn_e, DIMPtex, EX_hdca_e, NH4tpp, EX_alaala_e, EX_gua_e, OROTtex, EX_gbbtn_e, EX_udpglcur_e, UDCPPtppi, ALAt2pp_copy2, EX_pheme_e, PSERtex, EX_chol_e, EX_2ddglcn_e, EX_acgal1p_e, EX_aso3_e, EX_ppal_e, N2Otpp, EX_arab__L_e, LIPOt2pp, H2Otex, 12DGR160tipp, CRNtex, EX_5dglcn_e, GLCURtex, DM_amob_c, TMAtex, 12PPDRtex, GALtex, NOVBCNtex, DM_4crsol_c, FALDtpp, SO2tex, EX_o2s_e, EX_glyc_e, G5SADs, GUR1PPpp, EX_12ppd__S_e, EX_3hpp_e, EX_thm_e, EX_mincyc_e, EX_LalaDgluMdap_e, ALLTNtex, SUCCt3pp, ACt2rpp, EX_cu2_e, 23DAPPAtex, HPPPNtex, PYDXNtpp, EX_mnl_e, EX_met__L_e, CMPtex, EX_duri_e, 2AGPE141tipp, DCMPtex, PPALtpp, EX_cbi_e, HYPOE, EX_cyan_e, 5MTRtex, CSNtex, EX_pydxn_e, FECRMexs, EX_btn_e, ACALDtex, GLYC2Ptex, EX_tsul_e, INSTtex, INStex, DM_mththf_c, FE3HOXR3, 3UMPtex, AKGtex, GALCTNtex, EX_hacolipa_e, H2Stex, DM_5drib_c, EX_csn_e, EX_cm_e, 12DGR161tipp, 34dhpactex, FEENTERR1, EX_3hpppn_e, EX_g6p_e, EX_phe__L_e, EX_fe3dhbzs_e, MALDtex, 2AGPG181tipp, PACALDtex, EX_ca2_e, ASPt2pp_copy2, FUSAtex, EX_no3_e, MALt3pp, EX_tartr__D_e, MALTTTRtexi, ASCBtex, MLDCP1App, 2AGPE160tipp, EX_rfamp_e, METSOX2abcpp, ARBTNtex, SO4tex, MELIBtex, EX_pacald_e, NH4tex, EX_pydx_e, FEOXAMexs, EX_orn_e, XMPtex, CLtex, EX_xyl__D_e, EX_acac_e, PHEtex, EX_acgal_e, SELtex, EX_g3pe_e, EX_o16a4colipa_e, UDPGtex, EX_udpacgal_e, GTHRDtex, METtex, EX_anhgm_e, EX_cd2_e, ASNabcpp, ISETACtex, EX_ddca_e, EX_tyr__L_e, EX_pnto__R_e, THRPtex, EX_leu__L_e, EX_mg2_e, G3PItex, ACALDtpp, EX_udpgal_e, METOX2s, EX_glyc2p_e, DOXRBCNtex, EX_hom__L_e, EX_ocdcea_e, EX_asn__L_e, TTRCYCtex, GAMAN6Ptex, GALBDtex, CPGNR2, EX_damp_e, EX_ser__D_e, MG2t3_2pp, EX_hdcea_e, FRULYStex, EX_galct__D_e, OCTAtex, EX_ins_e, TREtex, GLYOX3, GUAtex, EX_feoxam_e, XYLtex, EX_malttr_e, AMPtex, FTHFLi, THMtex, SO3tex, EX_fuc__L_e, SLNTtex, SUCCtex, MNLtex, EX_26dap__M_e, EX_na1_e, FALGTHLs, MNtex, EX_thrp_e, EX_ethso3_e, EX_his__L_e, H2SO, H2St1pp, EX_gln__L_e, EX_gthrd_e, EX_tungs_e, EX_rib__D_e, ANHGMtex, EX_ni2_e, ACGAtex, EX_cytd_e, CMPN, BTNtex, G1Ptex, EX_ala_B_e, EX_succ_e, EX_gam6p_e, EX_pi_e, EX_glcr_e, EX_glyc__R_e, FEENTERR3, OXAMTC, EX_cu_e, EX_mal__D_e, EX_lac__L_e, PYDAMtpp, FE3HOXR1, SKMtex, EX_fe2_e, PYRtex, EX_arg__L_e, EX_cl_e, EX_dimp_e, ACMUMtex, LALDO3, EX_fru_e, SPMDtex, ASO3tex, PYDXtex, LALALGLUtex, CD2tex, EX_amp_e, EX_fe3_e, EX_23dappa_e, 3HPPtex, EX_but_e, EX_cgly_e, EX_no_e, EX_orot_e, 2AGPA120tipp, 2AGPA180tipp, THMDtex, FE3tex, DHBSH, EX_enlipa_e, EX_taur_e, CYSDabcpp, O16GLCT2, EX_glyc3p_e, NACtpp, EX_LalaLglu_e, EX_halipa_e, CLPNH141pp, EX_acgam_e, 4PEPTtex, 5MTRtpp, 2AGPE140tipp, ARBTNexs, O2tpp, DGMPtex, Htex, EX_ttrcyc_e, METSOX2tex, EX_5mtr_e, AOBUTDs, R1PK, EX_n2o_e, EX_metsox_R__L_e, DMStex, ALDD4, FEOXAMUtex, GALCTtex, GLCNtex, MLDCP2Bpp, EX_cit_e, EX_dopa_e, 2AGPA160tipp, EX_mobd_e, CA2tex, EX_manglyc_e, DTMPtex, EX_etoh_e, MG2tpp, DUMPtex, EX_3hcinnm_e, EX_gal_e, ETOHtrpp, SELGTHR3, GTPtex, PItex, URItex, GLYCtex, CPGNR3, DALAtex, ACGAM1Ptex, CO2tex, NO3tex, MOX, TMAOtex, EX_dca_e, BIOMASS_Ec_iJO1366_core_53p95M, FE3HOXexs, EX_agm_e, EX_pppn_e, QUIN2tpp, GAMtex, BTNt2ipp, GLNtex, MG2tex, MEOHtrpp, EX_co2_e, ETHAt2pp, EX_minohp_e, GSNtex, EX_mmet_e, QUIN2tex, G3PStex, OMPHHX3, TARTRtex, EX_thymd_e, 3PEPTtex, ETOHtex, MLDEP1pp, EX_melib_e, 14GLUCANtexi, MALTtexi, NMNN, EX_skm_e, EX_arbtn_fe3_e, PSCLYStex, TCYNTtex, EX_tcynt_e, XTSNtex, MLDCP1Bpp, EX_so4_e, EX_ser__L_e, ACGALtex, EX_dump_e, ARBTNR3, CDGS, EX_fe3dcit_e, FECRMR2, F6Ptex, 2AGPA161tipp, EX_23camp_e, EX_pydam_e, EX_urea_e, FE3HOXUtpp, RIBtex, GAL1Ptex, EX_val__L_e, EX_15dap_e, CYTDtex, EX_galctn__D_e, EX_3ump_e, EX_cpgn_un_e, CITt3pp, EX_imp_e, CLPNH161pp, OPHHX3, EX_h2s_e, EX_spmd_e, CYSDtex, EX_LalaDglu_e, DGSNtex, DURItex, EX_4hoxpacd_e, EX_h2o_e, ARBTNtonex, THRtex, EX_idon__L_e, EX_adocbl_e, ILEtex, ABUTtex, SULFACtex, EX_maltpt_e, GLYCtpp, IMPtex, NMNDA, METSOX1abcpp, DAPtex, GLCtex_copy1, THYMt3pp, 26DAHtex, EX_g1p_e, EX_mso3_e, 2AGPE181tipp, ETHAtex, ALAALAtex, MANtex, AGMtex, BALAtex, NMNtex, EX_fum_e, FRUURtex, UDPACGALtex, 2AGPA140tipp
