# Supplementary material for: OptCouple: Joint simulation of gene knockouts, insertions and medium modifications for prediction of growth-coupled strain designs
Source: Metab Eng Commun. 2019 Mar 16;8:e00087. doi: 10.1016/j.mec.2019.e00087 (PMC6431744; doi:10.1016/j.mec.2019.e00087)
Supplement: Multimedia component 1 [file mmc1.zip › Revised Supplementary/20180512_0914__iJO1366__MT_ADDED__solution_pool_all.csv]

number	objective	growth_coupling_slope	target_flux_(MT_ADDED)	growth_rate	growth_without_target	knockout	knockin	medium_addition
0	1.0234052094465582	0.09351300000000036	0.09570169135097636	1.0234052094465609	2.6645352591003757e-15	['SERAT']	['CYSTLp', 'CYSTS_1']	['ADD_met__L_c']
1	1.0234052094460393	0.09351300000000058	0.09570169135092807	1.0234052094460393	0.0	['CYSS']	['CYSTLp', 'CYSTS_1']	['ADD_met__L_c']
2	1.023405209445804	0.09351300000000012	0.09570169135090559	1.023405209445804	0.0	['SULR']	['CYSTLp', 'CYSTS_1']	['ADD_met__L_c']
3	1.0151219346729854	0.5437680000000016	0.5519908241732615	1.015121934672988	2.6645352591003757e-15	['HSDy']	['CYSTLp', 'CYSTS_1']	['ADD_met__L_c']
4	0.7607825728759541	10.646465000000045	8.099645034733829	0.7607825728759541	0.0	['NH4tpp']	['CYSTLp', 'CYSTS_1']	['ADD_met__L_c']
