# Supplementary material for: OptCouple: Joint simulation of gene knockouts, insertions and medium modifications for prediction of growth-coupled strain designs
Source: Metab Eng Commun. 2019 Mar 16;8:e00087. doi: 10.1016/j.mec.2019.e00087 (PMC6431744; doi:10.1016/j.mec.2019.e00087)
Supplement: Multimedia component 1 [file mmc1.zip › Revised Supplementary/20180518_1451__iJO1366__EX_ppa_c__solution_pool_all.json]

[
    {
        "number": 0,
        "objective": 2.815383612674976,
        "growth_coupling_slope": 0.52486,
        "target_flux_(EX_ppa_c)": 1.4776822429485879,
        "growth_rate": 2.815383612674976,
        "growth_without_target": 0.0,
        "knockout": [
            "ACCOAL",
            "AKGDH",
            "SUCOAS"
        ],
        "knockin": [
            "MEHLER"
        ],
        "medium_addition": [
            "ADD_fru_c"
        ]
    },
    {
        "number": 1,
        "objective": 2.815383612674916,
        "growth_coupling_slope": 0.52486,
        "target_flux_(EX_ppa_c)": 1.4776822429485563,
        "growth_rate": 2.815383612674916,
        "growth_without_target": 0.0,
        "knockout": [
            "ACCOAL",
            "AKGDH",
            "SUCOAS"
        ],
        "knockin": [
            "PYDXO"
        ],
        "medium_addition": [
            "ADD_fru_c"
        ]
    },
    {
        "number": 2,
        "objective": 2.8153836126749137,
        "growth_coupling_slope": 0.52486,
        "target_flux_(EX_ppa_c)": 1.4776822429485552,
        "growth_rate": 2.8153836126749137,
        "growth_without_target": 0.0,
        "knockout": [
            "ACCOAL",
            "AKGDH",
            "SUCOAS"
        ],
        "knockin": [
            "CATp"
        ],
        "medium_addition": [
            "ADD_fru_c"
        ]
    },
    {
        "number": 3,
        "objective": 2.815383612674907,
        "growth_coupling_slope": 0.52486,
        "target_flux_(EX_ppa_c)": 1.4776822429485517,
        "growth_rate": 2.815383612674907,
        "growth_without_target": 0.0,
        "knockout": [
            "ACCOAL",
            "AKGDH",
            "SUCOAS"
        ],
        "knockin": [
            "NTRIR2y"
        ],
        "medium_addition": [
            "ADD_fru_c"
        ]
    },
    {
        "number": 4,
        "objective": 2.7263637947612454,
        "growth_coupling_slope": 0.9887609999999949,
        "target_flux_(EX_ppa_c)": 2.69572219207191,
        "growth_rate": 2.7263637947612454,
        "growth_without_target": 0.0,
        "knockout": [
            "MICITDr",
            "MTHFC",
            "PFL"
        ],
        "knockin": [
            "PYDXO"
        ],
        "medium_addition": [
            "ADD_fru_c"
        ]
    },
    {
        "number": 5,
        "objective": 2.7263637947612454,
        "growth_coupling_slope": 0.9887609999999949,
        "target_flux_(EX_ppa_c)": 2.69572219207191,
        "growth_rate": 2.7263637947612454,
        "growth_without_target": 0.0,
        "knockout": [
            "MCITS",
            "MTHFC",
            "PFL"
        ],
        "knockin": [
            "PYDXO"
        ],
        "medium_addition": [
            "ADD_fru_c"
        ]
    },
    {
        "number": 6,
        "objective": 2.7263637947612436,
        "growth_coupling_slope": 0.9887609999999963,
        "target_flux_(EX_ppa_c)": 2.695722192071912,
        "growth_rate": 2.7263637947612436,
        "growth_without_target": 0.0,
        "knockout": [
            "MCITD",
            "MTHFC",
            "PFL"
        ],
        "knockin": [
            "NTRIR2y"
        ],
        "medium_addition": [
            "ADD_fru_c"
        ]
    },
    {
        "number": 7,
        "objective": 2.7263637947612325,
        "growth_coupling_slope": 0.9887610000000197,
        "target_flux_(EX_ppa_c)": 2.6957221920719645,
        "growth_rate": 2.7263637947612325,
        "growth_without_target": 0.0,
        "knockout": [
            "MCITD",
            "MTHFC",
            "PFL"
        ],
        "knockin": [
            "NTRIR2y"
        ],
        "medium_addition": [
            "ADD_arg__L_c"
        ]
    },
    {
        "number": 8,
        "objective": 2.726363794761232,
        "growth_coupling_slope": 0.9887610000000207,
        "target_flux_(EX_ppa_c)": 2.6957221920719667,
        "growth_rate": 2.726363794761232,
        "growth_without_target": 0.0,
        "knockout": [
            "MCITL2",
            "MTHFC",
            "PFL"
        ],
        "knockin": [
            "PYDXO"
        ],
        "medium_addition": [
            "ADD_fru_c"
        ]
    },
    {
        "number": 9,
        "objective": 2.7263637947612227,
        "growth_coupling_slope": 0.9887610000000204,
        "target_flux_(EX_ppa_c)": 2.695722192071957,
        "growth_rate": 2.7263637947612227,
        "growth_without_target": 0.0,
        "knockout": [
            "MCITD",
            "MTHFC",
            "PFL"
        ],
        "knockin": [
            "PYDXO"
        ],
        "medium_addition": [
            "ADD_fru_c"
        ]
    },
    {
        "number": 10,
        "objective": 2.726363794761205,
        "growth_coupling_slope": 0.9887610000000461,
        "target_flux_(EX_ppa_c)": 2.6957221920720094,
        "growth_rate": 2.726363794761205,
        "growth_without_target": 0.0,
        "knockout": [
            "MCITD",
            "MTHFC",
            "PFL"
        ],
        "knockin": [
            "CATp"
        ],
        "medium_addition": [
            "ADD_fru_c"
        ]
    },
    {
        "number": 11,
        "objective": 2.6653945626883826,
        "growth_coupling_slope": 0.52486,
        "target_flux_(EX_ppa_c)": 1.3989589901726245,
        "growth_rate": 2.6653945626883826,
        "growth_without_target": 0.0,
        "knockout": [
            "ACCOAL",
            "AKGDH",
            "SUCOAS"
        ],
        "knockin": [
            "FAOXC1811601m"
        ],
        "medium_addition": [
            "ADD_fru_c"
        ]
    },
    {
        "number": 12,
        "objective": 2.5988033125008556,
        "growth_coupling_slope": 0.52486,
        "target_flux_(EX_ppa_c)": 1.364007906599199,
        "growth_rate": 2.5988033125008556,
        "growth_without_target": 0.0,
        "knockout": [
            "ACCOAL",
            "AKGDH",
            "SUCOAS"
        ],
        "knockin": [
            "NTRIR2y"
        ],
        "medium_addition": [
            "ADD_arg__L_c"
        ]
    },
    {
        "number": 13,
        "objective": 2.5726158060602113,
        "growth_coupling_slope": 0.9887609999986599,
        "target_flux_(EX_ppa_c)": 2.543702177012453,
        "growth_rate": 2.5726158060602113,
        "growth_without_target": 0.0,
        "knockout": [
            "MCITD",
            "MTHFC",
            "PFL"
        ],
        "knockin": [
            "FAOXC160"
        ],
        "medium_addition": [
            "ADD_fru_c"
        ]
    },
    {
        "number": 14,
        "objective": 1.939069167833084,
        "growth_coupling_slope": 0.5258449999997727,
        "target_flux_(EX_ppa_c)": 1.0196498265587475,
        "growth_rate": 1.939069167833084,
        "growth_without_target": 0.0,
        "knockout": [
            "HCO3E",
            "MCITL2",
            "NI2uabcpp"
        ],
        "knockin": [
            "PPCOACm"
        ],
        "medium_addition": [
            "ADD_fru_c"
        ]
    },
    {
        "number": 15,
        "objective": 1.9390691678328742,
        "growth_coupling_slope": 0.5258449999999866,
        "target_flux_(EX_ppa_c)": 1.0196498265590517,
        "growth_rate": 1.9390691678328742,
        "growth_without_target": 0.0,
        "knockout": [
            "CBLAT",
            "HCO3E",
            "MCITL2"
        ],
        "knockin": [
            "PPCOACm"
        ],
        "medium_addition": [
            "ADD_fru_c"
        ]
    },
    {
        "number": 16,
        "objective": 1.9390691678328735,
        "growth_coupling_slope": 0.525844999999991,
        "target_flux_(EX_ppa_c)": 1.01964982655906,
        "growth_rate": 1.9390691678328735,
        "growth_without_target": 0.0,
        "knockout": [
            "CSND",
            "HCO3E",
            "MCITL2"
        ],
        "knockin": [
            "PPCOACm"
        ],
        "medium_addition": [
            "ADD_fru_c"
        ]
    },
    {
        "number": 17,
        "objective": 1.9390691678328726,
        "growth_coupling_slope": 0.525844999999991,
        "target_flux_(EX_ppa_c)": 1.0196498265590594,
        "growth_rate": 1.9390691678328726,
        "growth_without_target": 0.0,
        "knockout": [
            "HCO3E",
            "MCITL2",
            "NNAM"
        ],
        "knockin": [
            "PPCOACm"
        ],
        "medium_addition": [
            "ADD_fru_c"
        ]
    },
    {
        "number": 18,
        "objective": 1.939069167832872,
        "growth_coupling_slope": 0.5258449999999937,
        "target_flux_(EX_ppa_c)": 1.0196498265590643,
        "growth_rate": 1.939069167832872,
        "growth_without_target": 0.0,
        "knockout": [
            "HCO3E",
            "MCITL2",
            "TRE6PS"
        ],
        "knockin": [
            "PPCOACm"
        ],
        "medium_addition": [
            "ADD_fru_c"
        ]
    },
    {
        "number": 19,
        "objective": 1.9390691678328715,
        "growth_coupling_slope": 0.5258449999999919,
        "target_flux_(EX_ppa_c)": 1.0196498265590606,
        "growth_rate": 1.9390691678328715,
        "growth_without_target": 0.0,
        "knockout": [
            "AGPAT120",
            "HCO3E",
            "MCITL2"
        ],
        "knockin": [
            "PPCOACm"
        ],
        "medium_addition": [
            "ADD_fru_c"
        ]
    },
    {
        "number": 20,
        "objective": 1.9390691678328713,
        "growth_coupling_slope": 0.5258449999999942,
        "target_flux_(EX_ppa_c)": 1.019649826559065,
        "growth_rate": 1.9390691678328713,
        "growth_without_target": 0.0,
        "knockout": [
            "DHBS",
            "HCO3E",
            "MCITL2"
        ],
        "knockin": [
            "PPCOACm"
        ],
        "medium_addition": [
            "ADD_fru_c"
        ]
    },
    {
        "number": 21,
        "objective": 1.9390691678328704,
        "growth_coupling_slope": 0.5258449999999953,
        "target_flux_(EX_ppa_c)": 1.0196498265590668,
        "growth_rate": 1.9390691678328704,
        "growth_without_target": 0.0,
        "knockout": [
            "HCO3E",
            "MAN6PI",
            "MCITL2"
        ],
        "knockin": [
            "PPCOACm"
        ],
        "medium_addition": [
            "ADD_fru_c"
        ]
    },
    {
        "number": 22,
        "objective": 1.9390691678328704,
        "growth_coupling_slope": 0.5258449999999482,
        "target_flux_(EX_ppa_c)": 1.0196498265589753,
        "growth_rate": 1.9390691678328704,
        "growth_without_target": 0.0,
        "knockout": [
            "HCO3E",
            "MCITL2",
            "PRPPS"
        ],
        "knockin": [
            "PPCOACm"
        ],
        "medium_addition": [
            "ADD_fru_c"
        ]
    },
    {
        "number": 23,
        "objective": 1.9390691678328702,
        "growth_coupling_slope": 0.5258449999999981,
        "target_flux_(EX_ppa_c)": 1.0196498265590719,
        "growth_rate": 1.9390691678328702,
        "growth_without_target": 0.0,
        "knockout": [
            "HCO3E",
            "MCITL2",
            "NTD7"
        ],
        "knockin": [
            "PPCOACm"
        ],
        "medium_addition": [
            "ADD_fru_c"
        ]
    },
    {
        "number": 24,
        "objective": 1.93906916783287,
        "growth_coupling_slope": 0.5258449999999989,
        "target_flux_(EX_ppa_c)": 1.0196498265590734,
        "growth_rate": 1.93906916783287,
        "growth_without_target": 0.0,
        "knockout": [
            "HCO3E",
            "LA4NTpp",
            "MCITL2"
        ],
        "knockin": [
            "PPCOACm"
        ],
        "medium_addition": [
            "ADD_fru_c"
        ]
    },
    {
        "number": 25,
        "objective": 1.93906916783287,
        "growth_coupling_slope": 0.5258450000000001,
        "target_flux_(EX_ppa_c)": 1.0196498265590757,
        "growth_rate": 1.93906916783287,
        "growth_without_target": 0.0,
        "knockout": [
            "HCO3E",
            "LPLIPAL1G120pp",
            "MCITL2"
        ],
        "knockin": [
            "PPCOACm"
        ],
        "medium_addition": [
            "ADD_fru_c"
        ]
    },
    {
        "number": 26,
        "objective": 1.93906916783287,
        "growth_coupling_slope": 0.525844999999998,
        "target_flux_(EX_ppa_c)": 1.0196498265590717,
        "growth_rate": 1.93906916783287,
        "growth_without_target": 0.0,
        "knockout": [
            "CTECOAI6",
            "HCO3E",
            "MCITL2"
        ],
        "knockin": [
            "PPCOACm"
        ],
        "medium_addition": [
            "ADD_fru_c"
        ]
    },
    {
        "number": 27,
        "objective": 1.9390691678328698,
        "growth_coupling_slope": 0.5258449999999981,
        "target_flux_(EX_ppa_c)": 1.0196498265590717,
        "growth_rate": 1.9390691678328698,
        "growth_without_target": 0.0,
        "knockout": [
            "HCO3E",
            "MCITL2",
            "TALA"
        ],
        "knockin": [
            "PPCOACm"
        ],
        "medium_addition": [
            "ADD_fru_c"
        ]
    },
    {
        "number": 28,
        "objective": 1.9390691678328698,
        "growth_coupling_slope": 0.5258449999999981,
        "target_flux_(EX_ppa_c)": 1.0196498265590717,
        "growth_rate": 1.9390691678328698,
        "growth_without_target": 0.0,
        "knockout": [
            "ADPT",
            "HCO3E",
            "MCITL2"
        ],
        "knockin": [
            "PPCOACm"
        ],
        "medium_addition": [
            "ADD_fru_c"
        ]
    },
    {
        "number": 29,
        "objective": 1.9390691678328698,
        "growth_coupling_slope": 0.5258449999999981,
        "target_flux_(EX_ppa_c)": 1.0196498265590717,
        "growth_rate": 1.9390691678328698,
        "growth_without_target": 0.0,
        "knockout": [
            "FA140ACPHi",
            "HCO3E",
            "MCITL2"
        ],
        "knockin": [
            "PPCOACm"
        ],
        "medium_addition": [
            "ADD_fru_c"
        ]
    },
    {
        "number": 30,
        "objective": 1.9390691678328698,
        "growth_coupling_slope": 0.5258449999999981,
        "target_flux_(EX_ppa_c)": 1.0196498265590717,
        "growth_rate": 1.9390691678328698,
        "growth_without_target": 0.0,
        "knockout": [
            "HCO3E",
            "MCITL2",
            "PUNP5"
        ],
        "knockin": [
            "PPCOACm"
        ],
        "medium_addition": [
            "ADD_fru_c"
        ]
    },
    {
        "number": 31,
        "objective": 1.9390691678328698,
        "growth_coupling_slope": 0.5258449999999981,
        "target_flux_(EX_ppa_c)": 1.0196498265590717,
        "growth_rate": 1.9390691678328698,
        "growth_without_target": 0.0,
        "knockout": [
            "HCO3E",
            "MCITL2",
            "PUNP4"
        ],
        "knockin": [
            "PPCOACm"
        ],
        "medium_addition": [
            "ADD_fru_c"
        ]
    },
    {
        "number": 32,
        "objective": 1.9390691678328695,
        "growth_coupling_slope": 0.525844999999998,
        "target_flux_(EX_ppa_c)": 1.0196498265590714,
        "growth_rate": 1.9390691678328695,
        "growth_without_target": 0.0,
        "knockout": [
            "HCO3E",
            "MCITL2",
            "ZNabcpp"
        ],
        "knockin": [
            "PPCOACm"
        ],
        "medium_addition": [
            "ADD_fru_c"
        ]
    },
    {
        "number": 33,
        "objective": 1.9390691678328695,
        "growth_coupling_slope": 0.525844999999998,
        "target_flux_(EX_ppa_c)": 1.0196498265590714,
        "growth_rate": 1.9390691678328695,
        "growth_without_target": 0.0,
        "knockout": [
            "HCO3E",
            "MCITL2",
            "MTAN"
        ],
        "knockin": [
            "PPCOACm"
        ],
        "medium_addition": [
            "ADD_fru_c"
        ]
    },
    {
        "number": 34,
        "objective": 1.9390691678328695,
        "growth_coupling_slope": 0.525844999999998,
        "target_flux_(EX_ppa_c)": 1.0196498265590714,
        "growth_rate": 1.9390691678328695,
        "growth_without_target": 0.0,
        "knockout": [
            "CBIAT",
            "HCO3E",
            "MCITL2"
        ],
        "knockin": [
            "PPCOACm"
        ],
        "medium_addition": [
            "ADD_fru_c"
        ]
    },
    {
        "number": 35,
        "objective": 1.9390691678328695,
        "growth_coupling_slope": 0.5258449999999991,
        "target_flux_(EX_ppa_c)": 1.0196498265590737,
        "growth_rate": 1.9390691678328695,
        "growth_without_target": 0.0,
        "knockout": [
            "HCO3E",
            "MCITL2",
            "PSD140"
        ],
        "knockin": [
            "PPCOACm"
        ],
        "medium_addition": [
            "ADD_fru_c"
        ]
    },
    {
        "number": 36,
        "objective": 1.9390691678328695,
        "growth_coupling_slope": 0.525844999999998,
        "target_flux_(EX_ppa_c)": 1.0196498265590714,
        "growth_rate": 1.9390691678328695,
        "growth_without_target": 0.0,
        "knockout": [
            "HCO3E",
            "MCITL2",
            "NDPK6"
        ],
        "knockin": [
            "PPCOACm"
        ],
        "medium_addition": [
            "ADD_fru_c"
        ]
    },
    {
        "number": 37,
        "objective": 1.9390691678328695,
        "growth_coupling_slope": 0.525844999999998,
        "target_flux_(EX_ppa_c)": 1.0196498265590714,
        "growth_rate": 1.9390691678328695,
        "growth_without_target": 0.0,
        "knockout": [
            "HCO3E",
            "LALDO2x",
            "MCITL2"
        ],
        "knockin": [
            "PPCOACm"
        ],
        "medium_addition": [
            "ADD_fru_c"
        ]
    },
    {
        "number": 38,
        "objective": 1.9390691678328695,
        "growth_coupling_slope": 0.525844999999998,
        "target_flux_(EX_ppa_c)": 1.0196498265590714,
        "growth_rate": 1.9390691678328695,
        "growth_without_target": 0.0,
        "knockout": [
            "FACOAL140t2pp",
            "HCO3E",
            "MCITL2"
        ],
        "knockin": [
            "PPCOACm"
        ],
        "medium_addition": [
            "ADD_fru_c"
        ]
    },
    {
        "number": 39,
        "objective": 1.9390691678328693,
        "growth_coupling_slope": 0.5258450000000032,
        "target_flux_(EX_ppa_c)": 1.0196498265590814,
        "growth_rate": 1.9390691678328693,
        "growth_without_target": 0.0,
        "knockout": [
            "FACOAL120t2pp",
            "HCO3E",
            "MCITL2"
        ],
        "knockin": [
            "PPCOACm"
        ],
        "medium_addition": [
            "ADD_fru_c"
        ]
    },
    {
        "number": 40,
        "objective": 1.9390691678328693,
        "growth_coupling_slope": 0.5258449999999989,
        "target_flux_(EX_ppa_c)": 1.019649826559073,
        "growth_rate": 1.9390691678328693,
        "growth_without_target": 0.0,
        "knockout": [
            "HCO3E",
            "LPLIPAL1A161pp",
            "MCITL2"
        ],
        "knockin": [
            "PPCOACm"
        ],
        "medium_addition": [
            "ADD_fru_c"
        ]
    },
    {
        "number": 41,
        "objective": 1.9390691678328693,
        "growth_coupling_slope": 0.5258449999999981,
        "target_flux_(EX_ppa_c)": 1.0196498265590714,
        "growth_rate": 1.9390691678328693,
        "growth_without_target": 0.0,
        "knockout": [
            "HCO3E",
            "MCITL2",
            "SGDS"
        ],
        "knockin": [
            "PPCOACm"
        ],
        "medium_addition": [
            "ADD_fru_c"
        ]
    },
    {
        "number": 42,
        "objective": 1.9390691678328693,
        "growth_coupling_slope": 0.5258449999999953,
        "target_flux_(EX_ppa_c)": 1.019649826559066,
        "growth_rate": 1.9390691678328693,
        "growth_without_target": 0.0,
        "knockout": [
            "GART",
            "HCO3E",
            "MCITL2"
        ],
        "knockin": [
            "PPCOACm"
        ],
        "medium_addition": [
            "ADD_fru_c"
        ]
    },
    {
        "number": 43,
        "objective": 1.9390691678328693,
        "growth_coupling_slope": 0.5258449999999981,
        "target_flux_(EX_ppa_c)": 1.0196498265590714,
        "growth_rate": 1.9390691678328693,
        "growth_without_target": 0.0,
        "knockout": [
            "ABTA",
            "HCO3E",
            "MCITL2"
        ],
        "knockin": [
            "PPCOACm"
        ],
        "medium_addition": [
            "ADD_fru_c"
        ]
    },
    {
        "number": 44,
        "objective": 1.9390691678328693,
        "growth_coupling_slope": 0.5258449999999981,
        "target_flux_(EX_ppa_c)": 1.0196498265590714,
        "growth_rate": 1.9390691678328693,
        "growth_without_target": 0.0,
        "knockout": [
            "HCO3E",
            "MCITL2",
            "XPPT"
        ],
        "knockin": [
            "PPCOACm"
        ],
        "medium_addition": [
            "ADD_fru_c"
        ]
    },
    {
        "number": 45,
        "objective": 1.939069167832869,
        "growth_coupling_slope": 0.5258450000000005,
        "target_flux_(EX_ppa_c)": 1.0196498265590759,
        "growth_rate": 1.939069167832869,
        "growth_without_target": 0.0,
        "knockout": [
            "HCO3E",
            "MCITL2",
            "PUNP2"
        ],
        "knockin": [
            "PPCOACm"
        ],
        "medium_addition": [
            "ADD_fru_c"
        ]
    },
    {
        "number": 46,
        "objective": 1.939069167832869,
        "growth_coupling_slope": 0.5258449999999988,
        "target_flux_(EX_ppa_c)": 1.0196498265590728,
        "growth_rate": 1.939069167832869,
        "growth_without_target": 0.0,
        "knockout": [
            "FE3HOXtonex",
            "HCO3E",
            "MCITL2"
        ],
        "knockin": [
            "PPCOACm"
        ],
        "medium_addition": [
            "ADD_fru_c"
        ]
    },
    {
        "number": 47,
        "objective": 1.939069167832869,
        "growth_coupling_slope": 0.525844999999998,
        "target_flux_(EX_ppa_c)": 1.0196498265590712,
        "growth_rate": 1.939069167832869,
        "growth_without_target": 0.0,
        "knockout": [
            "HCO3E",
            "LPLIPAL2G161",
            "MCITL2"
        ],
        "knockin": [
            "PPCOACm"
        ],
        "medium_addition": [
            "ADD_fru_c"
        ]
    },
    {
        "number": 48,
        "objective": 1.939069167832869,
        "growth_coupling_slope": 0.525844999999998,
        "target_flux_(EX_ppa_c)": 1.0196498265590712,
        "growth_rate": 1.939069167832869,
        "growth_without_target": 0.0,
        "knockout": [
            "GLCNt2rpp",
            "HCO3E",
            "MCITL2"
        ],
        "knockin": [
            "PPCOACm"
        ],
        "medium_addition": [
            "ADD_fru_c"
        ]
    },
    {
        "number": 49,
        "objective": 1.939069167832869,
        "growth_coupling_slope": 0.5258449999999992,
        "target_flux_(EX_ppa_c)": 1.0196498265590737,
        "growth_rate": 1.939069167832869,
        "growth_without_target": 0.0,
        "knockout": [
            "HCO3E",
            "MCITL2",
            "SHCHCS3"
        ],
        "knockin": [
            "PPCOACm"
        ],
        "medium_addition": [
            "ADD_fru_c"
        ]
    },
    {
        "number": 50,
        "objective": 1.9390691678328689,
        "growth_coupling_slope": 0.5258449999999992,
        "target_flux_(EX_ppa_c)": 1.0196498265590734,
        "growth_rate": 1.9390691678328689,
        "growth_without_target": 0.0,
        "knockout": [
            "AGDC",
            "HCO3E",
            "MCITL2"
        ],
        "knockin": [
            "PPCOACm"
        ],
        "medium_addition": [
            "ADD_fru_c"
        ]
    },
    {
        "number": 51,
        "objective": 1.9390691678328689,
        "growth_coupling_slope": 0.5258450000000013,
        "target_flux_(EX_ppa_c)": 1.0196498265590774,
        "growth_rate": 1.9390691678328689,
        "growth_without_target": 0.0,
        "knockout": [
            "GMHEPAT",
            "HCO3E",
            "MCITL2"
        ],
        "knockin": [
            "PPCOACm"
        ],
        "medium_addition": [
            "ADD_fru_c"
        ]
    },
    {
        "number": 52,
        "objective": 1.9390691678328686,
        "growth_coupling_slope": 0.5258449999999981,
        "target_flux_(EX_ppa_c)": 1.0196498265590712,
        "growth_rate": 1.9390691678328686,
        "growth_without_target": 0.0,
        "knockout": [
            "ADK3",
            "HCO3E",
            "MCITL2"
        ],
        "knockin": [
            "PPCOACm"
        ],
        "medium_addition": [
            "ADD_fru_c"
        ]
    },
    {
        "number": 53,
        "objective": 1.9390691678328684,
        "growth_coupling_slope": 0.5258450000000012,
        "target_flux_(EX_ppa_c)": 1.019649826559077,
        "growth_rate": 1.9390691678328684,
        "growth_without_target": 0.0,
        "knockout": [
            "ACACT8r",
            "HCO3E",
            "MCITL2"
        ],
        "knockin": [
            "PPCOACm"
        ],
        "medium_addition": [
            "ADD_fru_c"
        ]
    },
    {
        "number": 54,
        "objective": 1.9390691678328682,
        "growth_coupling_slope": 0.5258450000000074,
        "target_flux_(EX_ppa_c)": 1.019649826559089,
        "growth_rate": 1.9390691678328682,
        "growth_without_target": 0.0,
        "knockout": [
            "HCO3E",
            "MCITL2",
            "PIuabcpp"
        ],
        "knockin": [
            "PPCOACm"
        ],
        "medium_addition": [
            "ADD_fru_c"
        ]
    },
    {
        "number": 55,
        "objective": 1.939069167832868,
        "growth_coupling_slope": 0.5258450000000015,
        "target_flux_(EX_ppa_c)": 1.0196498265590772,
        "growth_rate": 1.939069167832868,
        "growth_without_target": 0.0,
        "knockout": [
            "ACOATA",
            "HCO3E",
            "MICITDr"
        ],
        "knockin": [
            "PPCOACm"
        ],
        "medium_addition": [
            "ADD_fru_c"
        ]
    },
    {
        "number": 56,
        "objective": 1.939069167832868,
        "growth_coupling_slope": 0.5258450000000046,
        "target_flux_(EX_ppa_c)": 1.0196498265590832,
        "growth_rate": 1.939069167832868,
        "growth_without_target": 0.0,
        "knockout": [
            "HCO3E",
            "MCITL2",
            "PGSA140"
        ],
        "knockin": [
            "PPCOACm"
        ],
        "medium_addition": [
            "ADD_fru_c"
        ]
    },
    {
        "number": 57,
        "objective": 1.939069167832868,
        "growth_coupling_slope": 0.5258450000000053,
        "target_flux_(EX_ppa_c)": 1.0196498265590848,
        "growth_rate": 1.939069167832868,
        "growth_without_target": 0.0,
        "knockout": [
            "HCO3E",
            "MCITL2",
            "PSD120"
        ],
        "knockin": [
            "PPCOACm"
        ],
        "medium_addition": [
            "ADD_fru_c"
        ]
    },
    {
        "number": 58,
        "objective": 1.939069167832868,
        "growth_coupling_slope": 0.5258450000000018,
        "target_flux_(EX_ppa_c)": 1.0196498265590779,
        "growth_rate": 1.939069167832868,
        "growth_without_target": 0.0,
        "knockout": [
            "HCO3E",
            "MCITL2",
            "PUNP1"
        ],
        "knockin": [
            "PPCOACm"
        ],
        "medium_addition": [
            "ADD_fru_c"
        ]
    },
    {
        "number": 59,
        "objective": 1.9390691678328678,
        "growth_coupling_slope": 0.5258450000000017,
        "target_flux_(EX_ppa_c)": 1.0196498265590777,
        "growth_rate": 1.9390691678328678,
        "growth_without_target": 0.0,
        "knockout": [
            "HCO3E",
            "MCITL2",
            "MPTG2"
        ],
        "knockin": [
            "PPCOACm"
        ],
        "medium_addition": [
            "ADD_fru_c"
        ]
    },
    {
        "number": 60,
        "objective": 1.9390691678328678,
        "growth_coupling_slope": 0.5258450000000044,
        "target_flux_(EX_ppa_c)": 1.019649826559083,
        "growth_rate": 1.9390691678328678,
        "growth_without_target": 0.0,
        "knockout": [
            "GLCS1",
            "HCO3E",
            "MCITL2"
        ],
        "knockin": [
            "PPCOACm"
        ],
        "medium_addition": [
            "ADD_fru_c"
        ]
    },
    {
        "number": 61,
        "objective": 1.9390691678328678,
        "growth_coupling_slope": 0.525845000000003,
        "target_flux_(EX_ppa_c)": 1.01964982655908,
        "growth_rate": 1.9390691678328678,
        "growth_without_target": 0.0,
        "knockout": [
            "HCO3E",
            "MCITL2",
            "UPLA4FNT"
        ],
        "knockin": [
            "PPCOACm"
        ],
        "medium_addition": [
            "ADD_fru_c"
        ]
    },
    {
        "number": 62,
        "objective": 1.9390691678328675,
        "growth_coupling_slope": 0.525845000000001,
        "target_flux_(EX_ppa_c)": 1.019649826559076,
        "growth_rate": 1.9390691678328675,
        "growth_without_target": 0.0,
        "knockout": [
            "HCO3E",
            "MCITL2",
            "MDDCP2pp"
        ],
        "knockin": [
            "PPCOACm"
        ],
        "medium_addition": [
            "ADD_fru_c"
        ]
    },
    {
        "number": 63,
        "objective": 1.9390691678328675,
        "growth_coupling_slope": 0.5258450000000034,
        "target_flux_(EX_ppa_c)": 1.019649826559081,
        "growth_rate": 1.9390691678328675,
        "growth_without_target": 0.0,
        "knockout": [
            "HCO3E",
            "MCITL2",
            "XYLI2"
        ],
        "knockin": [
            "PPCOACm"
        ],
        "medium_addition": [
            "ADD_fru_c"
        ]
    },
    {
        "number": 64,
        "objective": 1.939069167832867,
        "growth_coupling_slope": 0.5258450000000106,
        "target_flux_(EX_ppa_c)": 1.0196498265590945,
        "growth_rate": 1.939069167832867,
        "growth_without_target": 0.0,
        "knockout": [
            "HCO3E",
            "MCITL2"
        ],
        "knockin": [
            "PPCOACm"
        ],
        "medium_addition": [
            "ADD_fru_c"
        ]
    },
    {
        "number": 65,
        "objective": 1.939069167832867,
        "growth_coupling_slope": 0.5258450000000052,
        "target_flux_(EX_ppa_c)": 1.019649826559084,
        "growth_rate": 1.939069167832867,
        "growth_without_target": 0.0,
        "knockout": [
            "GALKr",
            "HCO3E",
            "MICITDr"
        ],
        "knockin": [
            "PPCOACm"
        ],
        "medium_addition": [
            "ADD_fru_c"
        ]
    },
    {
        "number": 66,
        "objective": 1.939069167832867,
        "growth_coupling_slope": 0.5258450000000052,
        "target_flux_(EX_ppa_c)": 1.019649826559084,
        "growth_rate": 1.939069167832867,
        "growth_without_target": 0.0,
        "knockout": [
            "HCO3E",
            "LPLIPAL1A120pp",
            "MCITL2"
        ],
        "knockin": [
            "PPCOACm"
        ],
        "medium_addition": [
            "ADD_fru_c"
        ]
    },
    {
        "number": 67,
        "objective": 1.9390691678328669,
        "growth_coupling_slope": 0.5258450000000051,
        "target_flux_(EX_ppa_c)": 1.0196498265590839,
        "growth_rate": 1.9390691678328669,
        "growth_without_target": 0.0,
        "knockout": [
            "ETHAAL",
            "HCO3E",
            "MCITL2"
        ],
        "knockin": [
            "PPCOACm"
        ],
        "medium_addition": [
            "ADD_fru_c"
        ]
    },
    {
        "number": 68,
        "objective": 1.9390691678328669,
        "growth_coupling_slope": 0.5258450000000051,
        "target_flux_(EX_ppa_c)": 1.0196498265590839,
        "growth_rate": 1.9390691678328669,
        "growth_without_target": 0.0,
        "knockout": [
            "ACALD",
            "HCO3E",
            "MCITL2"
        ],
        "knockin": [
            "PPCOACm"
        ],
        "medium_addition": [
            "ADD_fru_c"
        ]
    },
    {
        "number": 69,
        "objective": 1.9390691678328669,
        "growth_coupling_slope": 0.5258450000000048,
        "target_flux_(EX_ppa_c)": 1.0196498265590832,
        "growth_rate": 1.9390691678328669,
        "growth_without_target": 0.0,
        "knockout": [
            "ACPPAT140",
            "HCO3E",
            "MCITL2"
        ],
        "knockin": [
            "PPCOACm"
        ],
        "medium_addition": [
            "ADD_fru_c"
        ]
    },
    {
        "number": 70,
        "objective": 1.9390691678328669,
        "growth_coupling_slope": 0.5258450000000051,
        "target_flux_(EX_ppa_c)": 1.0196498265590839,
        "growth_rate": 1.9390691678328669,
        "growth_without_target": 0.0,
        "knockout": [
            "ARGORNt7pp",
            "HCO3E",
            "MCITL2"
        ],
        "knockin": [
            "PPCOACm"
        ],
        "medium_addition": [
            "ADD_fru_c"
        ]
    },
    {
        "number": 71,
        "objective": 1.9390691678328666,
        "growth_coupling_slope": 0.5258450000000059,
        "target_flux_(EX_ppa_c)": 1.0196498265590852,
        "growth_rate": 1.9390691678328666,
        "growth_without_target": 0.0,
        "knockout": [
            "CTECOAI8",
            "HCO3E",
            "MCITL2"
        ],
        "knockin": [
            "PPCOACm"
        ],
        "medium_addition": [
            "ADD_fru_c"
        ]
    },
    {
        "number": 72,
        "objective": 1.9390691678328666,
        "growth_coupling_slope": 0.5258450000000052,
        "target_flux_(EX_ppa_c)": 1.0196498265590839,
        "growth_rate": 1.9390691678328666,
        "growth_without_target": 0.0,
        "knockout": [
            "ARBTNabcpp",
            "HCO3E",
            "MCITL2"
        ],
        "knockin": [
            "PPCOACm"
        ],
        "medium_addition": [
            "ADD_fru_c"
        ]
    },
    {
        "number": 73,
        "objective": 1.9390691678328666,
        "growth_coupling_slope": 0.5258450000000052,
        "target_flux_(EX_ppa_c)": 1.0196498265590839,
        "growth_rate": 1.9390691678328666,
        "growth_without_target": 0.0,
        "knockout": [
            "HCO3E",
            "MCITL2",
            "PPM"
        ],
        "knockin": [
            "PPCOACm"
        ],
        "medium_addition": [
            "ADD_fru_c"
        ]
    },
    {
        "number": 74,
        "objective": 1.9390691678328666,
        "growth_coupling_slope": 0.5258450000000052,
        "target_flux_(EX_ppa_c)": 1.0196498265590839,
        "growth_rate": 1.9390691678328666,
        "growth_without_target": 0.0,
        "knockout": [
            "HCO3E",
            "MCITL2",
            "NTD4"
        ],
        "knockin": [
            "PPCOACm"
        ],
        "medium_addition": [
            "ADD_fru_c"
        ]
    },
    {
        "number": 75,
        "objective": 1.9390691678328664,
        "growth_coupling_slope": 0.5258450000000069,
        "target_flux_(EX_ppa_c)": 1.019649826559087,
        "growth_rate": 1.9390691678328664,
        "growth_without_target": 0.0,
        "knockout": [
            "HCO3E",
            "MCITL2",
            "PPGPPDP"
        ],
        "knockin": [
            "PPCOACm"
        ],
        "medium_addition": [
            "ADD_fru_c"
        ]
    },
    {
        "number": 76,
        "objective": 1.9390691678328664,
        "growth_coupling_slope": 0.5258450000000051,
        "target_flux_(EX_ppa_c)": 1.0196498265590836,
        "growth_rate": 1.9390691678328664,
        "growth_without_target": 0.0,
        "knockout": [
            "HCO3E",
            "MCITL2",
            "PLIPA1E161pp"
        ],
        "knockin": [
            "PPCOACm"
        ],
        "medium_addition": [
            "ADD_fru_c"
        ]
    },
    {
        "number": 77,
        "objective": 1.9390691678328664,
        "growth_coupling_slope": 0.5258450000000059,
        "target_flux_(EX_ppa_c)": 1.019649826559085,
        "growth_rate": 1.9390691678328664,
        "growth_without_target": 0.0,
        "knockout": [
            "HCO3E",
            "MCITL2",
            "NAMNPP"
        ],
        "knockin": [
            "PPCOACm"
        ],
        "medium_addition": [
            "ADD_fru_c"
        ]
    },
    {
        "number": 78,
        "objective": 1.9390691678328662,
        "growth_coupling_slope": 0.5258450000000052,
        "target_flux_(EX_ppa_c)": 1.0196498265590836,
        "growth_rate": 1.9390691678328662,
        "growth_without_target": 0.0,
        "knockout": [
            "HCO3E",
            "MCITL2",
            "MLTG1"
        ],
        "knockin": [
            "PPCOACm"
        ],
        "medium_addition": [
            "ADD_fru_c"
        ]
    },
    {
        "number": 79,
        "objective": 1.9390691678328662,
        "growth_coupling_slope": 0.5258450000000052,
        "target_flux_(EX_ppa_c)": 1.0196498265590836,
        "growth_rate": 1.9390691678328662,
        "growth_without_target": 0.0,
        "knockout": [
            "EAR160y",
            "HCO3E",
            "MCITL2"
        ],
        "knockin": [
            "PPCOACm"
        ],
        "medium_addition": [
            "ADD_fru_c"
        ]
    },
    {
        "number": 80,
        "objective": 1.9390691678328662,
        "growth_coupling_slope": 0.525845000000006,
        "target_flux_(EX_ppa_c)": 1.0196498265590852,
        "growth_rate": 1.9390691678328662,
        "growth_without_target": 0.0,
        "knockout": [
            "3HAD160",
            "HCO3E",
            "MCITL2"
        ],
        "knockin": [
            "PPCOACm"
        ],
        "medium_addition": [
            "ADD_fru_c"
        ]
    },
    {
        "number": 81,
        "objective": 1.9390691678328662,
        "growth_coupling_slope": 0.5258450000000052,
        "target_flux_(EX_ppa_c)": 1.0196498265590836,
        "growth_rate": 1.9390691678328662,
        "growth_without_target": 0.0,
        "knockout": [
            "3OAS120",
            "HCO3E",
            "MCITS"
        ],
        "knockin": [
            "PPCOACm"
        ],
        "medium_addition": [
            "ADD_fru_c"
        ]
    },
    {
        "number": 82,
        "objective": 1.9390691678328662,
        "growth_coupling_slope": 0.5258450000000058,
        "target_flux_(EX_ppa_c)": 1.0196498265590848,
        "growth_rate": 1.9390691678328662,
        "growth_without_target": 0.0,
        "knockout": [
            "HCO3E",
            "LADGMDH",
            "MCITL2"
        ],
        "knockin": [
            "PPCOACm"
        ],
        "medium_addition": [
            "ADD_fru_c"
        ]
    },
    {
        "number": 83,
        "objective": 1.939069167832866,
        "growth_coupling_slope": 0.5258450000000024,
        "target_flux_(EX_ppa_c)": 1.019649826559078,
        "growth_rate": 1.939069167832866,
        "growth_without_target": 0.0,
        "knockout": [
            "GPDDA2",
            "HCO3E",
            "MCITL2"
        ],
        "knockin": [
            "PPCOACm"
        ],
        "medium_addition": [
            "ADD_fru_c"
        ]
    },
    {
        "number": 84,
        "objective": 1.939069167832866,
        "growth_coupling_slope": 0.5258450000000051,
        "target_flux_(EX_ppa_c)": 1.0196498265590834,
        "growth_rate": 1.939069167832866,
        "growth_without_target": 0.0,
        "knockout": [
            "HCO3E",
            "MCITL2",
            "NADH10"
        ],
        "knockin": [
            "PPCOACm"
        ],
        "medium_addition": [
            "ADD_fru_c"
        ]
    },
    {
        "number": 85,
        "objective": 1.939069167832866,
        "growth_coupling_slope": 0.5258450000000064,
        "target_flux_(EX_ppa_c)": 1.0196498265590859,
        "growth_rate": 1.939069167832866,
        "growth_without_target": 0.0,
        "knockout": [
            "FBA3",
            "HCO3E",
            "MCITL2"
        ],
        "knockin": [
            "PPCOACm"
        ],
        "medium_addition": [
            "ADD_fru_c"
        ]
    },
    {
        "number": 86,
        "objective": 1.939069167832866,
        "growth_coupling_slope": 0.5258450000000062,
        "target_flux_(EX_ppa_c)": 1.0196498265590854,
        "growth_rate": 1.939069167832866,
        "growth_without_target": 0.0,
        "knockout": [
            "FE3Ri",
            "HCO3E",
            "MCITL2"
        ],
        "knockin": [
            "PPCOACm"
        ],
        "medium_addition": [
            "ADD_fru_c"
        ]
    },
    {
        "number": 87,
        "objective": 1.939069167832866,
        "growth_coupling_slope": 0.5258450000000054,
        "target_flux_(EX_ppa_c)": 1.0196498265590839,
        "growth_rate": 1.939069167832866,
        "growth_without_target": 0.0,
        "knockout": [
            "GALT1",
            "HCO3E",
            "MCITL2"
        ],
        "knockin": [
            "PPCOACm"
        ],
        "medium_addition": [
            "ADD_fru_c"
        ]
    },
    {
        "number": 88,
        "objective": 1.939069167832866,
        "growth_coupling_slope": 0.5258450000000058,
        "target_flux_(EX_ppa_c)": 1.0196498265590845,
        "growth_rate": 1.939069167832866,
        "growth_without_target": 0.0,
        "knockout": [
            "CPGNtonex",
            "HCO3E",
            "MCITL2"
        ],
        "knockin": [
            "PPCOACm"
        ],
        "medium_addition": [
            "ADD_fru_c"
        ]
    },
    {
        "number": 89,
        "objective": 1.9390691678328658,
        "growth_coupling_slope": 0.525845000000006,
        "target_flux_(EX_ppa_c)": 1.019649826559085,
        "growth_rate": 1.9390691678328658,
        "growth_without_target": 0.0,
        "knockout": [
            "CLPNS140pp",
            "HCO3E",
            "MCITL2"
        ],
        "knockin": [
            "PPCOACm"
        ],
        "medium_addition": [
            "ADD_fru_c"
        ]
    },
    {
        "number": 90,
        "objective": 1.9390691678328658,
        "growth_coupling_slope": 0.5258450000000051,
        "target_flux_(EX_ppa_c)": 1.0196498265590832,
        "growth_rate": 1.9390691678328658,
        "growth_without_target": 0.0,
        "knockout": [
            "HCO3E",
            "MCITL2",
            "PG120abcpp"
        ],
        "knockin": [
            "PPCOACm"
        ],
        "medium_addition": [
            "ADD_fru_c"
        ]
    },
    {
        "number": 91,
        "objective": 1.9390691678328658,
        "growth_coupling_slope": 0.5258450000000062,
        "target_flux_(EX_ppa_c)": 1.0196498265590854,
        "growth_rate": 1.9390691678328658,
        "growth_without_target": 0.0,
        "knockout": [
            "EAR160x",
            "HCO3E",
            "MCITL2"
        ],
        "knockin": [
            "PPCOACm"
        ],
        "medium_addition": [
            "ADD_fru_c"
        ]
    },
    {
        "number": 92,
        "objective": 1.9390691678328658,
        "growth_coupling_slope": 0.5258450000000051,
        "target_flux_(EX_ppa_c)": 1.0196498265590832,
        "growth_rate": 1.9390691678328658,
        "growth_without_target": 0.0,
        "knockout": [
            "HCO3E",
            "MCITL2",
            "TRPS1"
        ],
        "knockin": [
            "PPCOACm"
        ],
        "medium_addition": [
            "ADD_fru_c"
        ]
    },
    {
        "number": 93,
        "objective": 1.9390691678328655,
        "growth_coupling_slope": 0.5258450000000068,
        "target_flux_(EX_ppa_c)": 1.0196498265590863,
        "growth_rate": 1.9390691678328655,
        "growth_without_target": 0.0,
        "knockout": [
            "HCO3E",
            "MCITL2",
            "NTPP9"
        ],
        "knockin": [
            "PPCOACm"
        ],
        "medium_addition": [
            "ADD_fru_c"
        ]
    },
    {
        "number": 94,
        "objective": 1.9390691678328655,
        "growth_coupling_slope": 0.525845000000007,
        "target_flux_(EX_ppa_c)": 1.0196498265590868,
        "growth_rate": 1.9390691678328655,
        "growth_without_target": 0.0,
        "knockout": [
            "HCO3E",
            "MCITL2",
            "PLIPA1G160pp"
        ],
        "knockin": [
            "PPCOACm"
        ],
        "medium_addition": [
            "ADD_fru_c"
        ]
    },
    {
        "number": 95,
        "objective": 1.939069167832865,
        "growth_coupling_slope": 0.5258450000000083,
        "target_flux_(EX_ppa_c)": 1.0196498265590892,
        "growth_rate": 1.939069167832865,
        "growth_without_target": 0.0,
        "knockout": [
            "HCO3E",
            "HISt2rpp",
            "MCITL2"
        ],
        "knockin": [
            "PPCOACm"
        ],
        "medium_addition": [
            "ADD_fru_c"
        ]
    },
    {
        "number": 96,
        "objective": 1.9390691678328649,
        "growth_coupling_slope": 0.525845000000008,
        "target_flux_(EX_ppa_c)": 1.0196498265590883,
        "growth_rate": 1.9390691678328649,
        "growth_without_target": 0.0,
        "knockout": [
            "DASYN120",
            "HCO3E",
            "MCITL2"
        ],
        "knockin": [
            "PPCOACm"
        ],
        "medium_addition": [
            "ADD_fru_c"
        ]
    },
    {
        "number": 97,
        "objective": 1.9390691678328649,
        "growth_coupling_slope": 0.5258450000000114,
        "target_flux_(EX_ppa_c)": 1.019649826559095,
        "growth_rate": 1.9390691678328649,
        "growth_without_target": 0.0,
        "knockout": [
            "GLCTR1",
            "HCO3E",
            "MCITL2"
        ],
        "knockin": [
            "PPCOACm"
        ],
        "medium_addition": [
            "ADD_fru_c"
        ]
    },
    {
        "number": 98,
        "objective": 1.9390691678328649,
        "growth_coupling_slope": 0.5258450000000072,
        "target_flux_(EX_ppa_c)": 1.0196498265590868,
        "growth_rate": 1.9390691678328649,
        "growth_without_target": 0.0,
        "knockout": [
            "HCO3E",
            "MCITL2",
            "PDE4"
        ],
        "knockin": [
            "PPCOACm"
        ],
        "medium_addition": [
            "ADD_fru_c"
        ]
    },
    {
        "number": 99,
        "objective": 1.9390691678328644,
        "growth_coupling_slope": 0.525845000000011,
        "target_flux_(EX_ppa_c)": 1.0196498265590939,
        "growth_rate": 1.9390691678328644,
        "growth_without_target": 0.0,
        "knockout": [
            "FE3HOXabcpp",
            "HCO3E",
            "MCITL2"
        ],
        "knockin": [
            "PPCOACm"
        ],
        "medium_addition": [
            "ADD_fru_c"
        ]
    },
    {
        "number": 100,
        "objective": 1.9390691678328635,
        "growth_coupling_slope": 0.5258450000000122,
        "target_flux_(EX_ppa_c)": 1.0196498265590959,
        "growth_rate": 1.9390691678328635,
        "growth_without_target": 0.0,
        "knockout": [
            "HCO3E",
            "MCITL2",
            "SERD_D"
        ],
        "knockin": [
            "PPCOACm"
        ],
        "medium_addition": [
            "ADD_fru_c"
        ]
    },
    {
        "number": 101,
        "objective": 1.9390691678328635,
        "growth_coupling_slope": 0.5258450000000104,
        "target_flux_(EX_ppa_c)": 1.0196498265590923,
        "growth_rate": 1.9390691678328635,
        "growth_without_target": 0.0,
        "knockout": [
            "5DGLCNR",
            "HCO3E",
            "MCITL2"
        ],
        "knockin": [
            "PPCOACm"
        ],
        "medium_addition": [
            "ADD_fru_c"
        ]
    },
    {
        "number": 102,
        "objective": 1.939069167832863,
        "growth_coupling_slope": 0.5258449999999919,
        "target_flux_(EX_ppa_c)": 1.0196498265590561,
        "growth_rate": 1.939069167832863,
        "growth_without_target": 0.0,
        "knockout": [
            "HCO3E",
            "MCITL2",
            "MNt2pp"
        ],
        "knockin": [
            "PPCOACm"
        ],
        "medium_addition": [
            "ADD_fru_c"
        ]
    },
    {
        "number": 103,
        "objective": 1.9390691678328627,
        "growth_coupling_slope": 0.5258450000000096,
        "target_flux_(EX_ppa_c)": 1.01964982655909,
        "growth_rate": 1.9390691678328627,
        "growth_without_target": 0.0,
        "knockout": [
            "HCO3E",
            "MCITL2",
            "VALTA"
        ],
        "knockin": [
            "PPCOACm"
        ],
        "medium_addition": [
            "ADD_fru_c"
        ]
    },
    {
        "number": 104,
        "objective": 1.9390691678328627,
        "growth_coupling_slope": 0.5258450000000122,
        "target_flux_(EX_ppa_c)": 1.0196498265590954,
        "growth_rate": 1.9390691678328627,
        "growth_without_target": 0.0,
        "knockout": [
            "EAR161x",
            "HCO3E",
            "MCITL2"
        ],
        "knockin": [
            "PPCOACm"
        ],
        "medium_addition": [
            "ADD_fru_c"
        ]
    },
    {
        "number": 105,
        "objective": 1.9390691678328627,
        "growth_coupling_slope": 0.5258450000000096,
        "target_flux_(EX_ppa_c)": 1.01964982655909,
        "growth_rate": 1.9390691678328627,
        "growth_without_target": 0.0,
        "knockout": [
            "3OAS161",
            "HCO3E",
            "MCITL2"
        ],
        "knockin": [
            "PPCOACm"
        ],
        "medium_addition": [
            "ADD_fru_c"
        ]
    },
    {
        "number": 106,
        "objective": 1.9390691678328627,
        "growth_coupling_slope": 0.5258450000000122,
        "target_flux_(EX_ppa_c)": 1.0196498265590954,
        "growth_rate": 1.9390691678328627,
        "growth_without_target": 0.0,
        "knockout": [
            "EAR161y",
            "HCO3E",
            "MCITL2"
        ],
        "knockin": [
            "PPCOACm"
        ],
        "medium_addition": [
            "ADD_fru_c"
        ]
    },
    {
        "number": 107,
        "objective": 1.9390691678328624,
        "growth_coupling_slope": 0.5258450000000177,
        "target_flux_(EX_ppa_c)": 1.0196498265591059,
        "growth_rate": 1.9390691678328624,
        "growth_without_target": 0.0,
        "knockout": [
            "AGM4PApp",
            "HCO3E",
            "MCITL2"
        ],
        "knockin": [
            "PPCOACm"
        ],
        "medium_addition": [
            "ADD_fru_c"
        ]
    },
    {
        "number": 108,
        "objective": 1.9235213368500597,
        "growth_coupling_slope": 0.525844999999998,
        "target_flux_(EX_ppa_c)": 1.0114740773759159,
        "growth_rate": 1.9235213368500597,
        "growth_without_target": 0.0,
        "knockout": [
            "HCO3E",
            "MCITL2",
            "PDH"
        ],
        "knockin": [
            "PPCOACm"
        ],
        "medium_addition": [
            "ADD_fru_c"
        ]
    },
    {
        "number": 109,
        "objective": 1.9205527125143844,
        "growth_coupling_slope": 0.52486,
        "target_flux_(EX_ppa_c)": 1.0080212966902997,
        "growth_rate": 1.9205527125143844,
        "growth_without_target": 0.0,
        "knockout": [
            "ACCOAL",
            "AKGDH",
            "SUCOAS"
        ],
        "knockin": [
            "ORNTACim"
        ],
        "medium_addition": [
            "ADD_fru_c"
        ]
    },
    {
        "number": 110,
        "objective": 1.918234162766431,
        "growth_coupling_slope": 0.52486,
        "target_flux_(EX_ppa_c)": 1.006804382669589,
        "growth_rate": 1.918234162766431,
        "growth_without_target": 0.0,
        "knockout": [
            "ACCOAL",
            "AKGDH",
            "SUCOAS"
        ],
        "knockin": [
            "NMNS"
        ],
        "medium_addition": [
            "ADD_fru_c"
        ]
    },
    {
        "number": 111,
        "objective": 1.8249360369910888,
        "growth_coupling_slope": 0.5258450000000278,
        "target_flux_(EX_ppa_c)": 0.9596334903716297,
        "growth_rate": 1.8249360369910888,
        "growth_without_target": 0.0,
        "knockout": [
            "FACOAL140t2pp",
            "HCO3E",
            "MCITL2"
        ],
        "knockin": [
            "PPCOACm"
        ],
        "medium_addition": [
            "ADD_arg__L_c"
        ]
    },
    {
        "number": 112,
        "objective": 1.8249360369910221,
        "growth_coupling_slope": 0.5258449999999975,
        "target_flux_(EX_ppa_c)": 0.9596334903715394,
        "growth_rate": 1.8249360369910221,
        "growth_without_target": 0.0,
        "knockout": [
            "G3PAT161",
            "HCO3E",
            "MCITL2"
        ],
        "knockin": [
            "PPCOACm"
        ],
        "medium_addition": [
            "ADD_arg__L_c"
        ]
    },
    {
        "number": 113,
        "objective": 1.8249360369908796,
        "growth_coupling_slope": 0.5258450000003239,
        "target_flux_(EX_ppa_c)": 0.9596334903720601,
        "growth_rate": 1.8249360369908796,
        "growth_without_target": 0.0,
        "knockout": [
            "HCO3E",
            "MCITL2"
        ],
        "knockin": [
            "PPCOACm"
        ],
        "medium_addition": [
            "ADD_arg__L_c"
        ]
    },
    {
        "number": 114,
        "objective": 1.8238028995338778,
        "growth_coupling_slope": 0.5258450000000013,
        "target_flux_(EX_ppa_c)": 0.9590376357053945,
        "growth_rate": 1.8238028995338778,
        "growth_without_target": 0.0,
        "knockout": [
            "HCO3E",
            "Kt2pp",
            "MCITL2"
        ],
        "knockin": [
            "PPCOACm"
        ],
        "medium_addition": [
            "ADD_arg__L_c"
        ]
    },
    {
        "number": 115,
        "objective": 1.7466109101978629,
        "growth_coupling_slope": 0.5258449999968733,
        "target_flux_(EX_ppa_c)": 0.918446614067534,
        "growth_rate": 1.7466109101978629,
        "growth_without_target": 0.0,
        "knockout": [
            "HCO3E",
            "MCITL2",
            "PUNP6"
        ],
        "knockin": [
            "PPCOACm"
        ],
        "medium_addition": [
            "ADD_pro__L_c"
        ]
    },
    {
        "number": 116,
        "objective": 1.7466109101959064,
        "growth_coupling_slope": 0.5258449999997922,
        "target_flux_(EX_ppa_c)": 0.9184466140716034,
        "growth_rate": 1.7466109101959064,
        "growth_without_target": 0.0,
        "knockout": [
            "HCO3E",
            "MCITL2",
            "NNAM"
        ],
        "knockin": [
            "PPCOACm"
        ],
        "medium_addition": [
            "ADD_pro__L_c"
        ]
    },
    {
        "number": 117,
        "objective": 1.7466109101958378,
        "growth_coupling_slope": 0.5258449999999861,
        "target_flux_(EX_ppa_c)": 0.9184466140719062,
        "growth_rate": 1.7466109101958378,
        "growth_without_target": 0.0,
        "knockout": [
            "HCO3E",
            "MCITL2",
            "METSOXR2"
        ],
        "knockin": [
            "PPCOACm"
        ],
        "medium_addition": [
            "ADD_pro__L_c"
        ]
    },
    {
        "number": 118,
        "objective": 1.746610910195837,
        "growth_coupling_slope": 0.5258450000000194,
        "target_flux_(EX_ppa_c)": 0.9184466140719638,
        "growth_rate": 1.746610910195837,
        "growth_without_target": 0.0,
        "knockout": [
            "HCO3E",
            "MCITL2",
            "NADDP"
        ],
        "knockin": [
            "PPCOACm"
        ],
        "medium_addition": [
            "ADD_pro__L_c"
        ]
    },
    {
        "number": 119,
        "objective": 1.7069974910617767,
        "growth_coupling_slope": 0.5258449999999909,
        "target_flux_(EX_ppa_c)": 0.8976160956873644,
        "growth_rate": 1.7069974910617767,
        "growth_without_target": 0.0,
        "knockout": [
            "EAR120x",
            "HCO3E",
            "MCITL2"
        ],
        "knockin": [
            "PPCOACm"
        ],
        "medium_addition": [
            "ADD_gln__L_c"
        ]
    },
    {
        "number": 120,
        "objective": 1.706997491061776,
        "growth_coupling_slope": 0.5258449999999893,
        "target_flux_(EX_ppa_c)": 0.8976160956873613,
        "growth_rate": 1.706997491061776,
        "growth_without_target": 0.0,
        "knockout": [
            "HCO3E",
            "HEX7",
            "MCITL2"
        ],
        "knockin": [
            "PPCOACm"
        ],
        "medium_addition": [
            "ADD_gln__L_c"
        ]
    },
    {
        "number": 121,
        "objective": 1.7069974910617733,
        "growth_coupling_slope": 0.5258449999999963,
        "target_flux_(EX_ppa_c)": 0.897616095687372,
        "growth_rate": 1.7069974910617733,
        "growth_without_target": 0.0,
        "knockout": [
            "FDH4pp",
            "HCO3E",
            "MCITL2"
        ],
        "knockin": [
            "PPCOACm"
        ],
        "medium_addition": [
            "ADD_gln__L_c"
        ]
    },
    {
        "number": 122,
        "objective": 1.7069974910617725,
        "growth_coupling_slope": 0.5258449999999981,
        "target_flux_(EX_ppa_c)": 0.8976160956873744,
        "growth_rate": 1.7069974910617725,
        "growth_without_target": 0.0,
        "knockout": [
            "AMMQLT8",
            "HCO3E",
            "MCITL2"
        ],
        "knockin": [
            "PPCOACm"
        ],
        "medium_addition": [
            "ADD_gln__L_c"
        ]
    },
    {
        "number": 123,
        "objective": 1.4351793264827322,
        "growth_coupling_slope": 0.52486,
        "target_flux_(EX_ppa_c)": 0.7532682212977267,
        "growth_rate": 1.4351793264827322,
        "growth_without_target": 0.0,
        "knockout": [
            "ACCOAL",
            "AKGDH",
            "SUCOAS"
        ],
        "knockin": [
            "NADS2"
        ],
        "medium_addition": [
            "ADD_mal__L_c"
        ]
    },
    {
        "number": 124,
        "objective": 0.9897189460060456,
        "growth_coupling_slope": 0.5258450000000829,
        "target_flux_(EX_ppa_c)": 0.5204387591626312,
        "growth_rate": 0.9897189460060456,
        "growth_without_target": 0.0,
        "knockout": [
            "HCO3E",
            "HISTD",
            "MCITL2"
        ],
        "knockin": [
            "PPCOACm"
        ],
        "medium_addition": [
            "ADD_his__L_c"
        ]
    },
    {
        "number": 125,
        "objective": 0.03848145511758094,
        "growth_coupling_slope": 40.848417034120246,
        "target_flux_(EX_ppa_c)": 1.571906526722727,
        "growth_rate": 1.5073266248093846,
        "growth_without_target": 1.4688451696918037,
        "knockout": [
            "ACLS",
            "FUM"
        ],
        "knockin": [
            "PYDXO"
        ],
        "medium_addition": [
            "ADD_val__L_c"
        ]
    },
    {
        "number": 126,
        "objective": 0.03836950800940109,
        "growth_coupling_slope": 40.96759662312559,
        "target_flux_(EX_ppa_c)": 1.57190652675693,
        "growth_rate": 1.5073266248422095,
        "growth_without_target": 1.4689571168328084,
        "knockout": [
            "ACLS",
            "ASNS1",
            "FUM"
        ],
        "knockin": [
            "NTRIR2y"
        ],
        "medium_addition": [
            "ADD_val__L_c"
        ]
    },
    {
        "number": 127,
        "objective": 0.03733427688731328,
        "growth_coupling_slope": 42.10357499360305,
        "target_flux_(EX_ppa_c)": 1.5719065267569354,
        "growth_rate": 1.507326624842207,
        "growth_without_target": 1.4699923479548938,
        "knockout": [
            "ACLS",
            "FRD2",
            "FUM"
        ],
        "knockin": [
            "NADHPO"
        ],
        "medium_addition": [
            "ADD_val__L_c"
        ]
    },
    {
        "number": 128,
        "objective": 0.035484541506334066,
        "growth_coupling_slope": 42.516575998727724,
        "target_flux_(EX_ppa_c)": 1.5086812057340606,
        "growth_rate": 1.4466988406070544,
        "growth_without_target": 1.4112142991007204,
        "knockout": [
            "ARGt3pp",
            "FUM",
            "MCITD"
        ],
        "knockin": [
            "NTRIR2y"
        ],
        "medium_addition": [
            "ADD_leu__L_c"
        ]
    },
    {
        "number": 129,
        "objective": 0.035484541506303424,
        "growth_coupling_slope": 42.516575998755584,
        "target_flux_(EX_ppa_c)": 1.5086812057337464,
        "growth_rate": 1.4466988406069603,
        "growth_without_target": 1.4112142991006569,
        "knockout": [
            "AGMH",
            "FUM",
            "NAMNPP"
        ],
        "knockin": [
            "NTRIR2y"
        ],
        "medium_addition": [
            "ADD_leu__L_c"
        ]
    },
    {
        "number": 130,
        "objective": 0.03548454150605629,
        "growth_coupling_slope": 42.51657599902367,
        "target_flux_(EX_ppa_c)": 1.508681205732752,
        "growth_rate": 1.4466988406067176,
        "growth_without_target": 1.4112142991006613,
        "knockout": [
            "FACOAL140t2pp",
            "FUM",
            "PSERT"
        ],
        "knockin": [
            "NTRIR2y"
        ],
        "medium_addition": [
            "ADD_leu__L_c"
        ]
    },
    {
        "number": 131,
        "objective": 0.035484541505573564,
        "growth_coupling_slope": 42.51657599960381,
        "target_flux_(EX_ppa_c)": 1.5086812057328143,
        "growth_rate": 1.4466988406059065,
        "growth_without_target": 1.411214299100333,
        "knockout": [
            "FUM",
            "NADDP",
            "THMDt2pp_copy2"
        ],
        "knockin": [
            "NTRIR2y"
        ],
        "medium_addition": [
            "ADD_leu__L_c"
        ]
    },
    {
        "number": 132,
        "objective": 0.03444110724143368,
        "growth_coupling_slope": 43.80466618442076,
        "target_flux_(EX_ppa_c)": 1.5086812057328387,
        "growth_rate": 1.4466988406059007,
        "growth_without_target": 1.412257733364467,
        "knockout": [
            "FUM",
            "NTD5",
            "PPM2"
        ],
        "knockin": [
            "NADHPO"
        ],
        "medium_addition": [
            "ADD_leu__L_c"
        ]
    },
    {
        "number": 133,
        "objective": 0.034085203784766094,
        "growth_coupling_slope": 44.26205620654426,
        "target_flux_(EX_ppa_c)": 1.5086812057328318,
        "growth_rate": 1.4466988406059027,
        "growth_without_target": 1.4126136368211366,
        "knockout": [
            "3HAD60",
            "FUM",
            "NADDP"
        ],
        "knockin": [
            "NTRIR2y"
        ],
        "medium_addition": [
            "ADD_leu__L_c"
        ]
    },
    {
        "number": 134,
        "objective": 0.03346826631508093,
        "growth_coupling_slope": 46.96707358423067,
        "target_flux_(EX_ppa_c)": 1.5719065267570347,
        "growth_rate": 1.5073266248421822,
        "growth_without_target": 1.4738583585271012,
        "knockout": [
            "ACLS",
            "CAT",
            "FUM"
        ],
        "knockin": [
            "PYDXO"
        ],
        "medium_addition": [
            "ADD_val__L_c"
        ]
    },
    {
        "number": 135,
        "objective": 0.03346826631508093,
        "growth_coupling_slope": 46.96707358423067,
        "target_flux_(EX_ppa_c)": 1.5719065267570347,
        "growth_rate": 1.5073266248421822,
        "growth_without_target": 1.4738583585271012,
        "knockout": [
            "ACLS",
            "DHPTDNR",
            "FUM"
        ],
        "knockin": [
            "PYDXO"
        ],
        "medium_addition": [
            "ADD_val__L_c"
        ]
    },
    {
        "number": 136,
        "objective": 0.03346826631508093,
        "growth_coupling_slope": 46.96707358423067,
        "target_flux_(EX_ppa_c)": 1.5719065267570347,
        "growth_rate": 1.5073266248421822,
        "growth_without_target": 1.4738583585271012,
        "knockout": [
            "ACLS",
            "DHPTDNRN",
            "FUM"
        ],
        "knockin": [
            "PYDXO"
        ],
        "medium_addition": [
            "ADD_val__L_c"
        ]
    },
    {
        "number": 137,
        "objective": 0.03346826631508093,
        "growth_coupling_slope": 46.96707358423067,
        "target_flux_(EX_ppa_c)": 1.5719065267570347,
        "growth_rate": 1.5073266248421822,
        "growth_without_target": 1.4738583585271012,
        "knockout": [
            "ACLS",
            "FUM",
            "SPODM"
        ],
        "knockin": [
            "PYDXO"
        ],
        "medium_addition": [
            "ADD_val__L_c"
        ]
    },
    {
        "number": 138,
        "objective": 0.03346826631508093,
        "growth_coupling_slope": 46.96707358423067,
        "target_flux_(EX_ppa_c)": 1.5719065267570347,
        "growth_rate": 1.5073266248421822,
        "growth_without_target": 1.4738583585271012,
        "knockout": [
            "ACLS",
            "FUM",
            "SPODMpp"
        ],
        "knockin": [
            "PYDXO"
        ],
        "medium_addition": [
            "ADD_val__L_c"
        ]
    },
    {
        "number": 139,
        "objective": 0.03346826631508093,
        "growth_coupling_slope": 46.96707358423067,
        "target_flux_(EX_ppa_c)": 1.5719065267570347,
        "growth_rate": 1.5073266248421822,
        "growth_without_target": 1.4738583585271012,
        "knockout": [
            "ACLS",
            "FUM",
            "SUCASPtpp"
        ],
        "knockin": [
            "PYDXO"
        ],
        "medium_addition": [
            "ADD_val__L_c"
        ]
    },
    {
        "number": 140,
        "objective": 0.03346826631508093,
        "growth_coupling_slope": 46.96707358423067,
        "target_flux_(EX_ppa_c)": 1.5719065267570347,
        "growth_rate": 1.5073266248421822,
        "growth_without_target": 1.4738583585271012,
        "knockout": [
            "ACLS",
            "FUM",
            "SUCFUMtpp"
        ],
        "knockin": [
            "PYDXO"
        ],
        "medium_addition": [
            "ADD_val__L_c"
        ]
    },
    {
        "number": 141,
        "objective": 0.03346826631508093,
        "growth_coupling_slope": 46.96707358423067,
        "target_flux_(EX_ppa_c)": 1.5719065267570347,
        "growth_rate": 1.5073266248421822,
        "growth_without_target": 1.4738583585271012,
        "knockout": [
            "ACLS",
            "FUM",
            "SUCMALtpp"
        ],
        "knockin": [
            "PYDXO"
        ],
        "medium_addition": [
            "ADD_val__L_c"
        ]
    },
    {
        "number": 142,
        "objective": 0.032349786649128465,
        "growth_coupling_slope": 44.559034614779144,
        "target_flux_(EX_ppa_c)": 1.4414752630792353,
        "growth_rate": 1.382253973824667,
        "growth_without_target": 1.3499041871755386,
        "knockout": [
            "CYSTL",
            "ENO",
            "FUM"
        ],
        "knockin": [
            "PYDXO"
        ],
        "medium_addition": [
            "ADD_met__L_c"
        ]
    },
    {
        "number": 143,
        "objective": 0.03234978664911581,
        "growth_coupling_slope": 44.55903461479583,
        "target_flux_(EX_ppa_c)": 1.4414752630792111,
        "growth_rate": 1.3822539738246717,
        "growth_without_target": 1.349904187175556,
        "knockout": [
            "CYSTL",
            "DAAD",
            "FUM"
        ],
        "knockin": [
            "LO"
        ],
        "medium_addition": [
            "ADD_met__L_c"
        ]
    },
    {
        "number": 144,
        "objective": 0.03233642341385634,
        "growth_coupling_slope": 44.577448922861684,
        "target_flux_(EX_ppa_c)": 1.4414752630792098,
        "growth_rate": 1.3822539738246724,
        "growth_without_target": 1.349917550410816,
        "knockout": [
            "CYSTL",
            "FUM",
            "PGM"
        ],
        "knockin": [
            "PYDXO"
        ],
        "medium_addition": [
            "ADD_met__L_c"
        ]
    },
    {
        "number": 145,
        "objective": 0.032334752990847315,
        "growth_coupling_slope": 44.579751807203856,
        "target_flux_(EX_ppa_c)": 1.4414752630792158,
        "growth_rate": 1.3822539738246717,
        "growth_without_target": 1.3499192208338244,
        "knockout": [
            "CYSTL",
            "FUM",
            "GLYCTO2"
        ],
        "knockin": [
            "PYDXO"
        ],
        "medium_addition": [
            "ADD_met__L_c"
        ]
    },
    {
        "number": 146,
        "objective": 0.03233475299084687,
        "growth_coupling_slope": 44.57975180720429,
        "target_flux_(EX_ppa_c)": 1.44147526307921,
        "growth_rate": 1.382253973824673,
        "growth_without_target": 1.3499192208338262,
        "knockout": [
            "ALATA_L",
            "CYSTL",
            "FUM"
        ],
        "knockin": [
            "PYDXO"
        ],
        "medium_addition": [
            "ADD_met__L_c"
        ]
    },
    {
        "number": 147,
        "objective": 0.03233475299084576,
        "growth_coupling_slope": 44.57975180720581,
        "target_flux_(EX_ppa_c)": 1.4414752630792098,
        "growth_rate": 1.3822539738246724,
        "growth_without_target": 1.3499192208338266,
        "knockout": [
            "CYSTL",
            "FUM",
            "GAPD"
        ],
        "knockin": [
            "PYDXO"
        ],
        "medium_addition": [
            "ADD_met__L_c"
        ]
    },
    {
        "number": 148,
        "objective": 0.0321366418779383,
        "growth_coupling_slope": 44.85457032362731,
        "target_flux_(EX_ppa_c)": 1.4414752630792098,
        "growth_rate": 1.3822539738246724,
        "growth_without_target": 1.3501173319467341,
        "knockout": [
            "ENO",
            "FUM",
            "SHSL1"
        ],
        "knockin": [
            "PYDXO"
        ],
        "medium_addition": [
            "ADD_met__L_c"
        ]
    },
    {
        "number": 149,
        "objective": 0.02940411042376212,
        "growth_coupling_slope": 44.65486558759296,
        "target_flux_(EX_ppa_c)": 1.3130365986958386,
        "growth_rate": 1.3849048510354809,
        "growth_without_target": 1.3555007406117188,
        "knockout": [
            "FUM",
            "NDPK1",
            "TRPAS2"
        ],
        "knockin": [
            "CATp"
        ],
        "medium_addition": [
            "ADD_his__L_c"
        ]
    }
]
