# Supplementary material for: OptCouple: Joint simulation of gene knockouts, insertions and medium modifications for prediction of growth-coupled strain designs
Source: Metab Eng Commun. 2019 Mar 16;8:e00087. doi: 10.1016/j.mec.2019.e00087 (PMC6431744; doi:10.1016/j.mec.2019.e00087)
Supplement: Multimedia component 1 [file mmc1.zip › Revised Supplementary/20180509_0355__iJO1366__MT_ADDED__details.txt]

Run details for 20180509_0355__iJO1366__MT_ADDED:
Date: 2018-05-09 03:55
Model: iJO1366
Target: MT_ADDED
Knockouts allowed: 1
Knockins allowed: 2
Medium additions allowed: 1
Number of solutions found: 6
Note: Limited medium additions to "ile__L_c", "leu__L_c", "lys__L_c", "met__L_c", "phe__L_c", "pro__L_c", "ser__L_c", "thr__L_c", "trp__L_c"

Solver settings: 
	gurobi.Model MIP instance
	17894 constrs, 20026 vars
Optimization time: 86403 s, 1440.1 m, 24.00 h
Solver status: time_limit
Parameter changes:
	TimeLimit=86400.0
	FeasibilityTol=1e-09
	IntFeasTol=1e-09
	MIPGap=1e-09
	MIPGapAbs=1e-09
	OptimalityTol=0.001
	Method=0
	NodeMethod=1
	LogFile=gurobi.log
	PoolSolutions=20000000
	PoolSearchMode=2
	PoolGap=0.99
	OutputFlag=0

Reactions excluded from modification:
EX_maltpt_e, GALURtex, LALADGLUtex, EX_glyc_e, EX_g3pg_e, DIMPtex, EX_na1_e, EX_METH_ADDED, EX_nh4_e, FORtex, EX_dgmp_e, OROTtex, GTPtex, EX_meoh_e, EX_dgsn_e, TRPtex, ARBTNtonex, GLYCtex, FEENTERR3, EX_hdcea_e, EX_ala_B_e, EX_rfamp_e, EX_udpg_e, EX_3hpppn_e, EX_glyc3p_e, THMDtex, EX_acnam_e, URItex, FUCtex, EX_o16a4colipa_e, LALDO3, AGM4PCPpp, 2AGPA141tipp, LCTStex, SBTtex, GLYCAtex, MLDCP3App, EX_23cump_e, EX_ag_e, METSOX1tex, FECRMR3, PROtex, 2AGPG141tipp, EX_dtmp_e, EX_progly_e, ASPt2pp_copy2, EX_tma_e, DOXRBCNtex, PYDAMtpp, MOBDtex, ACGAM1Ptex, EX_adocbl_e, EX_o2s_e, ALDD4, ETHSO3tex, THYMt3pp, DM_5drib_c, SO3tex, RIBtex, 2AGPG181tipp, MNtex, LEUtex, EX_fum_e, NACtex, EX_akg_e, 12DGR161tipp, H2tex, CPGNUtex, SLNTtex, NO3tex, EX_hdca_e, ASPtex, 2AGPE141tipp, DALAtex, EX_gua_e, 2AGPG160tipp, CLPNH140pp, NOVBCNtex, EX_LalaDgluMdapDala_e, EX_LalaDgluMdap_e, AKGtex, CITtex, HG2tex, EX_met__L_e, QUIN2tex, EX_amp_e, EX_3hpp_e, EX_urea_e, EX_ptrc_e, EX_dha_e, EX_LalaLglu_e, GLNtex, CMPN, EX_glcn_e, CPGNUtpp, OMPHHX3, ORNtex, ACACtex, FE3abcpp, EX_34dhpac_e, EX_thym_e, SERtex, MANtex, MALTTRtexi, CYSDabcpp, PPAtex, 12PPDStex, FE3HOXR2, DHBSH, EX_pheme_e, SULFACtex, EX_isetac_e, EX_thrp_e, EX_gsn_e, EX_lipoate_e, EX_all__D_e, METtex, IDONtex, NOtex, DCAtex, 5MTRtex, EX_hxa_e, EX_sbt__D_e, DHAtpp, PDX5PO2, EX_gdp_e, DUMPtex, EX_dmso_e, 2AGPG120tipp, NI2tex, TARTRtex, EX_h_e, ALAtex, 2AGPE120tipp, CPGNR3, DHORDfum, EX_melib_e, EX_cys__L_e, DMSOtpp, GLUtex, DHAtex, EX_hxan_e, 12DGR160tipp, EX_12ppd__S_e, EX_fusa_e, EX_cytd_e, EX_gal_bD_e, 2AGPG180tipp, FFSD, CPGNR2, TYRPtex, DAMPtex, AACTOOR, DURItex, EX_fruur_e, EX_sulfac_e, EX_phe__L_e, EX_3amp_e, EX_acgam1p_e, 3AMPtex, EX_fecrm_un_e, EX_ascb__L_e, EX_dump_e, EX_no2_e, FEENTERR2, G3PGtex, EX_crn_e, G3PCtex, GALTtex, MLDEP2pp, CYSDtex, EX_gmp_e, EX_pydam_e, EX_spmd_e, G3PItex, MALTHXtexi, EX_glc__D_e, ARBTtex, ADNtex, METSOX2tex, PPALtex, UDPGLCURtex, SO4tex, PYDXtex, EX_pnto__R_e, H2tpp, MAN6Ptex, 3PEPTtex, 12PPDStpp, TTDCEAtexi, DM_mththf_c, EX_pacald_e, DDCAtexi, GDPtex, EX_gam_e, EX_asp__L_e, EX_gal1p_e, EX_4hoxpacd_e, EX_glyclt_e, ARBTNtex, EX_gly_e, MNLtex, EX_tcynt_e, EX_cpgn_e, EX_his__L_e, EX_ser__D_e, EX_udpacgal_e, EX_feoxam_e, H2Stex, MLDEP1pp, GUACYC, EX_ump_e, VALtex, EX_no_e, HEX4, EX_arbtn_e, EX_so2_e, PSERtex, EX_dopa_e, PYDAMtex, R1PK, FE3HOXR3, FECRMR1, 23CUMPtex, SUCRtex, EX_tyr__L_e, FEOXAMUtex, EX_g6p_e, DGMPtex, ARBtex, LIPOtex, UREAtex, 12DGR180tipp, ACGAL1PPpp, FE3tex, FE2tex, UREAtpp, GALBDtex, METSOX1abcpp, CRNDtex, GLCtex_copy1, EX_cu_e, 2AGPE180tipp, MEOHtrpp, MSO3tex, EX_5mtr_e, EX_mal__L_e, FTHFLi, URAtex, LCARR, SO2tex, BIOMASS_Ec_iJO1366_WT_53p95M, EX_sel_e, EX_succ_e, EX_tartr__D_e, DAPabcpp, EX_asn__L_e, EX_ddca_e, XANtpp, EX_doxrbcn_e, ARBTNR2, EX_rmn_e, EX_cd2_e, CLPNH180pp, EX_gln__L_e, PYDXtpp, GALCTNLtex, GAMAN6Ptex, 2AGPA161tipp, EX_lac__L_e, ARBTNR3, EX_tartr__L_e, LIPOt2pp, EX_cpgn_un_e, EX_but_e, GAL1Ptex, 23CAMPtex, CO2tex, FORtppi, EX_no3_e, FECRMUtpp, ACGAM1PPpp, EX_14glucan_e, DGSNtex, SELGTHR3, EX_glyc__R_e, EX_LalaDglu_e, CDGS, GLCRtex, EX_feenter_e, 34dhpactex, FUMtex, EX_butso3_e, DMSOtex, OCTAtex, TTRCYCtex, 23DAPPAtex, SO2tpp, 2AGPE161tipp, 3UMPtex, GTHOXtex, EX_glyb_e, ETOHtrpp, EX_damp_e, EX_pro__L_e, O2Stex, FRULYStex, EX_mincyc_e, GLCURtex, GBBTNtex, HPPPNtex, URIC, METSOX2abcpp, DM_aacald_c, SUCCtex, HDCAtexi, GLYC3Ptex, EX_cbl1_e, EX_fe3dcit_e, UACGAMtex, EX_gthrd_e, EX_n2o_e, CYStex, EX_eca4colipa_e, OMMBLHX3, MINCYCtex, 2AGPA160tipp, 26DAHtex, EX_arg__L_e, EX_23camp_e, EX_enlipa_e, MG2tpp, MG2t3_2pp, GUR1PPpp, ACALDtex, QUIN2tpp, NMNtex, EX_dms_e, IMPtex, EX_ura_e, FRUURtex, MALtex, EX_tmao_e, EX_acmana_e, RFAMPtex, ANHGMtex, GUAtpp, EX_acgal_e, EX_orot_e, GLYC2Ptex, EX_aso3_e, EX_acser_e, ACGAtex, EX_mso3_e, NOtpp, EX_cm_e, XTSNtex, EX_fe3dhbzs_e, EX_fe3hox_un_e, 23CGMPtex, O16GLCT2, INDOLEtex, EX_malt_e, TREtex, EX_cu2_e, MALTPTtexi, EX_quin_e, EX_ethso3_e, EX_glu__L_e, TUNGStex, EX_metsox_R__L_e, GLYALDtex, EX_ac_e, ILEtex, EX_din_e, EX_ttdca_e, H2Otpp, TAURtex, DMStex, EX_zn2_e, 5MTRtpp, Ktex, THMtex, BUTSO3tex, 12PPDRtpp, EX_adn_e, PYRtex, EX_malthx_e, EX_etha_e, EX_arbt_e, EX_fecrm_e, CYTDtex, EX_arbtn_fe3_e, PYDXNtpp, EX_gal_e, EX_so4_e, MLDCP2Bpp, HCINNMtex, EX_pi_e, EX_kdo2lipid4_e, EX_lipa_e, EX_cys__D_e, XYLtex, EX_fuc__L_e, O2tex, D_LACtex, EX_tungs_e, FECRMR2, TSULtex, ASCBtex, DSERtex, 23CCMPtex, EX_fald_e, EX_frulys_e, EX_glyc2p_e, CUtex, FE3HOXUtpp, RMNtex, 4PEPTtex, EX_anhgm_e, EX_xmp_e, ASNabcpp, PYDXNtex, EX_mn2_e, EX_leu__L_e, MEOHtex, DCYTtex, EX_octa_e, H2O2tex, L_LACtex, TARTRDtex, EX_lac__D_e, EX_co2_e, ARGtex, EX_glyald_e, TCYNTtex, PACALDtex, MALTtexi, EX_rib__D_e, 12DGR120tipp, EX_ala__D_e, EX_galctn__L_e, 4PCPpp, MANGLYCtex, EX_malttr_e, EX_23dappa_e, EX_metsox_S__L_e, DM_4crsol_c, EX_h2o2_e, UMPtex, EX_lcts_e, THYMtex, EX_5dglcn_e, EX_mg2_e, EX_ppa_e, EX_pydx_e, 12DGR181tipp, 2AGPA120tipp, NACtpp, OCDCEAtexi, EX_galt_e, NH4tex, EX_cynt_e, EX_fe3_e, HYXNtpp, 4HOXPACDtex, EX_dcyt_e, EX_h2o_e, EX_acgam_e, EX_peamn_e, INStex, NMNDA, EX_skm_e, ACtex, TMAtex, CHTBStex, EX_cbi_e, FE3DHBZR, G6Ptex, ETHAt2pp, CLPNH161pp, EX_colipap_e, F6Ptex, EX_ppal_e, MLDCP1Bpp, ASO3tex, EX_thr__L_e, EX_val__L_e, EX_g3pc_e, FE3HOXUtex, FUSAtex, NMNt7pp, DINStex, 3GMPtex, ALLTNtex, H2Otex, EX_gthox_e, EX_nac_e, NMNN, EX_hacolipa_e, EX_ttrcyc_e, MALt3pp, EX_ca2_e, PHEtex, EX_idon__L_e, EX_halipa_e, PYRt2rpp, OCDCAtexi, ADEtex, EX_glcur1p_e, EX_g3pi_e, PMDPHT, 23DAPPAt2pp, FALDtpp, DAPtex, XANtex, ACMANAtex, EX_xtsn_e, EX_glcur_e, ALAALAtex, NADPPPS, EX_mmet_e, EX_ocdca_e, BTNt2ipp, PEAMNtex, EX_crn__D_e, EX_btn_e, EX_met__D_e, DNMPPA, EX_fe2_e, GTHRDtex, EX_xan_e, EX_o2_e, EX_pppn_e, EX_taur_e, CHLtex, TTDCAtexi, EX_man6p_e, EX_psclys_e, EX_pyr_e, EX_cyan_e, HIStex, ETOHtex, SPMDtex, EX_acac_e, DOPAtex, 12DGR140tipp, GLCUR1Ptex, CO2tpp, PItex, EX_tre_e, FALDtex, CYNTtex, DTMPtex, FRUtex, CLPNH181pp, MOX, CLPNH141pp, THRtex, MLDCP2App, EX_dcmp_e, EX_slnt_e, EX_uri_e, EX_novbcn_e, EX_ser__L_e, EX_orn_e, EX_26dap__M_e, EX_pydxn_e, ACGAL1Ptex, CU2tex, EX_udpgal_e, EX_alltn_e, EX_r5p_e, ABUTtex, EX_ade_e, DADNtex, EX_for_e, INSTtex, PPPNtex, PROGLYtex, EX_duri_e, EX_uacgam_e, EX_dad_2_e, EX_etoh_e, HDCEAtexi, EX_enter_e, EX_acald_e, 2AGPE181tipp, UDPGALtex, OXAMTC, G3PEtex, GLYt2pp_copy2, GLYALDtpp, EX_k_e, AMPtex, EX_fru_e, 3HPPtex, EX_sucr_e, EX_mobd_e, 12DGR141tipp, FEOXAMUtpp, EX_hom__L_e, NO2tex, EX_acmum_e, EX_galctn__D_e, METDtex, EX_arab__L_e, LALALGLUtex, EX_f6p_e, EX_ins_e, COBALT2tex, EX_12ppd__R_e, ETHAtex, EX_minohp_e, EX_nmn_e, 2AGPG140tipp, EX_cl_e, ASNtex, BTNtex, CA2tex, GLCtex_copy2, EX_h2s_e, 14GLUCANtexi, LYStex, PPALtpp, EX_2ddglcn_e, PACALDt2rpp, FEENTERR1, OPHHX3, UDPGtex, BUTtex, MG2tex, SELGTHR2, 2AGPA181tipp, EX_feoxam_un_e, XYLUtex, TMAOtex, EX_ttdcea_e, LYXtex, EX_3cmp_e, XMPtex, CMtex, 2AGPE140tipp, GLYtex, R5Ptex, GUAtex, MALTTTRtexi, EX_so3_e, 3HPPtpp, GLYBtex, EX_fe3hox_e, GALCTtex, Htex, CLPNH120pp, EX_chtbs_e, EX_3ump_e, EX_g3ps_e, DCMPtex, EX_inost_e, EX_tsul_e, EX_manglyc_e, EX_galct__D_e, CPGNR1, 2AGPA180tipp, EX_acgal1p_e, EX_4abut_e, GALCTNtex, EX_cmp_e, SUCCt3pp, EX_acolipa_e, EX_ocdcea_e, EX_agm_e, BALAtex, G3PStex, EX_dimp_e, EX_tyrp_e, PPTtex, SELGTHR, CSNtex, EX_maltttr_e, Zn2tex, PSCLYStex, MLDCP1App, EX_mal__D_e, EX_chol_e, NADN, EX_cgly_e, EX_lipa_cold_e, EX_cit_e, EX_ile__L_e, 3CMPtex, EX_g3pe_e, EX_ni2_e, EX_mnl_e, GALtex, MELIBtex, 5DGLCNtex, GLCNtex, 2AGPE160tipp, EX_man_e, CITt3pp, THRPtex, EX_xylu__L_e, MINOHPtexi, ACNAMtex, ACMUMtex, BIOMASS_Ec_iJO1366_core_53p95M, EX_lys__L_e, ACSERtex, EX_indole_e, MALDtex, 12PPDRtex, EX_h2_e, AGMtex, CLPNH160pp, EX_thm_e, HOMtex, TYRtex, EX_hg2_e, FECRMUtex, NAtex, PTRCtex, EX_trp__L_e, SKMtex, MMETtex, DM_oxam_c, EX_gtp_e, EX_23cgmp_e, ACt2rpp, UDCPPtppi, H2SO, EX_15dap_e, EX_colipa_e, GSNtex, EX_3hcinnm_e, EX_thymd_e, G1Ptex, HXAtex, CYANtex, EX_3gmp_e, GMPtex, ARBTNR1, 2AGPG161tipp, ACGALtex, GLYOX3, PHEMEtiex, CRNtex, CGLYtex, EX_tym_e, N2Otpp, EX_xyl__D_e, ALAt2pp_copy2, EX_udpglcur_e, TYMtex, DDGLCNtex, EX_ppt_e, FE3HOXR1, EX_csn_e, EX_cobalt2_e, EX_alaala_e, GLYCLTtex, EX_dca_e, CLtex, EX_g1p_e, ThDPAT, N2Otex, HYPOE, EX_lyx__L_e, EX_ala__L_e, HYXNtex, EX_gbbtn_e, GAMtex, CD2tex, EX_glcr_e, EX_imp_e, EX_galur_e, ISETACtex, UDPACGALtex, CMPtex, EX_pser__L_e, CYSabcpp, ALLtex, ARBTNtpp, EX_23ccmp_e, EX_gam6p_e, 2AGPA140tipp, O2tpp, PNTOtex, DM_amob_c, SELte
