# Supplementary material for: OptCouple: Joint simulation of gene knockouts, insertions and medium modifications for prediction of growth-coupled strain designs
Source: Metab Eng Commun. 2019 Mar 16;8:e00087. doi: 10.1016/j.mec.2019.e00087 (PMC6431744; doi:10.1016/j.mec.2019.e00087)
Supplement: Multimedia component 1 [file mmc1.zip › Revised Supplementary/20180518_1451__iJO1366__EX_ppa_c__solution_pool_all.csv]

number	objective	growth_coupling_slope	target_flux_(EX_ppa_c)	growth_rate	growth_without_target	knockout	knockin	medium_addition
0	2.815383612674976	0.52486	1.4776822429485879	2.815383612674976	0.0	['ACCOAL', 'AKGDH', 'SUCOAS']	['MEHLER']	['ADD_fru_c']
1	2.815383612674916	0.52486	1.4776822429485563	2.815383612674916	0.0	['ACCOAL', 'AKGDH', 'SUCOAS']	['PYDXO']	['ADD_fru_c']
2	2.8153836126749137	0.52486	1.4776822429485552	2.8153836126749137	0.0	['ACCOAL', 'AKGDH', 'SUCOAS']	['CATp']	['ADD_fru_c']
3	2.815383612674907	0.52486	1.4776822429485517	2.815383612674907	0.0	['ACCOAL', 'AKGDH', 'SUCOAS']	['NTRIR2y']	['ADD_fru_c']
4	2.7263637947612454	0.9887609999999949	2.69572219207191	2.7263637947612454	0.0	['MICITDr', 'MTHFC', 'PFL']	['PYDXO']	['ADD_fru_c']
5	2.7263637947612454	0.9887609999999949	2.69572219207191	2.7263637947612454	0.0	['MCITS', 'MTHFC', 'PFL']	['PYDXO']	['ADD_fru_c']
6	2.7263637947612436	0.9887609999999963	2.695722192071912	2.7263637947612436	0.0	['MCITD', 'MTHFC', 'PFL']	['NTRIR2y']	['ADD_fru_c']
7	2.7263637947612325	0.9887610000000197	2.6957221920719645	2.7263637947612325	0.0	['MCITD', 'MTHFC', 'PFL']	['NTRIR2y']	['ADD_arg__L_c']
8	2.726363794761232	0.9887610000000207	2.6957221920719667	2.726363794761232	0.0	['MCITL2', 'MTHFC', 'PFL']	['PYDXO']	['ADD_fru_c']
9	2.7263637947612227	0.9887610000000204	2.695722192071957	2.7263637947612227	0.0	['MCITD', 'MTHFC', 'PFL']	['PYDXO']	['ADD_fru_c']
10	2.726363794761205	0.9887610000000461	2.6957221920720094	2.726363794761205	0.0	['MCITD', 'MTHFC', 'PFL']	['CATp']	['ADD_fru_c']
11	2.6653945626883826	0.52486	1.3989589901726245	2.6653945626883826	0.0	['ACCOAL', 'AKGDH', 'SUCOAS']	['FAOXC1811601m']	['ADD_fru_c']
12	2.5988033125008556	0.52486	1.364007906599199	2.5988033125008556	0.0	['ACCOAL', 'AKGDH', 'SUCOAS']	['NTRIR2y']	['ADD_arg__L_c']
13	2.5726158060602113	0.9887609999986599	2.543702177012453	2.5726158060602113	0.0	['MCITD', 'MTHFC', 'PFL']	['FAOXC160']	['ADD_fru_c']
14	1.939069167833084	0.5258449999997727	1.0196498265587475	1.939069167833084	0.0	['HCO3E', 'MCITL2', 'NI2uabcpp']	['PPCOACm']	['ADD_fru_c']
15	1.9390691678328742	0.5258449999999866	1.0196498265590517	1.9390691678328742	0.0	['CBLAT', 'HCO3E', 'MCITL2']	['PPCOACm']	['ADD_fru_c']
16	1.9390691678328735	0.525844999999991	1.01964982655906	1.9390691678328735	0.0	['CSND', 'HCO3E', 'MCITL2']	['PPCOACm']	['ADD_fru_c']
17	1.9390691678328726	0.525844999999991	1.0196498265590594	1.9390691678328726	0.0	['HCO3E', 'MCITL2', 'NNAM']	['PPCOACm']	['ADD_fru_c']
18	1.939069167832872	0.5258449999999937	1.0196498265590643	1.939069167832872	0.0	['HCO3E', 'MCITL2', 'TRE6PS']	['PPCOACm']	['ADD_fru_c']
19	1.9390691678328715	0.5258449999999919	1.0196498265590606	1.9390691678328715	0.0	['AGPAT120', 'HCO3E', 'MCITL2']	['PPCOACm']	['ADD_fru_c']
20	1.9390691678328713	0.5258449999999942	1.019649826559065	1.9390691678328713	0.0	['DHBS', 'HCO3E', 'MCITL2']	['PPCOACm']	['ADD_fru_c']
21	1.9390691678328704	0.5258449999999953	1.0196498265590668	1.9390691678328704	0.0	['HCO3E', 'MAN6PI', 'MCITL2']	['PPCOACm']	['ADD_fru_c']
22	1.9390691678328704	0.5258449999999482	1.0196498265589753	1.9390691678328704	0.0	['HCO3E', 'MCITL2', 'PRPPS']	['PPCOACm']	['ADD_fru_c']
23	1.9390691678328702	0.5258449999999981	1.0196498265590719	1.9390691678328702	0.0	['HCO3E', 'MCITL2', 'NTD7']	['PPCOACm']	['ADD_fru_c']
24	1.93906916783287	0.5258449999999989	1.0196498265590734	1.93906916783287	0.0	['HCO3E', 'LA4NTpp', 'MCITL2']	['PPCOACm']	['ADD_fru_c']
25	1.93906916783287	0.5258450000000001	1.0196498265590757	1.93906916783287	0.0	['HCO3E', 'LPLIPAL1G120pp', 'MCITL2']	['PPCOACm']	['ADD_fru_c']
26	1.93906916783287	0.525844999999998	1.0196498265590717	1.93906916783287	0.0	['CTECOAI6', 'HCO3E', 'MCITL2']	['PPCOACm']	['ADD_fru_c']
27	1.9390691678328698	0.5258449999999981	1.0196498265590717	1.9390691678328698	0.0	['HCO3E', 'MCITL2', 'TALA']	['PPCOACm']	['ADD_fru_c']
28	1.9390691678328698	0.5258449999999981	1.0196498265590717	1.9390691678328698	0.0	['ADPT', 'HCO3E', 'MCITL2']	['PPCOACm']	['ADD_fru_c']
29	1.9390691678328698	0.5258449999999981	1.0196498265590717	1.9390691678328698	0.0	['FA140ACPHi', 'HCO3E', 'MCITL2']	['PPCOACm']	['ADD_fru_c']
30	1.9390691678328698	0.5258449999999981	1.0196498265590717	1.9390691678328698	0.0	['HCO3E', 'MCITL2', 'PUNP5']	['PPCOACm']	['ADD_fru_c']
31	1.9390691678328698	0.5258449999999981	1.0196498265590717	1.9390691678328698	0.0	['HCO3E', 'MCITL2', 'PUNP4']	['PPCOACm']	['ADD_fru_c']
32	1.9390691678328695	0.525844999999998	1.0196498265590714	1.9390691678328695	0.0	['HCO3E', 'MCITL2', 'ZNabcpp']	['PPCOACm']	['ADD_fru_c']
33	1.9390691678328695	0.525844999999998	1.0196498265590714	1.9390691678328695	0.0	['HCO3E', 'MCITL2', 'MTAN']	['PPCOACm']	['ADD_fru_c']
34	1.9390691678328695	0.525844999999998	1.0196498265590714	1.9390691678328695	0.0	['CBIAT', 'HCO3E', 'MCITL2']	['PPCOACm']	['ADD_fru_c']
35	1.9390691678328695	0.5258449999999991	1.0196498265590737	1.9390691678328695	0.0	['HCO3E', 'MCITL2', 'PSD140']	['PPCOACm']	['ADD_fru_c']
36	1.9390691678328695	0.525844999999998	1.0196498265590714	1.9390691678328695	0.0	['HCO3E', 'MCITL2', 'NDPK6']	['PPCOACm']	['ADD_fru_c']
37	1.9390691678328695	0.525844999999998	1.0196498265590714	1.9390691678328695	0.0	['HCO3E', 'LALDO2x', 'MCITL2']	['PPCOACm']	['ADD_fru_c']
38	1.9390691678328695	0.525844999999998	1.0196498265590714	1.9390691678328695	0.0	['FACOAL140t2pp', 'HCO3E', 'MCITL2']	['PPCOACm']	['ADD_fru_c']
39	1.9390691678328693	0.5258450000000032	1.0196498265590814	1.9390691678328693	0.0	['FACOAL120t2pp', 'HCO3E', 'MCITL2']	['PPCOACm']	['ADD_fru_c']
40	1.9390691678328693	0.5258449999999989	1.019649826559073	1.9390691678328693	0.0	['HCO3E', 'LPLIPAL1A161pp', 'MCITL2']	['PPCOACm']	['ADD_fru_c']
41	1.9390691678328693	0.5258449999999981	1.0196498265590714	1.9390691678328693	0.0	['HCO3E', 'MCITL2', 'SGDS']	['PPCOACm']	['ADD_fru_c']
42	1.9390691678328693	0.5258449999999953	1.019649826559066	1.9390691678328693	0.0	['GART', 'HCO3E', 'MCITL2']	['PPCOACm']	['ADD_fru_c']
43	1.9390691678328693	0.5258449999999981	1.0196498265590714	1.9390691678328693	0.0	['ABTA', 'HCO3E', 'MCITL2']	['PPCOACm']	['ADD_fru_c']
44	1.9390691678328693	0.5258449999999981	1.0196498265590714	1.9390691678328693	0.0	['HCO3E', 'MCITL2', 'XPPT']	['PPCOACm']	['ADD_fru_c']
45	1.939069167832869	0.5258450000000005	1.0196498265590759	1.939069167832869	0.0	['HCO3E', 'MCITL2', 'PUNP2']	['PPCOACm']	['ADD_fru_c']
46	1.939069167832869	0.5258449999999988	1.0196498265590728	1.939069167832869	0.0	['FE3HOXtonex', 'HCO3E', 'MCITL2']	['PPCOACm']	['ADD_fru_c']
47	1.939069167832869	0.525844999999998	1.0196498265590712	1.939069167832869	0.0	['HCO3E', 'LPLIPAL2G161', 'MCITL2']	['PPCOACm']	['ADD_fru_c']
48	1.939069167832869	0.525844999999998	1.0196498265590712	1.939069167832869	0.0	['GLCNt2rpp', 'HCO3E', 'MCITL2']	['PPCOACm']	['ADD_fru_c']
49	1.939069167832869	0.5258449999999992	1.0196498265590737	1.939069167832869	0.0	['HCO3E', 'MCITL2', 'SHCHCS3']	['PPCOACm']	['ADD_fru_c']
50	1.9390691678328689	0.5258449999999992	1.0196498265590734	1.9390691678328689	0.0	['AGDC', 'HCO3E', 'MCITL2']	['PPCOACm']	['ADD_fru_c']
51	1.9390691678328689	0.5258450000000013	1.0196498265590774	1.9390691678328689	0.0	['GMHEPAT', 'HCO3E', 'MCITL2']	['PPCOACm']	['ADD_fru_c']
52	1.9390691678328686	0.5258449999999981	1.0196498265590712	1.9390691678328686	0.0	['ADK3', 'HCO3E', 'MCITL2']	['PPCOACm']	['ADD_fru_c']
53	1.9390691678328684	0.5258450000000012	1.019649826559077	1.9390691678328684	0.0	['ACACT8r', 'HCO3E', 'MCITL2']	['PPCOACm']	['ADD_fru_c']
54	1.9390691678328682	0.5258450000000074	1.019649826559089	1.9390691678328682	0.0	['HCO3E', 'MCITL2', 'PIuabcpp']	['PPCOACm']	['ADD_fru_c']
55	1.939069167832868	0.5258450000000015	1.0196498265590772	1.939069167832868	0.0	['ACOATA', 'HCO3E', 'MICITDr']	['PPCOACm']	['ADD_fru_c']
56	1.939069167832868	0.5258450000000046	1.0196498265590832	1.939069167832868	0.0	['HCO3E', 'MCITL2', 'PGSA140']	['PPCOACm']	['ADD_fru_c']
57	1.939069167832868	0.5258450000000053	1.0196498265590848	1.939069167832868	0.0	['HCO3E', 'MCITL2', 'PSD120']	['PPCOACm']	['ADD_fru_c']
58	1.939069167832868	0.5258450000000018	1.0196498265590779	1.939069167832868	0.0	['HCO3E', 'MCITL2', 'PUNP1']	['PPCOACm']	['ADD_fru_c']
59	1.9390691678328678	0.5258450000000017	1.0196498265590777	1.9390691678328678	0.0	['HCO3E', 'MCITL2', 'MPTG2']	['PPCOACm']	['ADD_fru_c']
60	1.9390691678328678	0.5258450000000044	1.019649826559083	1.9390691678328678	0.0	['GLCS1', 'HCO3E', 'MCITL2']	['PPCOACm']	['ADD_fru_c']
61	1.9390691678328678	0.525845000000003	1.01964982655908	1.9390691678328678	0.0	['HCO3E', 'MCITL2', 'UPLA4FNT']	['PPCOACm']	['ADD_fru_c']
62	1.9390691678328675	0.525845000000001	1.019649826559076	1.9390691678328675	0.0	['HCO3E', 'MCITL2', 'MDDCP2pp']	['PPCOACm']	['ADD_fru_c']
63	1.9390691678328675	0.5258450000000034	1.019649826559081	1.9390691678328675	0.0	['HCO3E', 'MCITL2', 'XYLI2']	['PPCOACm']	['ADD_fru_c']
64	1.939069167832867	0.5258450000000106	1.0196498265590945	1.939069167832867	0.0	['HCO3E', 'MCITL2']	['PPCOACm']	['ADD_fru_c']
65	1.939069167832867	0.5258450000000052	1.019649826559084	1.939069167832867	0.0	['GALKr', 'HCO3E', 'MICITDr']	['PPCOACm']	['ADD_fru_c']
66	1.939069167832867	0.5258450000000052	1.019649826559084	1.939069167832867	0.0	['HCO3E', 'LPLIPAL1A120pp', 'MCITL2']	['PPCOACm']	['ADD_fru_c']
67	1.9390691678328669	0.5258450000000051	1.0196498265590839	1.9390691678328669	0.0	['ETHAAL', 'HCO3E', 'MCITL2']	['PPCOACm']	['ADD_fru_c']
68	1.9390691678328669	0.5258450000000051	1.0196498265590839	1.9390691678328669	0.0	['ACALD', 'HCO3E', 'MCITL2']	['PPCOACm']	['ADD_fru_c']
69	1.9390691678328669	0.5258450000000048	1.0196498265590832	1.9390691678328669	0.0	['ACPPAT140', 'HCO3E', 'MCITL2']	['PPCOACm']	['ADD_fru_c']
70	1.9390691678328669	0.5258450000000051	1.0196498265590839	1.9390691678328669	0.0	['ARGORNt7pp', 'HCO3E', 'MCITL2']	['PPCOACm']	['ADD_fru_c']
71	1.9390691678328666	0.5258450000000059	1.0196498265590852	1.9390691678328666	0.0	['CTECOAI8', 'HCO3E', 'MCITL2']	['PPCOACm']	['ADD_fru_c']
72	1.9390691678328666	0.5258450000000052	1.0196498265590839	1.9390691678328666	0.0	['ARBTNabcpp', 'HCO3E', 'MCITL2']	['PPCOACm']	['ADD_fru_c']
73	1.9390691678328666	0.5258450000000052	1.0196498265590839	1.9390691678328666	0.0	['HCO3E', 'MCITL2', 'PPM']	['PPCOACm']	['ADD_fru_c']
74	1.9390691678328666	0.5258450000000052	1.0196498265590839	1.9390691678328666	0.0	['HCO3E', 'MCITL2', 'NTD4']	['PPCOACm']	['ADD_fru_c']
75	1.9390691678328664	0.5258450000000069	1.019649826559087	1.9390691678328664	0.0	['HCO3E', 'MCITL2', 'PPGPPDP']	['PPCOACm']	['ADD_fru_c']
76	1.9390691678328664	0.5258450000000051	1.0196498265590836	1.9390691678328664	0.0	['HCO3E', 'MCITL2', 'PLIPA1E161pp']	['PPCOACm']	['ADD_fru_c']
77	1.9390691678328664	0.5258450000000059	1.019649826559085	1.9390691678328664	0.0	['HCO3E', 'MCITL2', 'NAMNPP']	['PPCOACm']	['ADD_fru_c']
78	1.9390691678328662	0.5258450000000052	1.0196498265590836	1.9390691678328662	0.0	['HCO3E', 'MCITL2', 'MLTG1']	['PPCOACm']	['ADD_fru_c']
79	1.9390691678328662	0.5258450000000052	1.0196498265590836	1.9390691678328662	0.0	['EAR160y', 'HCO3E', 'MCITL2']	['PPCOACm']	['ADD_fru_c']
80	1.9390691678328662	0.525845000000006	1.0196498265590852	1.9390691678328662	0.0	['3HAD160', 'HCO3E', 'MCITL2']	['PPCOACm']	['ADD_fru_c']
81	1.9390691678328662	0.5258450000000052	1.0196498265590836	1.9390691678328662	0.0	['3OAS120', 'HCO3E', 'MCITS']	['PPCOACm']	['ADD_fru_c']
82	1.9390691678328662	0.5258450000000058	1.0196498265590848	1.9390691678328662	0.0	['HCO3E', 'LADGMDH', 'MCITL2']	['PPCOACm']	['ADD_fru_c']
83	1.939069167832866	0.5258450000000024	1.019649826559078	1.939069167832866	0.0	['GPDDA2', 'HCO3E', 'MCITL2']	['PPCOACm']	['ADD_fru_c']
84	1.939069167832866	0.5258450000000051	1.0196498265590834	1.939069167832866	0.0	['HCO3E', 'MCITL2', 'NADH10']	['PPCOACm']	['ADD_fru_c']
85	1.939069167832866	0.5258450000000064	1.0196498265590859	1.939069167832866	0.0	['FBA3', 'HCO3E', 'MCITL2']	['PPCOACm']	['ADD_fru_c']
86	1.939069167832866	0.5258450000000062	1.0196498265590854	1.939069167832866	0.0	['FE3Ri', 'HCO3E', 'MCITL2']	['PPCOACm']	['ADD_fru_c']
87	1.939069167832866	0.5258450000000054	1.0196498265590839	1.939069167832866	0.0	['GALT1', 'HCO3E', 'MCITL2']	['PPCOACm']	['ADD_fru_c']
88	1.939069167832866	0.5258450000000058	1.0196498265590845	1.939069167832866	0.0	['CPGNtonex', 'HCO3E', 'MCITL2']	['PPCOACm']	['ADD_fru_c']
89	1.9390691678328658	0.525845000000006	1.019649826559085	1.9390691678328658	0.0	['CLPNS140pp', 'HCO3E', 'MCITL2']	['PPCOACm']	['ADD_fru_c']
90	1.9390691678328658	0.5258450000000051	1.0196498265590832	1.9390691678328658	0.0	['HCO3E', 'MCITL2', 'PG120abcpp']	['PPCOACm']	['ADD_fru_c']
91	1.9390691678328658	0.5258450000000062	1.0196498265590854	1.9390691678328658	0.0	['EAR160x', 'HCO3E', 'MCITL2']	['PPCOACm']	['ADD_fru_c']
92	1.9390691678328658	0.5258450000000051	1.0196498265590832	1.9390691678328658	0.0	['HCO3E', 'MCITL2', 'TRPS1']	['PPCOACm']	['ADD_fru_c']
93	1.9390691678328655	0.5258450000000068	1.0196498265590863	1.9390691678328655	0.0	['HCO3E', 'MCITL2', 'NTPP9']	['PPCOACm']	['ADD_fru_c']
94	1.9390691678328655	0.525845000000007	1.0196498265590868	1.9390691678328655	0.0	['HCO3E', 'MCITL2', 'PLIPA1G160pp']	['PPCOACm']	['ADD_fru_c']
95	1.939069167832865	0.5258450000000083	1.0196498265590892	1.939069167832865	0.0	['HCO3E', 'HISt2rpp', 'MCITL2']	['PPCOACm']	['ADD_fru_c']
96	1.9390691678328649	0.525845000000008	1.0196498265590883	1.9390691678328649	0.0	['DASYN120', 'HCO3E', 'MCITL2']	['PPCOACm']	['ADD_fru_c']
97	1.9390691678328649	0.5258450000000114	1.019649826559095	1.9390691678328649	0.0	['GLCTR1', 'HCO3E', 'MCITL2']	['PPCOACm']	['ADD_fru_c']
98	1.9390691678328649	0.5258450000000072	1.0196498265590868	1.9390691678328649	0.0	['HCO3E', 'MCITL2', 'PDE4']	['PPCOACm']	['ADD_fru_c']
99	1.9390691678328644	0.525845000000011	1.0196498265590939	1.9390691678328644	0.0	['FE3HOXabcpp', 'HCO3E', 'MCITL2']	['PPCOACm']	['ADD_fru_c']
100	1.9390691678328635	0.5258450000000122	1.0196498265590959	1.9390691678328635	0.0	['HCO3E', 'MCITL2', 'SERD_D']	['PPCOACm']	['ADD_fru_c']
101	1.9390691678328635	0.5258450000000104	1.0196498265590923	1.9390691678328635	0.0	['5DGLCNR', 'HCO3E', 'MCITL2']	['PPCOACm']	['ADD_fru_c']
102	1.939069167832863	0.5258449999999919	1.0196498265590561	1.939069167832863	0.0	['HCO3E', 'MCITL2', 'MNt2pp']	['PPCOACm']	['ADD_fru_c']
103	1.9390691678328627	0.5258450000000096	1.01964982655909	1.9390691678328627	0.0	['HCO3E', 'MCITL2', 'VALTA']	['PPCOACm']	['ADD_fru_c']
104	1.9390691678328627	0.5258450000000122	1.0196498265590954	1.9390691678328627	0.0	['EAR161x', 'HCO3E', 'MCITL2']	['PPCOACm']	['ADD_fru_c']
105	1.9390691678328627	0.5258450000000096	1.01964982655909	1.9390691678328627	0.0	['3OAS161', 'HCO3E', 'MCITL2']	['PPCOACm']	['ADD_fru_c']
106	1.9390691678328627	0.5258450000000122	1.0196498265590954	1.9390691678328627	0.0	['EAR161y', 'HCO3E', 'MCITL2']	['PPCOACm']	['ADD_fru_c']
107	1.9390691678328624	0.5258450000000177	1.0196498265591059	1.9390691678328624	0.0	['AGM4PApp', 'HCO3E', 'MCITL2']	['PPCOACm']	['ADD_fru_c']
108	1.9235213368500597	0.525844999999998	1.0114740773759159	1.9235213368500597	0.0	['HCO3E', 'MCITL2', 'PDH']	['PPCOACm']	['ADD_fru_c']
109	1.9205527125143844	0.52486	1.0080212966902997	1.9205527125143844	0.0	['ACCOAL', 'AKGDH', 'SUCOAS']	['ORNTACim']	['ADD_fru_c']
110	1.918234162766431	0.52486	1.006804382669589	1.918234162766431	0.0	['ACCOAL', 'AKGDH', 'SUCOAS']	['NMNS']	['ADD_fru_c']
111	1.8249360369910888	0.5258450000000278	0.9596334903716297	1.8249360369910888	0.0	['FACOAL140t2pp', 'HCO3E', 'MCITL2']	['PPCOACm']	['ADD_arg__L_c']
112	1.8249360369910221	0.5258449999999975	0.9596334903715394	1.8249360369910221	0.0	['G3PAT161', 'HCO3E', 'MCITL2']	['PPCOACm']	['ADD_arg__L_c']
113	1.8249360369908796	0.5258450000003239	0.9596334903720601	1.8249360369908796	0.0	['HCO3E', 'MCITL2']	['PPCOACm']	['ADD_arg__L_c']
114	1.8238028995338778	0.5258450000000013	0.9590376357053945	1.8238028995338778	0.0	['HCO3E', 'Kt2pp', 'MCITL2']	['PPCOACm']	['ADD_arg__L_c']
115	1.7466109101978629	0.5258449999968733	0.918446614067534	1.7466109101978629	0.0	['HCO3E', 'MCITL2', 'PUNP6']	['PPCOACm']	['ADD_pro__L_c']
116	1.7466109101959064	0.5258449999997922	0.9184466140716034	1.7466109101959064	0.0	['HCO3E', 'MCITL2', 'NNAM']	['PPCOACm']	['ADD_pro__L_c']
117	1.7466109101958378	0.5258449999999861	0.9184466140719062	1.7466109101958378	0.0	['HCO3E', 'MCITL2', 'METSOXR2']	['PPCOACm']	['ADD_pro__L_c']
118	1.746610910195837	0.5258450000000194	0.9184466140719638	1.746610910195837	0.0	['HCO3E', 'MCITL2', 'NADDP']	['PPCOACm']	['ADD_pro__L_c']
119	1.7069974910617767	0.5258449999999909	0.8976160956873644	1.7069974910617767	0.0	['EAR120x', 'HCO3E', 'MCITL2']	['PPCOACm']	['ADD_gln__L_c']
120	1.706997491061776	0.5258449999999893	0.8976160956873613	1.706997491061776	0.0	['HCO3E', 'HEX7', 'MCITL2']	['PPCOACm']	['ADD_gln__L_c']
121	1.7069974910617733	0.5258449999999963	0.897616095687372	1.7069974910617733	0.0	['FDH4pp', 'HCO3E', 'MCITL2']	['PPCOACm']	['ADD_gln__L_c']
122	1.7069974910617725	0.5258449999999981	0.8976160956873744	1.7069974910617725	0.0	['AMMQLT8', 'HCO3E', 'MCITL2']	['PPCOACm']	['ADD_gln__L_c']
123	1.4351793264827322	0.52486	0.7532682212977267	1.4351793264827322	0.0	['ACCOAL', 'AKGDH', 'SUCOAS']	['NADS2']	['ADD_mal__L_c']
124	0.9897189460060456	0.5258450000000829	0.5204387591626312	0.9897189460060456	0.0	['HCO3E', 'HISTD', 'MCITL2']	['PPCOACm']	['ADD_his__L_c']
125	0.03848145511758094	40.848417034120246	1.571906526722727	1.5073266248093846	1.4688451696918037	['ACLS', 'FUM']	['PYDXO']	['ADD_val__L_c']
126	0.03836950800940109	40.96759662312559	1.57190652675693	1.5073266248422095	1.4689571168328084	['ACLS', 'ASNS1', 'FUM']	['NTRIR2y']	['ADD_val__L_c']
127	0.03733427688731328	42.10357499360305	1.5719065267569354	1.507326624842207	1.4699923479548938	['ACLS', 'FRD2', 'FUM']	['NADHPO']	['ADD_val__L_c']
128	0.035484541506334066	42.516575998727724	1.5086812057340606	1.4466988406070544	1.4112142991007204	['ARGt3pp', 'FUM', 'MCITD']	['NTRIR2y']	['ADD_leu__L_c']
129	0.035484541506303424	42.516575998755584	1.5086812057337464	1.4466988406069603	1.4112142991006569	['AGMH', 'FUM', 'NAMNPP']	['NTRIR2y']	['ADD_leu__L_c']
130	0.03548454150605629	42.51657599902367	1.508681205732752	1.4466988406067176	1.4112142991006613	['FACOAL140t2pp', 'FUM', 'PSERT']	['NTRIR2y']	['ADD_leu__L_c']
131	0.035484541505573564	42.51657599960381	1.5086812057328143	1.4466988406059065	1.411214299100333	['FUM', 'NADDP', 'THMDt2pp_copy2']	['NTRIR2y']	['ADD_leu__L_c']
132	0.03444110724143368	43.80466618442076	1.5086812057328387	1.4466988406059007	1.412257733364467	['FUM', 'NTD5', 'PPM2']	['NADHPO']	['ADD_leu__L_c']
133	0.034085203784766094	44.26205620654426	1.5086812057328318	1.4466988406059027	1.4126136368211366	['3HAD60', 'FUM', 'NADDP']	['NTRIR2y']	['ADD_leu__L_c']
134	0.03346826631508093	46.96707358423067	1.5719065267570347	1.5073266248421822	1.4738583585271012	['ACLS', 'CAT', 'FUM']	['PYDXO']	['ADD_val__L_c']
135	0.03346826631508093	46.96707358423067	1.5719065267570347	1.5073266248421822	1.4738583585271012	['ACLS', 'DHPTDNR', 'FUM']	['PYDXO']	['ADD_val__L_c']
136	0.03346826631508093	46.96707358423067	1.5719065267570347	1.5073266248421822	1.4738583585271012	['ACLS', 'DHPTDNRN', 'FUM']	['PYDXO']	['ADD_val__L_c']
137	0.03346826631508093	46.96707358423067	1.5719065267570347	1.5073266248421822	1.4738583585271012	['ACLS', 'FUM', 'SPODM']	['PYDXO']	['ADD_val__L_c']
138	0.03346826631508093	46.96707358423067	1.5719065267570347	1.5073266248421822	1.4738583585271012	['ACLS', 'FUM', 'SPODMpp']	['PYDXO']	['ADD_val__L_c']
139	0.03346826631508093	46.96707358423067	1.5719065267570347	1.5073266248421822	1.4738583585271012	['ACLS', 'FUM', 'SUCASPtpp']	['PYDXO']	['ADD_val__L_c']
140	0.03346826631508093	46.96707358423067	1.5719065267570347	1.5073266248421822	1.4738583585271012	['ACLS', 'FUM', 'SUCFUMtpp']	['PYDXO']	['ADD_val__L_c']
141	0.03346826631508093	46.96707358423067	1.5719065267570347	1.5073266248421822	1.4738583585271012	['ACLS', 'FUM', 'SUCMALtpp']	['PYDXO']	['ADD_val__L_c']
142	0.032349786649128465	44.559034614779144	1.4414752630792353	1.382253973824667	1.3499041871755386	['CYSTL', 'ENO', 'FUM']	['PYDXO']	['ADD_met__L_c']
143	0.03234978664911581	44.55903461479583	1.4414752630792111	1.3822539738246717	1.349904187175556	['CYSTL', 'DAAD', 'FUM']	['LO']	['ADD_met__L_c']
144	0.03233642341385634	44.577448922861684	1.4414752630792098	1.3822539738246724	1.349917550410816	['CYSTL', 'FUM', 'PGM']	['PYDXO']	['ADD_met__L_c']
145	0.032334752990847315	44.579751807203856	1.4414752630792158	1.3822539738246717	1.3499192208338244	['CYSTL', 'FUM', 'GLYCTO2']	['PYDXO']	['ADD_met__L_c']
146	0.03233475299084687	44.57975180720429	1.44147526307921	1.382253973824673	1.3499192208338262	['ALATA_L', 'CYSTL', 'FUM']	['PYDXO']	['ADD_met__L_c']
147	0.03233475299084576	44.57975180720581	1.4414752630792098	1.3822539738246724	1.3499192208338266	['CYSTL', 'FUM', 'GAPD']	['PYDXO']	['ADD_met__L_c']
148	0.0321366418779383	44.85457032362731	1.4414752630792098	1.3822539738246724	1.3501173319467341	['ENO', 'FUM', 'SHSL1']	['PYDXO']	['ADD_met__L_c']
149	0.02940411042376212	44.65486558759296	1.3130365986958386	1.3849048510354809	1.3555007406117188	['FUM', 'NDPK1', 'TRPAS2']	['CATp']	['ADD_his__L_c']
