# Supplementary material for: OptCouple: Joint simulation of gene knockouts, insertions and medium modifications for prediction of growth-coupled strain designs
Source: Metab Eng Commun. 2019 Mar 16;8:e00087. doi: 10.1016/j.mec.2019.e00087 (PMC6431744; doi:10.1016/j.mec.2019.e00087)
Supplement: Multimedia component 1 [file mmc1.zip › Revised Supplementary/20180518_1539__ECC2__ITA_ADDED__details.txt]

Run details for 20180518_1539__ECC2__ITA_ADDED:
Date: 2018-05-18 15:39
Model: ECC2
Target: ITA_ADDED
Knockouts allowed: 6
Knockins allowed: 0
Medium additions allowed: 1
Number of solutions found: 26

Solver settings: 
	gurobi.Model MIP instance
	2982 constrs, 3501 vars
Optimization time: 201 s, 3.4 m, 0.06 h
Solver status: time_limit
Parameter changes:
	TimeLimit=200.0
	FeasibilityTol=1e-09
	IntFeasTol=1e-09
	MIPGap=1e-09
	MIPGapAbs=1e-09
	OptimalityTol=0.001
	Method=0
	NodeMethod=1
	LogFile=gurobi.log
	PoolSolutions=100
	PoolSearchMode=2
	PoolGap=0.99
	OutputFlag=0

Reactions excluded from modification:
GLYOX3, FE3tex, NI2tex, DM_mththf_c, CA2tex, MOBDtex, EX_nh4_e, MTHTHFSs, EX_mobd_e, FORtex, MEOHtrpp, EX_ac_e, G5SADs, SUCCtex, CLtex, EX_mn2_e, EX_zn2_e, H2tex, CO2tpp, PMDPHT, ETOHtex, SUCCt3pp, EX_h2_e, NH4tex, DM_5drib_c, ACtex, EX_glyc_e, GLYCtex, NH4tpp, EX_mg2_e, D_LACtex, EX_co2_e, DM_4crsol_c, Zn2tex, EX_so4_e, OPHHX3, BIOMASS_Ec_iJO1366_core_53p95M, SO4tex, CO2tex, MG2tex, EX_k_e, EX_h_e, H2tpp, COBALT2tex, EX_ni2_e, EX_o2_e, MNtex, DHORDfum, GLYCtpp, EX_lac__D_e, EX_pi_e, EX_succ_e, DNMPPA, EX_for_e, Ktex, EX_fe2_e, CU2tex, H2Otpp, H2Otex, EX_glc__D_e, EX_ca2_e, O2tpp, GLCtex_copy1, FE2tex, FE3abcpp, EX_fe3_e, O2tex, OMCDC, MG2t3_2pp, DHPTDCs2, EX_ITA, EX_cu2_e, FORtppi, ETOHtrpp, PDX5PO2, MEOHtex, EX_cl_e, EX_h2o_e, DM_amob_c, Htex, PItex, EX_cobalt2_e, FTHFLi, EX_meoh_e, EX_etoh_e, ACt2rpp
