# Supplementary material for: OptCouple: Joint simulation of gene knockouts, insertions and medium modifications for prediction of growth-coupled strain designs
Source: Metab Eng Commun. 2019 Mar 16;8:e00087. doi: 10.1016/j.mec.2019.e00087 (PMC6431744; doi:10.1016/j.mec.2019.e00087)
Supplement: Multimedia component 1 [file mmc1.zip › Revised Supplementary/20180518_1548__ECC2__ITA_ADDED__solution_pool_all.csv]

number	objective	growth_coupling_slope	target_flux_(ITA_ADDED)	growth_rate	growth_without_target	knockout	knockin	medium_addition
0	1.1768827829462978	3.5705439732262754	4.20211172784267	1.1768827741214136	-8.824884156766188e-09	['ACALD', 'GAPD', 'GLUDy', 'MALS', 'PGM', 'SUCOAS']	[]	['ADD_glu__L_c']
1	1.1768827741198447	4.095406999999959	4.819813951309782	1.1768827741198447	0.0	['AKGDH', 'GAPD', 'GLUDy', 'MALS', 'PGM', 'SUCCt2_2pp']	[]	['ADD_glu__L_c']
2	1.1768827741198393	4.095406999999977	4.819813951309781	1.1768827741198393	0.0	['AKGDH', 'GAPD', 'GLUDy', 'MALS', 'PGM', 'THD2pp']	[]	['ADD_glu__L_c']
3	1.1768827741198393	4.095406999999977	4.819813951309781	1.1768827741198393	0.0	['AKGDH', 'GAPD', 'GLUDy', 'MALS', 'PGM']	[]	['ADD_glu__L_c']
4	1.176882774119837	4.095406999999984	4.819813951309781	1.176882774119837	0.0	['AKGDH', 'EDA', 'GAPD', 'GLUDy', 'MALS', 'PGM']	[]	['ADD_glu__L_c']
5	1.176882774119835	3.570544000000111	4.202111727837063	1.1768827741198378	2.6645352591003757e-15	['GAPD', 'GLUDy', 'MALS', 'NADH16pp', 'PGM', 'SUCOAS']	[]	['ADD_glu__L_c']
6	1.1768827741198342	3.5705439999999853	4.202111727836912	1.1768827741198342	0.0	['GAPD', 'GLUDy', 'MALS', 'MDH', 'PGM', 'SUCOAS']	[]	['ADD_glu__L_c']
7	1.176882774119834	3.570543999999991	4.202111727836918	1.176882774119834	0.0	['GAPD', 'GLUDy', 'HEX1', 'MALS', 'PGM', 'SUCOAS']	[]	['ADD_glu__L_c']
8	1.1768827741198338	3.57054399999999	4.202111727836916	1.1768827741198338	0.0	['GAPD', 'GLCt2pp', 'GLUDy', 'MALS', 'PGM', 'SUCOAS']	[]	['ADD_glu__L_c']
9	1.1768827741198338	3.570543999999992	4.202111727836918	1.1768827741198338	0.0	['ACKr', 'GAPD', 'GLUDy', 'MALS', 'PGM', 'SUCOAS']	[]	['ADD_glu__L_c']
10	1.1768827741198327	3.5705439999999893	4.202111727836911	1.1768827741198367	3.9968028886505635e-15	['GAPD', 'GLUDy', 'MALS', 'MGSA', 'PGM', 'SUCOAS']	[]	['ADD_glu__L_c']
11	1.1768827741198313	3.5705439999999955	4.202111727836914	1.1768827741198313	0.0	['FBA', 'GAPD', 'GLUDy', 'MALS', 'PGM', 'SUCOAS']	[]	['ADD_glu__L_c']
12	1.1768827741198313	4.095407000000002	4.8198139513097775	1.1768827741198313	0.0	['AKGDH', 'GAPD', 'GLUDy', 'MALS', 'ME2', 'PGM']	[]	['ADD_glu__L_c']
13	1.1768827741198309	3.5705440000000044	4.202111727836923	1.1768827741198309	0.0	['F6PA', 'GAPD', 'GLUDy', 'MALS', 'PGM', 'SUCOAS']	[]	['ADD_glu__L_c']
14	1.1768827741198309	3.5705440000000044	4.202111727836923	1.1768827741198309	0.0	['GAPD', 'GLUDy', 'MALS', 'PGM', 'POX', 'SUCOAS']	[]	['ADD_glu__L_c']
15	1.1768827741198309	3.5705440000000044	4.202111727836923	1.1768827741198309	0.0	['ALCD2x', 'GAPD', 'GLUDy', 'MALS', 'PGM', 'SUCOAS']	[]	['ADD_glu__L_c']
16	1.1768827741198307	4.095406999999994	4.819813951309766	1.1768827741198347	3.9968028886505635e-15	['ACALD', 'AKGDH', 'GAPD', 'GLUDy', 'MALS', 'PGM']	[]	['ADD_glu__L_c']
17	1.1768827741198304	3.570544000000005	4.202111727836922	1.1768827741198304	0.0	['GAPD', 'GLUDy', 'GLYCL', 'MALS', 'PGM', 'SUCOAS']	[]	['ADD_glu__L_c']
18	1.1768827741198304	3.570544000000005	4.202111727836922	1.1768827741198304	0.0	['FHL', 'GAPD', 'GLUDy', 'MALS', 'PGM', 'SUCOAS']	[]	['ADD_glu__L_c']
19	1.1768827741198304	3.570544000000005	4.202111727836922	1.1768827741198304	0.0	['GAPD', 'GLUDy', 'LDH_D', 'MALS', 'PGM', 'SUCOAS']	[]	['ADD_glu__L_c']
20	1.1768827741198302	3.5705440000000057	4.202111727836922	1.1768827741198302	0.0	['ACALD', 'ENO', 'GAPD', 'GLUDy', 'MALS', 'SUCOAS']	[]	['ADD_glu__L_c']
21	1.1768827741198302	3.5705440000000057	4.202111727836922	1.1768827741198302	0.0	['G3PD5', 'GAPD', 'GLUDy', 'MALS', 'PGM', 'SUCOAS']	[]	['ADD_glu__L_c']
22	1.17688277411983	4.095407000000004	4.819813951309776	1.17688277411983	0.0	['AKGDH', 'GAPD', 'GLUDy', 'MALS', 'MDH', 'PGM']	[]	['ADD_glu__L_c']
23	1.1768827741198287	4.095407	4.819813951309765	1.1768827741198287	0.0	['AKGDH', 'FBP', 'GAPD', 'GLUDy', 'MALS', 'PGM']	[]	['ADD_glu__L_c']
24	1.1768827741198284	3.5705440000000044	4.202111727836914	1.1768827741198284	0.0	['GAPD', 'GLUDy', 'MALS', 'PGM', 'SUCOAS', 'THD2pp']	[]	['ADD_glu__L_c']
25	1.1768827741198284	3.570544000000015	4.202111727836926	1.1768827741198284	0.0	['EDD', 'GAPD', 'GLUDy', 'MALS', 'PGM', 'SUCOAS']	[]	['ADD_glu__L_c']
26	1.1768827741198276	3.570544000000008	4.202111727836915	1.1768827741198327	5.10702591327572e-15	['GAPD', 'GLUDy', 'MALS', 'PFK', 'PGM', 'SUCOAS']	[]	['ADD_glu__L_c']
27	1.1768827741198276	4.095407000000006	4.819813951309768	1.1768827741198276	0.0	['AKGDH', 'CS', 'GAPD', 'GLUDy', 'MALS', 'PGM']	[]	['ADD_glu__L_c']
28	1.1768827741198276	4.09540700000001	4.819813951309772	1.1768827741198316	3.9968028886505635e-15	['AKGDH', 'F6PA', 'GAPD', 'GLUDy', 'MALS', 'PGM']	[]	['ADD_glu__L_c']
29	1.1768827741198267	3.570544000000234	4.202111727837178	1.1768827741198293	2.6645352591003757e-15	['FRD2', 'GAPD', 'GLUDy', 'MALS', 'PGM', 'SUCOAS']	[]	['ADD_glu__L_c']
30	1.1768827741198264	4.312419277173942	5.075211962088286	1.1768827741198264	0.0	['EDA', 'GAPD', 'GLUDy', 'MALS', 'PGM', 'SUCOAS']	[]	['ADD_glu__L_c']
31	1.1768827741198244	3.570544000000033	4.202111727836933	1.1768827741198244	0.0	['GAPD', 'GLUDy', 'MALS', 'PDH', 'PGM', 'SUCOAS']	[]	['ADD_glu__L_c']
32	1.176882774119823	3.570544000000019	4.202111727836911	1.176882774119823	0.0	['CS', 'GAPD', 'GLUDy', 'MALS', 'PGM', 'SUCOAS']	[]	['ADD_glu__L_c']
33	1.176882774119823	3.5705440000000497	4.2021117278369475	1.176882774119827	3.9968028886505635e-15	['D_LACt2pp', 'GAPD', 'GLUDy', 'MALS', 'PGM', 'SUCOAS']	[]	['ADD_glu__L_c']
34	1.176882774119823	3.570544000000019	4.202111727836911	1.176882774119823	0.0	['GAPD', 'GLUDy', 'MALS', 'PGM', 'PPS', 'SUCOAS']	[]	['ADD_glu__L_c']
35	1.176882774119823	3.570544000000019	4.202111727836911	1.176882774119823	0.0	['GAPD', 'GLUDy', 'GLYCDx', 'MALS', 'PGM', 'SUCOAS']	[]	['ADD_glu__L_c']
36	1.176882774119823	3.570544000000019	4.202111727836911	1.176882774119823	0.0	['GAPD', 'GLUDy', 'MALS', 'PGM', 'PYK', 'SUCOAS']	[]	['ADD_glu__L_c']
37	1.1768827741198225	3.5705440000000186	4.202111727836909	1.1768827741198225	0.0	['ACONTa', 'GAPD', 'GLUDy', 'MALS', 'PGM', 'SUCOAS']	[]	['ADD_glu__L_c']
38	1.1768827741198225	4.095407000000031	4.819813951309776	1.1768827741198225	0.0	['AKGDH', 'GAPD', 'GLCptspp', 'GLUDy', 'MALS', 'PGM']	[]	['ADD_glu__L_c']
39	1.1768827741198216	4.7080420000000505	5.540813529632692	1.1768827741198256	3.9968028886505635e-15	['AKGDH', 'GAPD', 'GLUDy', 'MALS', 'PGM', 'PPS']	[]	['ADD_glu__L_c']
40	1.1768827741198207	4.893474876811721	5.759046288107826	1.1768827741198247	3.9968028886505635e-15	['AKGDH', 'FHL', 'GAPD', 'GLUDy', 'MALS', 'PGM']	[]	['ADD_glu__L_c']
41	1.176882774119819	3.5705440000000346	4.2021117278369156	1.1768827741198216	2.6645352591003757e-15	['GAPD', 'GLUDy', 'MALS', 'PGM', 'PTAr', 'SUCOAS']	[]	['ADD_glu__L_c']
42	1.1768827741198176	4.865850409090974	5.726535527903035	1.176882774119823	5.329070518200751e-15	['ENO', 'GAPD', 'GLUDy', 'MALS', 'PGM', 'SUCOAS']	[]	['ADD_glu__L_c']
43	1.1768827741198171	3.570544000000166	4.202111727837064	1.1768827741198225	5.329070518200751e-15	['GAPD', 'GLUDy', 'MALS', 'PGM', 'SUCCt2_2pp', 'SUCOAS']	[]	['ADD_glu__L_c']
44	1.176882774119817	3.570544000000022	4.202111727836893	1.176882774119822	5.10702591327572e-15	['GAPD', 'GLUDy', 'MALS', 'ME2', 'PGM', 'SUCOAS']	[]	['ADD_glu__L_c']
45	1.1768827741198147	3.5705440000000395	4.202111727836906	1.1768827741198211	6.439293542825908e-15	['GAPD', 'GLCptspp', 'GLUDy', 'MALS', 'PGM', 'SUCOAS']	[]	['ADD_glu__L_c']
46	1.176882774119803	4.474628631944636	5.266113357518902	1.1768827741198056	2.6645352591003757e-15	['GAPD', 'GLUDy', 'MALS', 'PGM', 'SUCOAS']	[]	['ADD_glu__L_c']
47	1.176882774119803	3.570544000000105	4.202111727836941	1.176882774119812	9.103828801926284e-15	['FBP', 'GAPD', 'GLUDy', 'MALS', 'PGM', 'SUCOAS']	[]	['ADD_glu__L_c']
48	1.1093771835329083	0.21050899999987832	0.233533881528194	1.1093771835329083	0.0	['G3PD5', 'GLNS', 'ICL', 'ME1', 'POX', 'SUCOAS']	[]	['ADD_gln__L_c']
49	1.1093771835328938	0.21050900000000564	0.2335338815283322	1.1093771835328938	0.0	['GLNS', 'ICL', 'SUCOAS']	[]	['ADD_gln__L_c']
50	1.109377183532893	0.21050900000001482	0.2335338815283422	1.109377183532893	0.0	['FRD2', 'G3PD5', 'GLNS', 'ICL', 'POX', 'SUCOAS']	[]	['ADD_gln__L_c']
51	1.1093771835328898	0.21050900000003903	0.2335338815283684	1.1093771835328898	0.0	['GLNS', 'GLXCL', 'ICL', 'ME1', 'ME2', 'SUCOAS']	[]	['ADD_gln__L_c']
52	1.1093771835328898	0.21050900000003903	0.2335338815283684	1.1093771835328898	0.0	['GLNS', 'ICL', 'ME1', 'POX', 'SUCOAS', 'TRSARr']	[]	['ADD_gln__L_c']
53	1.1093771835328887	0.2105089999999968	0.23353388152832133	1.1093771835328967	7.993605777301127e-15	['GLNS', 'ICL', 'POX', 'SUCOAS', 'TRSARr']	[]	['ADD_gln__L_c']
54	1.1093771835328778	0.21050900000012265	0.23353388152845866	1.1093771835328818	3.9968028886505635e-15	['FHL', 'G3PD5', 'GLNS', 'GLYCK', 'ICL', 'SUCOAS']	[]	['ADD_gln__L_c']
55	0.863171656655543	3.2780845875935407	2.8295497041301187	0.8631716566555455	2.55351295663786e-15	['G3PD5', 'GLXCL', 'ME1', 'NADTRHD', 'PGI', 'PPCK']	[]	['ADD_gln__L_c']
56	0.8631716566473315	3.27808458771933	2.8295497042117788	0.8631716566473315	0.0	['G3PD5', 'ME1', 'NADTRHD', 'PGI', 'PPCK', 'TRSARr']	[]	['ADD_gln__L_c']
57	0.8631716566473259	3.278084587719352	2.829549704211779	0.8631716566473311	5.218048215738236e-15	['G3PD5', 'GLYCK', 'ME1', 'NADTRHD', 'PGI', 'PPCK']	[]	['ADD_gln__L_c']
58	0.8356765397612947	1.8486894789638382	1.5449064268736112	0.8356764905966239	-4.916467089000065e-08	['G3PD5', 'GLXCL', 'ME1', 'NADTRHD', 'PGI', 'PPCK']	[]	['ADD_ala__L_c']
59	0.8356764905956431	1.848689587719259	1.5449064268659367	0.8356764905956457	2.6645352591003757e-15	['G3PD5', 'GLYCK', 'ME1', 'NADTRHD', 'PGI', 'PPCK']	[]	['ADD_ala__L_c']
60	0.30387017721458703	15.779196206726649	4.794827147641766	0.6421702997411826	0.3383001225265955	['ACKr', 'ICL', 'ILETA', 'POX', 'SUCOAS', 'TKT2']	[]	['ADD_ile__L_c']
61	0.30387017721458615	15.779196206726695	4.794827147641766	0.6421702997411826	0.3383001225265964	['ICL', 'ILETA', 'POX', 'PTAr', 'SUCOAS', 'TKT2']	[]	['ADD_ile__L_c']
62	0.3029356928723511	16.401342450744846	4.968552039353095	0.6281255810545684	0.3251898881822173	['ACKr', 'ICL', 'ILETA', 'POX', 'RPE', 'SUCOAS']	[]	['ADD_ile__L_c']
63	0.3028320051779805	16.406958162935837	4.968552039353095	0.6281255810545684	0.3252935758765879	['ICL', 'ILETA', 'POX', 'PTAr', 'RPE', 'SUCOAS']	[]	['ADD_ile__L_c']
64	0.30146433114750804	17.036987432877932	5.136044021221045	0.6145300047437693	0.31306567359626125	['ACKr', 'ICL', 'ILETA', 'POX', 'SUCOAS', 'TALA']	[]	['ADD_ile__L_c']
65	0.30145195198038455	17.037687059180985	5.136044021221045	0.6145300047437693	0.31307805276338474	['ICL', 'ILETA', 'POX', 'PTAr', 'SUCOAS', 'TKT1']	[]	['ADD_ile__L_c']
66	0.30144975391428214	17.03781129203207	5.136044021221045	0.6145300047437693	0.31308025082948715	['ACKr', 'ICL', 'ILETA', 'POX', 'SUCOAS', 'TKT1']	[]	['ADD_ile__L_c']
67	0.30141799245758244	17.03960662515468	5.1360440212210445	0.6145300047437696	0.3131120122861872	['ICL', 'ILETA', 'POX', 'PTAr', 'SUCOAS', 'TALA']	[]	['ADD_ile__L_c']
68	0.29968958275341456	18.386833629881966	5.510342498695778	0.5903985135161863	0.29070893076277177	['ICL', 'PGL', 'POX', 'PTAr', 'SUCOAS', 'VALTA']	[]	['ADD_ala__L_c']
69	0.29964212406829543	17.69467872986795	5.30207111932372	0.6010516939908044	0.30140956992250895	['ACKr', 'GND', 'ICL', 'ILETA', 'POX', 'SUCOAS']	[]	['ADD_ile__L_c']
70	0.29964153809930527	17.694713332991043	5.30207111932372	0.6010516939908044	0.3014101558914991	['GND', 'ICL', 'ILETA', 'POX', 'PTAr', 'SUCOAS']	[]	['ADD_ile__L_c']
71	0.2992255364202601	18.415348384425783	5.510342498695776	0.5903985135161868	0.29117297709592666	['ACKr', 'ICL', 'PGL', 'POX', 'SUCOAS', 'VALTA']	[]	['ADD_ala__L_c']
72	0.29476784168781117	19.278464647386844	5.6826714151649895	0.5715477508495792	0.27677990916176803	['ACKr', 'AKGDH', 'ICL', 'ILETA', 'PGL', 'POX']	[]	['ADD_ile__L_c']
73	0.29476609631129597	19.278578799522617	5.682671415164992	0.5715477508495778	0.2767816545382818	['AKGDH', 'G6PDH2r', 'ICL', 'ILETA', 'POX', 'PTAr']	[]	['ADD_ile__L_c']
74	0.2947461298466933	19.27988475411272	5.68267141516499	0.5715477508495783	0.276801621002885	['ACKr', 'AKGDH', 'G6PDH2r', 'ICL', 'ILETA', 'POX']	[]	['ADD_ile__L_c']
75	0.2939117530937666	19.993752572982086	5.876398869648171	0.5616438693853197	0.26773211629155313	['ACKr', 'AKGDH', 'GND', 'ICL', 'POX', 'VALTA']	[]	['ADD_ala__L_c']
76	0.2938952431637746	19.994875746844006	5.876398869648178	0.5616438693853177	0.26774862622154316	['ACKr', 'AKGDH', 'ICL', 'PGL', 'POX', 'VALTA']	[]	['ADD_ala__L_c']
77	0.29387424460934963	19.996304465060334	5.876398869648171	0.5616438693853197	0.2677696247759701	['AKGDH', 'ICL', 'PGL', 'POX', 'PTAr', 'VALTA']	[]	['ADD_ala__L_c']
78	0.29386262950914244	19.997094831227418	5.8763988696481695	0.5616438693853204	0.26778123987617797	['AKGDH', 'GND', 'ICL', 'POX', 'PTAr', 'VALTA']	[]	['ADD_ala__L_c']
79	0.10469582146649559	19.788944900283276	2.071819842290376	0.8528324040442911	0.7481365825777955	['AKGDH', 'ICL', 'PGI', 'POX', 'PTAr', 'VALTA']	[]	['ADD_ala__L_c']
80	0.09277214945231216	19.255261751406348	1.7863520209448596	0.8667194007640755	0.7739472513117633	['AKGDH', 'ICL', 'ILETA', 'PGI', 'POX', 'PTAr']	[]	['ADD_ile__L_c']
81	0.0667484026344678	18.05513349823034	1.205151320358946	0.9119775932743026	0.8452291906398348	['ICL', 'ILETA', 'PGI', 'POX', 'PTAr', 'SUCOAS']	[]	['ADD_ile__L_c']
82	0.06658302529806037	18.099978409873305	1.2051513203589408	0.9119775932743035	0.8453945679762431	['ACKr', 'ICL', 'ILETA', 'PGI', 'POX', 'SUCOAS']	[]	['ADD_ile__L_c']
