# Supplementary material for: OptCouple: Joint simulation of gene knockouts, insertions and medium modifications for prediction of growth-coupled strain designs
Source: Metab Eng Commun. 2019 Mar 16;8:e00087. doi: 10.1016/j.mec.2019.e00087 (PMC6431744; doi:10.1016/j.mec.2019.e00087)
Supplement: Multimedia component 1 [file mmc1.zip › Revised Supplementary/20180512_0914__iJO1366__MT_ADDED__details.txt]

Run details for 20180512_0914__iJO1366__MT_ADDED:
Date: 2018-05-12 09:14
Model: iJO1366
Target: MT_ADDED
Knockouts allowed: 1
Knockins allowed: 2
Medium additions allowed: 1
Number of solutions found: 5
Note: with all medium additions allowed

Solver settings: 
	gurobi.Model MIP instance
	17969 constrs, 20101 vars
Optimization time: 86402 s, 1440.0 m, 24.00 h
Solver status: time_limit
Parameter changes:
	TimeLimit=86400.0
	FeasibilityTol=1e-09
	IntFeasTol=1e-09
	MIPGap=1e-09
	MIPGapAbs=1e-09
	OptimalityTol=0.001
	Method=0
	NodeMethod=1
	LogFile=gurobi.log
	PoolSolutions=20000000
	PoolSearchMode=2
	PoolGap=0.99
	OutputFlag=0

Reactions excluded from modification:
EX_12ppd__S_e, TUNGStex, FEENTERR2, EX_tungs_e, EX_colipa_e, EX_fe3dcit_e, PYDAMtex, LEUtex, EX_gly_e, PROGLYtex, ORNtex, 12DGR140tipp, EX_pacald_e, EX_inost_e, OPHHX3, MALDtex, MINOHPtexi, 4PCPpp, GALTtex, ETHAt2pp, OMMBLHX3, Zn2tex, 2AGPA140tipp, AGMtex, LYXtex, 2AGPG160tipp, EX_metsox_R__L_e, EX_but_e, ETOHtex, GLYt2pp_copy2, DGSNtex, PPTtex, SELGTHR2, ACNAMtex, EX_cbl1_e, PItex, METSOX2abcpp, EX_akg_e, 23DAPPAt2pp, SPMDtex, EX_gdp_e, EX_udpgal_e, 2AGPA120tipp, SBTtex, TRPtex, EX_colipap_e, EX_mmet_e, H2O2tex, EX_thymd_e, G6Ptex, EX_h_e, 12DGR141tipp, EX_xyl__D_e, EX_3cmp_e, NADN, EX_gmp_e, EX_tmao_e, EX_ethso3_e, EX_hxan_e, BUTtex, EX_nmn_e, THYMtex, EX_fe3dhbzs_e, EX_etha_e, EX_din_e, MANGLYCtex, XYLtex, EX_galur_e, TMAtex, EX_malt_e, DAPabcpp, FE3HOXR3, ARGtex, EX_tartr__L_e, EX_ser__L_e, DM_5drib_c, NMNt7pp, PACALDt2rpp, GALCTtex, PSCLYStex, EX_his__L_e, 2AGPG180tipp, CHTBStex, EX_cytd_e, NO3tex, EX_ala_B_e, CDGS, MALTTRtexi, EX_slnt_e, NOtpp, EX_glu__L_e, MINCYCtex, EX_cd2_e, H2tex, TYRtex, DUMPtex, URItex, EX_met__L_e, EX_all__D_e, CPGNUtpp, EX_dha_e, EX_dcmp_e, CPGNR2, EX_met__D_e, HYXNtex, EX_tyrp_e, EX_gthrd_e, EX_12ppd__R_e, FEENTERR1, ACACtex, CYTDtex, EX_peamn_e, EX_r5p_e, COBALT2tex, GLYBtex, BTNtex, ALLtex, 2AGPG161tipp, EX_lac__D_e, EX_nac_e, EX_cu2_e, EX_23camp_e, EX_tsul_e, EX_fe3hox_e, UREAtex, EX_novbcn_e, DOPAtex, TMAOtex, EX_phe__L_e, FECRMUtpp, GALBDtex, EX_so2_e, NACtex, EX_5dglcn_e, EX_ac_e, EX_thr__L_e, EX_cobalt2_e, EX_feoxam_e, SERtex, EX_orn_e, EX_LalaDglu_e, EX_h2_e, FRULYStex, 2AGPA161tipp, EX_lipoate_e, EX_chol_e, DTMPtex, NH4tex, 2AGPA180tipp, MLDCP1Bpp, EX_sel_e, EX_hxa_e, CLPNH141pp, EX_csn_e, EX_lipa_cold_e, OMPHHX3, ALAt2pp_copy2, HG2tex, 12PPDStex, TAURtex, 2AGPA141tipp, MEOHtex, EX_sbt__D_e, EX_glcn_e, CYStex, MELIBtex, 23CCMPtex, XMPtex, MG2tex, EX_h2o2_e, 12DGR160tipp, FE3HOXR1, GLCtex_copy1, TCYNTtex, CYSDabcpp, FEOXAMUtex, EX_hom__L_e, 2AGPE160tipp, ALAtex, R5Ptex, DMStex, IMPtex, EX_fruur_e, EX_btn_e, EX_g3pg_e, RIBtex, EX_for_e, FUCtex, EX_fum_e, NACtpp, CU2tex, SELGTHR, XTSNtex, EX_etoh_e, CD2tex, ASNtex, EX_lipa_e, EX_cyan_e, EX_14glucan_e, EX_cys__D_e, EX_frulys_e, EX_spmd_e, EX_udpg_e, CLtex, GLCNtex, EX_cys__L_e, EX_glyc_e, EX_fecrm_e, EX_cgly_e, EX_ttdcea_e, FE3abcpp, MALtex, N2Otex, G1Ptex, EX_hdcea_e, NOtex, TTDCEAtexi, EX_dmso_e, DMSOtpp, EX_g3pc_e, OCDCEAtexi, MALt3pp, EX_nh4_e, LIPOtex, QUIN2tpp, EX_adocbl_e, FRUtex, GAMtex, HDCAtexi, ACGAL1Ptex, EX_glyc__R_e, EX_ca2_e, GALURtex, DHBSH, DAPtex, EX_h2o_e, SO2tex, EX_zn2_e, MOBDtex, EX_man_e, FE3HOXUtpp, METSOX2tex, SUCCtex, DINStex, EX_arbtn_e, BUTSO3tex, EX_duri_e, NMNN, PPAtex, ETOHtrpp, G3PGtex, EX_cmp_e, OROTtex, EX_dad_2_e, GTPtex, THRtex, EX_acgal_e, EX_acmana_e, ARBTNR1, ARBTNtonex, FALDtex, G3PCtex, MAN6Ptex, OCDCAtexi, DAMPtex, DMSOtex, EX_val__L_e, ACGAtex, CSNtex, EX_34dhpac_e, EX_idon__L_e, 12PPDStpp, ARBtex, EX_glyb_e, EX_eca4colipa_e, EX_crn_e, EX_f6p_e, ARBTtex, GSNtex, METSOX1tex, MNLtex, MSO3tex, EX_o2s_e, EX_dgmp_e, EX_doxrbcn_e, EX_dopa_e, BALAtex, D_LACtex, EX_enter_e, ACALDtex, EX_glyc2p_e, ASPt2pp_copy2, FE3tex, HXAtex, ISETACtex, EX_man6p_e, Htex, SUCRtex, HYPOE, ACGALtex, EX_minohp_e, CRNDtex, UDCPPtppi, EX_4abut_e, QUIN2tex, NO2tex, PDX5PO2, 2AGPA181tipp, HYXNtpp, EX_ddca_e, EX_thym_e, FUSAtex, PPPNtex, GLCURtex, GLUtex, CYANtex, SLNTtex, EX_thm_e, ANHGMtex, EX_cl_e, EX_xylu__L_e, CLPNH181pp, MLDCP3App, EX_ptrc_e, EX_amp_e, EX_feenter_e, CLPNH180pp, EX_gal_e, PACALDtex, DCAtex, EX_glyc3p_e, EX_lys__L_e, FORtex, UDPGtex, EX_indole_e, MMETtex, INDOLEtex, EX_no3_e, FE3HOXUtex, EX_mnl_e, EX_gtp_e, EX_mg2_e, TYRPtex, EX_malthx_e, EX_tyr__L_e, OCTAtex, EX_23ccmp_e, CITt3pp, EX_chtbs_e, EX_acac_e, ABUTtex, 2AGPG141tipp, GLYCAtex, 12DGR181tipp, 3PEPTtex, GTHOXtex, EX_26dap__M_e, EX_butso3_e, DURItex, EX_orot_e, SO4tex, EX_co2_e, FECRMR3, HDCEAtexi, ACSERtex, NADPPPS, H2Otex, EX_fe2_e, GLCUR1Ptex, EX_taur_e, EX_manglyc_e, PYDXNtex, EX_agm_e, PPALtpp, EX_fecrm_un_e, URIC, SELtex, EX_quin_e, EX_fe3_e, 3UMPtex, LIPOt2pp, GLYCLTtex, BTNt2ipp, GUAtex, O2tpp, PYRtex, EX_5mtr_e, DHAtex, EX_pydxn_e, EX_melib_e, PYDAMtpp, EX_tartr__D_e, PYRt2rpp, EX_15dap_e, EX_glyald_e, EX_fru_e, UACGAMtex, EX_uri_e, 5DGLCNtex, EX_g3pe_e, DNMPPA, GLYOX3, LALALGLUtex, UDPGALtex, EX_pppn_e, EX_ppt_e, EX_dump_e, EX_so3_e, LCARR, EX_acald_e, EX_mal__D_e, EX_gsn_e, BIOMASS_Ec_iJO1366_core_53p95M, CLPNH140pp, 2AGPE180tipp, DGMPtex, ADEtex, EX_tym_e, EX_ala__L_e, EX_hacolipa_e, 12DGR180tipp, GBBTNtex, RFAMPtex, EX_arg__L_e, 3AMPtex, TTDCAtexi, NI2tex, DCMPtex, EX_ala__D_e, EX_dtmp_e, EX_4hoxpacd_e, EX_ile__L_e, GALCTNtex, CPGNR3, HIStex, LYStex, 23CGMPtex, MLDEP1pp, TYMtex, PMDPHT, ARBTNtpp, PYDXtpp, NMNDA, UREAtpp, EX_23cgmp_e, EX_cbi_e, EX_ppal_e, EX_acolipa_e, EX_dcyt_e, GAMAN6Ptex, GLYtex, DM_amob_c, G3PItex, GUAtpp, TARTRtex, EX_mal__L_e, MANtex, CMPtex, CYSDtex, EX_gbbtn_e, ASNabcpp, HOMtex, MLDCP1App, CMPN, EX_METH_ADDED, EX_feoxam_un_e, 2AGPE141tipp, EX_mso3_e, EX_2ddglcn_e, HEX4, EX_rfamp_e, EX_imp_e, PYDXtex, EX_tcynt_e, PEAMNtex, MALTTTRtexi, 2AGPG120tipp, FE3DHBZR, INSTtex, EX_dms_e, EX_na1_e, 2AGPE120tipp, EX_o16a4colipa_e, GLNtex, GLYCtex, EX_galct__D_e, EX_ser__D_e, DDGLCNtex, MOX, OXAMTC, ETHAtex, EX_uacgam_e, DM_mththf_c, DDCAtexi, METtex, EX_dca_e, MEOHtrpp, 26DAHtex, EX_acmum_e, CA2tex, PNTOtex, XANtpp, EX_meoh_e, 4HOXPACDtex, EX_dgsn_e, H2tpp, EX_adn_e, GLCtex_copy2, EX_lyx__L_e, FALDtpp, HCINNMtex, GUR1PPpp, EX_pro__L_e, URAtex, LALDO3, 12DGR161tipp, EX_galctn__L_e, EX_hg2_e, 12PPDRtex, ACMUMtex, EX_ttdca_e, GLCRtex, 2AGPG181tipp, LALADGLUtex, GALtex, TARTRDtex, TREtex, EX_g1p_e, EX_tma_e, GLYALDtpp, F6Ptex, EX_mincyc_e, ADNtex, EX_gam6p_e, EX_xmp_e, ALLTNtex, XANtex, EX_LalaLglu_e, 14GLUCANtexi, L_LACtex, FECRMUtex, NMNtex, 23CAMPtex, METDtex, 5MTRtex, PPALtex, EX_gam_e, ALAALAtex, ACGAM1PPpp, EX_asp__L_e, DCYTtex, EX_fald_e, EX_galt_e, EX_metsox_S__L_e, THRPtex, GTHRDtex, EX_acser_e, ILEtex, EX_ocdcea_e, EX_3hpp_e, 2AGPG140tipp, MALTPTtexi, EX_h2s_e, H2SO, EX_kdo2lipid4_e, 2AGPE181tipp, MLDCP2Bpp, EX_glcur1p_e, EX_g3ps_e, EX_glyclt_e, DHORDfum, EX_malttr_e, AKGtex, EX_maltttr_e, EX_lcts_e, MG2tpp, EX_rib__D_e, EX_no2_e, CLPNH120pp, THMDtex, EX_o2_e, EX_aso3_e, INStex, EX_mn2_e, EX_LalaDgluMdapDala_e, MLDCP2App, ASO3tex, CHLtex, EX_cynt_e, EX_xtsn_e, ETHSO3tex, 34dhpactex, ASCBtex, FE3HOXR2, PYDXNtpp, FECRMR1, H2Stex, VALtex, EX_pnto__R_e, SUCCt3pp, 12PPDRtpp, AACTOOR, ACt2rpp, 23DAPPAtex, AMPtex, EX_rmn_e, EX_g6p_e, CUtex, H2Otpp, G3PEtex, SELGTHR3, EX_udpglcur_e, SO2tpp, DIMPtex, EX_glc__D_e, EX_gua_e, PHEMEtiex, EX_acgam_e, EX_progly_e, DM_aacald_c, EX_sucr_e, BIOMASS_Ec_iJO1366_WT_53p95M, MG2t3_2pp, EX_gln__L_e, EX_ump_e, EX_ins_e, N2Otpp, EX_cu_e, EX_cit_e, GLYC2Ptex, EX_octa_e, EX_arab__L_e, EX_ni2_e, EX_hdca_e, EX_halipa_e, ARBTNtex, CPGNR1, CRNtex, FE2tex, Ktex, PHEtex, EX_pydam_e, 23CUMPtex, ARBTNR3, EX_leu__L_e, EX_urea_e, 3GMPtex, FTHFLi, CYNTtex, EX_lac__L_e, ACGAL1PPpp, FORtppi, GMPtex, O16GLCT2, GLYC3Ptex, EX_acgam1p_e, EX_fusa_e, EX_dimp_e, FUMtex, AGM4PCPpp, EX_anhgm_e, PROtex, EX_damp_e, UDPGLCURtex, EX_n2o_e, DM_4crsol_c, EX_ag_e, EX_enlipa_e, MNtex, FRUURtex, EX_3amp_e, EX_ocdca_e, EX_so4_e, EX_glcur_e, ACGAM1Ptex, EX_acgal1p_e, DHAtpp, EX_ttrcyc_e, CO2tpp, EX_galctn__D_e, MALTtexi, EX_ascb__L_e, EX_pheme_e, EX_cm_e, EX_pser__L_e, EX_glcr_e, EX_alltn_e, NAtex, XYLUtex, CITtex, EX_3gmp_e, 12DGR120tipp, EX_g3pi_e, EX_arbt_e, 3CMPtex, EX_LalaDgluMdap_e, EX_no_e, EX_ura_e, EX_cpgn_un_e, EX_fe3hox_un_e, EX_skm_e, 2AGPE161tipp, EX_ade_e, EX_maltpt_e, GAL1Ptex, CMtex, EX_xan_e, O2Stex, LCTStex, ACMANAtex, EX_succ_e, EX_pydx_e, 3HPPtex, CPGNUtex, GUACYC, ASPtex, ALDD4, METSOX1abcpp, EX_3ump_e, 2AGPE140tipp, EX_isetac_e, CO2tex, EX_3hpppn_e, EX_acnam_e, EX_psclys_e, EX_k_e, THYMt3pp, DADNtex, EX_gal_bD_e, CLPNH161pp, 2AGPA160tipp, FFSD, IDONtex, EX_udpacgal_e, 3HPPtpp, ARBTNR2, PSERtex, EX_thrp_e, EX_pyr_e, DALAtex, GALCTNLtex, MALTHXtexi, THMtex, TTRCYCtex, 5MTRtpp, NOVBCNtex, GLYALDtex, DSERtex, FECRMR2, R1PK, RMNtex, EX_pi_e, EX_asn__L_e, EX_alaala_e, SKMtex, CLPNH160pp, EX_trp__L_e, EX_tre_e, ACtex, EX_3hcinnm_e, G3PStex, UMPtex, PTRCtex, EX_sulfac_e, FEENTERR3, DM_oxam_c, EX_gal1p_e, EX_arbtn_fe3_e, CGLYtex, GDPtex, O2tex, UDPACGALtex, ThDPAT, 4PEPTtex, SULFACtex, EX_ppa_e, MLDEP2pp, EX_23dappa_e, DOXRBCNtex, EX_cpgn_e, EX_gthox_e, EX_fuc__L_e, SO3tex, HPPPNtex, CYSabcpp, EX_mobd_e, EX_23cump_e, EX_crn__D_e, TSULtex, FEOXAMUtpp
