# Supplementary material for: OptCouple: Joint simulation of gene knockouts, insertions and medium modifications for prediction of growth-coupled strain designs
Source: Metab Eng Commun. 2019 Mar 16;8:e00087. doi: 10.1016/j.mec.2019.e00087 (PMC6431744; doi:10.1016/j.mec.2019.e00087)
Supplement: Multimedia component 1 [file mmc1.zip › Revised Supplementary/20180518_1548__ECC2__ITA_ADDED__details.txt]

Run details for 20180518_1548__ECC2__ITA_ADDED:
Date: 2018-05-18 15:48
Model: ECC2
Target: ITA_ADDED
Knockouts allowed: 6
Knockins allowed: 0
Medium additions allowed: 1
Number of solutions found: 83

Solver settings: 
	gurobi.Model MIP instance
	2982 constrs, 3501 vars
Optimization time: 100008 s, 1666.8 m, 27.78 h
Solver status: time_limit
Parameter changes:
	TimeLimit=100000.0
	FeasibilityTol=1e-09
	IntFeasTol=1e-09
	MIPGap=1e-09
	MIPGapAbs=1e-09
	OptimalityTol=0.001
	Method=0
	NodeMethod=1
	LogFile=gurobi.log
	PoolSolutions=2000000
	PoolSearchMode=2
	PoolGap=0.99
	OutputFlag=0

Reactions excluded from modification:
H2Otex, Htex, NH4tex, EX_etoh_e, MG2t3_2pp, EX_mobd_e, H2tex, PMDPHT, CO2tex, DHPTDCs2, D_LACtex, ETOHtrpp, SUCCtex, GLCtex_copy1, EX_so4_e, FE3tex, O2tpp, EX_cu2_e, SUCCt3pp, EX_glc__D_e, EX_fe2_e, EX_meoh_e, EX_cobalt2_e, PDX5PO2, FORtex, EX_nh4_e, SO4tex, FE2tex, EX_h2_e, MG2tex, EX_ITA, CLtex, EX_succ_e, BIOMASS_Ec_iJO1366_core_53p95M, CU2tex, CO2tpp, COBALT2tex, EX_glyc_e, EX_lac__D_e, G5SADs, NH4tpp, DM_mththf_c, EX_mg2_e, EX_ni2_e, MEOHtex, FORtppi, EX_mn2_e, DNMPPA, Ktex, DM_4crsol_c, Zn2tex, EX_k_e, PItex, MOBDtex, EX_for_e, CA2tex, OMCDC, H2tpp, EX_zn2_e, EX_h_e, FTHFLi, EX_h2o_e, GLYCtex, GLYCtpp, ETOHtex, DM_amob_c, DM_5drib_c, EX_pi_e, DHORDfum, MTHTHFSs, OPHHX3, ACtex, H2Otpp, MEOHtrpp, ACt2rpp, MNtex, EX_ac_e, NI2tex, GLYOX3, EX_ca2_e, FE3abcpp, EX_fe3_e, EX_cl_e, EX_co2_e, O2tex, EX_o2_e
